# Supplementary material for: Distinct actions of testicular endocrine and lumicrine signaling on the proximal epididymal transcriptome
Source: Reprod Biol Endocrinol. 2024 Apr 10;22:40. doi: 10.1186/s12958-024-01213-x (PMC11005294; doi:10.1186/s12958-024-01213-x)
Supplement: Supplementary file 1 — Supplementary Material 1 [file 12958_2024_1213_MOESM1_ESM.xlsx]

## Sheet: Suppl_Table_1
	Fold Change	Fold Change	Fold Change	Fold Change	Fold Change	SE	SE	SE	SE	SE	Student's t-test p-value	Student's t-test p-value	Student's t-test p-value	Student's t-test p-value	Student's t-test p-value	Average expression	Average expression
gene name	BOD vs sham-operated control	UOD vs contralateral control	EDL vs WT	W/Wv vs WT	Nell2 KO vs WT	BOD vs sham-operated control	UOD vs contralateral control	EDL vs WT	W/Wv vs WT	Nell2 KO vs WT	BOD vs sham-operated control	UOD vs contralateral control	EDL vs WT	W/Wv vs WT	Nell2 KO vs WT	BOD	Sham-operated control
Gpx5	0.0194557	0.85127	0.981318	0.861992	1.19745	0.00211914	0.0683943	0.0314055	0.0480858	0.00997607	8.13292e-07	0.0742052	0.715994	0.0342669	0.00240426	821.171	42207.3
Defb25	0.00426474	0.00284085	0.000648911	0.00107761	0.000930391	0.000180751	0.000549238	0.000111549	0.000510273	0.000205438	0.000111056	1.94917e-06	0.000100728	0.000100909	2.82971e-07	72.8528	17082.6
Lcn8	8.22083e-05	0.0016269	0.00020372	0.000141691	0.000154837	5.11769e-06	0.000261095	3.64547e-05	2.00558e-05	1.59354e-05	0.000208053	3.52784e-06	0.00031758	0.000317503	3.87151e-07	1.39235	16936.9
Defb18	0	0.937548	0.708569	0.490995	0.300021	0	0.0670498	0.0603831	0.0847466	0.0285488	0.000177323	0.491906	0.0317991	0.00710307	5.90244e-05	0	12463.5
Defb20	0.0305845	0.540629	0.369048	0.169358	0.216765	0.00238737	0.0688079	0.0170506	0.00697438	0.00999541	6.3333e-06	0.00162499	9.60225e-06	2.24541e-07	8.69402e-07	364.703	11924.5
Defb48	6.64383e-05	0.000296118	0.000260083	8.52035e-05	0.000268834	3.46832e-05	4.82448e-05	1.84627e-05	2.14297e-05	1.30814e-05	0.000121607	8.88972e-07	0.000338513	0.000338282	6.47051e-07	0.732639	11027.4
Lcn2	0.0781954	0.387793	0.234098	0.228483	0.286385	0.00206976	0.0364854	0.0122969	0.012046	0.00146113	5.64779e-06	8.21362e-05	2.69315e-05	2.05528e-05	3.32173e-06	832.356	10644.6
Lcn9	0	1.60643e-05	1.45055e-05	8.71632e-05	0	0	8.60029e-06	5.82956e-06	6.28251e-05	0	3.29648e-05	2.07231e-06	3.744e-05	3.74509e-05	7.08015e-07	0	9703.51
Defb47	0.00146942	0.0091426	0.0080681	0.0102865	0.00640252	0.000197422	0.0019907	0.0013182	0.00379814	0.000835209	0.000389503	3.13347e-06	7.04357e-05	7.14025e-05	4.44468e-07	12.9075	8784.1
Mfge8	0.091244	0.0662947	0.0381176	0.0393475	0.0781347	0.0043745	0.00254492	0.00205282	0.00226139	0.00681701	7.64241e-06	8.38558e-08	8.04655e-05	8.08731e-05	6.27594e-07	442.525	4849.91
Adam7	0.00426285	0.645681	0.532013	0.485177	0.648981	0.000255114	0.0124327	0.0206057	0.0232649	0.0192847	1.69476e-05	7.7726e-06	6.3867e-05	3.79992e-05	4.5165e-05	20.6554	4845.44
Lypd8	0.00266027	2.1279	3.01573	2.53175	1.87763	0.000159415	0.1613	0.436993	0.29323	0.137163	4.26574e-06	0.00141223	0.00019501	0.000363439	0.0032345	12.3641	4647.67
Ly6g5c	6.68557e-05	0.160947	0.123215	0.0773932	0.110638	4.27002e-05	0.0174288	0.00172104	0.00297036	0.00349777	9.27293e-06	7.38674e-06	4.0496e-06	3.14564e-06	1.08601e-07	0.305228	4565.48
Rnase10	0.00014001	0.00100965	0.000541974	0.000753862	0.000330779	3.07338e-05	0.000172579	6.18223e-05	0.000381789	3.84131e-05	4.24829e-05	4.12775e-07	2.92817e-05	2.93093e-05	7.55728e-08	0.622966	4449.43
Clpsl2	0.00766207	0.695669	0.688546	0.521904	0.592128	0.00150264	0.0485781	0.0154557	0.0402717	0.0382267	2.33851e-05	0.00322374	0.0052178	0.000437335	0.00176912	28.8538	3765.79
Gm15386	0.00132278	0.552922	0.365065	0.287379	0.345524	0.000340552	0.0635043	0.0375827	0.0607626	0.0294899	0.000904585	0.00167341	0.00567113	0.00391555	8.19932e-05	4.53403	3427.66
Teddm1a	1.47948e-05	0.0100251	0.00820132	0.00126639	0.000619402	8.03532e-06	0.000734612	0.00067481	0.000925761	6.58405e-05	3.96689e-05	8.00392e-08	7.06541e-05	6.87531e-05	3.66409e-07	0.047562	3214.78
Gm4846	1.03012e-05	0.00326555	0.00355001	0.00274453	0.00822343	1.11169e-05	0.00013273	0.000389225	0.000163284	0.000228075	6.38913e-05	5.75613e-08	8.56352e-05	8.53607e-05	2.19305e-06	0.0302666	2938.17
Ly6g5b	0.000498703	0.0236902	0.0161289	0.0100918	0.0388364	7.15802e-05	0.00171432	0.00113662	0.000808636	0.00338764	4.53943e-06	8.9141e-07	9.9266e-05	9.68945e-05	3.21656e-06	1.36038	2727.83
Slc38a5	0.0157954	1.50804	3.42322	2.71621	2.12202	0.00164177	0.0396406	0.458906	0.217232	0.00866474	0.000134641	0.0013614	7.80331e-05	0.000134108	2.97235e-05	41.2356	2610.62
Cst8	0.0309081	0.000817152	0.000433341	0.000330698	0.000338514	0.00197207	0.000149503	6.0824e-05	3.80745e-05	7.44544e-05	9.0206e-05	3.82608e-07	0.000189517	0.000189441	1.20426e-06	78.0718	2525.94
Lcn10	8.87951e-05	0.161703	0.0751269	0.0074865	0.0253101	1.33037e-05	0.00741482	0.00146042	0.00229788	0.00227253	1.60993e-05	1.27423e-07	2.14871e-05	1.62404e-05	6.43882e-07	0.203479	2291.55
Teddm2	2.18713e-05	0.00161085	0.000706274	0.000925399	0.00125454	1.11606e-05	0.000151564	4.3937e-05	0.000117902	5.67153e-05	3.12195e-05	2.50802e-06	0.00013816	0.000138279	1.6326e-07	0.0408704	1868.68
9230110F15Rik	0.000629412	0.00628107	8.84091e-05	0.000430745	3.65912e-05	4.16694e-05	0.00126883	3.13766e-05	0.000364098	3.65912e-05	4.65551e-05	3.55974e-06	1.27027e-06	1.27268e-06	3.34935e-06	1.17551	1867.64
Actg2	0.00800879	0.032183	0.0209257	0.0231003	0.0254395	0.00089661	0.002863	0.00118115	0.00197915	0.00228826	4.90175e-05	1.53161e-07	0.0001046	0.000105537	5.84518e-07	13.7521	1717.13
Adam28	0.0034115	0.00549624	0.00148291	7.81547e-05	8.90363e-05	0.000212609	0.000483861	0.000172438	2.97083e-05	8.06885e-06	3.86261e-05	2.6847e-06	3.80405e-05	3.78285e-05	5.88636e-07	4.63357	1358.22
Lcn6	0.000414574	0.876498	0.410804	0.443226	1.10387	0.000146427	0.0706539	0.0147206	0.0382719	0.0376861	0.000283916	0.231194	0.000550512	0.000431774	0.0923746	0.465601	1123.08
Ovch2	0.00338502	0.0289869	0.0199621	0.0200404	0.0344072	0.000136371	0.00176833	0.00134334	0.000774512	0.00533718	1.19832e-05	1.49723e-07	8.16768e-05	8.17092e-05	1.35069e-05	3.79136	1120.04
Gm1110	0.00441133	1.00397	1.07552	0.997505	1.03184	0.000678006	0.0280288	0.0427074	0.0619381	0.0494636	4.32184e-06	0.909224	0.157558	0.961673	0.492103	3.84044	870.586
Bmyc	0.0547651	0.285307	0.309052	0.294218	0.374535	0.00468738	0.0316372	0.00404365	0.0178647	0.0271464	4.42551e-06	2.25695e-05	0.000166387	0.000150955	2.60959e-05	42.9966	785.109
Defb45	0.000127649	1.0849	2.67871	2.57342	2.29814	0.000169323	0.0416825	0.520609	0.653772	0.0960133	0.00159565	0.113751	0.00449204	0.00451788	0.000751469	0.096719	757.697
Defb41	0.0212833	1.47435	1.30522	0.996312	1.08345	0.00134032	0.184841	0.0890685	0.142339	0.0376267	0.00010134	0.049826	0.058682	0.972446	0.1272	12.4374	584.376
Mrpl37	0.0433293	0.0528258	0.0439405	0.0398856	0.0545532	0.000874664	0.000411648	0.00206464	0.00166019	0.00163381	0.000154119	1.88549e-06	2.23192e-05	2.19803e-05	6.93727e-06	24.3812	562.695
Eppin	0.0216311	1.01818	1.00016	0.800798	0.802076	0.00213513	0.0491851	0.0589994	0.0560157	0.0533922	9.70338e-07	0.756747	0.998619	0.018443	0.0105038	11.9624	553.019
Teddm1b	0.000156336	1.39598	1.18788	1.87603	1.7013	0.000112335	0.0554617	0.112585	0.208055	0.0470971	1.22051e-09	0.00676845	0.156346	0.00150026	3.3733e-05	0.0757084	484.268
Man1a	0.0779077	1.03864	0.949496	0.969588	1.11434	0.00595823	0.0286367	0.0625005	0.0646172	0.0598304	0.000255641	0.220533	0.469025	0.645887	0.096315	36.6073	469.88
Gm17677	0.000279142	0.000535561	0	0	0.000428748	0.000278318	0.000535561	0	0	0.000428748	4.81888e-05	2.24926e-05	3.73031e-05	3.73031e-05	2.52841e-07	0.120227	430.701
Tmem150c	0.0818691	0.164793	0.10997	0.119229	0.222488	0.00240356	0.00694618	0.00439975	0.0044129	0.00531592	1.26149e-05	1.3899e-07	8.22506e-05	8.59074e-05	7.31918e-06	34.4495	420.787
Lcn12	0.0112886	1.80881	2.05716	2.32704	1.99883	0.00178093	0.0570811	0.358479	0.370203	0.0282196	0.000293236	0.000439135	0.00287357	0.0017123	0.000194897	4.61316	408.658
Aldh1a7	0.024289	0.326817	0.520862	0.422801	0.432065	0.000832957	0.0188202	0.027343	0.0322208	0.0157636	3.77266e-07	5.67031e-05	0.000792034	0.000437672	1.5437e-05	9.2303	380.02
Cd52	0.0746741	0.703855	0.374512	0.395045	1.25802	0.000388705	0.0369724	0.0215003	0.0171421	0.0642311	9.4374e-05	0.00076854	1.02619e-05	4.77938e-06	0.0230083	24.762	331.601
Defb21	0.02849	1.5228	5.4363	3.77682	1.89316	0.00520328	0.162897	0.428513	1.23432	0.206851	0.00442061	0.0146867	0.000104797	0.0130028	0.0266956	8.88089	311.72
Plekha3	0.0841709	0.24462	0.173499	0.170905	0.224949	0.00366393	0.00706544	0.0110663	0.0114184	0.011056	1.80757e-05	1.26081e-05	0.000121709	0.000121432	6.3303e-06	22.8706	271.717
Lrcol1	0.00324904	1.88874	5.22551	4.61041	2.69307	0.000421506	0.0314244	1.15804	0.884626	0.183885	0.00562479	1.36963e-05	0.000154412	7.62463e-05	0.00103043	0.865078	266.256
Spink5	0.0553707	1.80926	3.78026	4.21265	2.45199	0.00683359	0.0484669	0.558051	0.76486	0.098453	0.000174607	0.000105229	9.09853e-05	4.87717e-05	7.72648e-05	14.0621	253.964
Crisp4	0.00374355	0.635802	0.46001	0.469559	0.782946	0.000680604	0.00848424	0.0510641	0.0599799	0.0764879	3.59794e-07	0.000148081	0.00413797	0.00489752	0.046449	0.890849	237.969
Enpp2	0.0638386	0.0295167	0.0200972	0.0315459	0.022508	0.00627095	0.0014998	0.00416035	0.00228897	0.00285958	5.43417e-05	8.87179e-08	0.000118863	0.00012404	9.13275e-06	14.8451	232.542
Acox3	0.0520887	0.885045	0.923245	0.872665	0.94994	0.00343949	0.0098017	0.0361639	0.0305847	0.0197245	1.24976e-05	0.00483688	0.127225	0.0383883	0.167286	11.0134	211.435
Etv5	0.0175904	0.0112182	0.00619507	0.00913457	0.00697938	0.00187654	0.00046784	0.000646504	0.00105909	0.000215076	5.52823e-05	5.02046e-06	3.0691e-05	3.10674e-05	6.8565e-07	3.67167	208.731
Spink10	0.00682861	0.67309	0.884539	0.67165	0.62148	0.00125974	0.0303348	0.0827293	0.0804115	0.0464538	2.22318e-07	0.000936849	0.239172	0.030219	0.000823295	1.41993	207.939
Bpi	0.0026738	0.0502948	0.0358549	0.0207284	0.017126	0.000917431	0.00412792	0.00330613	0.00276347	0.00255133	3.55931e-06	2.79976e-08	5.24109e-05	4.93055e-05	3.29465e-07	0.538273	201.314
Klrb1c	0.00932642	0.0289928	0.00735852	0.00844028	0.0169591	0.000519542	0.00302004	0.000341005	0.00043746	0.000821506	6.0806e-06	1.09005e-06	7.98162e-05	8.01543e-05	9.72609e-07	1.7195	184.369
Nsdhl	0.0940303	0.547506	0.456423	0.687216	0.726606	0.00165461	0.00630235	0.0363444	0.0887245	0.0482295	1.8781e-07	6.49722e-05	0.00456464	0.0326141	0.00262233	17.2554	183.509
Rhcg	0.0295302	1.87302	3.72389	3.33019	2.18704	0.00467361	0.0947269	0.459729	0.33096	0.076935	0.000211342	4.67925e-05	3.14887e-05	9.61258e-05	0.000922213	5.28456	178.954
Ido1	0.0550441	2.12463	3.97581	3.57463	2.34712	0.0110384	0.0928637	0.592964	0.613663	0.203067	0.00790547	3.78351e-05	5.84846e-05	0.000322588	0.00301869	9.54576	173.42
Gm5916	0.000951707	0.00382132	0.000693863	0	0.000407097	0.00049608	0.00171923	0.000115169	0	0.000407097	0.000319004	0.00114423	0.00012621	0.000125864	0.000130411	0.164972	173.344
St3gal2	0.0363904	0.0313367	0.0138011	0.0137426	0.0175008	0.00256401	0.00241832	0.00120462	0.00125727	0.000937213	8.3727e-05	1.20145e-07	0.000488592	0.000488481	9.22034e-07	5.69293	156.44
Serpinf2	0.0011874	0.756624	0.59547	0.551866	0.661919	0.000558587	0.0497712	0.0316539	0.00338283	0.0301356	1.16727e-08	0.0100272	0.000128166	1.45467e-05	0.000324353	0.173967	146.511
St6galnac2	0.0851092	0.0625664	0.0311422	0.0232153	0.0807382	0.00298309	0.0045958	0.00217182	0.00397717	0.00600589	0.000183416	2.49613e-08	0.000346564	0.000335533	3.52423e-07	10.8822	127.862
Mfsd2a	0.0160279	0.105812	0.0708946	0.0685751	0.0749055	0.00104587	0.00350547	0.00506572	0.00273368	0.00222241	5.37813e-06	1.07859e-08	0.00038986	0.000386961	2.10972e-06	1.99164	124.261
Wfdc9	0.0543029	1.51204	6.1616	5.28812	2.72819	0.0160438	0.0748181	2.15341	1.95113	0.382675	0.0189166	0.00083757	0.000128092	0.0003401	0.00163584	6.35923	117.107
Slc17a9	0.0332484	0.44981	0.366454	0.393185	0.433652	0.00299306	0.0244125	0.0143752	0.024137	0.0240699	2.03375e-05	2.12752e-05	0.000303541	0.000381254	4.91983e-05	3.83942	115.477
Obp2a	0.0192777	0.153202	0.0847103	0.053534	0.141083	0.000974715	0.00661713	0.0061689	0.012682	0.0165182	4.41144e-06	1.69868e-05	0.000121401	0.000104986	4.29154e-06	2.13516	110.758
Cad	0.0529252	1.02618	1.29276	1.14546	1.18833	0.00300011	0.0525773	0.0506306	0.0315774	0.0461656	9.01452e-06	0.603536	0.00187063	0.0448007	0.0579508	5.62103	106.207
Klrb1a	0.0667993	0.717091	0.932588	0.784309	0.884697	0.00852133	0.0312128	0.0497832	0.0470624	0.0313299	1.72246e-06	0.00474082	0.235185	0.0069313	0.0866343	6.73391	100.808
P4ha2	0.0384576	0.028153	0.0218561	0.0252461	0.0301436	0.00399793	0.00608953	0.00399496	0.00112963	0.000935406	0.000243191	2.58813e-05	0.00053623	0.000542984	1.43047e-06	3.75174	97.5552
Krt23	0.0398481	0.000645076	0.000824915	0.000662901	0.000446857	0.00229733	0.000392175	0.00022665	0.000321065	0.000446857	1.23042e-05	1.56163e-06	0.000229615	0.000229473	3.63062e-06	3.87246	97.1806
Dapl1	0.026282	0.00299767	0.0022687	0.00042851	0.00247522	0.00660379	0.00180706	0.000713693	0.000430262	0.00127925	1.03789e-06	1.70884e-06	0.000183002	0.000181669	1.23885e-05	2.49757	95.0296
Wfdc6a	0.0220229	0.768241	0.351647	0.271312	0.398344	0.000833237	0.115729	0.0102134	0.00411136	0.0277988	1.50789e-07	0.0764847	4.53021e-06	1.22229e-06	2.44899e-05	1.92208	87.2768
Mmp7	0.0208943	0.511953	0.220378	0.338684	0.682961	0.00333621	0.0249987	0.0253927	0.0203954	0.111294	3.70003e-06	0.00213891	0.000163357	0.000576706	0.169202	1.7447	83.501
Pla2g5	0.0137756	0.00417818	0.00133929	0.00443391	0.00522464	0.00143735	0.00119155	0.000366789	0.0012512	0.0017472	5.14675e-06	1.61343e-08	3.55896e-05	3.60609e-05	6.72489e-07	1.12896	81.9537
Inpp5d	0.0270311	0.0634455	0.0269701	0.0260667	0.0468868	0.00269108	0.00328141	0.00273192	0.00363904	0.00626088	2.10855e-05	3.5883e-07	0.000218098	0.000217522	1.29006e-06	2.02741	75.003
Alpl	0.0281714	1.92788	4.39474	3.93098	2.47769	0.00441586	0.117415	0.694511	0.570529	0.0935594	0.00283044	0.000252659	5.30078e-05	0.000269634	0.000643801	2.09456	74.3507
Pmel	0.0215178	0.7642	1.71403	0.967174	0.474611	0.0038755	0.265403	0.243334	0.119359	0.129191	3.2359e-07	0.416727	0.0146244	0.85098	0.00946509	1.57033	72.9782
Gcnt4	0.018639	0.00313384	0.00108405	0.00214695	0.00193985	0.00105792	0.000471362	0.0001567	0.000387977	0.000648382	1.39715e-05	1.94686e-07	2.53452e-05	2.54553e-05	1.54385e-05	1.3355	71.6508
Dkkl1	0.0822575	0.0445894	0.0218979	0.0249523	0.0706554	0.00775278	0.00493432	0.00260023	0.00344411	0.0188415	0.000986271	1.31733e-05	1.26429e-05	1.28642e-05	8.93043e-05	5.89338	71.6455
Tmem37	0.077731	0.170605	0.118898	0.142456	0.107336	0.00916105	0.0240807	0.0108017	0.00271415	0.0287119	0.000328255	7.47847e-06	4.23342e-05	4.43155e-05	2.11695e-05	5.41646	69.6821
C1qtnf9	0.0182062	2.362	2.83784	2.83761	1.72855	0.00179875	0.269583	0.333906	0.311911	0.148125	6.77526e-06	0.00590078	6.71898e-05	5.83731e-05	0.00261366	1.24871	68.5873
Cox15	0.0866059	0.15942	0.151104	0.128927	0.178101	0.00807535	0.00885059	0.00569534	0.00777818	0.00664635	7.56782e-05	2.52649e-06	7.8747e-05	7.08672e-05	7.44615e-06	5.92724	68.4392
Spink13	0.00382054	0.240827	0.252672	0.163301	0.149473	0.00147454	0.0301045	0.00858512	0.0183921	0.0190679	1.13049e-05	6.05235e-05	8.76631e-05	4.84639e-05	0.000241184	0.260902	68.2893
Acap1	0.0204657	0.0157642	0.0105483	0.00472178	0.00621795	0.00344082	0.00370628	0.00161682	0.000309063	0.000688758	0.000331841	4.03302e-06	0.000207509	0.000202743	7.54295e-07	1.37194	67.0361
H2-DMb2	0.0892594	0.0435533	0.0143589	0.0104375	0.00886873	0.00122777	0.00666409	0.00249955	0.00401095	0.00362562	7.79365e-05	4.69023e-07	0.000168588	0.000165853	3.8407e-07	5.83881	65.414
Gm3434	0	0.00426286	0	0	0	0	0.00426286	0	0	0	0.00535539	0.00798963	2.78932e-05	2.78932e-05	0.00413971	0	64.9427
Hgfac	0.0631085	0.0417014	0.0119916	0.031644	0.0372494	0.00339361	0.00669401	0.00117528	0.00487583	0.00267538	7.93338e-05	1.57907e-07	0.000595128	0.000643631	3.3391e-06	4.05953	64.3262
Lipi	0.0454293	0.486909	0.319143	0.329823	0.446163	0.00239975	0.0324616	0.00967144	0.0144002	0.013405	0.000136836	0.000113551	5.51257e-07	1.96062e-06	0.000162356	2.85807	62.9125
Hs3st3b1	0.0903019	0.148674	0.0932902	0.0922058	0.102347	0.00838065	0.00517648	0.0065376	0.0073722	0.0101045	3.66531e-05	9.63424e-06	0.000154731	0.000154166	4.34457e-06	5.12864	56.7943
Ppy	0.0348389	1.38786	2.70522	2.12746	1.59507	0.00474624	0.0727306	0.172042	0.197934	0.0437799	0.000641347	0.0184796	0.000663318	0.000494813	0.0356679	1.92993	55.3958
Ccno	0.0558323	1.56254	1.62605	1.44734	1.19992	0.00509333	0.0504926	0.111975	0.0271453	0.0514314	9.48794e-06	0.0009416	0.000609397	0.0115757	0.0229935	3.08555	55.2646
Slc45a3	0.0527354	0.0466748	0.0192119	0.0232649	0.0226058	0.00519184	0.00531752	0.000573186	0.00174697	0.00287192	2.08433e-05	9.74844e-07	0.000341315	0.000346825	3.14132e-06	2.86019	54.2367
Rab26	0.0195253	0.00554041	0.00337533	0.00330063	0.00254932	0.00407447	0.000576185	0.000932787	0.000812201	0.00189892	6.0208e-06	1.61097e-06	0.000220472	0.000220394	1.57948e-07	1.04342	53.4393
Hpdl	0.0119696	1.38482	1.29718	1.47128	1.33017	0.00165652	0.0511353	0.0701224	0.0766688	0.104489	1.19657e-06	0.000538694	0.0334145	0.0024218	0.013459	0.639563	53.4321
Mup6	0.00242743	0.170256	0.0290528	0.0404573	0.0251783	0.0034391	0.0380285	0.0112135	0.00592932	0.0053309	0.00309994	4.06176e-05	2.70924e-05	2.61628e-05	2.62824e-05	0.12831	52.8583
Etv4	0.0168747	0.00298516	0.0030049	0.014141	0.00428109	0.000485761	0.00186711	0.000988712	0.00326017	0.00102294	0.000506907	2.57022e-06	0.000441815	0.000462285	4.85141e-11	0.891752	52.8456
Clec2l	0.0318285	1.05675	1.14744	1.16453	1.01505	0.00349174	0.0575787	0.011645	0.0360271	0.0834413	1.02542e-05	0.508374	0.0452747	0.0152239	0.89902	1.63734	51.4426
Sdcbp2	0.0599611	0.211501	0.111069	0.0515422	0.0896095	0.00534038	0.0255663	0.00550531	0.00926177	0.00403603	1.77654e-07	1.81233e-05	0.000925936	0.000718532	5.90798e-05	3.0078	50.1625
Tmem150cos	0.0877082	0.182782	0.124409	0.113091	0.242045	0.0156677	0.0185987	0.00173594	0.0111437	0.0179806	0.000248722	3.09999e-05	2.76469e-05	2.68915e-05	1.82111e-05	4.34542	49.544
Rpl3l	0.00415378	0.0091586	0.00561406	0.00887221	0.014615	0.000403091	0.00430511	0.00114119	0.00123868	0.00257011	0.000655857	1.47133e-05	0.000454811	0.000460876	1.00491e-06	0.203994	49.1105
Elovl4	0.0594767	0.0129526	0.0054642	0.00278968	0.0020749	0.0058572	0.00232217	0.00109144	0.000738712	0.000247234	0.000124624	4.10568e-05	6.29557e-05	6.22415e-05	7.96962e-05	2.86579	48.1834
Slco4c1	0.0407971	0.0597493	0.0310849	0.0254274	0.0285653	0.00224577	0.00938071	0.00365937	0.00414261	0.00294458	0.000307357	3.82302e-06	1.30082e-06	1.2986e-06	4.30664e-05	1.94109	47.5792
Defb19	0.0176769	1.48494	9.03836	6.64445	1.55377	0.00780174	0.156786	1.55081	1.8579	0.172037	0.00936691	0.0216885	3.70517e-05	0.000569239	0.166049	0.834979	47.2355
Gpx6	0.042196	0.730398	0.629596	0.734539	1.14398	0.00402177	0.0379263	0.0898323	0.0689183	0.065548	4.67513e-07	0.00550739	0.0600936	0.158429	0.203299	1.86482	44.1941
Vegfa	0.0688893	0.381808	0.475488	0.593572	0.782573	0.00481727	0.0616461	0.04273	0.0549634	0.0328697	0.000933929	0.000586466	0.00296298	0.0076248	0.00369224	2.99069	43.413
Col6a4	0.0137722	0.209052	0.134923	0.110188	0.0171535	0.00325634	0.0257452	0.011675	0.0120826	0.00153337	0.00196105	6.10811e-05	0.000630336	0.000566274	6.38291e-06	0.571724	41.5128
Ggt7	0.0633096	0.0565199	0.0565343	0.0542826	0.0403826	0.0143588	0.00144328	0.00049842	0.00605428	0.00243459	0.00028062	6.71907e-06	0.000264814	0.000261611	5.53767e-07	2.59831	41.0413
Nxph4	0.0112896	0.246767	0.07365	0.0427223	0.0936838	0.00138016	0.0131137	0.0094361	0.00651065	0.0196414	3.33994e-05	9.42988e-07	4.78811e-05	4.18538e-05	1.61007e-05	0.443704	39.3022
Slc41a3	0.0637026	0.450483	0.58337	0.665169	0.713744	0.00634996	0.0508071	0.0428775	0.0273497	0.0447841	2.62468e-07	0.00105507	0.00279553	0.0059206	0.0121065	2.48849	39.0642
Abcb9	0.0626287	0.0839474	0.0493136	0.0524499	0.0723697	0.00437259	0.00455747	0.00731782	0.00840947	0.00421956	7.31934e-05	4.63966e-07	0.00068964	0.00069778	3.19896e-06	2.42743	38.7591
AU015791	0.0050348	0.241923	0.300897	0.291335	0.192885	0.00231911	0.00370833	0.0496018	0.0554138	0.0331152	0.00643743	4.85241e-09	0.00437989	0.00433868	0.000336547	0.191861	38.1069
Gm3428	0.0177656	0.042556	0	0.00146314	0.00286938	0.0124207	0.0164645	0	0.00153972	0.00286938	0.0145394	0.000979919	3.5633e-06	3.60401e-06	0.00331315	0.672215	37.838
Impa2	0.0549111	0.0485721	0.0205489	0.0292267	0.0278819	0.00906473	0.00257438	0.00258095	0.0029112	0.0102486	5.42226e-05	1.73517e-06	0.000147232	0.000153606	3.50026e-06	2.0496	37.3259
Wfdc11	0.0566323	1.47024	3.07838	2.99741	2.31011	0.0123744	0.0623528	0.957503	0.799329	0.0455282	0.0135344	0.0053676	0.00317763	0.00217049	4.77866e-07	2.06988	36.5495
Asb11	0.0256704	1.71991	9.26691	7.44674	2.78946	0.00805048	0.0746792	2.87018	2.23843	0.211469	0.0205882	6.86936e-05	7.82746e-05	3.89764e-05	0.000302379	0.914544	35.6264
Syt12	0.0579912	0.669811	0.651061	0.700345	0.921498	0.00700228	0.0281039	0.0318503	0.0332341	0.0834155	9.32253e-06	0.00191328	0.000527699	0.00124212	0.391033	2.0074	34.6156
Xlr4a	0.055504	0.0344672	0.0468796	0.00283233	0.00732924	0.0109929	0.00965525	0.00665964	0.00169668	0.0055034	0.000149108	0.000298278	2.3882e-05	1.917e-05	1.51142e-05	1.72227	31.0296
C7	0.0776029	0.864987	0.930155	1.08034	1.68317	0.0367012	0.0879988	0.199819	0.224233	0.0521467	0.000650734	0.100071	0.743368	0.748309	0.0031416	2.3674	30.5066
9230105E05Rik	0.00404592	0.00181999	0.000534189	0.00167135	0.0025097	0.00108551	0.00114356	0.00050293	0.000865296	0.00126588	1.83113e-06	8.49555e-06	1.64617e-05	1.65468e-05	1.06696e-06	0.122103	30.1794
Uchl1	0.0577438	0.236199	0.122265	0.155268	0.469288	0.0103027	0.0128586	0.00420656	0.00287639	0.0118292	6.87448e-06	0.000740091	1.40328e-05	1.66101e-05	1.50344e-05	1.67061	28.9315
Ntsr1	0.00101579	0	0	0	0.000367313	0.000458354	0	0	0	0.000367313	7.97757e-05	3.07087e-05	0.000374991	0.000374991	7.65591e-06	0.0286464	28.2012
Fcna	0.0199741	0.317695	0.409851	0.375521	0.551361	0.00596761	0.0421657	0.0330331	0.0444233	0.0439194	4.17576e-05	0.000101568	0.000506748	0.000473351	0.012941	0.557834	27.9279
Spata3	0.0662101	0.99494	0.836185	0.861659	0.868984	0.010612	0.0772574	0.0336017	0.0517777	0.027247	0.000110297	0.932797	0.00492394	0.0261548	0.0400218	1.83881	27.7724
Zap70	0.0315172	0.0205453	0.0152478	0.0171917	0.0122663	0.00299395	0.00719795	0.00180899	0.00348612	0.000816067	0.0010518	3.69461e-05	4.28125e-05	4.33305e-05	3.38327e-05	0.845355	26.822
Clic3	0.0752552	1.07251	1.96211	1.255	1.05255	0.00369426	0.0809982	0.0896919	0.104859	0.105347	4.40425e-06	0.364586	0.00378007	0.194072	0.684297	1.84051	24.4569
Shc4	0.0183006	0.0168807	0.00440013	0.00957498	0.0194498	0.00195812	0.00201484	0.000661896	0.000179046	0.00317694	2.21812e-06	2.28825e-10	5.84951e-05	5.9716e-05	9.55481e-06	0.44547	24.3418
Tmem154	0.0848802	0.0252959	0.0139041	0.0117419	0.0156005	0.00979653	0.00288334	0.00152529	0.0016666	0.00314585	0.000104327	1.10135e-05	0.00037296	0.0003705	3.62028e-06	2.01642	23.7561
Vip	0.00205592	0.000901124	0.00381703	0.00406684	0.0354526	0.00131702	0.000901124	0.00213055	0.00104742	0.0162934	0.000270391	6.88504e-05	0.00159452	0.00159563	0.000143696	0.0488117	23.742
Runx2	0.0793016	0.0194968	0.00444049	0.0104851	0.00453211	0.000313665	0.00214894	0.00123861	0.00106697	0.000766366	3.64694e-05	2.69202e-06	0.000138619	0.00014209	2.467e-05	1.87901	23.6945
Elovl2	0.0985383	1.43449	2.96933	2.88771	2.11294	0.00932696	0.0149025	0.439096	0.497783	0.107602	0.000713072	0.000469949	0.00046921	0.000530543	0.000636068	2.32599	23.6049
Prm2	0.00373925	0.103183	0.00294203	0	1.36923	0.0033892	0.0503891	0.0032764	0	0.203403	4.32461e-05	0.00399777	4.23283e-05	4.15676e-05	0.134137	0.087825	23.4873
Fga	0.00670012	0.722492	0.595372	0.265766	0.151644	0.00169015	0.0715198	0.0543186	0.0144793	0.0296016	1.24171e-05	0.0385216	0.0296124	0.00383334	0.000249267	0.155012	23.1357
Prm1	0	0.0487689	0.00719912	0.00921776	1.48516	0	0.00864407	0.00603464	0.00975065	0.185095	0.000414853	0.00637855	0.000571718	0.000579961	0.0761501	0	21.174
Kcnj11	0.0266315	0.00971516	0.00350198	0.00362652	0.00767257	0.00674924	0.00238065	0.000696392	0.000843043	0.00325812	0.000223414	2.67797e-05	0.000125903	0.000125974	5.98727e-06	0.55388	20.798
Pabpc1l	0.0293661	0.40853	0.312127	0.350124	0.41312	0.00588529	0.0464605	0.0104463	0.0118979	0.0311353	1.8226e-05	0.000174183	8.40801e-05	8.08256e-05	7.93704e-05	0.572784	19.5049
Hs3st6	0.0689488	0.0746297	0.0303051	0.0383401	0.0287182	0.009867	0.0131902	0.0050459	0.0151752	0.00795987	0.000170206	0.000214056	0.00411767	0.00424818	0.000159802	1.34105	19.4499
Cda	0.0922429	0.126149	0.0465641	0.0908653	0.104452	0.0224608	0.0292225	0.00142479	0.0225913	0.0341137	0.000162157	3.62009e-05	3.46283e-05	5.76077e-05	1.82147e-05	1.64969	17.8842
Rbfox3	0.053005	0.676614	0.754804	0.733407	1.09996	0.00690834	0.0166201	0.0220226	0.049337	0.0751572	3.03764e-06	5.73487e-05	0.00521973	0.00741356	0.189687	0.93857	17.7072
Slc28a3	0.0578825	0.182348	0.150813	0.167728	0.174249	0.00646933	0.0163504	0.00539415	0.00803212	0.00255492	2.98129e-05	1.8597e-05	1.32786e-05	1.31083e-05	1.76404e-06	1.02212	17.6586
9230102K24Rik	0.00690733	0	0	0	0	0.00275533	0	0	0	0	0.000714779	7.17445e-05	0.000133251	0.000133251	0.000411202	0.119328	17.2755
Unc5a	0.0745091	1.5497	1.66443	1.79954	1.27823	0.00831902	0.0303473	0.0713949	0.207159	0.0341174	7.05717e-06	0.000738676	7.31971e-05	0.00416108	0.00184099	1.28652	17.2666
Tmem252	0.0377084	0.0452964	0.0404048	0.0896644	0.173915	0.00638498	0.00531098	0.00782174	0.0205263	0.0630337	0.000208891	1.11651e-07	0.000438749	0.000563345	0.000923277	0.644794	17.0995
Amica1	0.0735725	0.104681	0.087995	0.0814997	0.0688908	0.00659703	0.0102672	0.00668039	0.00136846	0.010178	1.69041e-05	1.2099e-06	0.000327103	0.000314737	1.00612e-05	1.25507	17.0589
Etv1	0.0989951	0.246209	0.221413	0.368204	0.255091	0.0236667	0.0196094	0.017863	0.0225754	0.0262872	0.000323774	1.88547e-05	4.26488e-06	1.23559e-05	0.000311704	1.66556	16.8246
Gm8439	0.0856198	0.651709	0.350194	0.309794	0.330467	0.0417482	0.186396	0.0777938	0.0748496	0.110425	0.000260259	0.0825661	0.00332736	0.00274676	0.0122116	1.40888	16.4551
Dusp4	0.0764642	0.0397236	0.0309679	0.048882	0.0312674	0.00727453	0.00936865	0.0045313	0.00657821	0.000614879	6.4138e-06	2.65724e-05	0.000119935	0.000129817	7.90496e-05	1.22187	15.9796
9630013K17Rik	0.0138744	0.0181797	0.00586508	0.0112418	0.00422485	0.0111956	0.00919032	0.00140248	0.00247391	0.00211246	0.00244855	6.22475e-05	0.00117767	0.0012024	0.000133733	0.217759	15.695
Prnd	0.0563232	1.05836	1.03549	0.881712	0.882358	0.00738379	0.0623154	0.0110372	0.0611748	0.0729476	4.79166e-07	0.465651	0.164606	0.17319	0.235367	0.856017	15.1983
Cyb5r2	0.0954204	0.156555	0.158505	0.136608	0.209678	0.0117241	0.00638622	0.0126414	0.0162712	0.0337653	0.00252169	5.28387e-06	1.94805e-05	2.23652e-05	3.0267e-05	1.39254	14.5937
Gjb4	0.0524211	0.768301	1.65682	1.13336	1.41061	0.0152761	0.0833007	0.0853156	0.0653507	0.0294655	5.02323e-06	0.0499252	0.000380757	0.377663	0.0433343	0.741184	14.139
Asb18	0.00417396	0.00115587	0	0.00257824	0	0.00280071	0.00115587	0	0.00274667	0	8.14376e-05	3.10668e-07	8.7444e-05	8.86401e-05	4.095e-05	0.0568683	13.6245
Spint3	0.00891585	0.361701	0.136674	0.123898	0.138348	0.00484562	0.129518	0.00942459	0.0283311	0.0100346	0.0112915	0.0169101	0.000373627	0.000444149	1.50603e-05	0.117442	13.1723
Itih2	0.0285767	0.549868	0.362387	0.362084	0.471481	0.00317266	0.070217	0.0173832	0.0101501	0.0479516	3.21999e-06	0.00954217	3.63888e-06	6.19938e-07	0.000742857	0.3442	12.0448
Odf1	0	0.0052467	0	0.00214402	1.36933	0	0.00278984	0	0.00317719	0.14635	0.000181605	0.00129915	0.0140354	0.0141392	0.159411	0	11.8415
Tecta	0.000834175	0	0.00108863	0	0.000214486	0.000766423	0	0.000336268	0	0.000214486	2.42494e-05	3.07495e-05	0.000105903	0.000105445	2.49715e-05	0.00981037	11.7606
Gabrr1	0.0239244	0.082651	0.254977	0.134988	0.180254	0.0046857	0.0119357	0.00705389	0.0239314	0.016957	8.45007e-08	4.74101e-05	0.000367984	0.000221006	0.000514216	0.279613	11.6874
Slc13a2	0.0767961	0.021786	0.00956211	0.0170898	0.0164742	0.0185784	0.000982471	0.00237282	0.00372642	0.00720131	0.000151733	1.31494e-05	0.000190177	0.000196763	1.57955e-06	0.861972	11.2242
Omp	0.0587085	0.297789	0.163066	0.138029	0.238645	0.00337644	0.0544101	0.0189496	0.0185387	0.0219421	0.000315744	0.000562026	0.00187163	0.00165909	1.61937e-05	0.642174	10.9383
Lat	0.0970433	0.0490517	0.0385823	0.0283281	0.0397913	0.0411359	0.0200685	0.014302	0.00594543	0.0273026	0.000712403	7.14255e-05	7.17812e-06	5.17384e-06	0.000136542	1.05479	10.8692
Gm10684	0.0533779	0.0985296	0.064283	0.0612694	0.046819	0.0121396	0.0115849	0.00549736	0.0119014	0.0101184	9.03686e-05	8.32956e-06	7.93484e-05	8.69832e-05	2.61136e-05	0.552976	10.3596
Slc2a9	0.0750017	0.531144	1.03966	0.699139	0.90232	0.0137566	0.02133	0.16701	0.111097	0.140212	5.85493e-05	0.000191548	0.761717	0.0818747	0.373633	0.755327	10.0708
Tnp1	0	0.0766931	0	0.0207786	1.17407	0	0.0486452	0	0.0166803	0.156955	0.00140287	0.0210508	0.0169611	0.018378	0.476615	0	10.0673
Defb38	0	#DIV/0!	0.849185	2.03745	0.0669422	0	#DIV/0!	0.487658	1.8703	0.0669422	0.0263343	0.240881	0.776827	0.541164	0.00464749	0	9.59159
Fa2h	0.0232174	1.40163	3.08646	3.25123	1.91458	0.00243907	0.249286	0.378554	0.171727	0.137093	4.91482e-05	0.0686187	0.00013413	0.000284338	0.00136153	0.221058	9.5212
Stx19	0.0531355	0.167395	0.151556	0.19525	0.266261	0.0161175	0.0191061	0.00682928	0.0247033	0.0267867	2.31355e-06	0.00020468	0.00196979	0.00235261	1.70693e-05	0.505581	9.51493
Ankrd22	0.0175616	0.0650509	0.0183679	0.0249434	0.0225803	0.0065586	0.00166365	0.00933648	0.0112593	0.0102674	0.000119409	3.71538e-07	3.76871e-05	3.97968e-05	8.79853e-05	0.160305	9.12817
Olfr1338	0	0.0597698	0.12771	0.106768	0.104026	0	0.0250388	0.0321186	0.0197755	0.01747	0.0020199	0.00101443	0.0109926	0.0102572	0.00206283	0	8.99623
Slc29a4	0.0593273	0.107005	0.0757871	0.178404	0.141809	0.00299873	0.0109014	0.00785268	0.00826153	0.00582181	1.34767e-06	6.73775e-05	5.30981e-07	1.02615e-06	5.03126e-05	0.51792	8.72988
Cav3	0.0329287	0.956036	1.22054	1.07667	1.24123	0.00262207	0.218482	0.189751	0.0322569	0.562357	1.42389e-05	0.577265	0.169836	0.428686	0.878863	0.286682	8.70613
Tnp2	0.00602141	0.0617324	0	0	1.10021	0.00525327	0.0450332	0	0	0.213617	0.00020021	0.0763923	2.97685e-05	2.97685e-05	0.726649	0.051736	8.59201
Gldn	0.020028	1.43748	11.0762	18.1608	7.43113	0.00172368	0.119011	7.8028	14.8044	0.406261	0.000184861	0.0397682	1.90186e-05	3.50101e-05	3.37301e-05	0.170524	8.51425
Dbil5	0.0928453	0.0682967	0.134541	0.139294	1.36628	0.0502023	0.0155209	0.0681221	0.0427299	0.107178	0.000871772	8.69669e-05	0.0104156	0.010682	0.176835	0.783277	8.43637
Fstl3	0.0936405	1.27318	2.56826	2.80341	1.88119	0.00495629	0.196024	0.195778	0.122072	0.0880871	1.8005e-05	0.176333	0.000348587	0.0015555	0.00788727	0.784856	8.38159
9030625G05Rik	0.00329615	0.00575681	0.00308642	0.00556738	0.00161854	0.00312418	0.00575681	0.00164504	0.0046922	0.00161854	0.0149693	3.70627e-05	0.000810453	0.000820072	3.01575e-06	0.0276161	8.37828
Gria2	0.00488715	0	0.000451336	0	0.00074034	0.00206552	0	0.00036645	0	0.00074034	0.00286273	2.17014e-05	0.00198766	0.00198428	2.17765e-05	0.0395438	8.09139
Pglyrp4	0.0129461	0	0.000473371	0	0	0.00350258	0	0.000414543	0	0	2.00623e-07	5.66342e-06	0.000754043	0.000752642	2.44012e-05	0.103237	7.97437
Mup4	0.00742904	0.58961	0.541642	0.517655	0.418987	0.00413122	0.0869213	0.0726872	0.0448537	0.0420896	0.000134927	0.0219373	0.0209412	0.0217207	0.000857994	0.0589725	7.93811
Gm14744	0	0	0	0	0	0	0	0	0	0	2.21869e-05	0.000305687	0.000812519	0.000812519	0.000499764	0	7.93227
Pzp	0.0688043	0.195164	0.12358	0.0777946	0.180316	0.0101301	0.00862202	0.0227546	0.0104952	0.056452	2.63806e-07	0.000713337	0.00246907	0.00204127	0.00239261	0.534166	7.76356
Smcp	0	0.0254538	0	0	1.29727	0	0.0100708	0	0	0.0889546	3.18941e-05	0.0131286	0.000106411	0.000106411	0.449146	0	7.58641
Hectd2	0.0970819	0.10673	0.0437671	0.0342666	0.0465935	0.00607739	0.0122614	0.00385541	0.00678113	0.00675904	8.23907e-05	8.07759e-07	0.000150736	0.000145176	1.81099e-06	0.720764	7.42429
Ism2	0.0585148	0.357143	0.529134	0.565048	0.436011	0.00798127	0.0375674	0.0440103	0.0433989	0.038556	0.000198988	0.000282677	0.0099106	0.00730129	0.000615833	0.430897	7.3639
Defb43	0	0.388621	0.253899	0.162403	0.293884	0	0.219267	0.0294761	0.0442899	0.113873	0.00177949	0.0549374	0.00231936	0.00128622	0.0068039	0	7.12134
Zmat4	0.072877	0.0195038	0.00436571	0.00360677	0.0045248	0.0170222	0.00982927	0.00117926	0.00176996	0.00270303	0.000749174	4.06409e-07	0.000299205	0.000298287	9.07828e-05	0.514044	7.05358
Tac2	0.0177382	0.963586	1.02511	0.122977	1.0394	0.0117739	0.336766	0.23768	0.0572294	0.243535	0.000494867	0.597898	0.887785	0.00329369	0.949504	0.120441	6.78993
Galnt6	0.0875964	0.0836404	0.0772622	0.0442056	0.028127	0.0290583	0.0102725	0.00360667	0.00934767	0.0106913	1.91147e-05	1.65588e-05	0.00018807	0.000163429	3.96439e-06	0.579568	6.61635
Dgkg	0.0847076	0.061699	0.0817294	0.310786	0.11801	0.0190715	0.0204557	0.00388714	0.0439636	0.0163335	0.000228473	2.71845e-06	0.000208895	0.000738303	8.26092e-06	0.541006	6.38674
Ido2	0.0236899	1.93018	4.48396	4.9637	2.30589	0.00620937	0.0731112	0.653998	0.464115	0.107377	0.000382417	0.000371339	6.38472e-05	0.000280487	0.000168488	0.151073	6.37709
S1pr3	0.0408016	1.21527	5.93898	8.65655	3.79157	0.0143033	0.042173	1.94847	2.84431	0.22992	0.00855544	0.0347962	0.00020601	5.16643e-05	2.43738e-06	0.257771	6.31767
Rbp7	0.0894513	0.222116	0.29247	0.615065	0.692675	0.0626802	0.118973	0.0240603	0.08948	0.0870803	0.0176553	0.00314288	1.55461e-05	0.00996173	0.0726714	0.552208	6.17328
Ube2c	0.0867412	0.252658	0.497082	0.174392	0.298449	0.0261362	0.0621677	0.338147	0.0751963	0.0842669	1.30439e-05	0.00191265	0.379353	0.178937	0.00744437	0.516425	5.95364
Sh2d5	0.0446865	0.0309625	0.0213682	0.0181307	0.022067	0.0051334	0.0044931	0.00158093	0.00594678	0.0112274	0.000332414	0.0002449	0.000713977	0.000705355	2.39848e-07	0.265359	5.93824
Prss33	0.00643732	0.00740376	0.0136079	0.0219867	0.0468778	0.00738258	0.00740376	0.0141383	0.0052765	0.0252564	0.000251657	0.00228634	0.000915318	0.000926204	1.35791e-05	0.036722	5.70455
Oaz3	0.0662999	0.0587407	0.1304	0.148131	1.33924	0.037949	0.018335	0.025654	0.0352366	0.143324	0.00221022	9.88574e-06	0.000413261	0.000560572	0.287943	0.378065	5.70235
9330159F19Rik	0.0860212	0.201306	0.113195	0.114846	0.160304	0.00589272	0.025429	0.0179746	0.0170325	0.0167541	0.00079605	5.2513e-05	8.68793e-05	9.11093e-05	3.61182e-06	0.479843	5.5782
Hhatl	0.0223706	1.35224	5.75974	4.61593	2.45614	0.00490623	0.141355	1.25048	1.0277	0.238958	4.80149e-05	0.0728068	4.60188e-05	0.000915792	0.00366645	0.121187	5.41723
Myo16	0.023432	0.0149485	0.00839327	0.00756537	0.0151305	0.00467311	0.00340449	0.00181306	0.000434769	0.00978851	0.000238437	9.83594e-05	0.000702973	0.000700641	2.51413e-06	0.126122	5.38245
2310034O05Rik	0.0354027	0.833044	0.758598	0.63271	1.28673	0.0133332	0.103405	0.130979	0.0495777	0.2543	0.000288408	0.330206	0.148238	0.0538234	0.40245	0.187201	5.28777
Fgg	0.0251639	0.420143	0.272437	0.0923847	0.0623379	0.00948349	0.0262568	0.0219699	0.0181695	0.0339323	0.00201184	0.00844684	0.02509	0.0114941	0.00022426	0.132285	5.25695
Fate1	0.0630512	0.379633	0.650915	0.351912	0.456255	0.01863	0.0889483	0.155374	0.0161508	0.0379165	0.00334157	0.00178085	0.0494117	0.000975621	0.00160269	0.322547	5.11564
Slc14a2	0.0387083	1.83642	2.57515	1.72694	1.53852	0.00210894	0.0952853	0.416418	0.231417	0.0811911	0.000329983	0.0057032	0.000809558	0.003732	0.00347798	0.194178	5.01644
Fcmr	0.0515571	0.0502409	0.0332152	0.0219114	0.0173815	0.00385707	0.00523112	0.0185049	0.015487	0.00239363	0.000733782	0.000181662	2.00103e-05	1.64689e-05	0.000171328	0.258436	5.01263
Cnga2	0.0473628	0.365185	0.217768	0.158207	0.349589	0.00612696	0.0522091	0.00854308	0.0345457	0.0215011	0.000736526	0.000657089	0.000404435	0.000381499	2.82407e-05	0.232215	4.90289
Xkr7	0	0	0	0	0	0	0	0	0	0	0.000843956	3.18864e-05	0.000630165	0.000630165	2.2441e-06	0	4.81925
Ccnb2	0.0185502	0.162929	0.311026	0.202714	0.26046	0.00975331	0.0537959	0.208519	0.122901	0.0911006	1.23796e-05	0.00197633	0.27607	0.218386	0.00673395	0.0886393	4.77835
Slc47a2	0.0279268	0.0728066	0.0830937	0.091764	0.0420233	0.00491084	0.0018913	0.00704031	0.0126001	0.0148286	6.22279e-05	3.1736e-05	0.000154209	0.000172827	6.07911e-05	0.131703	4.71601
Adamts9	0.0934405	1.01449	1.31711	2.07687	1.45249	0.0167552	0.0364938	0.00421541	0.0971556	0.0281473	7.74767e-05	0.678303	0.00218749	9.16129e-05	0.00360772	0.432891	4.6328
Apol9b	0.0850526	0.0386234	0.116189	0.0752851	0.145661	0.0362696	0.0239556	0.0161153	0.0484236	0.0583794	0.000163614	0.00115337	0.00364534	0.00337213	0.00063608	0.385912	4.53733
1600014C23Rik	0	0.27491	0.35287	0.341084	0.473394	0	0.0593539	0.0580939	0.0844579	0.140019	0.000912186	0.00211709	0.0224654	0.0177959	0.0450335	0	4.41843
Ffar2	0.0365094	0.00571308	0.000900074	0.00267005	0	0.0164732	0.00571308	0.000862585	0.0028659	0	0.000160621	0.00163942	8.56086e-06	8.71244e-06	3.40236e-05	0.160462	4.3951
Rhox5	0	0.652573	6.18447	8.21302	2.13877	0	0.107093	6.89044	11.7371	0.427495	0.000359351	0.115386	0.00418624	0.000444744	0.0224149	0	4.3896
S100b	0.0329912	1.12918	4.33328	6.39669	2.52731	0.00569632	0.14484	0.466737	1.01681	0.0907937	0.000165932	0.493492	0.000579571	7.51269e-06	0.00418801	0.140799	4.26777
4931431C16Rik	0.0252062	0.730243	0.682642	0.730981	0.678952	0.0115104	0.074426	0.0198687	0.0273654	0.0243373	0.000259721	0.0310222	0.000343228	0.00703475	0.00124061	0.103232	4.09549
Pbk	0.0071863	0.270465	0.425236	0.230566	0.144853	0.00378172	0.0315001	0.145818	0.109426	0.00439191	0.000211156	0.00326261	0.278166	0.16629	0.00489857	0.0286286	3.98377
Hoxb1	0.0181215	0.0610826	0.0706112	0.0283984	0.0336084	0.00907646	0.0145033	0.0114439	0.0195375	0.0131364	0.000890225	3.06387e-05	0.00295637	0.00254145	6.14032e-05	0.072032	3.97495
1700041A01Rik	0	0.218903	0.112651	0.375998	1.51895	0	0.144748	0.0613994	0.0273387	1.06236	0.0472012	0.0953249	0.00408205	0.0120239	0.829884	0	3.78398
Stac2	0.0481768	1.13598	3.01108	4.1449	2.2869	0.00906017	0.0335035	0.153207	0.35054	0.113946	0.00124246	0.402438	4.57725e-05	0.00049761	0.00174826	0.180968	3.75632
Xlr4b	0.0816793	0.0331351	0.0305651	0.0303006	0.0176266	0.0200783	0.0254155	0.0103544	0.013052	0.0176266	9.77175e-06	0.00696473	0.00126362	0.00127044	0.00174466	0.305271	3.73743
Abcb5	0.00556938	0.820433	0.864828	0.708153	0.717695	0.00308966	0.083602	0.105032	0.0823456	0.202245	0.000113681	0.069547	0.25351	0.0452993	0.146142	0.0206034	3.69941
Fsd2	0.0308608	0.511783	0.657293	0.299719	0.174895	0.0128321	0.0452889	0.0452756	0.0277672	0.0126328	0.000609741	0.0024509	0.00234455	2.86298e-05	0.000104612	0.112278	3.63821
Tppp2	0.0691376	0.849196	3.97211	3.21935	1.55275	0.0215066	0.15353	2.02786	1.64165	0.143821	0.000774271	0.446245	0.00471111	0.00394875	0.0374769	0.249749	3.61234
Mettl11b	0.00605289	0.68897	1.99159	1.66448	1.44077	0.00525325	0.00714687	0.473603	0.382268	0.335407	0.000354491	0.0492661	0.0152299	0.118819	0.548293	0.0211564	3.49526
Lipf	0	0	0	0	0	0	0	0	0	0	0.00591834	0.00277316	0.00976631	0.00976631	0.00446821	0	3.44995
Cdk1	0.0798518	0.222246	0.519703	0.232597	0.203992	0.0118327	0.0391423	0.222382	0.125869	0.0536759	0.00316336	0.000241527	0.34743	0.165013	0.000190623	0.264205	3.3087
Cdkn3	0.00953057	0.356591	0.344995	0.189161	0.585174	0.0100062	0.195	0.170489	0.144712	0.231019	0.00294594	0.0498166	0.179854	0.11671	0.212125	0.0315309	3.30839
Top2a	0.0420698	0.179847	0.50525	0.295524	0.24519	0.00604629	0.0157	0.251241	0.188876	0.0156794	5.37289e-05	0.000358602	0.358771	0.214919	3.87514e-05	0.138643	3.29554
Atp2b3	0.0421259	2.35025	2.45881	2.53432	2.34426	0.00712119	0.536314	0.0215042	0.564641	0.0990305	0.00477817	0.0231319	0.000161341	0.0234612	0.000270381	0.13535	3.21298
Trex2	0.0484006	0.225079	0.168731	0.160177	0.342779	0.0202663	0.0417866	0.0295319	0.0528523	0.0539561	0.0022281	9.9804e-05	0.00288661	0.00325843	0.0157965	0.152822	3.15744
Nav3	0.0622726	0.0198057	0.00926303	0.0131486	0.0202607	0.00921674	0.00800072	0.00220995	0.00326008	0.00758118	0.000116991	5.21682e-05	0.000628801	0.000638686	3.81346e-06	0.196302	3.1523
Dpys	0.00905312	0	0.0108996	0.0131485	0	0.00973567	0	0.0109179	0.00678613	0	1.61366e-05	0.000502129	0.000135317	0.000132266	3.07712e-06	0.0283077	3.12685
4833427F10Rik	0.00590093	0.0153761	0.0114381	0.022558	0.0102841	0.00720296	0.00822458	0.00558125	0.00223237	0.00653768	0.00829908	0.00157198	0.000256983	0.000267046	0.00012844	0.0183312	3.10649
Obp2b	0.0143086	0.0834121	0	0.0169085	0.0104487	0.0144059	0.0502705	0	0.00903344	0.0104487	3.21589e-07	0.00194733	9.60939e-05	0.000106385	0.0383054	0.0440293	3.07713
M1ap	0.0330987	0.0437407	0.0111959	0.00817893	0.263657	0.0215537	0.025852	0.00777058	0.00414636	0.108041	0.000154791	0.00137336	0.000134402	0.000131114	0.00339313	0.0995774	3.0085
Piwil4	0.0782536	0.34238	0.211119	0.200789	0.306986	0.0264171	0.0801539	0.018214	0.0325132	0.0925936	0.00186121	0.0145949	0.00159493	0.00167704	0.00146438	0.232118	2.96623
9330182L06Rik	0.037082	0.0346756	0.025518	0.0443166	0.0229912	0.00834428	0.013835	0.00493949	0.0040647	0.0147305	0.00134487	0.000309429	9.57082e-05	0.000102935	0.000439694	0.108956	2.93824
Spx	0.0106607	0.0576619	0.0161723	0.0309814	0.02864	0.00500985	0.00841112	0.00921813	0.00772149	0.0171213	0.000220125	0.00063337	3.75955e-05	3.82515e-05	0.000931682	0.0309893	2.90686
4631405J19Rik	0.00783298	0.10579	0.0386811	0.0385192	0.0188638	0.00617397	0.0255288	0.0204017	0.00268224	0.00944935	0.0117036	0.000798336	0.00543436	0.00542101	6.16346e-05	0.0226779	2.89518
Gm32511	0.0154983	0.187815	0.173699	0.092621	0.217595	0.00266346	0.0620231	0.0532404	0.0150774	0.100193	0.00133056	0.00496924	0.0044468	0.00295812	0.00190263	0.0434468	2.80333
Mroh2a	0.0256291	0.0623048	0.074003	0.0900948	0.103875	0.00578794	0.00539952	0.00424965	0.0199935	0.00783213	1.20041e-06	3.63624e-05	0.000149913	0.000181619	3.91546e-06	0.0714821	2.7891
Btla	0.0742532	0.0882818	0.0327633	0.0512364	0.0265905	0.0196575	0.0360346	0.00715966	0.00395682	0.00312326	0.000316855	0.000262693	0.000177262	0.000187734	0.00120478	0.19493	2.62521
2810417H13Rik	0.0581191	0.37938	0.859171	0.512378	0.461436	0.0224329	0.095349	0.495648	0.27193	0.0621234	4.24477e-05	0.00561801	0.781317	0.35228	0.0165432	0.150193	2.58423
Ninj2	0.0378545	0.381792	0.145341	0.0235135	0.0559356	0.0168921	0.269725	0.0611927	0.0142111	0.0360358	0.00556899	0.0867001	0.00806161	0.00458948	0.0493443	0.095716	2.52852
Esm1	0.0292588	0.129252	0.0523842	0.0561916	0.107852	0.0182914	0.0191143	0.0178691	0.003375	0.0086623	0.0153726	1.07093e-05	0.00028251	0.000270288	0.00441761	0.0738413	2.52373
Tac1	0.00866784	0	0	0	0.0296732	0.00778263	0	0	0	0.0296732	0.00227015	0.00938965	0.00020603	0.00020603	0.00140735	0.0216396	2.49654
Gm30498	0.0202996	0	0	0	0	0.0197748	0	0	0	0	3.97813e-06	0.0091508	0.000896018	0.000896018	0.0251588	0.0504287	2.48422
C030034L19Rik	0.00959952	0.0259811	0.0163922	0.0124598	0.00873854	0.00715771	0.00864568	0.00368239	0.00200669	0.0060203	0.0409356	1.95979e-06	0.00167675	0.00165238	0.000639931	0.0233057	2.4278
Ccnb1	0.013739	0.298185	0.422863	0.259422	0.266453	0.00788748	0.0165883	0.227873	0.140803	0.0451655	1.05937e-05	0.00103078	0.313254	0.213128	0.000834422	0.0323347	2.35349
Psca	0.0426292	0.238875	0.464005	0.236269	1.53941	0.051909	0.14284	0.232162	0.0572631	1.27376	0.00181073	0.00591803	0.0537978	0.00187045	0.996032	0.0994697	2.33337
Hspb9	0.018057	0.11931	0.0575625	0.0867132	1.03882	0.0276847	0.00635601	0.0549825	0.0597872	0.0688887	0.00826061	0.0286015	0.000180018	0.000255829	0.880936	0.0413823	2.29176
1700007K09Rik	0.0931643	0.555295	0.695969	0.648269	1.32393	0.0371756	0.058884	0.220843	0.235394	0.188914	0.0307548	0.012642	0.182513	0.135188	0.23383	0.208929	2.24258
Arc	0.0997876	0.0844295	0.0671027	0.0884434	0.45013	0.00653036	0.0231171	0.0336892	0.0246412	0.0300428	0.00187762	0.0105782	0.0116866	0.0126897	0.0735324	0.222561	2.23035
Ptprn2	0.0450719	0.081625	0.284145	0.25046	0.0690553	0.0156929	0.0191424	0.022396	0.0284851	0.0119319	0.00345651	0.00047757	0.057172	0.0458105	0.00115835	0.0976033	2.1655
Gm4566	0	0	0	0	0	0	0	0	0	0	0.0041684	0.00127764	0.0219626	0.0219626	0.050783	0	2.14213
Ldhc	0	0.0291803	0.0285418	0.00832471	1.55376	0	0.017868	0.00565492	0.00925062	0.129891	0.0251146	0.0253466	0.000724309	0.000667442	0.00397702	0	2.06477
Gm11413	0.0318921	1.4378	1.44515	1.71848	0.989137	0.0141349	0.144302	0.380474	0.457283	0.150195	0.00459164	0.0412037	0.206534	0.0770458	0.756745	0.0656707	2.05915
Gpr84	0.00868565	0.0454579	0.013534	0.015656	0.0383648	0.00836473	0.0227726	0.00128816	0.0113404	0.0240045	0.000255216	0.00503491	0.000765543	0.000782078	2.3605e-06	0.0172984	1.99161
Frmd5	0.0761157	0.0275965	0.0194166	0.00907157	0.0281128	0.00182696	0.00797273	0.00425932	0.00160413	0.00928293	0.00940615	0.000274601	0.00010145	9.67926e-05	2.11815e-05	0.14812	1.94599
Adamtsl3	0.0400964	0.0198393	0.00883861	0.0112724	0.00437448	0.0326899	0.00913116	0.00599586	0.00661104	0.00240591	0.00665053	0.000154814	0.00777593	0.00783185	1.53363e-06	0.0779328	1.94364
Cnga4	0.0566763	0.048175	0.125738	0.150687	0.0347394	0.0131282	0.0147524	0.0555107	0.0792479	0.0188638	0.00336468	0.00352962	0.00116178	0.00160974	0.00053652	0.109941	1.9398
Xlr3c	0.00874621	0.268301	0.24817	0.169819	0.431566	0.00864356	0.0572146	0.0653737	0.0484488	0.0713808	1.25066e-05	0.000765539	0.00285918	0.00152002	0.00361955	0.0168854	1.93059
Slc26a7	0.0162913	0.0417577	0.0587035	0.0324123	0.0523372	0.00918786	0.0271926	0.0105476	0.0166546	0.0130144	0.000430976	0.00934769	8.2146e-05	7.97961e-05	3.32967e-05	0.0307535	1.88773
Henmt1	0.0476356	0.0180025	0.00724622	0.00787873	0.0278362	0.0103102	0.0180025	0.00410148	0.000405133	0.0278362	0.00271651	0.00089673	2.65233e-05	2.60924e-05	0.00116147	0.0885366	1.85862
Mup5	0.032789	1.38519	0.977483	0.523081	#DIV/0!	0.0174079	0.270093	0.300579	0.167235	#DIV/0!	0.000274647	0.247683	0.945523	0.0791904	0.373901	0.0592366	1.8066
Crisp2	0.00804807	0.0283278	0.0333673	0.0245314	1.4034	0.0067712	0.017051	0.0282988	0.0138089	0.187709	0.000469993	0.0001618	0.0011656	0.000985046	0.108054	0.0143995	1.78919
Gapdhs	0.087023	0.108222	0.200792	0.189778	1.55397	0.0423456	0.0198607	0.0306082	0.0605547	0.0744297	0.000494303	0.0178603	4.45691e-05	0.000340464	0.0160105	0.154377	1.77398
Sapcd2	0.00750805	0.0845236	0.167761	0.0667755	0.0795295	0.00354596	0.0236705	0.0467246	0.0191159	0.0318187	0.000580635	0.00659326	0.0057634	0.0036392	0.000505523	0.0133175	1.77377
Gsg1	0.0468178	0.123844	0	0	1.47446	0.0189056	0.0144955	0	0	0.449213	0.00143454	1.00945e-05	1.18953e-05	1.18953e-05	0.371217	0.0830427	1.77374
Snai3	0.0272992	1.53191	2.44297	2.20408	1.77591	0.0246164	0.279801	0.424027	0.216923	0.116628	0.00228976	0.142355	0.00169428	0.00608807	0.0167185	0.0466296	1.70809
Cyp2j13	0.0424455	0.273076	0.191628	0.157396	0.263035	0.00906812	0.0416563	0.0405867	0.00727148	0.0470747	0.0018163	0.0132258	0.00818963	0.00730975	0.0172031	0.0704254	1.65919
Pate4	0	2.98482	6.86915	10.67	3.35274	0	0.387695	1.12835	1.27727	0.554894	0.00299542	0.0105056	0.000487753	0.0031297	0.00328119	0	1.64915
1700027A15Rik	0	0.136922	0	0	0.962377	0	0.136922	0	0	0.0613733	1.55415e-05	0.0278342	0.0849093	0.0849093	0.583255	0	1.58239
Slc45a1	0.0169741	1.44058	3.07258	2.82264	2.05544	0.00217424	0.0776354	0.290916	0.330401	0.212947	0.000455768	0.043265	0.00323276	0.000299844	0.00730995	0.0266938	1.57262
Ndc80	0.0533535	0.255394	0.605742	0.362393	0.351825	0.0195458	0.0654603	0.282307	0.187101	0.0787399	0.00774649	0.0232362	0.458753	0.252813	0.0061899	0.0829099	1.55397
A630095E13Rik	0	0.564269	6.03479	0.678458	#DIV/0!	0	0.115421	2.09888	1.08301	#DIV/0!	3.26371e-05	0.0228408	0.0119129	0.658553	0.703542	0	1.54648
Mki67	0.0374156	0.202455	0.349145	0.182807	0.171534	0.0158173	0.00443366	0.191834	0.106824	0.0364581	0.00024305	0.000244965	0.292233	0.202261	4.78912e-05	0.0571551	1.52757
B430212C06Rik	0.066745	0.0339116	0.0249654	0.0258233	0.0330878	0.0212422	0.0253346	0.0066099	0.011871	0.0215745	0.00486264	0.00925712	0.00125877	0.00128698	0.000290336	0.099725	1.49412
Glt6d1	0	0	0	0	0.0331902	0	0	0	0	0.0331902	0.00570558	0.0265817	0.0030754	0.0030754	0.00237554	0	1.48635
Alppl2	0.00642407	1.6941	1.40533	1.13739	1.51447	0.00778265	0.537903	0.155957	0.302827	0.21165	0.00154559	0.243741	0.0128082	0.71676	0.0342301	0.00942627	1.46734
Aurkb	0.0580335	0.400567	0.709874	0.384164	0.432586	0.0493151	0.0687147	0.469661	0.264674	0.123055	0.00276269	0.00261191	0.659358	0.368429	0.0131045	0.0843934	1.45422
Fabp9	0	0.111285	0	0	1.68006	0	0.0582716	0	0	0.501158	0.031498	0.059242	0.00152285	0.00152285	0.295087	0	1.43949
Ankrd34b	0	0.0638682	0.09092	0.152786	0.158859	0	0.0279964	0.0203423	0.0413193	0.11452	0.000700857	0.000383656	0.000584299	0.000905578	0.00649957	0	1.42341
Fgf21	0	1.05005	3.3583	3.21218	2.85865	0	0.17693	0.869247	0.89832	0.647731	0.00800155	0.780445	0.00457957	0.00576726	0.00873218	0	1.41911
Hmmr	0.0616565	0.119676	0.240935	0.204169	0.184207	0.0235016	0.0135997	0.0856297	0.0861091	0.0181683	0.000863954	0.000230066	0.201574	0.184204	8.88652e-05	0.0864305	1.40181
Ugt3a1	0.00756771	0	0	0.00455287	0.0080605	0.0069212	0	0	0.00506104	0.0080605	0.00050691	1.15149e-05	0.000263463	0.000269815	0.000257909	0.0105984	1.40048
Nuf2	0.0636697	0.165478	0.489439	0.326446	0.201655	0.0359893	0.0377938	0.305635	0.195278	0.0271197	0.029061	0.000551069	0.383998	0.266284	0.00019912	0.0839915	1.31917
Spata4	0.0192346	0.162363	0	0	1.27037	0.0230707	0.0704995	0	0	0.101217	0.00611628	0.00311779	0.00808664	0.00808664	0.255557	0.0253619	1.31855
1700012A03Rik	0	0	0	0	0.952787	0	0	0	0	0.0806236	0.000586812	0.0012817	0.0010287	0.0010287	0.82079	0	1.30218
Spz1	0	0.0956477	0	0	1.28882	0	0.0608624	0	0	0.212117	0.00104579	0.00263365	0.00210869	0.00210869	0.174198	0	1.28999
Hrasls5	0	0.0559403	0	0	1.78941	0	0.0282946	0	0	0.590845	0.00195782	0.00146376	0.0164347	0.0164347	0.141473	0	1.28372
Nell1	0.0484744	0.0102536	0.00607064	0.0520836	0.0267039	0.0142556	0.0102536	0.00826137	0.0346903	0.0267039	3.95879e-05	0.000334659	0.00570247	0.00710329	1.60093e-05	0.061458	1.26784
Olfr1414	0	0	0	0	0	0	0	0	0	0	0.00484018	0.0222963	5.49268e-05	5.49268e-05	0.0687472	0	1.26627
Drd4	0.0739215	0.783075	4.15493	6.93421	4.37703	0.0517047	0.146579	2.47029	4.10595	0.45097	0.0408045	0.305212	0.00943121	0.000504963	0.0049801	0.0934877	1.26469
Gm9999	0	0.0456491	0.0306895	0	0.260814	0	0.0456491	0.0309276	0	0.0584502	0.0294189	0.000107613	7.59925e-05	3.52057e-05	0.00316987	0	1.24987
Ina	0.0652088	0.625958	1.34858	1.64031	1.85121	0.0376944	0.141032	0.207902	0.211776	0.26636	0.0026899	0.0713542	0.0348434	0.0259202	0.0458253	0.0803883	1.23278
Troap	0.0422716	0.164828	0.245057	0.0921402	0.0193443	0.0224649	0.0531763	0.0308811	0.0436099	0.00967978	0.000187863	0.0237084	0.0708581	0.0416269	0.00235527	0.0519831	1.22974
1700015G11Rik	0	#DIV/0!	0	0	1.3463	0	#DIV/0!	#DIV/0!	#DIV/0!	0.250003	0.0458569	0.373901	0.192714	0.192714	0.38461	0	1.21879
Izumo1r	0.0714993	0.934826	1.67923	1.35255	0.138046	0.0860601	0.248109	0.182879	0.198248	0.0741308	0.0192117	0.626102	0.108821	0.0326321	0.00825035	0.086058	1.20362
5430402E10Rik	0	0	0	0	0	0	0	0	0	0	0.00545272	0.00341912	0.00412974	0.00412974	0.00181936	0	1.16551
Cep55	0.0896184	0.248841	0.604399	0.303726	0.379311	0.0534623	0.0218805	0.222735	0.0524396	0.118747	0.000508633	0.00578366	0.374579	0.153696	0.0202859	0.100836	1.12517
1700024P04Rik	0	0	0.408971	0.739065	#DIV/0!	0	0	0.561773	0.737427	#DIV/0!	0.0020321	0.00563919	0.324003	0.653636	0.092142	0	1.11758
Melk	0.0991511	0.192756	0.496019	0.326086	0.174351	0.0156524	0.0874614	0.288259	0.236113	0.0525813	0.00833479	0.00307733	0.33713	0.219556	0.000444178	0.110774	1.11722
Dpf3	0.0385359	0.303906	0.475687	0.346105	0.38243	0.0477242	0.0362943	0.189942	0.0564573	0.11616	0.00112039	0.010708	0.069791	0.0180768	0.0348031	0.0411167	1.06697
4930571K23Rik	0	0.0114145	0	0	1.33076	0	0.0114145	0	0	0.187633	0.000771506	0.01079	0.00211238	0.00211238	0.321055	0	1.06009
Hmgb4	0	0.27391	0	0	2.5434	0	0.27391	#DIV/0!	#DIV/0!	1.07687	0.00117714	0.0617955	0.130853	0.130853	0.322619	0	1.05902
Lhx4	0	0.296165	0.399326	0.128197	0.184756	0	0.0729604	0.0358639	0.0475983	0.0622315	6.82618e-05	0.0050948	0.00170294	0.000824723	0.00371059	0	1.0421
Dusp27	0.0151795	1.33288	1.61688	1.59905	1.28619	0.00868077	0.155648	0.00733032	0.0860209	0.0276575	0.000462305	0.0474767	0.00411035	0.000507724	0.00202931	0.015531	1.02316
Enpp6	0.0247458	0.0740787	0.068847	0.00803083	0.0297998	0.0205006	0.0114703	0.0278863	0.00693798	0.0149239	0.000968907	2.88769e-06	0.000370751	0.000254851	1.23372e-05	0.0251542	1.01651
2610318N02Rik	0.0166789	0.0288354	0.0196838	0	1.52982	0.0140087	0.0288354	0.0247421	0	0.477677	0.00225904	0.00586168	0.00304326	0.00274058	0.300448	0.0169212	1.01453
Lao1	0.0101783	0.065624	0.0863403	0	#DIV/0!	0.0105065	0.065624	0.0824736	0	#DIV/0!	0.00515237	0.00112272	0.000663722	1.60265e-05	0.198015	0.0102529	1.00733
Krtap3-3	0.0340212	0.963423	0.466948	0.399862	0.572933	0.0525325	0.398852	0.162948	0.315948	0.168008	0.0085732	0.526306	0.0684724	0.101226	0.102072	0.03397	0.998496
Pgk2	0	0.0283772	0	0	1.53628	0	0.0144051	0	0	0.203731	0.0293367	0.00414075	0.00286272	0.00286272	0.229528	0	0.974202
5730412P04Rik	0	0.680524	0.622068	0.401553	0.83501	0	0.150699	0.349743	0.195211	0.305501	0.0296964	0.182063	0.333629	0.0991541	0.410443	0	0.970748
Il24	0.0266624	0	0.0243279	0	0	0.0259307	0	0.0468143	0	0	8.76725e-05	0.00935674	0.0490378	0.0453701	0.120734	0.0255313	0.957575
B3galt1	0.0662823	0.104418	0.0440435	0.0548844	0.0234241	0.0195755	0.0265731	0.00427685	0.0134234	0.0234241	0.000591892	0.00100137	0.0011103	0.00115718	0.00135853	0.0631773	0.953154
Txndc2	0.0149228	1.77955	5.82884	4.84266	2.21746	0.0115342	0.85135	0.653315	1.40461	0.424276	0.00279698	0.393811	0.000249575	0.00395306	0.00406913	0.0142179	0.95276
Sstr5	0	0	0	0.00701473	#DIV/0!	0	0	0	0.00590378	#DIV/0!	0.0012996	0.00617815	0.00108608	0.00112314	0.206214	0	0.942365
Hhipl1	0.0447787	0.0607075	0.136585	0.187873	0.117875	0.0218178	0.0106946	0.0127699	0.0498832	0.0309367	0.00425641	0.00745145	0.000210848	0.000457514	0.00223811	0.0420564	0.939206
Iqgap3	0.0533982	0.0989034	0.28923	0.155553	0.139007	0.0305169	0.00753227	0.0678998	0.0411008	0.0187665	0.000489454	0.000244127	0.116365	0.075751	0.000684974	0.049408	0.925275
Olfr543	0	1.71741	5.58192	7.21533	1.7493	0	0.638366	1.88109	1.12673	0.240502	0.000814826	0.824588	0.0109145	6.09134e-06	0.0251038	0	0.90133
Bub1	0.022695	0.274344	0.502303	0.222817	0.26426	0.0101485	0.112957	0.300312	0.0943677	0.124923	0.00338932	0.0109209	0.40836	0.223608	0.00397967	0.0200023	0.881354
1700011B04Rik	0	0	0	0	0	0	0	0	0	0	0.0259635	5.47454e-06	2.58938e-05	2.58938e-05	0.0133631	0	0.874143
Syngr4	0	0.39271	0.317671	0.511499	0.910326	0	0.107387	0.103882	0.209476	0.178031	0.00313776	0.0515981	0.130781	0.181183	0.619827	0	0.866924
Iqcf3	0	0.0608741	0	0	1.88245	0	0.0608741	0	0	0.253235	0.0363023	0.00738891	0.000856916	0.000856916	0.00574877	0	0.855718
Pdcl2	0	0.0456556	0.134479	0	2.18406	0	0.0456556	0.146888	0	0.556223	0.0164241	0.0218844	0.0181089	0.00864936	0.0317724	0	0.845071
Bhmt	0	0.0278236	0.118891	0.0255034	#DIV/0!	0	0.0278236	0.0423714	0.0210698	#DIV/0!	0.000244163	0.0323389	0.0398312	0.0280913	0.323215	0	0.82915
Cmtm2a	0	0.122166	0.0246319	0	1.42089	0	0.0666723	0.0206184	0	0.271409	0.0166879	0.021584	0.00321683	0.00279621	0.294927	0	0.817855
6030408B16Rik	0.096379	1.13664	1.35007	1.48153	0.736875	0.0296096	0.134156	0.221447	0.496445	0.121641	5.44605e-05	0.542191	0.128377	0.182509	0.0960242	0.0785955	0.815484
Mael	0	0.21387	0.026847	0.0483343	1.73123	0	0.14569	0.015492	0.0461917	0.210625	0.00388201	0.0675167	0.00158682	0.00218167	0.0226433	0	0.784811
Spata19	0	0	0	0	2.75064	0	0	0	0	1.69281	0.00778341	0.0035307	0.197662	0.197662	0.774252	0	0.777764
A330015K06Rik	0.0657778	1.55147	5.94451	7.03415	3.35852	0.0325556	0.566254	1.26912	2.55555	0.444709	0.00216467	0.316433	0.00175126	0.000299167	0.00283509	0.0506574	0.77013
Cdc25c	0.0134976	0.154566	0.315643	0.145592	0.243734	0.0140087	0.109113	0.131636	0.123699	0.110988	0.0010314	0.0088917	0.215731	0.139729	0.0625055	0.0103413	0.766157
Spert	0	0.0800136	0	0	1.8086	0	0.0474877	0	0	0.546766	0.0148916	0.0219218	0.0109234	0.0109234	0.114043	0	0.763062
Tnmd	0.0969283	0.770756	0.0734485	0.735295	0.737247	0.110344	0.524877	0.10218	0.486802	0.408453	0.0103203	0.262655	0.0437428	0.501217	0.924671	0.0738943	0.76236
4922502D21Rik	0.0210767	0.170641	0	0	1.96809	0.014571	0.042796	0	0	0.205649	0.0328927	0.000279138	0.000383653	0.000383653	0.00845643	0.0158977	0.754275
BB123696	0.0273666	2.01644	2.73342	2.77627	2.26608	0.0205072	0.22978	0.133104	0.138222	0.406965	0.00513344	0.00349788	0.00034276	0.00502564	0.00354408	0.020593	0.752487
Cntn2	0.00902613	0.260596	0.394002	0.120293	1.01815	0.00129041	0.0311413	0.0688119	0.0215065	0.261494	0.000354857	0.000377632	0.0478155	0.0142691	0.983399	0.00675283	0.748142
Emilin3	0.0343706	0.0485366	0.0544981	0.150803	0.511078	0.0215497	0.021651	0.0201099	0.0227524	0.211726	0.001544	0.00498466	0.000407795	0.00059834	0.0814133	0.0257132	0.748116
Mospd4	0	#DIV/0!	2.26948	1.07799	#DIV/0!	0	#DIV/0!	#DIV/0!	#DIV/0!	#DIV/0!	0.0405066	0.0758138	0.22252	0.928343	0.171487	0	0.742981
Gdnf	0.0344712	0.311655	0.18407	0.219434	0.25805	0.0233729	0.0807732	0.0623991	0.00907679	0.0587013	0.000562299	0.0681371	0.00576056	0.00624625	0.00273878	0.0255781	0.742015
Fam217a	0.0568714	0.121755	0.0346854	0.037346	0.206301	0.0583694	0.121755	0.0179617	0.0252099	0.0484387	0.00499602	0.0627867	0.000401992	0.000412252	0.000397676	0.041049	0.721786
Rhox8	0	1.52207	5.99113	7.48524	2.1508	0	0.475842	2.04819	2.04603	0.862649	0.0195527	0.674853	0.000320597	2.88393e-05	0.311681	0	0.714013
Irgc1	0.0192939	1.1335	0.0947764	0.256267	1.37189	0.0197748	0.87425	0.0437026	0.108328	0.272616	0.000244505	0.269155	0.00349558	0.00890351	0.125519	0.0133115	0.689931
Atp8b3	0.0414346	0.399445	0.538559	0.478832	2.19422	0.0518613	0.128805	0.0436425	0.0504684	0.152289	0.0054455	0.0259794	0.000346014	0.000459386	0.00239412	0.0277211	0.669032
Cabs1	0	0.0136719	0	0	1.56108	0	0.0136719	0	0	0.368932	0.0271117	0.0268394	0.00201697	0.00201697	0.138436	0	0.66331
Cypt12	0	#DIV/0!	0	0	#DIV/0!	0	#DIV/0!	#DIV/0!	#DIV/0!	#DIV/0!	0.00498345	0.116721	0.18496	0.18496	0.884145	0	0.649283
Pebp4	0.0625495	0.318642	0.0367817	0	1.06764	0.0600372	0.158555	0.0412368	0	0.1595	0.0020591	0.0147936	0.0133128	0.0111968	0.983433	0.0404587	0.646826
1700029H14Rik	0	0.0471252	0	0	1.15207	0	0.0471252	0	0	0.300443	0.00296076	0.00964385	0.0115265	0.0115265	0.670546	0	0.645836
Gm8300	0	0	0	0	0	0	0	0	0	0	0.0017728	0.000560011	0.00409644	0.00409644	0.00564526	0	0.643699
Kcnh4	0.0205368	1.07027	1.45456	1.52809	2.39938	0.0178832	0.0465969	0.316958	0.5083	0.937592	0.00137382	0.380267	0.0461462	0.141335	0.110393	0.0130294	0.63444
4933402P03Rik	0.0242012	0	0	0	1.25767	0.0230707	0	0	0	0.249151	0.000748834	0.00122156	0.0122384	0.0122384	0.345283	0.0153464	0.634117
Ttk	0.0792913	0.200403	0.516573	0.357165	0.277046	0.0112251	0.0678012	0.342979	0.240916	0.0275239	0.00163465	0.00344167	0.343585	0.217675	0.0265351	0.0502118	0.633257
H1fnt	0	0	0	0	1.16667	0	0	0	0	0.446919	0.00416839	0.176708	0.0660398	0.0660398	0.978416	0	0.62892
Kif18b	0.0227547	0.18041	0.507813	0.230551	0.323366	0.034606	0.0603511	0.28072	0.12471	0.165978	0.00663776	0.00594311	0.367635	0.187901	0.0380586	0.0138382	0.608146
1700015F17Rik	0	#DIV/0!	0.842656	0	#DIV/0!	0	#DIV/0!	#DIV/0!	#DIV/0!	#DIV/0!	0.000127685	#DIV/0!	0.91003	0.373901	0.0868169	0	0.607614
Akap4	0	0.0549056	0	0	1.73451	0	0.027924	0	0	0.181684	0.0154032	0.000648459	4.61229e-07	4.61229e-07	0.0111161	0	0.60576
Hils1	0.045325	0.0913077	0.439197	0	0.746576	0.0420261	0.0913077	#DIV/0!	#DIV/0!	0.435166	0.00118876	0.102811	0.403229	0.135864	0.223825	0.0271966	0.600034
Dok7	0.0991904	0.294732	0.0967192	0.323619	0.190233	0.0591411	0.0599614	0.00969004	0.176699	0.0751606	0.00279469	0.0202363	0.0121785	0.042345	0.00733599	0.0592023	0.596855
1700029F12Rik	0	0	0.100825	0	1.81584	0	0	0.0568812	0	0.266514	0.00689294	0.000298714	0.0119751	0.00700803	0.046164	0	0.591964
1700049E15Rik	0	0	0	0	0	0	0	0	0	0	1.55401e-05	0.00127859	0.0242802	0.0242802	0.0107056	0	0.588779
Cmtm2b	0	0	0.0799679	0	#DIV/0!	0	0	0.0702216	0	#DIV/0!	0.0189183	0.123603	0.0895594	0.0688521	0.306256	0	0.579073
Olfr1337	0	0	0	0	#DIV/0!	0	0	#DIV/0!	#DIV/0!	#DIV/0!	0.00198104	0.0184659	0.130858	0.130858	0.25384	0	0.568469
4933432K03Rik	0	0.328178	0	0	#DIV/0!	0	0.328178	0	0	#DIV/0!	0.0330447	0.10128	0.00957928	0.00957928	0.622437	0	0.564524
4930544D05Rik	0	#DIV/0!	0	0	2.42326	0	#DIV/0!	#DIV/0!	#DIV/0!	0.537539	0.0405065	0.153141	0.14149	0.14149	0.157448	0	0.560941
E2f8	0.0302194	0.202836	0.663856	0.229408	0.257367	0.014418	0.092005	0.238994	0.0936391	0.102236	0.000491584	0.0122143	0.360378	0.0538273	0.00603285	0.0165356	0.547185
Chrna2	0.0812214	1.21947	0.356385	0.602686	0.898808	0.0604578	0.0965119	0.0626409	0.0978804	0.258052	0.00247657	0.475794	0.00250724	0.0748472	0.936519	0.0443172	0.545634
Prr30	0	0.292208	0	0	1.04191	0	0.097702	0	0	0.0692427	0.000216105	0.0187784	0.00259475	0.00259475	0.894237	0	0.544448
1700123L14Rik	0	0.203077	0	0	1.84181	0	0.0411956	0	0	0.217872	0.000381397	0.030444	0.00930897	0.00930897	0.216807	0	0.540815
Cetn1	0	0.847036	0	0	2.8762	0	0.809469	0	0	1.11169	0.00713914	0.246585	0.0112462	0.0112462	0.082807	0	0.523103
Ankle1	0.0993062	0.582533	0.824091	0.633944	0.411644	0.0179003	0.112326	0.468876	0.53217	0.0897754	0.0103617	0.17334	0.684584	0.423366	0.00269748	0.051259	0.516171
Lipm	0	0	0.0185117	0.0237025	0.102024	0	0	0.0117819	0.0240517	0.0578464	0.0365284	0.000671135	0.0395925	0.040341	0.0207224	0	0.504317
5730457N03Rik	0.015857	2.7317	10.7409	10.0452	4.25449	0.0120369	0.578649	2.44105	2.41726	1.61418	0.0121173	0.00568132	2.56719e-05	0.000527037	0.00680737	0.00798983	0.503868
Clspn	0.0459984	0.232709	0.563049	0.310187	0.214444	0.0449038	0.0598731	0.267639	0.143757	0.0653015	0.00489256	0.000522445	0.419889	0.230109	0.00826138	0.0230279	0.500623
Fam69c	0.0829817	1.5105	3.10613	3.86569	5.83673	0.0240306	0.352192	0.61123	0.733391	3.16388	0.0243978	0.416347	0.0182021	0.00841219	0.120151	0.0415317	0.500492
Dnajb8	0	0.0218761	0	0	1.12773	0	0.0218761	0	0	0.11776	0.0336749	0.0784711	0.0123843	0.0123843	0.681526	0	0.488618
Ldhal6b	0	0.518531	0.713057	0.310175	1.69771	0	0.10899	0.15011	0.142033	0.133841	0.0137926	0.0106048	0.274246	0.0260582	0.0951315	0	0.488421
Adam3	0	0.224289	0.106981	0.166752	1.68213	0	0.104113	0.0609401	0.0876257	0.0816884	0.0156578	0.0261232	0.00351436	0.00459049	0.0793897	0	0.488057
Depdc1a	0.0361199	0.308616	0.381323	0.145648	0.28168	0.0205043	0.0530568	0.243351	0.0251878	0.0930124	0.000888732	0.00335084	0.202149	0.102828	0.0662993	0.0173307	0.479809
Mylk2	0.0138431	0.381063	0.225785	0.438934	0.508721	0.0105065	0.0553894	0.0548782	0.0366709	0.199857	0.00375799	0.0180779	0.00148599	0.00427298	0.0536762	0.0065565	0.473629
Slfnl1	0.0589678	0.456574	0.101481	0.0409097	1.36143	0.0790994	0.456574	0.0818916	0.0426573	0.659446	0.0109816	0.0857053	0.00802395	0.0057834	0.956129	0.0278005	0.471452
Asz1	0	0	0.0224832	0	0.0222538	0	0	0.0222067	0	0.0222538	0.00163859	0.0828086	2.04105e-06	1.67885e-08	0.000365108	0	0.470886
Hcrtr1	0.0697608	1.06739	0.999112	1.1788	1.65808	0.024887	0.163425	0.147847	0.284015	0.544573	0.0405273	0.989591	0.996733	0.428296	0.236479	0.0321442	0.460777
Capn13	0.0408493	0.324333	0.211603	0.207514	0.212271	0.0200534	0.129392	0.183737	0.0681411	0.0835576	0.000209872	0.00989715	0.0277937	0.0193314	0.00109283	0.018665	0.456924
1700031M16Rik	0	0.0765073	0	0	0.856406	0	0.0765073	0	0	0.222741	0.00180313	0.00437244	0.00649566	0.00649566	0.611813	0	0.456586
Neil3	0.0849381	0.497433	0.704257	0.214563	0.451124	0.0455854	0.219206	1.04432	0.183591	0.201725	0.0379542	0.263605	0.6874	0.265294	0.062087	0.0387017	0.455646
Erv3	0	0.252952	0.197632	0	0.012266	0	0.0677202	0.0602585	0	0.012266	0.00341559	0.0237249	0.00395674	0.00152664	8.50729e-05	0	0.4546
Ankrd63	0.0461394	0	0.0302914	0.0377302	#DIV/0!	0.0286002	0	0.0130609	0.0164646	#DIV/0!	0.00698315	0.00635881	0.0073105	0.0075582	0.373901	0.0209017	0.453013
Hmga2	0.0921739	0.0925483	0.0103612	0	0	0.00974937	0.0305593	0.00599785	0	0	0.0115969	0.00880899	0.00137203	0.00131445	0.0151262	0.0417053	0.452463
Hsd3b3	0.0691474	0.272233	0.0478432	0.077332	#DIV/0!	0.0648196	0.0327359	0.0214764	0.0229188	#DIV/0!	0.000472096	0.0149905	2.22742e-05	2.85892e-05	0.228167	0.030986	0.448115
1700042G07Rik	0	#DIV/0!	0	0	#DIV/0!	0	#DIV/0!	#DIV/0!	#DIV/0!	#DIV/0!	1.55405e-05	0.339593	0.373901	0.373901	0.184502	0	0.445332
Tacr1	0.046153	0.15219	0.0419311	0.129811	0.212774	0.0200141	0.111365	0.022426	0.0774417	0.110315	0.0160527	0.0029584	0.00671093	0.0101012	0.0334414	0.0205291	0.444805
Kntc1	0.0962215	0.241988	0.502581	0.253689	0.224037	0.0200741	0.0249528	0.16237	0.123818	0.0746144	0.0126973	0.00357896	0.27242	0.125585	0.00399269	0.0426253	0.442992
Ubl4b	0	0	0	0	1.1202	0	0	0	0	0.184979	0.00477936	0.0570853	0.00219248	0.00219248	0.717569	0	0.433571
Tuba3b	0	0.0720582	0	0	1.3137	0	0.0485163	0	0	0.249967	0.0266883	0.0561371	0.000407139	0.000407139	0.477827	0	0.428179
1700019M22Rik	0	#DIV/0!	0	0	1.66296	0	#DIV/0!	0	0	0.842763	0.0334718	0.584263	0.0036259	0.0036259	0.459909	0	0.426924
Cldn20	0.0921204	#DIV/0!	2.43479	0.711928	#DIV/0!	0.105065	#DIV/0!	#DIV/0!	#DIV/0!	#DIV/0!	0.00271921	0.742684	0.123976	0.649548	0.373901	0.0393103	0.426728
Gm11780	0	0.164367	0.0472401	0.0566112	1.33084	0	0.164367	0.0412367	0.0667211	0.22558	0.0166813	0.168656	0.000625805	0.000783228	0.356262	0	0.425795
Esco2	0.0393792	0.0961376	0.980873	0.534416	0.721477	0.0280922	0.0482497	0.664347	0.296905	0.308657	0.00763045	0.00181589	0.973117	0.431863	0.40138	0.0166926	0.423894
1700016H13Rik	0.0974852	1.24289	1.45567	2.3987	1.13919	0.0648246	0.632432	0.519602	1.70451	0.225936	0.0290166	0.650111	0.180889	0.147947	0.680081	0.0398883	0.409173
Csta1	0	0	0.0221222	0	0	0	0	0.0242255	0	0	0.000332391	0.0187301	0.000107378	7.65012e-05	0.0145869	0	0.403276
Stfa2l1	0	#DIV/0!	0	0	0	0	#DIV/0!	#DIV/0!	#DIV/0!	0	1.55401e-05	0.373901	0.141403	0.141403	4.17001e-05	0	0.399321
Disp2	0.068342	0.882668	2.72272	1.94485	1.19113	0.016817	0.0673508	0.533604	0.27775	0.0331753	0.0434498	0.10169	0.000629998	0.00948981	0.131329	0.0266171	0.38947
Olfr1329	0	0.0546905	2.5359	0	#DIV/0!	0	0.0546905	#DIV/0!	#DIV/0!	#DIV/0!	7.96859e-05	0.150219	0.603224	0.373901	#DIV/0!	0	0.378524
2300002M23Rik	0	#DIV/0!	1.63534	3.02759	0.60825	0	#DIV/0!	0.380609	0.508521	0.147995	0.000218973	0.596788	0.0634402	0.00437803	0.297858	0	0.377411
Armc12	0	0.438001	0.643632	0.317434	1.21293	0	0.238776	0.163698	0.0405777	0.20484	0.000692981	0.369159	0.289089	0.0763875	0.436078	0	0.371561
Tac4	0	#DIV/0!	0.0699713	0.174582	#DIV/0!	0	#DIV/0!	0.0561771	0.269858	#DIV/0!	0.0206802	0.116199	0.0661257	0.0921475	0.522455	0	0.346316
Ghrhr	0.0484677	1.11403	0.347543	0.664717	1.81923	0.0648268	0.360155	0.0734412	0.109205	0.794751	0.0358765	0.752192	0.026773	0.255401	0.409509	0.016716	0.34489
B3gat1	0.0397994	0.0792722	0.0610087	0.0497204	0.0729525	0.0790993	0.0397079	0.0209667	0.00791601	0.0300661	0.0188492	0.00125791	0.00380076	0.00357625	0.000600749	0.0134519	0.337992
Mettl7a3	0.0558259	0.579992	0.72495	0.737991	0.482152	0.0864355	0.291326	0.263878	0.338797	0.161207	0.00739371	0.515095	0.361479	0.447695	0.10423	0.0187585	0.336018
Allc	0	0.196876	0	0.151888	1.69488	0	0.196876	0	0.133442	0.506953	0.00318068	0.16501	0.0164266	0.0446661	0.237341	0	0.331736
Gm5544	0	#DIV/0!	0.362559	0.211349	#DIV/0!	0	#DIV/0!	0.354444	0.180388	#DIV/0!	0.0180024	0.498396	0.113841	0.0769363	0.702089	0	0.328669
Gykl1	0	0.0747126	0	0	1.49583	0	0.0747126	0	0	0.217431	0.00119463	0.0317662	0.0943437	0.0943437	0.142578	0	0.32763
March11	0.0492575	0.0656249	0	0.0804137	2.68981	0.034606	0.0656249	0	0.120259	1.86021	0.0369037	0.101096	0.00589788	0.010682	0.648823	0.0161222	0.327305
1700129C05Rik	0	#DIV/0!	0	0	2.37247	0	#DIV/0!	0	0	0.179176	0.00768292	0.321793	0.106126	0.106126	0.00540565	0	0.325486
Akr1c18	0.0759546	#DIV/0!	0	0.0469228	0	0.129653	#DIV/0!	0	0.0667213	0	0.0197499	0.155261	0.0551172	0.0642469	0.00640422	0.0240573	0.316733
Tpo	0.0668298	0.257	0.401608	0.536599	0.592399	0.0922825	0.202343	0.0585344	0.37904	0.372094	0.0335837	0.0414784	0.0595915	0.195632	0.295881	0.0211212	0.316044
Tnfrsf8	0	0	0.0405496	0.0672186	0.34271	0	0	0.0312097	0.0315546	0.238397	0.0132206	0.0156538	0.00409866	0.00438332	0.0642815	0	0.312205
Cpa2	0	0.0547877	0.0793023	0.146029	0	0	0.0547877	0.044091	0.0770455	0	0.00116365	0.00646446	0.00102735	0.00275728	0.044488	0	0.299389
Casc5	0.0327012	0.260157	0.37481	0.311317	0.366083	0.0273617	0.0813311	0.0833963	0.13717	0.0341146	0.00190522	0.0127155	0.220849	0.182614	0.00566767	0.00970631	0.296818
Vwce	0.0438568	0.382118	0.331989	0.179549	0.426807	0.0461413	0.150592	0.0786797	0.0935762	0.144346	0.000787745	0.0508196	0.0610669	0.0388291	0.0286557	0.0129925	0.296247
1700123J17Rik	0	0.938764	0.934172	0.748272	1.64939	0	0.226999	0.212525	0.351267	0.378509	0.00768325	0.929164	0.806709	0.44807	0.109104	0	0.29553
Zpbp2	0.0744461	0.0510032	0.319638	0.226939	2.93408	0.144768	0.0510032	0.887628	0.325424	0.989986	0.0247368	0.00813081	0.221413	0.167012	0.0552294	0.0212516	0.285463
Otos	0	#DIV/0!	0.217802	0.740125	#DIV/0!	0	#DIV/0!	0.0888812	0.437542	#DIV/0!	0.0493143	0.712079	0.0739832	0.532995	0.373901	0	0.272677
Csnka2ip	0	0	0	0	2.31057	0	0	#DIV/0!	#DIV/0!	0.819631	0.00887871	0.00172074	0.373901	0.373901	0.0208975	0	0.271639
Ppp1r3g	0.0636705	0.0410147	0.505673	0.147486	#DIV/0!	0.0840521	0.0410147	#DIV/0!	#DIV/0!	#DIV/0!	0.00450883	0.00753915	0.469544	0.238676	0.948935	0.017098	0.268538
H2afb1	0	#DIV/0!	0	0	#DIV/0!	0	#DIV/0!	0	0	#DIV/0!	1.55406e-05	0.155261	0.000310898	0.000310898	0.275811	0	0.262124
Galntl5	0	0.153299	0.219245	0	0.922459	0	0.0955398	#DIV/0!	#DIV/0!	0.180147	1.41105e-05	0.0157274	0.345595	0.224807	0.60874	0	0.261113
Tmbim7	0	0	0	0	#DIV/0!	0	0	#DIV/0!	#DIV/0!	#DIV/0!	0.0263836	0.0125922	0.172507	0.172507	0.0366925	0	0.25982
Spatc1	0	#DIV/0!	0	0.270316	1.74128	0	#DIV/0!	0	0.600491	0.27082	0.0165322	0.334783	0.0225668	0.132493	0.0224777	0	0.2562
Fam71d	0	0.0611883	0.0533961	0	1.91159	0	0.0611883	0.0916234	0	0.641757	0.0486379	0.0940558	0.0132735	0.00994092	0.0929278	0	0.254117
Pgr15l	0.0506895	1.11282	1.13614	1.31918	6.8784	0.0329374	0.316885	0.402513	0.105486	5.20906	0.00395632	0.99563	0.704536	0.162268	0.251293	0.0124928	0.246458
Crhbp	0	#DIV/0!	0.105863	0.085263	0.0504423	0	#DIV/0!	0.233386	0.298601	0.0504423	0.0195524	0.178116	0.0813366	0.0790705	0.0246745	0	0.242349
Gm10768	0.0525441	0.15303	0.467075	0.756401	0.334378	0.0864355	0.15303	0.0440488	0.303826	0.0599569	0.00973235	0.0116778	0.20187	0.518284	0.0691462	0.0126755	0.241236
Fam71f1	0	0.306054	0	0	0.980172	0	0.306054	#DIV/0!	#DIV/0!	0.267355	0.0127205	0.152901	0.118977	0.118977	0.57171	0	0.240136
Adgrf3	0	0.533416	0.398378	0.320435	0.909487	0	0.106165	0.0900241	0.0116912	0.490495	0.0161437	0.0259696	0.00511772	0.00279472	0.341219	0	0.238936
BC048671	0	0	0	0	#DIV/0!	0	0	#DIV/0!	#DIV/0!	#DIV/0!	0.0180023	0.0122063	0.373901	0.373901	0.0253498	0	0.236381
Tex33	0	0	0	0.160193	2.15552	0	0	0	0.141263	0.231607	0.0351689	0.00713953	0.00502488	0.0249588	0.171243	0	0.234078
4931408C20Rik	0	0	0	0	#DIV/0!	0	0	0	0	#DIV/0!	0.00149293	4.93389e-06	0.022269	0.022269	0.373901	0	0.232721
Akp3	0	#DIV/0!	1.66902	3.12115	0.201589	0	#DIV/0!	0.347243	0.788661	0.122569	0.0334716	0.409696	0.0477048	0.0121194	0.182604	0	0.231083
Fam64a	0.0810586	0.546936	0.144461	0.135853	0.455064	0.0518613	0.109104	0.0925859	0.0312965	0.246393	0.0412769	0.233213	0.112891	0.109016	0.267359	0.0184617	0.227757
Gk2	0	0	0	0	3.48918	0	0	0	0	1.3348	0.00825245	0.0293189	0.00523566	0.00523566	0.00663548	0	0.222229
E2f7	0	0.110325	0.388799	0.322692	0.328376	0	0.0786079	0.142543	0.305066	0.236691	0.00824743	0.00102214	0.249483	0.210106	0.0455473	0	0.222185
Mroh2b	0	0.0684889	0.0352641	0	2.25398	0	0.0684889	0.0171056	0	1.29825	0.0141633	0.109863	0.00306655	0.00261442	0.362629	0	0.218739
1600014K23Rik	0	#DIV/0!	0.921328	0.306486	#DIV/0!	0	#DIV/0!	0.283939	0.231115	#DIV/0!	0.00510406	0.449528	0.85324	0.0908452	0.373901	0	0.218394
Gtf2a1l	0.0771864	0.182629	0.0472401	0.0604865	1.37866	0.129653	0.182629	0.0412367	0.0601291	0.418313	0.0359838	0.116584	0.00062585	0.00086275	0.700866	0.0164683	0.213358
Aldoart2	0.0737428	0.164062	0.0642987	0	1.22135	0.0518614	0.164062	0.061855	0	0.27931	0.0299164	0.0883923	0.10025	0.0828722	0.774407	0.0156615	0.21238
Actl7b	0.0845557	0.182626	0.0976011	0	1.93588	0.138424	0.182626	0.280886	0	1.06252	0.0157918	0.0684767	0.0613876	0.0408945	0.612939	0.0177887	0.210378
Cyp21a1	0.0500293	1.24083	1.5025	1.51469	1.9348	0.105065	0.866512	0.29105	0.517347	0.736154	0.0362286	0.371457	0.12877	0.280528	0.204982	0.0104614	0.209106
Egfem1	0	0	0	0.0188911	0	0	0	0	0.0157159	0	0.0164378	0.0474993	0.00081788	0.000930344	0.0944198	0	0.202506
1700034J05Rik	0	#DIV/0!	0	0	0.713693	0	#DIV/0!	0	0	0.195322	0.00818807	0.213847	0.000864454	0.000864454	0.435581	0	0.199991
Pif1	0	0.300959	0.199918	0.0993215	0.15606	0	0.101388	0.278261	0.0482968	0.0373769	0.00671443	0.00405735	0.183992	0.144183	0.0154229	0	0.188772
G630071F17Rik	0	0	0.0815641	0.147885	#DIV/0!	0	0	0.0716863	0.298601	#DIV/0!	0.00406595	0.00808757	0.024528	0.0456703	0.118763	0	0.187238
Tex37	0	#DIV/0!	0.917112	0	2.01193	0	#DIV/0!	#DIV/0!	#DIV/0!	1.06665	0.0180023	0.574771	0.94071	0.11898	0.448037	0	0.187151
Bfsp2	0	0	0	0	0	0	0	#DIV/0!	#DIV/0!	0	1.55389e-05	0.0818591	0.116395	0.116395	0.000302017	0	0.185672
Patl2	0	0.937228	0.0536984	0.107517	#DIV/0!	0	0.422141	0.0229637	0.1272	#DIV/0!	0.0493146	0.540876	0.0344474	0.0444199	0.941663	0	0.183983
Brinp2	0.0753895	0.826861	0.760262	0.811806	0.298075	0.0700434	0.385175	0.197912	0.236479	0.163565	0.0293367	0.273689	0.356666	0.329425	0.111963	0.0138529	0.183751
Pcdh8	0	1.27332	1.64752	2.71969	1.28623	0	0.16191	0.306146	0.3755	0.153625	0.00733954	0.120073	0.0924833	0.00292174	0.0744294	0	0.182647
Topaz1	0	1.65557	1.11344	3.21959	0.994911	0	0.425356	0.0423277	0.450594	0.127496	0.0039035	0.247993	0.271599	0.00358796	0.972123	0	0.181544
Ropn1	0	0.164074	0	0	#DIV/0!	0	0.164074	#DIV/0!	#DIV/0!	#DIV/0!	0.0248196	0.184304	0.146357	0.146357	0.862478	0	0.178604
Aspm	0.0649981	0.27986	0.315713	0.228808	0.131966	0.0354465	0.084682	0.136442	0.238202	0.051373	0.00387155	0.00536792	0.254267	0.209832	0.000257964	0.0115589	0.177834
Kif2b	0	0.0913159	0	0	0.873322	0	0.0913159	0	0	0.198623	0.00825232	0.00957706	0.00307583	0.00307583	0.498629	0	0.17688
Prkag3	0.0885065	1.69375	1.96569	1.49071	1.40292	0.0608284	0.102679	0.256499	0.33033	0.393568	0.0139305	0.000580171	0.0177025	0.369227	0.229144	0.0150907	0.170504
1700017D01Rik	0	0	0	0	0.681495	0	0	0	0	0.113271	0.0258597	0.00939837	0.00369482	0.00369482	0.387215	0	0.16925
Adam2	0	0.16437	0.0521882	0	2.08158	0	0.16437	0.0702217	0	0.113419	0.0028504	0.187823	0.0114016	0.00850956	0.000287218	0	0.168491
Dsg1c	0.0384891	2.35166	8.4054	6.86467	1.09347	0.0420261	0.62272	#DIV/0!	#DIV/0!	0.325426	0.0248096	0.0408575	0.00121089	0.000604825	0.812717	0.00648097	0.168384
Lamp3	0.0410084	#DIV/0!	0	0	0	0.0346061	#DIV/0!	0	0	0	0.00440575	0.152411	0.00388163	0.00388163	0.00443973	0.00690367	0.168348
Actl9	0	0	0.0431335	0.129904	1.70884	0	0	0.0666201	0.121301	0.451677	0.000605524	0.0889107	0.0170631	0.0256228	0.201928	0	0.167473
Slc38a8	0	1.70917	0.795647	0.360581	#DIV/0!	0	0.325286	0.110699	0.0793065	#DIV/0!	0.00906852	0.0321073	0.407163	0.00490609	0.147558	0	0.165155
Nat8	0	#DIV/0!	0.276662	0.521075	#DIV/0!	0	#DIV/0!	#DIV/0!	#DIV/0!	#DIV/0!	0.0248196	0.0632704	0.307698	0.508694	0.665989	0	0.157074
Btbd16	0	1.22194	7.23178	7.6075	2.13456	0	0.119976	6.1642	7.46254	1.19401	0.00404459	0.633626	0.000119377	0.00888657	0.485507	0	0.156864
Adam18	0.069198	1.06473	3.17281	2.28	3.50553	0.0864355	0.205213	0.342591	0.448004	1.60205	0.00399319	0.871909	0.0105619	0.0437224	0.14289	0.0108085	0.156197
Gm136	0	#DIV/0!	0	0	#DIV/0!	0	#DIV/0!	#DIV/0!	#DIV/0!	#DIV/0!	0.0293986	0.373901	0.373901	0.373901	0.996255	0	0.156026
Pabpc6	0	0.0456585	0	0	5.05481	0	0.0456585	0	0	3.15651	0.0172263	0.000107988	0.0164563	0.0164563	0.0465782	0	0.152918
Fam155a	0.0418609	0.806633	1.11183	1.19211	#DIV/0!	0.0700436	0.438071	0.142977	0.876688	#DIV/0!	0.0485854	0.485455	0.639819	0.746668	0.533365	0.00612387	0.146291
Kif14	0.0152021	0.231708	0.46919	0.265896	0.271631	0.0175109	0.0488851	0.495112	0.279911	0.09505	0.000249888	0.00223836	0.462831	0.324727	0.0412455	0.0022129	0.145565
Adad1	0	0	0	0.0553754	1.6953	0	0	0	0.180387	0.399149	1.55404e-05	0.0662266	0.0452308	0.0551021	0.323352	0	0.143502
Hdgfl1	0	0.136973	0	0	1.8233	0	0.136973	0	0	0.217177	0.00905746	0.0932996	0.00798942	0.00798942	0.213608	0	0.143109
Npm2	0	#DIV/0!	2.47009	5.04416	#DIV/0!	0	#DIV/0!	#DIV/0!	#DIV/0!	#DIV/0!	0.0180022	0.226694	0.125768	0.190361	0.400718	0	0.142423
Ugt3a2	0	0.454063	0.0606875	0	0	0	0.0235903	0.0432717	0	0	7.96867e-05	7.22813e-05	0.0401153	0.0326801	0.0228261	0	0.140476
Rfx8	0.0715735	#DIV/0!	0.518763	1.00363	1.2307	0.105065	#DIV/0!	0.446131	0.415503	0.0689374	0.00692982	0.318077	0.219974	0.996447	0.53245	0.0100134	0.139904
Abcc2	0	0.196865	0.354115	0.502078	2.33572	0	0.196865	0.0598744	0.125975	1.56052	0.00742307	0.0853933	0.0018589	0.0316582	0.817304	0	0.138873
Tcp10b	0.0845558	1.01851	0.264658	0.50619	1.72793	0.138424	0.462641	0.179026	1.15196	0.507774	0.0157919	0.463255	0.0999747	0.377136	0.117826	0.0116395	0.137655
Hdhd1a	0	#DIV/0!	#DIV/0!	#DIV/0!	#DIV/0!	0	#DIV/0!	#DIV/0!	#DIV/0!	#DIV/0!	0.0248194	#DIV/0!	#DIV/0!	#DIV/0!	0.122459	0	0.13618
Vgll2	0	1.97178	1.41013	0.370873	1.1661	0	0.981128	1.52638	0.382089	0.624442	0.0252601	0.661345	0.670883	0.327343	0.90448	0	0.136107
Piwil1	0	0	0	0	0.758455	0	0	0	0	0.26228	0.000418772	0.0678023	0.00246815	0.00246815	0.552358	0	0.135372
Tex101	0	#DIV/0!	0	0	#DIV/0!	0	#DIV/0!	#DIV/0!	#DIV/0!	#DIV/0!	0.018002	0.89408	0.145153	0.145153	#DIV/0!	0	0.132895
Rsph6a	0	0.55629	0	0	1.36528	0	0.376541	0	0	0.631693	0.020485	0.117669	0.021697	0.021697	0.633958	0	0.131769
Acsm4	0	0	0.449581	1.11587	0	0	0	#DIV/0!	#DIV/0!	0	0.00905731	0.0252695	0.39148	0.886632	0.0488815	0	0.131446
Fam3b	0	#DIV/0!	1.01522	1.46909	#DIV/0!	0	#DIV/0!	0.211838	0.906037	#DIV/0!	1.55422e-05	0.50299	0.963754	0.590084	0.24578	0	0.130457
D1Pas1	0	0.0913174	0	0	2.05977	0	0.0913174	0	0	0.33234	0.000605514	0.0368056	0.0175242	0.0175242	0.0391096	0	0.129862
Acrv1	0	#DIV/0!	0.573491	1.13189	#DIV/0!	0	#DIV/0!	0.462488	0.332544	#DIV/0!	0.0180023	0.20542	0.425714	0.760231	0.876845	0	0.126793
4933416C03Rik	0	0.821846	0	0	#DIV/0!	0	0.821846	0	0	#DIV/0!	0.0090573	0.377733	0.0593287	0.0593287	0.0118461	0	0.124976
C9	0	#DIV/0!	0.194189	0.11169	0.650164	0	#DIV/0!	0.109348	0.0995335	0.366803	0.000605539	0.526318	0.0504441	0.0365351	0.64642	0	0.124883
Zfp541	0.0349069	0.557842	0.313788	0.256282	1.12229	0.0350218	0.341987	0.0596219	0.211415	0.1895	0.0137911	0.128082	0.00880103	0.0248046	0.702686	0.00413033	0.118324
Actl11	0	0.0913179	0	0	1.59633	0	0.0913179	0	0	0.244012	0.00876269	0.0683088	0.030091	0.030091	0.0127586	0	0.111935
Tcp10c	0	0.547898	0	0.126973	2.07089	0	0.547898	0	0.115752	0.508565	0.00905731	0.173183	0.0258521	0.0420143	0.0348353	0	0.110254
Olfr667	0	#DIV/0!	5.91181	5.21067	#DIV/0!	0	#DIV/0!	#DIV/0!	#DIV/0!	#DIV/0!	1.55411e-05	0.31936	0.26773	0.0460133	0.118763	0	0.108686
Sohlh1	0	#DIV/0!	0	0	#DIV/0!	0	#DIV/0!	0	0	#DIV/0!	0.0248195	0.373901	0.0269981	0.0269981	0.373901	0	0.105681
Gm16497	0	0.532156	0.32045	0.253012	#DIV/0!	0	0.286954	0.153488	0.0241989	#DIV/0!	0.0492766	0.459194	0.116433	0.0425631	0.319454	0	0.105013
4933406F09Rik	0	#DIV/0!	0	0	#DIV/0!	0	#DIV/0!	#DIV/0!	#DIV/0!	#DIV/0!	0.00850996	0.321798	0.192667	0.192667	0.782209	0	0.101535
Gm5893	0	0	0.396575	0.127142	3.85804	0	0	0.441696	0.0901938	2.89067	0.0186483	0.00385687	0.173313	0.0579496	0.690883	0	0.0994524
Fmo9	0	#DIV/0!	0	0	#DIV/0!	0	#DIV/0!	0	0	#DIV/0!	0.0202662	0.234671	0.000455129	0.000455129	0.116125	0	0.0981916
4933409G03Rik	0	#DIV/0!	0	0	#DIV/0!	0	#DIV/0!	0	0	#DIV/0!	0.00851002	0.166833	0.0304752	0.0304752	0.578185	0	0.0974276
Prss21	0	#DIV/0!	0	0	#DIV/0!	0	#DIV/0!	#DIV/0!	#DIV/0!	#DIV/0!	1.55396e-05	0.214216	0.121538	0.121538	0.931094	0	0.0967614
Pabpc2	0	0.176735	0	0	1.74241	0	0.0914771	0	0	0.17018	0.045857	0.0113583	0.0209027	0.0209027	0.0234681	0	0.0951662
Tnk2os	0	#DIV/0!	0.996794	0.77761	0.145395	0	#DIV/0!	0.546219	0.484876	0.0875713	0.0180021	0.272389	0.991239	0.513778	0.0228198	0	0.0951483
Chrm2	0	0.0913155	0.297513	0.294397	0	0	0.0913155	0.032748	0.221648	0	0.0351662	0.146784	0.00859984	0.0534627	0.0373712	0	0.0944499
Dupd1	0	#DIV/0!	2.96441	1.83987	#DIV/0!	0	#DIV/0!	#DIV/0!	#DIV/0!	#DIV/0!	1.55401e-05	0.332818	0.333602	0.570241	0.373901	0	0.0939693
Bpifa3	0	#DIV/0!	0	0	0.813515	0	#DIV/0!	#DIV/0!	#DIV/0!	0.528968	1.55404e-05	0.993144	0.373901	0.373901	0.290702	0	0.0935052
4933406M09Rik	0	#DIV/0!	0.634056	1.17179	#DIV/0!	0	#DIV/0!	0.432748	0.885438	#DIV/0!	0.00768292	0.513989	0.64116	0.809491	0.391646	0	0.0897784
Gm2762	0	1.0958	0	0	5.51527	0	1.0958	0	0	4.01876	0.0425726	0.289717	0.014038	0.014038	0.123126	0	0.0896361
Morc2b	0	#DIV/0!	0.042604	0.0510573	1.33458	0	#DIV/0!	0.027491	0.0444808	0.537985	0.0410059	0.209766	0.0608609	0.0628366	0.895524	0	0.0893873
Lrrc69	0	#DIV/0!	0.347959	0.657551	#DIV/0!	0	#DIV/0!	#DIV/0!	#DIV/0!	#DIV/0!	1.55402e-05	0.991661	0.476248	0.706884	0.969286	0	0.0839944
Slc22a16	0	0.076515	0	0.194954	1.3801	0	0.076515	0	0.120258	0.419051	0.0186482	0.0375594	0.041828	0.108393	0.445372	0	0.0817644
Cpa5	0	#DIV/0!	0	0	0.886964	0	#DIV/0!	#DIV/0!	#DIV/0!	0.142748	0.0493147	0.21421	0.177385	0.177385	0.516993	0	0.0777308
Soga3	0	0.153033	0.029758	0	0	0	0.153033	0.0399719	0	0	0.00768293	0.0277114	0.0916381	0.0845148	0.0227923	0	0.075199
Myt1l	0	1.01904	0.661897	0.878322	0.163158	0	0.434004	0.159052	0.355704	0.0925244	0.00041898	0.549387	0.258931	0.696329	0.0434637	0	0.0733847
Gypa	0	0.492181	0.449903	0.616345	0.976291	0	0.492181	0.698473	0.323669	0.580988	0.00850998	0.727986	0.38229	0.543528	0.935907	0	0.0681693
Trim31	0	#DIV/0!	0.0867116	0.198119	#DIV/0!	0	#DIV/0!	0.054762	0.0756377	#DIV/0!	0.0051041	0.11839	0.00540577	0.00898937	0.151727	0	0.0681013
Ankar	0	0.136978	0.0693483	0	2.36092	0	0.136978	#DIV/0!	#DIV/0!	0.674175	0.0120747	0.0469445	0.178419	0.152395	0.0882009	0	0.0635224
4930562C15Rik	0.0957565	0.47082	1.13672	0.612699	1.11869	0.138424	0.244693	0.363298	0.572405	0.428477	0.0304742	0.0843058	0.722457	0.378068	0.918318	0.0059786	0.0624354
Duoxa2	0	#DIV/0!	0.894099	0.273001	#DIV/0!	0	#DIV/0!	#DIV/0!	#DIV/0!	#DIV/0!	1.55404e-05	#DIV/0!	0.857297	0.281209	0.373901	0	0.060911
Fam71e2	0	0.383322	0	0.2389	0.735744	0	0.238848	#DIV/0!	#DIV/0!	0.147478	0.00510411	0.202373	0.121541	0.248045	0.748132	0	0.0560706
Edil3	0.0768366	0.346263	0.0808782	0.241246	0.304121	0.0690431	0.173893	0.0542286	0.129495	0.304121	0.0128511	0.0540225	0.00128363	0.00562614	0.105763	0.00421807	0.0548966
4930488L21Rik	0	#DIV/0!	1.23435	0	#DIV/0!	0	#DIV/0!	0.336677	0	#DIV/0!	1.55405e-05	0.116718	0.714081	0.00369585	0.952873	0	0.0510038
Hapln4	0	#DIV/0!	0.503489	0.100617	#DIV/0!	0	#DIV/0!	0.265738	0.100082	#DIV/0!	0.033472	0.976385	0.423695	0.0967466	0.969371	0	0.0506135
Myh7b	0	#DIV/0!	1.91006	0.925409	#DIV/0!	0	#DIV/0!	0.90321	0.35521	#DIV/0!	0.00180309	0.623222	0.374883	0.81121	0.513765	0	0.0478915
Htr1a	0	0	0	0	0	0	0	0	0	0	0.042573	0.127302	0.0216682	0.0216682	0.0701251	0	0.0451882
Eps8l3	0	1.23024	0.533787	0.166107	4.45552	0	0.557739	0.492035	0.142037	3.21997	1.55408e-05	0.696573	0.338041	0.125474	0.281024	0	0.0409412
Chrna4	0	#DIV/0!	0.916394	0.916279	#DIV/0!	0	#DIV/0!	0.386963	0.281208	#DIV/0!	0.02586	0.305903	0.811646	0.771745	0.583777	0	0.0396448
Rbm44	0	#DIV/0!	0	0.138678	1.25464	0	#DIV/0!	0	0.298601	0.614339	0.011683	0.728278	0.0555766	0.0969487	0.606874	0	0.0392502
Il31ra	0	#DIV/0!	1.70818	2.05462	#DIV/0!	0	#DIV/0!	1.81328	1.28132	#DIV/0!	0.0248196	0.21612	0.167697	0.287511	0.538409	0	0.0330825
Ppp1r1c	0	0	0.538712	0.576456	#DIV/0!	0	0	#DIV/0!	#DIV/0!	#DIV/0!	1.55587e-05	0.0122168	0.5654	0.609384	#DIV/0!	0	0.0305245
Nos1	0.0803749	0.729483	0.123195	0.481389	#DIV/0!	0.0700433	0.482204	0.0399398	0.0597629	#DIV/0!	0.00211252	0.76999	0.000924177	0.0213579	0.190428	0.00189657	0.0235965
Dmbx1	0	1.52732	0.6282	1.20934	#DIV/0!	0	1.52732	#DIV/0!	#DIV/0!	#DIV/0!	1.64694e-05	0.728766	0.587166	0.882313	0.834891	0	0.0221363
Gm20597	0	#DIV/0!	3.95472	1.56493	#DIV/0!	0	#DIV/0!	#DIV/0!	#DIV/0!	#DIV/0!	0.0248197	0.159409	0.0441759	0.586137	0.935568	0	0.0217002
Abca14	0	0	0.274779	0.282117	#DIV/0!	0	0	0.171309	0.226717	#DIV/0!	0.00851002	0.00808734	0.194544	0.129064	0.284972	0	0.0213769
Trhde	0	4.1077	0.816857	0.726737	0.758328	0	0.764763	0.0290758	0.428326	0.284785	0.0248197	0.00652653	0.74194	0.576511	0.518082	0	0.0207724
Grin2b	0	#DIV/0!	0.845298	0	#DIV/0!	0	#DIV/0!	#DIV/0!	#DIV/0!	#DIV/0!	0.00850996	0.116717	0.911647	0.373901	0.861277	0	0.0151684
Grm1	0	#DIV/0!	1.48872	4.95214	2.30985	0	#DIV/0!	#DIV/0!	#DIV/0!	0.662391	1.5593e-05	0.116123	0.667881	0.0216912	0.143147	0	0.0126216
