# Supplementary material for: Distinct actions of testicular endocrine and lumicrine signaling on the proximal epididymal transcriptome
Source: Reprod Biol Endocrinol. 2024 Apr 10;22:40. doi: 10.1186/s12958-024-01213-x (PMC11005294; doi:10.1186/s12958-024-01213-x)
Supplement: Supplementary file 2 — Supplementary Material 2 [file 12958_2024_1213_MOESM2_ESM.xlsx]

## Sheet: Extracellular
Sample Name	BOD 1	BOD 2	BOD 3	Sham-operated control 1	Sham-operated control 2	Sham-operated control 3	UOD 1	UOD 2	UOD 3	Contralateral control 1	Contralateral control 2	Contralateral control 3	EDL 1	EDL 2	EDL 3	WT 1	WT 2	WT 3	W/Wv 1	W/Wv 2	W/Wv 3	WT 1	WT 2	WT 3	Nell2 KO 1	Nell2 KO 2	Nell2 KO 3	WT 1	WT 2	WT 3
gene name	Normalized FPKM	Normalized FPKM	Normalized FPKM	Normalized FPKM	Normalized FPKM	Normalized FPKM	Normalized FPKM	Normalized FPKM	Normalized FPKM	Normalized FPKM	Normalized FPKM	Normalized FPKM	Normalized FPKM	Normalized FPKM	Normalized FPKM	Normalized FPKM	Normalized FPKM	Normalized FPKM	Normalized FPKM	Normalized FPKM	Normalized FPKM	Normalized FPKM	Normalized FPKM	Normalized FPKM	Normalized FPKM	Normalized FPKM	Normalized FPKM	Normalized FPKM	Normalized FPKM	Normalized FPKM
Adamts4	2.96485	2.84767	2.43645	0.233342	0.0740543	0.0902635	0.309036	0.400621	0.512145	0.515782	0.581749	0.253878	0.322858	0.432258	0.398609	0.23578	0.372896	0.419546	0.478481	0.298561	0.360798	0.23578	0.372896	0.419546	0.374723	0.234552	0.229783	0.332064	0.413339	0.312905
Anxa1	72.8234	83.0333	83.0478	181.116	184.433	169.127	74.4353	76.1485	72.5097	150.71	140.907	150.61	61.0906	57.8892	58.564	167.289	156.613	173.374	62.9675	61.321	55.5892	167.289	156.613	173.374	80.8376	77.5193	72.8107	143.688	148.581	146.186
Bag6	49.218	43.3406	39.8186	47.1778	51.4945	50.2413	41.7214	42.0168	47.8691	50.6162	47.5534	47.6961	46.3528	48.8232	48.4344	63.367	60.8547	54.2239	53.743	49.4163	54.9129	63.367	60.8547	54.2239	50.6844	48.8486	50.0694	57.0443	54.2309	54.4
Cd180	0.626237	1.27148	0.949458	1.01686	1.1295	1.40131	0.937896	0.763789	0.712924	0.51305	1.14874	1.20691	0.507308	0.779436	0.793879	1.10774	1.54371	1.12439	0.755849	0.439098	0.663299	1.10774	1.54371	1.12439	0.67359	0.996564	0.341369	0.832052	0.84431	1.19312
Cd274	2.44494	2.53085	2.29087	1.04764	0.673278	0.843442	1.51632	1.59632	1.57125	1.06473	0.440756	1.11911	1.49275	1.35515	1.64843	1.28023	1.02963	1.15279	1.74008	1.56833	1.5642	1.28023	1.02963	1.15279	1.36274	1.16101	1.0129	1.22997	0.835097	0.842914
Cd63	383.078	389.829	385.022	1044.06	933.398	894.222	489.945	516.24	432.775	730.845	703.849	752.443	555.136	467.945	505.236	817.075	707.399	811.755	411.608	443.931	418.831	817.075	707.399	811.755	465.954	460.116	493.574	774.819	759.203	760.305
Cmtm8	19.1666	17.6073	19.5461	13.4675	14.4127	14.9019	19.9102	18.7293	19.7792	14.5371	11.8102	12.1735	18.5492	17.2229	16.9021	11.1547	11.4599	13.3113	16.9536	15.2056	16.6455	11.1547	11.4599	13.3113	19.0859	15.2047	16.7388	11.7657	10.5048	10.2889
Csf1	10.172	10.9098	10.318	8.52646	8.26244	8.7317	8.62259	8.9141	9.25053	8.08754	8.66811	9.32174	8.93443	8.74367	9.52191	8.96754	9.16267	9.40131	9.31807	8.85684	9.81731	8.96754	9.16267	9.40131	10.0055	11.9176	8.1214	8.65439	8.72661	8.74938
Csta1	0	0	0	0.462594	0.406552	0.340683	0	0	0	0.123112	0.332683	0.316762	0	0.040914	0	0.68765	0.562961	0.598845	0	0	0	0.68765	0.562961	0.598845	0	0	0	0.212681	0.460921	0.536815
Ctsc	19.8918	23.5085	21.608	24.2622	22.4204	22.8077	32.504	31.4453	28.6552	24.517	25.8337	25.3737	21.2657	22.9732	22.5322	16.6065	17.4092	18.1162	20.705	19.7212	19.2168	16.6065	17.4092	18.1162	28.0469	24.1366	24.6587	20.7836	19.6318	20.5334
Ctsk	2.0784	6.41422	8.29063	4.17053	4.46706	4.42392	5.99192	7.32785	6.14959	5.8616	4.56927	6.26469	4.30687	3.78349	4.63343	2.85181	5.09192	4.59737	4.12881	5.85268	4.23169	2.85181	5.09192	4.59737	4.42641	3.89069	3.67522	4.17287	3.44103	3.3423
Cxadr	29.3534	30.8082	31.2778	16.844	20.1339	19.0784	22.1418	19.3155	19.9725	20.0534	20.4139	21.8665	17.274	18.8603	17.7934	24.0967	23.6359	22.7794	21.844	20.1002	19.1437	24.0967	23.6359	22.7794	21.0984	21.7546	22.3028	20.7067	21.2837	19.437
Dag1	71.1639	75.8371	76.6756	51.7327	55.3246	60.9185	67.5648	68.2355	71.2741	64.2906	65.4216	62.6591	57.4384	64.052	61.3942	52.408	54.9862	52.3062	69.2399	69.6593	73.1252	52.408	54.9862	52.3062	72.7818	71.8345	75.1854	61.5657	60.6706	63.5047
Dnajc9	35.6647	34.5846	33.5054	14.8623	14.45	15.5117	15.4417	16.0555	15.6639	14.3252	12.4231	13.6782	17.0108	14.7705	15.0369	10.8451	12.0456	13.7772	16.8128	15.8081	13.7292	10.8451	12.0456	13.7772	16.7014	17.034	17.3529	13.765	10.7921	11.9068
Eng	3.38008	4.69864	5.61436	9.39011	6.52526	7.76143	5.10291	4.99718	5.44933	9.44369	9.79186	9.99406	5.04606	4.88424	5.14587	15.1533	15.7695	13.6314	6.76612	7.17003	6.77447	15.1533	15.7695	13.6314	4.8956	4.68895	4.2638	10.9901	9.63478	9.7303
Fam20c	25.4115	24.7581	22.2887	11.9604	9.67314	10.326	10.5662	11.7852	10.3262	8.89893	8.95762	9.9314	8.48475	8.61344	8.65035	9.17359	9.20211	8.96945	4.78639	6.47914	5.94692	9.17359	9.20211	8.96945	5.18124	6.1372	5.95805	8.3455	8.00889	9.0863
Fas	20.8122	19.3709	19.6646	18.4294	16.9047	16.8938	16.7855	14.6632	15.1392	15.1796	14.2112	15.3902	11.4954	11.3537	12.367	16.4797	15.6846	19.2291	9.16	11.9043	8.15479	16.4797	15.6846	19.2291	10.1309	13.2087	13.2478	16.2216	16.6003	15.0205
Fgf1	15.5424	15.4446	15.2148	7.54993	7.53492	7.50088	12.5046	10.3157	9.99934	8.58805	8.7608	8.42809	10.8481	11.1513	11.5119	9.17574	9.32251	9.58522	14.2321	16.0884	14.597	9.17574	9.32251	9.58522	11.2102	15.2855	12.4594	8.91315	9.24023	7.25139
Fkrp	11.8291	12.383	11.117	14.0656	15.1356	16.0623	10.0334	12.5194	12.7176	16.6496	16.3489	16.2126	13.225	12.2585	12.3864	16.3229	15.3752	15.1215	12.7982	12.2373	11.6623	16.3229	15.3752	15.1215	12.8617	12.7558	11.5833	15.0196	13.8771	14.0766
Fstl3	0.679693	0.894639	0.780237	7.7607	8.66105	8.72302	8.22637	12.1327	10.2646	9.20167	7.83227	7.45723	11.8643	10.075	11.0126	4.03117	3.9423	4.85699	12.172	10.2383	13.5588	4.03117	3.9423	4.85699	12.4789	10.4148	14.3689	6.4507	6.09368	7.18463
Gdf11	0.565623	0.302121	0.242585	0.0559305	0.266255	0.19472	0.142857	0.240058	0.491002	0.145126	0.0522905	0.298723	0.26787	0.385832	0.214967	0.381464	0.616691	0.181007	0.206434	0.22541	0.324293	0.381464	0.616691	0.181007	0.0808342	0.101194	0.0901265	0.238773	0.501535	0.168748
Gprc5b	3.5141	6.38454	6.68139	2.39399	2.07179	2.31918	2.99528	2.73418	3.4063	2.64684	2.8414	2.92279	2.74184	2.11835	2.72043	2.62672	2.63535	2.69112	3.40641	3.24826	3.36766	2.62672	2.63535	2.69112	2.60254	2.72845	2.70035	2.61288	2.92468	1.86335
Gsdmd	3.11339	3.15702	4.05033	1.94392	1.36088	1.69192	2.23918	1.57053	2.21681	0.98902	1.49669	1.47593	2.3549	2.39933	1.78544	1.62477	1.72675	1.70229	1.86404	1.74462	2.08847	1.62477	1.72675	1.70229	1.77658	1.55166	0.967372	2.00147	1.59502	1.3225
Hdgf	96.2892	91.8449	91.7686	72.3726	73.1831	73.7255	85.9572	78.802	74.7632	69.1502	72.1514	72.0702	72.13	74.0698	72.7792	61.1379	63.5418	62.668	75.3298	70.3272	71.0539	61.1379	63.5418	62.668	81.457	79.5386	82.3022	74.0549	69.652	70.0836
Hfe	10.455	11.1223	10.6567	8.11114	6.7079	5.97752	4.1838	5.38721	4.67773	5.12077	5.81199	5.63913	3.06238	4.18632	2.98664	6.79727	6.32928	7.3193	3.4599	2.99963	3.02087	6.79727	6.32928	7.3193	2.73814	2.94577	1.62186	4.0946	4.30617	3.51302
Hilpda	8.67263	10.4164	8.5575	7.01091	7.14702	7.40256	4.99055	4.93275	6.38944	5.30643	5.58756	4.91052	5.33916	4.98889	5.35578	4.70859	4.02169	4.76079	4.548	5.69008	5.26515	4.70859	4.02169	4.76079	5.81343	5.66316	4.33912	5.39702	6.1065	6.16984
Hmgb2	11.724	12.2125	13.5593	17.7816	16.7576	18.3705	15.3546	14.5818	13.194	13.3793	14.5294	15.4106	17.8463	18.1179	18.7878	9.79842	16.6682	12.9365	16.6079	16.6263	15.5492	9.79842	16.6682	12.9365	16.4279	15.7266	13.9772	14.9049	16.0968	15.5207
Hnrnpa2b1	164.66	158.244	147.05	191.108	192.754	170.189	162.686	163.511	181.022	159.587	164.619	159.897	183.85	196.094	190.438	149.353	153.251	158.473	179.049	179.04	173.117	149.353	153.251	158.473	190.315	197.371	197.533	171.906	176.155	164.422
Hpgd	15.1827	25.5642	25.3866	14.6527	12.1433	13.0113	20.0007	20.3184	20.2669	12.8272	12.0907	15.1554	12.4442	14.3912	12.6542	9.91262	11.6314	13.5924	14.8523	15.9841	14.9278	9.91262	11.6314	13.5924	15.8183	18.8365	15.5338	12.3081	10.5207	12.4094
Hpse	2.47941	2.6256	2.64279	0.46871	0.327253	0.679914	1.03755	0.509653	1.00586	0.486487	0.525847	0.778843	1.12243	1.14969	1.05088	0.568325	0.569256	0.566314	0.980334	1.42131	1.43133	0.568325	0.569256	0.566314	0.677424	0.791511	0.780455	0.346843	0.342481	0.282836
Hspa1a	18.9579	14.2105	15.5366	6.41316	6.0399	7.57313	9.14941	10.6237	13.264	7.25605	7.58386	6.91236	13.0997	12.9539	11.9249	3.8815	4.15479	4.86906	10.4493	9.95969	11.9395	3.8815	4.15479	4.86906	12.2249	11.2898	13.0155	8.02131	7.14988	7.14713
Ifi35	18.4992	17.5844	18.5385	30.1528	26.2666	25.9058	17.5337	19.6792	17.3393	25.5415	20.8522	25.1109	16.4135	14.4294	16.2409	16.9164	19.7072	16.8503	9.13063	9.88773	9.41721	16.9164	19.7072	16.8503	15.5555	16.6614	11.3331	22.2942	22.6858	24.228
Il15	3.26219	2.54353	3.2738	1.00636	1.27755	0.656898	2.42781	2.42518	1.90186	1.66838	1.17617	1.26907	1.75105	1.88024	2.11584	0.858003	1.12566	1.40293	1.85722	1.97534	1.79921	0.858003	1.12566	1.40293	1.99989	2.40542	1.75684	1.00243	1.42042	0.927799
Il16	1.40394	1.04933	1.20947	0.601578	0.769642	0.458143	0.784276	1.00057	0.550157	0.455293	0.474547	0.836751	0.495217	0.507972	0.605154	0.555628	0.567812	0.596252	0.636064	0.432973	0.752135	0.555628	0.567812	0.596252	0.611345	0.510217	0.363519	0.674176	0.580691	0.642843
Il1rn	0.0317073	0.0978798	0.147366	0.122314	0.0388093	0	0	0.104996	0.144507	0	0.038109	0.0708301	0	0.0234323	0.0195812	0.0452244	0.0781835	0.128756	0.0250745	0.16433	0.0916236	0.0452244	0.0781835	0.128756	0.0589196	0.0737631	0	0	0	0.0800235
Il33	2.91591	8.01379	7.00181	10.3807	8.19324	10.8487	19.6804	18.0211	11.8575	12.2831	12.2667	12.6759	11.7733	13.8213	13.1636	8.44438	8.88019	10.9154	11.466	12.8646	12.7764	8.44438	8.88019	10.9154	12.326	14.488	10.2914	9.68701	11.0352	11.2939
Il4ra	16.042	15.0157	14.734	37.509	41.089	37.1937	13.0622	13.8652	13.3511	35.4826	33.7264	33.2921	11.7006	11.2317	11.039	47.5531	45.2526	39.2225	12.5048	11.4711	12.0639	47.5531	45.2526	39.2225	15.6336	14.3123	13.7692	34.7759	35.9083	40.0924
Lgals3	67.7875	63.1208	73.6438	12.9254	12.597	13.3078	25.6086	22.7806	26.1795	11.2569	13.3829	12.8862	28.2695	25.7144	25.0936	8.79783	9.13714	9.32666	8.46396	9.2577	10.1795	8.79783	9.13714	9.32666	4.83787	6.52799	5.9936	6.93989	6.8511	5.65392
Loxl2	0.618782	1.23693	1.11079	3.01902	2.53015	1.8252	2.77047	2.99517	2.6717	3.39314	3.12677	3.58872	2.11267	3.00365	2.67517	3.61687	4.31621	4.5519	2.91372	3.33088	2.89311	3.61687	4.31621	4.5519	3.42282	3.28729	2.88396	3.51939	3.87285	3.43635
Lrrc32	1.02666	1.18068	1.65603	1.19525	0.972029	0.953611	1.20843	1.21844	1.31168	1.83073	1.42011	1.75116	0.966029	1.15957	1.10066	2.12298	2.22048	1.91802	1.13355	1.26169	1.3139	2.12298	2.22048	1.91802	0.719792	0.810977	0.441381	1.21191	1.09171	1.2021
Man2b1	12.7856	11.9475	14.3108	39.3539	37.4685	36.6839	25.3662	28.7616	31.8579	35.0019	34.6296	32.7592	35.2926	37.6327	34.6796	35.4438	39.6912	36.733	35.0854	35.1512	36.2973	35.4438	39.6912	36.733	41.468	41.9605	51.5268	51.1768	50.4567	50.1604
Masp1	0	0.0635441	0.0255111	0.105873	0	0	0.120187	0.12118	0.0516376	0	0	0.0628308	0.0338048	0.0202885	0	0.0601753	0.101514	0.0913713	0	0.142235	0	0.0601753	0.101514	0.0913713	0	0	0	0.0602657	0.070327	0.0709859
Mif	187.148	160.656	170.58	226.258	203.005	228.747	228.55	235.216	250.149	193.445	183.329	195.905	310.333	268.556	277.043	155.302	139.297	167.264	315.575	272.053	338.501	155.302	139.297	167.264	364.434	329.739	380.248	262.329	244.185	249.353
Mpo	0	0	0	0	0	0	0	0	0	0.033207	0	0	0	0	0	0	0	0	0	0	0	0	0	0	0	0	0	0.0327809	0	0
Nampt	12.7929	13.7113	14.8223	14.9538	15.0065	15.2506	19.6617	18.7933	17.7896	14.672	14.4841	14.3443	18.2922	18.0634	17.6629	10.9245	10.6645	12.8566	18.8315	21.1199	18.1701	10.9245	10.6645	12.8566	18.9188	19.2994	20.4755	13.2281	14.0541	13.7064
Nmi	21.303	21.4245	21.8661	19.0531	18.7835	17.5034	20.7733	20.8666	20.2232	17.3915	16.2686	18.0273	21.2361	20.7422	24.0319	12.6592	13.9593	14.1634	21.1971	21.6678	19.0466	12.6592	13.9593	14.1634	24.8595	24.4699	21.0289	14.7921	15.4751	16.5434
Nrg1	0.368263	0.823967	1.06084	0.331376	0	0.16481	0.0806091	0.203186	0.103897	0.0409451	0.088517	0.2107	0.317417	0.353787	0.159205	0.161436	0.363112	0.030641	0.145605	0.327068	0.274483	0.161436	0.363112	0.030641	0.0342092	0.385429	0.228848	0.202098	0.0943344	0.142829
Obscn	0.0444732	0.0321549	0.0304093	0.0491856	0.0500368	0.10782	0.160145	0.172001	0.261544	0.13981	0.140798	0.150379	0.248323	0.248315	0.169846	0.0496064	0.0721798	0.0415268	0.0305422	0.0659913	0.0332379	0.0496064	0.0721798	0.0415268	0.0352667	0.0207971	0.0186179	0.0384639	0.0224434	0.0349231
Odam	3.4636	2.83423	2.92593	1.88889	2.05531	2.11375	3.67587	2.89523	3.65146	1.86698	1.13526	2.16165	2.5199	2.01629	2.39817	1.38019	1.48741	1.13518	2.15774	2.48535	1.48623	1.38019	1.48741	1.13518	2.43725	5.12589	2.06541	1.72783	2.28491	2.44222
Olfm2	0.317491	0.898166	0.393368	0.476149	0.77715	1.12486	1.15826	1.05102	1.34354	0.470658	1.01751	1.99812	0.912164	1.17307	1.30717	0.541242	0.913026	1.49691	1.21344	1.8406	1.14374	0.541242	0.913026	1.49691	0.638998	0.861477	0.767268	1.04539	0.745482	0.547266
Olfm4	0.194734	0.150243	0.180955	0	0	0	0.0532816	0.0537206	0.0457819	0.0541276	0.0585086	0.167122	0.119889	0.0719513	0	0	0.180004	0.081012	0.0384967	0	0.0725708	0	0.180004	0.081012	0.090446	0.0566133	0.151266	0	0.062352	0.125876
Pcsk2	0	0	0.0429772	0.0990886	0.11321	0.137989	0.151854	0.0850623	0.101493	0.154272	0.0555839	0.0529248	0.1139	0.216474	0.114257	0	0.0380045	0.0256552	0.0487652	0.0228214	0	0	0.0380045	0.0256552	0.0286428	0	0	0.0338428	0.0197467	0.0597942
Pla2g15	15.4328	13.5894	14.6785	9.23642	9.37561	8.63339	14.6261	15.58	11.6215	8.14434	9.20652	8.54199	11.2572	10.5992	10.8954	8.0482	8.09797	8.95605	10.6342	10.6981	10.8152	8.0482	8.09797	8.95605	8.28488	9.6238	9.17918	7.82503	8.66589	9.36154
Pla2g6	7.48272	5.8194	5.64	11.3578	11.498	10.4074	9.38047	8.9333	9.5738	10.541	10.4532	9.62997	10.9657	10.5668	10.8396	12.3743	11.4423	9.52232	10.7472	9.19462	11.0206	12.3743	11.4423	9.52232	14.1155	9.96192	12.0824	10.1941	9.4438	9.86865
Pthlh	0.267201	0.412309	0.0993179	0.137393	0	0.358746	0.116975	0.0589693	0.150764	0.118832	0	0	0.0329005	0.118471	0.0330036	0	0.0329316	0.222318	0.126774	0.237302	0.199153	0	0.0329316	0.222318	0.0496414	0	0.276744	0	0	0.138174
Qsox2	9.39208	9.99458	8.1636	35.9884	39.5614	49.7584	73.8411	74.9746	76.7964	44.5911	47.8145	44.9932	73.3737	74.0204	75.3919	25.4355	26.1209	32.9739	75.4797	76.297	72.1079	25.4355	26.1209	32.9739	81.7035	75.0007	79.8708	44.8284	38.0976	41.373
S100a13	9.55256	13.7926	13.0614	11.0517	9.85411	12.6726	7.01966	10.2386	7.31329	8.34398	10.4964	9.21204	9.8287	6.65422	7.66849	7.57656	8.49174	8.74183	6.25812	7.27016	5.28844	7.57656	8.49174	8.74183	7.98532	9.36188	6.92559	8.38667	9.08652	7.76169
S100a4	6.36423	7.81997	11.1707	4.24205	1.73092	3.16468	4.64356	4.42066	6.20364	2.8821	3.11612	2.15724	3.04673	1.56692	1.60091	2.23824	4.21041	5.88217	2.23616	1.39493	2.98592	2.23824	4.21041	5.88217	4.81592	1.64425	2.19717	2.06917	3.31923	3.35121
S100b	0.0959653	0.148081	0.17835	4.37933	3.69972	4.72426	4.93638	5.50653	7.89652	5.60159	4.90165	5.71017	9.89616	10.7083	12.3571	2.1034	2.06982	3.43338	16.0497	16.3709	16.2365	2.1034	2.06982	3.43338	17.2494	13.0569	12.8216	6.37234	5.40801	5.21068
Scnn1g	0.557419	1.46614	1.03595	0.260564	0.12404	0.198438	0.277303	0.251637	0.119143	0.140857	0.121803	0.115975	0.436785	0.262144	0.297318	0.0925609	0.062459	0.0632458	0.26047	0.206283	0.283279	0.0925609	0.062459	0.0632458	0.0706109	0.294652	0.288663	0.11124	0.0649059	0.131028
Sdcbp	87.4779	100.635	102.462	97.6024	94.9295	97.4776	108.198	112.771	92.2754	91.9289	86.1308	92.3664	99.3212	93.9409	98.2483	84.4782	84.0172	98.1234	104.93	111.589	100.234	84.4782	84.0172	98.1234	106.194	98.6872	98.6242	84.5116	85.0388	88.2599
Serpinb10	0.224953	0.131417	0.22451	0.0578314	0.0521173	0.0251649	0.0738571	0.0469909	0.126934	0.100045	0	0.0514802	0.0393263	0.0166219	0.0394494	0.11505	0.0831793	0.0708635	0.0355756	0.0665972	0.0634797	0.11505	0.0831793	0.0708635	0.0988949	0.0261566	0.069893	0.0493783	0	0
Serpinb13	0	0	0	0	0	0	0	0	0	0	0	0	0.0306761	0	0	0	0	0	0	0	0	0	0	0	0	0	0	0	0	0
Serpinb9	51.0315	52.9643	52.7756	16.5056	16.5998	15.4446	24.8682	24.5178	22.5645	16.5908	16.7744	17.2004	21.2742	20.1441	22.7482	12.4552	12.6664	13.6919	28.1566	25.7534	24.6611	12.4552	12.6664	13.6919	21.8201	20.2576	21.4684	12.6021	12.91	13.5124
Serpinb9b	0.0405366	0.0312753	0.0753367	0	0	0	0	0.0447314	0.0762429	0	0	0.0463856	0	0	0	0.0296168	0	0	0.0320549	0	0.0302137	0.0296168	0	0	0.0376557	0	0	0	0	0
Serpinb9c	0	0	0	0	0	0	0	0	0	0	0	0	0	0	0	0	0	0	0	0	0	0	0	0	0	0	0	0	0	0
Serpinb9d	0	0	0	0	0	0	0	0	0	0	0	0	0	0	0	0	0	0	0	0	0	0	0	0	0	0	0	0	0	0
Serpinb9e	0	0	0	0	0	0	0	0	0	0	0	0	0	0	0	0	0	0	0	0	0	0	0	0	0	0	0	0	0	0
Serpinb9f	0	0	0	0	0	0	0	0	0	0	0	0	0	0	0	0	0	0	0	0	0	0	0	0	0	0	0	0	0	0
Serpinb9g	0	0	0	0	0	0	0	0	0	0	0	0	0	0	0	0	0	0	0	0	0	0	0	0	0	0	0	0	0	0
Sod1	802.251	723.959	720.543	743.343	667.771	739.355	748.322	733.774	670.705	677.911	638.372	628.734	575.391	535.509	550.151	509.57	489.408	544.526	513.171	483.944	465.68	509.57	489.408	544.526	884.06	757.773	749.453	679.72	669.466	706.689
Sri	36.4532	39.1879	37.7048	33.8341	29.9902	29.0559	32.8865	30.732	28.1988	24.871	26.6154	29.0244	30.565	29.4351	29.1847	24.678	23.9966	27.0962	25.9789	27.7346	24.8596	24.678	23.9966	27.0962	28.0612	26.6061	27.4252	24.6568	24.7734	25.912
Stfa1	0	0	0.301148	0	0	0	0	0	0	0	0	0	0	0	0	0	0	0	0	0	0	0	0	0	0	0	0	0	0.414778	0
Stfa2	0	0	0	0	0	0	0	0	0	0	0	0	0	0	0	0	0	0	0	0	0	0	0	0	0	0	0	0	0.405416	0
Stfa2l1	0	0	0	0.42444	0.404105	0.369418	0	0	0	0.733942	0	0	0	0	0	0.241146	0.40665	0	0	0	0	0.241146	0.40665	0	0	0	0	0.362262	0.422581	0.426702
Stfa3	0	0	0	0	0	0	0	0	0	0	0	0	0	0	0	0	0	0	0.263476	0	0	0	0	0	0	0	0	0	0	0
Tpt1	4621.25	4473.43	4258.26	4023.25	3619.64	4095.48	4444.67	4214.32	4158.8	3680.4	3749.98	3652.03	3557.19	3278.33	3421.02	2429.05	2271.77	2854.02	3270.47	3320.73	2852.05	2429.05	2271.77	2854.02	4465.39	3964.58	4223.52	3284.88	3139.31	3254.93
1810009J06Rik	0	0	0	0	0	0	0	0	0	0	0	0	0	0	0	0	0	0	0	0	0	0	0	0	0	0	0	0	0	0
2310057J18Rik	0	0	0	0.161132	0	0	0	0	0	0	0	0	0	0	0	0.0457893	0.0386208	0.0521455	0	0	0	0.0457893	0.0386208	0.0521455	0	0	0	0	0.160535	0.0810232
2410137M14Rik	0	0	0.196239	0	0	0	0	0.233015	0	0	0	0	0.0650027	0	0	0	0	0	0.0834905	0	0.0786947	0	0	0	0	0	0	0	0	0.136498
4930486L24Rik	0.418486	0.138375	0.388875	0.230552	0.365844	0.267553	0.458012	0.197906	0.056219	0.199405	0.143698	0.547265	0.184028	0.0441772	0.221525	0.262068	0.294721	0.397929	0.0945473	0.132733	0.178233	0.262068	0.294721	0.397929	0.277668	0.0695208	0	0.262461	0.153133	0.231861
5430402E10Rik	0	0	0	1.05695	0.862557	1.57703	0	0	0	1.43643	1.2705	0.806375	0	0	0	2.74594	2.96723	4.59294	0	0	0	2.74594	2.96723	4.59294	0	0	0	0.773455	0.90248	1.21472
6030468B19Rik	0.0799163	0	0	0	0	0	0.262393	0	0	0.0888496	0	0	0.0983978	0	0.148059	0.0583853	0	0.06649	0	0	0	0.0583853	0	0.06649	0	0	0	0	0	0.103312
a	0	0	0	0	0	0	0	0.157634	0	0.158828	0	0.326928	0	0	0	0	0.0880216	0	0.112962	0.105712	0	0	0.0880216	0	0	0	0	0	0	0
A2m	0	0	0	0	0	0	0	0	0	0	0	0	0	0.0115769	0.00967484	0.0114455	0.0096542	0.0130343	0	0	0	0.0114455	0.0096542	0.0130343	0.0291043	0	0	0	0.0401296	0
Abcb6	6.20345	5.71571	5.95507	5.99729	5.14524	5.59267	8.66908	10.2683	9.88417	6.66936	7.88674	6.18934	9.40621	8.97945	9.21403	4.68227	5.24483	4.60705	7.66241	8.31006	8.25403	4.68227	5.24483	4.60705	9.00122	9.83746	8.6817	6.66819	6.0413	5.96533
Acan	0	0	0	0	0	0.0219002	0.0214229	0.0108002	0.0736372	0.0217641	0.0117623	0	0.0482059	0.0650976	0.048357	0	0.0180953	0.0244305	0.0541769	0.0217321	0.0729499	0	0.0180953	0.0244305	0.0636429	0.0227636	0.0101366	0.0107424	0	0.0126533
Ace	43.6175	31.5562	32.9297	120.316	123.694	199.221	448.059	436.833	539.183	246.626	236.058	224.368	347.646	377.52	364.436	68.6959	83.8861	98.9089	427.458	365.417	399.649	68.6959	83.8861	98.9089	473.491	398.342	444.257	185.692	159.35	194.785
Ace2	1.17504	0.851027	1.35487	3.05105	2.26684	1.51085	0.596436	0.504445	0.409441	2.00845	2.17265	1.79505	0.375258	0.54734	0.295769	5.45765	5.14297	3.94805	0.344276	0.580016	0.405627	5.45765	5.14297	3.94805	0.404429	0.278459	0.247997	4.13435	5.46597	5.81163
Ache	0.383121	0.107568	0.194334	0.313641	0.170637	0.0779948	0.572211	0.346162	0.491686	0.387827	0.167559	0.239309	0.128755	0.489766	0.602942	0.229195	0.38664	0.348273	0.385876	0.309565	0.493666	0.229195	0.38664	0.348273	0.356162	0.405335	0.324901	0.15314	0.401787	0.315432
Acp5	5.00186	2.83903	4.57778	13.1097	10.519	12.9465	12.1548	12.3478	10.3892	11.3842	11.9877	9.89289	9.19979	8.6775	7.98553	7.46407	9.98053	9.98657	9.56707	10.8853	9.9852	7.46407	9.98053	9.98657	6.53553	7.06319	7.4161	8.36032	7.32108	5.66037
Actg1	616.945	591.328	598.935	869.233	812.701	891.353	837.6	924.227	914.422	795.337	782.629	791.798	895.607	883.238	887.22	777.378	756.154	825.664	1014.06	1007.13	1056.19	777.378	756.154	825.664	1054.84	968.798	1023.88	844.848	835.219	886.974
Acy1	8.17667	7.08879	7.01664	23.6129	24.0154	19.8709	9.87665	11.5632	11.4464	17.9634	19.4323	20.1671	11.5487	10.1929	9.92161	24.5012	21.8118	24.0497	9.7595	9.76299	10.2511	24.5012	21.8118	24.0497	9.15032	6.68752	8.75276	17.7022	15.4462	17.4805
Ada	1.16756	1.04401	0.998148	3.7792	3.42952	2.61218	4.64964	5.04929	3.77621	3.37452	2.80479	3.25987	5.92165	5.69375	5.19027	1.6037	1.69746	2.64233	5.354	6.80713	5.6731	1.6037	1.69746	2.64233	6.20252	6.89523	7.01019	2.56294	3.05056	2.89809
Adam15	26.7461	23.2521	24.3371	36.3797	36.4788	35.7532	34.1335	36.1118	30.5564	36.8854	34.2936	36.2644	29.659	29.4133	28.325	40.6296	40.2749	36.7292	28.4284	27.4362	31.4109	40.6296	40.2749	36.7292	32.1973	29.5454	30.05	36.242	35.6924	36.8702
Adam9	14.4495	15.941	16.2979	33.3958	34.9466	31.2148	27.1966	26.1652	25.7066	30.9738	32.5697	33.6629	21.8261	23.0533	22.9464	34.5898	36.1397	35.3886	22.9001	23.6922	22.0724	34.5898	36.1397	35.3886	24.9634	25.6401	25.6212	32.2172	34.309	31.4597
Adamts13	16.2441	14.2805	12.3491	12.4451	9.84219	14.7662	10.9793	11.6833	8.60807	11.3102	10.624	8.16539	14.5412	13.3092	14.5202	6.19884	6.63473	6.38162	9.23853	6.20783	8.71167	6.19884	6.63473	6.38162	21.1837	17.901	20.5461	15.4273	23.3153	38.6017
Adamts15	11.248	9.97995	10.0091	2.54606	2.72335	2.216	7.58696	7.25857	7.35905	3.62959	4.15828	4.16923	6.18001	6.66827	6.06345	2.9836	3.05918	3.57071	8.83686	8.36156	8.73934	2.9836	3.05918	3.57071	5.17908	6.6115	5.68557	3.78431	3.52355	3.11391
Adamts20	0.0516472	0.153174	0.21602	0	0.145832	0.0498095	0.0339124	0.0591183	0.106857	0.0394655	0.180489	0.0454422	0.0789238	0.0885624	0.0984879	0.135837	0.146406	0.103129	0.113248	0.0664805	0.100082	0.135837	0.146406	0.103129	0.0479743	0.0840806	0.0449673	0.0436081	0.0151539	0.0535787
Adamts3	0.0664156	0.0878608	0.0705327	0.0487862	0.0116146	0.0106155	0.0311522	0.0523509	0.0535401	0.0316485	0.0456112	0.0434295	0.00584159	0.0280481	0.0351593	0.0138647	0.0584862	0.0552625	0.0300121	0.0491686	0.0777925	0.0138647	0.0584862	0.0552625	0.017628	0.0662038	0.0687874	0.0520706	0.0364591	0.0245332
Adamts5	0.611297	1.2987	1.25957	1.69689	1.18188	1.42736	1.30898	1.52514	1.40814	1.64505	1.13927	1.69306	1.4291	1.68925	1.67981	1.43702	1.5998	2.10091	1.52029	2.13116	1.60466	1.43702	1.5998	2.10091	1.72832	1.67939	1.49565	1.39056	1.3504	1.1683
Adamts9	0.467992	0.51846	0.31222	4.22658	4.59686	5.07495	5.88366	5.65434	5.9024	5.47035	5.95611	5.79478	6.26509	6.90843	6.6034	4.7871	5.23597	4.99232	10.3339	9.88543	10.9657	4.7871	5.23597	4.99232	10.3336	9.15452	10.5144	6.84898	6.4248	7.38468
Adcyap1	0	0	0	0	0	0	0	0	0	0	0	0	0	0	0	0	0	0	0.0292905	0	0	0	0	0	0	0	0	0	0	0
Adgrb1	1.74291	2.27704	1.74915	2.01642	1.82027	1.49502	1.53874	1.44891	1.75939	1.71828	1.32662	1.44931	2.09608	1.45124	1.87301	1.77433	1.84038	1.39221	0.891288	0.989027	1.02197	1.77433	1.84038	1.39221	1.57592	1.52693	1.40802	1.60695	1.7562	1.2168
Adipoq	7.88425	1.31098	3.0316	0.174742	0.249556	0.152089	0.669485	1.19997	0.383482	0.377832	0.16337	0.311087	0	0	0	0	0	0.169649	0.429956	0.1006	0.151972	0	0	0.169649	0	0	0	0.0745968	0	0
Adm	5.70029	12.2776	12.801	2.74785	3.63362	3.05598	4.54904	3.73469	5.24873	3.30086	2.64038	2.92159	2.99758	2.41326	3.44702	4.42492	3.76879	2.91481	3.14585	3.03214	2.96515	4.42492	3.76879	2.91481	2.70268	2.07147	2.15245	2.67198	2.7377	2.76346
Adnp	2.19852	1.57936	1.28199	0.346338	0.667414	1.07256	1.0544	0.955442	1.33604	2.43772	1.83825	2.49458	1.77128	2.54021	3.92867	1.9862	2.69966	2.18934	4.57378	3.77875	3.93035	1.9862	2.69966	2.18934	1.17389	2.10213	3.60581	2.63859	2.20101	1.68398
Adprh	28.7935	28.9422	27.3685	21.765	20.9704	24.6719	30.1815	27.2976	29.2225	25.5881	22.8463	23.0865	24.8113	25.4356	23.0419	21.9256	19.5242	19.4018	23.7707	22.6979	22.9343	21.9256	19.5242	19.4018	33.6219	29.4749	31.2919	25.538	20.841	23.5927
Aebp1	16.7057	24.0828	25.4059	8.41305	8.8084	8.80208	12.4267	13.4287	12.0755	9.49216	8.84355	8.8958	9.90674	9.26171	9.98422	16.4126	16.861	15.4842	15.4612	13.4774	15.1344	16.4126	16.861	15.4842	10.0313	11.8572	7.62152	10.3403	10.6755	10.612
Afm	0.230791	0.0593543	0.0357435	0.0494463	0	0	0.0420983	0.0424458	0	0	0	0	0.0473632	0.0284255	0.0237558	0	0.0711133	0	0.030417	0.0284686	0.0286698	0	0.0711133	0	0	0	0.0398389	0	0	0
Afp	0	0.028669	0	0	0	0	0	0	0	0	0	0	0	0	0.0688466	0	0.0228993	0	0	0.0275016	0	0	0.0228993	0	0	0	0	0	0	0
Aga	22.6416	22.5619	24.7462	67.8161	58.4242	67.1719	65.8786	71.0973	73.6911	60.2126	55.6011	59.2032	59.4533	61.9451	62.4352	41.7688	51.2677	47.6442	58.1326	54.5467	54.943	41.7688	51.2677	47.6442	62.312	62.9638	66.5478	57.1679	57.5811	62.8338
Ager	2.48408	0.972917	1.06734	4.19198	2.53048	3.371	4.10056	4.49842	4.05555	3.74457	3.20138	3.718	4.53913	5.39946	5.07215	3.26123	2.32991	3.35788	3.64384	3.80303	3.61085	3.26123	2.32991	3.35788	3.13404	3.64124	3.2434	3.10987	2.95084	3.46086
Ago2	2.43222	2.73891	2.9581	1.89663	2.68129	2.73126	4.85413	4.22338	4.62544	4.81215	5.37332	4.36933	3.78225	5.24057	4.69429	4.88701	4.94334	3.84667	5.90453	5.4537	5.52537	4.88701	4.94334	3.84667	4.51891	4.57558	5.39009	4.14188	4.84493	4.79772
Agr2	102.25	88.7623	93.3827	162.083	135.431	230.486	534.684	503.184	450.252	214.654	204.76	209.291	359.285	325.539	349.952	62.5992	77.9168	115.127	309.598	285.093	281.81	62.5992	77.9168	115.127	397.137	298.911	313.416	186.84	151.817	188.451
Agrn	19.8403	18.4682	18.935	18.821	21.4053	19.2405	21.6395	21.3991	26.3749	22.6132	23.9382	23.2174	29.6016	30.4864	28.5858	36.2833	35.6428	28.3258	26.0722	23.7749	28.2463	36.2833	35.6428	28.3258	18.9384	22.3926	19.6699	25.9526	27.7122	25.6508
Agrp	0	0.471038	0.678823	0.580588	0.184253	1.34754	0	0.332215	0.228946	0.167359	0.679606	0.861246	0.873275	0.179908	0.278894	0.44472	0.675124	1.21652	0.357099	0.334176	0.272215	0.44472	0.675124	1.21652	0.279657	0.175046	0.155922	0.603829	0.78108	0.194601
Agt	66.2861	71.6646	65.2519	3.13351	3.76849	8.70822	10.531	13.0718	30.5247	11.9345	9.09711	9.00416	15.4814	14.0632	16.1109	11.1545	10.6998	9.28696	20.1212	16.8382	18.4873	11.1545	10.6998	9.28696	10.5671	17.9034	14.7051	5.82029	7.77777	6.85562
Ahnak	18.1378	19.9557	20.0902	8.01657	6.39383	8.12232	15.0242	13.0552	16.6481	11.3014	11.8185	9.65077	15.7304	15.1436	16.7287	11.5699	13.2166	11.6444	21.3078	19.4091	19.1441	11.5699	13.2166	11.6444	17.1552	17.2452	17.3365	10.9452	10.3456	10.1198
Ahsg	0.0568946	0	0	0	0.0696703	0	0	0	0.107147	0.0634192	0	0	0.378364	0.709743	0.281773	0.545684	0.394577	0.569527	0.182493	0.623217	0.343814	0.545684	0.394577	0.569527	0	0	0.0796778	0.0844328	0	0.0994519
Aimp1	86.0626	86.4786	84.2863	75.0261	68.3583	75.9422	76.952	74.6446	68.7634	68.9496	71.4236	63.8221	64.226	60.4447	59.0701	48.0326	47.5924	51.5347	62.5767	60.649	51.8363	48.0326	47.5924	51.5347	81.0027	66.7184	75.6593	57.2079	56.4247	62.9574
Alad	237.694	204.078	210.069	86.5507	87.801	95.5007	135.105	140.242	143.054	89.1381	87.3218	87.9289	150.487	140.924	144.824	63.0477	56.8351	61.2962	102.804	98.2551	103.511	63.0477	56.8351	61.2962	56.7955	55.4878	57.2968	47.5004	42.6908	45.1747
Alb	0	0	0	0.0488823	0	0	0	0	0	0	0	0	0.702345	0.730633	0.399242	0.527875	0.398379	0.569512	0.270631	1.40719	0.651885	0.527875	0.398379	0.569512	0	0	0	0	0	0
Aldoa	362.269	315.431	330.134	409.102	400.974	417.471	418.154	446.418	457.972	401.454	382.27	392.463	484.468	449.77	452.74	384.439	335.643	388.65	506.367	474.22	526.342	384.439	335.643	388.65	639.691	561.497	569.946	431.224	429.997	446.39
Alpi	0	0	0	0	0	0	0	0	0	0	0	0.0375216	0	0	0	0.0239572	0	0	0	0	0	0.0239572	0	0	0	0	0.0679221	0	0	0
Alpl	1.62806	2.44239	2.21324	61.7015	64.9781	96.3726	169.38	175.599	191.504	94.0988	96.4183	88.5613	170.029	168.999	173.356	31.1041	32.4272	53.059	155.328	140.985	162.001	31.1041	32.4272	53.059	259.962	213.838	236.976	100.236	83.9544	103.37
Ambp	0.339509	0.104777	0.189292	0	0	0	0	0	0	0	0	0	0.083606	0.30105	0.0838679	0.297651	0.209209	0.11299	0.0536924	0.251256	0.101217	0.297651	0.209209	0.11299	0	0	0	0	0	0
Amh	0.095703	0	0.222328	0.123024	0.11713	0.053538	0	0	0.359997	0.159608	0	0.164266	0.1473	0.106083	0.177314	0	0.176928	0	0.227033	0	0.249658	0	0.176928	0	0.177801	0	0.0495604	0.05252	0	0.185587
Amn	0.141618	0.32779	0.131598	0.667508	0.404427	0.633792	0.929966	0.937631	0.6215	0.419882	0.397133	0.702221	0.668443	0.627915	0.903768	0.137957	0.116362	0.117831	0.410615	0.279497	0.351844	0.137957	0.116362	0.117831	0.263105	0.439165	0.195568	0.103623	0.0604602	0
Amy1	4.98336	3.76796	3.60911	2.09427	2.05257	0.850363	3.72343	3.06598	4.37093	1.59826	1.43968	1.26192	6.75558	6.834	6.65837	2.4506	1.8591	2.91039	5.98673	5.00029	7.21195	2.4506	1.8591	2.91039	3.91697	4.2906	4.96281	2.83995	1.96385	2.29351
Amy2a2	0	0	0	0	0	0	0	0	0	0	0	0	0	0	0	0	0	0	0	0	0	0	0	0	0	0	0	0	0	0
Amy2a4	0	0	0	0	0	0	0	0	0	0	0	0	0	0	0	0	0	0	0	0	0	0	0	0	0	0	0	0	0	0
Amy2a5	0	0	0	0	0	0	0	0	0	0	0	0	0	0	0	0	0	0	0	0	0	0	0	0	0	0	0	0	0	0
Ang	11.2931	12.1212	13.4885	7.29314	6.0189	5.91581	5.69953	6.02854	5.21825	5.58696	7.40573	4.30254	5.94588	4.3839	5.99322	4.44665	5.50621	5.17897	2.13085	4.0268	3.92937	4.44665	5.50621	5.17897	6.64093	6.85817	7.57357	9.00102	7.95643	6.94952
Ang2	0	0	0	0	0	0	0	0	0	0	0	0	0	0	0	0	0	0	0	0	0	0	0	0	0	0	0	0	0	0
Ang3	0	0	0	0	0	0	0	0	0	0	0	0	0	0	0	0	0	0	0	0	0	0	0	0	0	0	0	0	0	0
Ang4	0	0	0	0	0.347589	0	0	0	0	0	0	0	0	0.10491	0	0.103735	0.174972	0	0.112275	0	0	0.103735	0.174972	0	0.131892	0.660447	0.294145	0	0	0
Ang5	0	0	0	0	0	0	0	0	0	0	0	0	0	0	0	0	0	0	0	0	0	0	0	0	0	0	0	0	0	0
Ang6	0	0	0	0	0	0	0	0	0	0	0	0	0	0	0	0	0	0	0	0	0	0	0	0	0	0	0	0	0	0
Angpt1	0.170229	0.341601	0.316368	0.41577	0.229177	0.190459	0.18624	0.488411	0.304294	0.359619	0.347794	0.428554	0.125768	0.440156	0.21027	0.335816	0.608481	0.424769	0.242219	0.315104	0.304519	0.335816	0.608481	0.424769	0.268831	0.217842	0.246832	0.186845	0.196165	0.176065
Angpt2	1.41765	1.3672	1.2011	0.241194	0.459278	0.186602	0.50197	0.460113	0.254886	0.440419	0.551215	0.715693	0.179697	0.261919	0.193135	0.654981	0.796584	0.832635	0.197833	0.308607	0.155391	0.654981	0.796584	0.832635	0.290499	0.193956	0.151146	0.434767	0.427247	0.404293
Angpt4	0.316295	0.61008	0.930731	3.65932	2.70978	4.36456	6.00028	6.04969	3.81716	3.75109	4.18143	3.49863	4.34892	4.05134	4.59044	1.61761	2.37143	3.64046	3.50156	3.94044	3.73262	1.61761	2.37143	3.64046	2.44843	2.14558	1.74715	2.54578	2.36306	2.38527
Angptl1	0.774347	3.85609	3.10712	1.94553	0.990778	1.33891	2.27281	1.94197	1.58882	1.05661	1.14211	1.57078	0.975141	0.806324	1.13035	0.900049	1.43157	2.16713	1.11332	1.97982	1.41668	0.900049	1.43157	2.16713	0.850092	0.818616	0.984255	0.463578	0.270516	0.54604
Angptl2	3.84368	8.13019	7.24374	7.38369	6.95066	6.81313	8.69703	8.43539	8.97618	6.21848	6.09865	7.31416	9.39937	8.12274	9.02872	5.34844	5.6159	5.98308	7.97446	8.34283	7.48425	5.34844	5.6159	5.98308	8.64565	9.64298	9.23676	6.32823	7.21882	5.49973
Angptl3	0.0499335	0	0	0.0641885	0.366679	0.279337	0	0.0550999	0.0469573	0.0555173	0	0.0571376	0.0922252	0.0737986	0.0616761	0.182409	0.153855	0.166184	0.0394851	0.110866	0.111651	0.182409	0.153855	0.166184	0	0	0	0.10961	0.255811	0.129108
Angptl4	1.76972	0.4763	1.07083	2.64527	2.92151	2.21026	4.4593	3.72403	2.51576	3.798	3.11613	2.82567	3.31931	3.68008	2.92303	1.62375	5.27542	3.62981	5.53263	3.53336	5.95104	1.62375	5.27542	3.62981	3.02027	3.20666	2.72806	2.03274	2.21392	3.56488
Angptl6	7.45299	4.7588	5.30169	6.40914	4.6552	5.80832	5.56922	6.35242	7.25043	4.97185	5.74493	3.99946	10.2528	7.90043	10.0627	3.90553	3.64257	4.6615	6.86895	8.82539	8.77299	3.90553	3.64257	4.6615	6.11153	8.66696	7.39974	5.4722	5.06897	5.11661
Angptl7	0.414018	0.464623	0.734472	2.70944	2.02686	1.85288	1.1534	0.581462	1.09727	2.09238	2.26171	1.98117	0.208551	0.0834427	0.18596	0.687478	0.927789	1.75372	0.684547	0.501416	0.785493	0.687478	0.927789	1.75372	0.384596	0.306386	0.0779643	0.289174	0	0.243295
Anpep	1.80396	3.48792	4.34227	1.73223	1.70244	1.72653	4.18657	3.76551	6.60228	2.19909	1.59338	2.16379	2.74319	2.16841	2.17458	2.58844	2.34405	1.77227	2.76715	2.043	2.2518	2.58844	2.34405	1.77227	1.93827	2.67922	2.47617	2.07545	1.78167	2.38844
Anxa2	359.531	365.045	358.348	598.771	592.747	617.988	425.326	424.936	400.949	537.535	545.014	548.096	395.028	359.914	388.556	531.5	488.267	527.849	367.9	362.847	355.672	531.5	488.267	527.849	442.169	401.834	415.615	475.568	478.898	484.254
Anxa5	148.528	165.553	152.732	217.969	206.963	193.215	139.083	142.261	136.041	177.932	182.21	177.806	129.754	121.459	125.555	171.031	173.558	176.965	121.672	127.026	116.639	171.031	173.558	176.965	128.736	128.886	128.043	163.373	169.127	163.992
Anxa9	22.3034	19.0164	17.5337	21.296	19.8763	19.1187	16.6601	16.2362	14.8738	15.4163	16.746	17.1746	15.1028	15.1243	16.1836	19.6926	17.5708	16.8638	10.2937	10.9209	11.9465	19.6926	17.5708	16.8638	14.8655	16.9132	16.5125	20.3708	19.9427	19.4929
Aoc1	4.1559	4.37169	4.60715	0.58255	0.589455	0.98264	1.58136	1.15674	1.67857	0.9765	0.544773	0.842899	1.27331	0.837464	0.944844	0.931478	1.25844	0.966489	1.50104	0.880686	1.14019	0.931478	1.25844	0.966489	1.15799	1.08724	1.34977	0.808473	0.907179	1.17205
Aoc3	2.60397	1.89314	2.99363	3.4761	2.7784	2.57725	6.41231	5.78388	5.51019	5.02963	4.35322	5.95957	5.82706	5.8596	6.0515	3.34168	5.02015	4.13889	5.68917	6.31327	6.94248	3.34168	5.02015	4.13889	5.81486	5.70709	4.56409	5.0567	4.2547	4.16502
Apcs	0	0	0	0	0	0	0	0	0	0	0	0	0.0551121	0	0	0	0	0	0	0	0.133442	0	0	0	0	0	0	0	0	0
Apela	0.0905649	0	0.50494	0	0	0	0	0	0.0851582	0	0	0	0	0	0	0	0	0	0	0	0	0	0	0	0	0	0	0	0	0
Apln	0.21387	0.128339	0.110409	0.641493	0.203586	0.372222	0.286086	0.288452	0.0893938	0.369902	0.71398	0.516661	0.0731523	0.158054	0.205468	0.416695	0.439345	0.395448	0.0751664	0.105529	0.283395	0.416695	0.439345	0.395448	0.154525	0.16581	0.418403	0.391238	0.334809	0.276499
Apoa1	0.534402	0.206154	0.496589	0.114494	0.109009	0.0996515	0.0974795	0.294833	0	0.0990221	0	0.203824	0.493485	0.394868	0.605038	0.976048	0.329286	0.148205	0.281707	0.922756	0.398288	0.976048	0.329286	0.148205	0.0827319	0	0	0	0	0
Apoa2	0	0.355193	0	0.886555	1.1272	0.740858	0.503927	0.253898	0.583238	1.01041	0	0.526752	0.990177	0.85162	0.712697	0.483272	0.850951	1.34075	0.601745	0.850931	0.320127	0.483272	0.850951	1.34075	0.64047	0	0.786339	2.51382	1.9563	0.98248
Apoa4	0	0	0.0444352	0.0614701	0	0	0.157006	0.0527666	0	0	0	0	0	0	0	0.0698739	0.0294679	0	0	0.0353904	0	0.0698739	0.0294679	0	0	0	0	0	0	0
Apoa5	0	0	0	0	0	0	0	0	0	0	0	0	0.0203402	0	0.0204039	0.0241381	0	0	0.0522505	0	0	0.0241381	0	0	0	0	0	0	0	0
Apob	0	0	0	0	0	0	0	0	0	0	0	0	0.0125782	0.00377462	0.0189264	0.0298536	0.00629543	0	0.00807783	0.0302428	0.0152277	0.0298536	0.00629543	0	0	0	0	0	0	0
Apobr	10.5103	9.36513	8.48354	21.8027	22.8516	20.1522	15.405	16.3284	17.5015	21.2869	21.201	20.6347	16.6976	18.0934	17.6154	24.1217	25.8077	20.4912	24.1519	20.7749	23.3483	24.1217	25.8077	20.4912	29.7502	31.0361	31.1201	25.1532	27.0827	28.4019
Apoc1	478.769	538.235	491.283	554.793	549.096	549.29	298.144	268.606	200.506	359.609	369.09	382.638	208.309	193.56	205.402	269.222	249.873	298.234	122.732	125.166	126.995	269.222	249.873	298.234	138.214	127.015	143.751	346.96	407.886	398.477
Apoc2	2.63127	2.75784	3.49744	0.483684	1.15155	0.21052	3.70615	2.07621	1.23835	1.25395	1.13082	0.861171	1.8534	0.83407	1.74236	0.412317	0.695523	0.44374	0.743016	0.417659	0.303776	0.412317	0.695523	0.44374	3.14605	0.875188	1.75416	1.2384	0	1.21621
Apoc3	0	1.32954	1.00081	0	0	0.304761	1.44703	1.20198	1.01244	0.19502	0.258872	1.47858	0.988229	1.30812	0	2.78541	1.45957	2.32949	0.64601	0.478047	0.642067	2.78541	1.45957	2.32949	0	0.751335	0	0.29888	3.13812	1.11366
Apoc4	16.394	12.8194	12.146	8.54354	4.6094	14.3763	27.641	16.8642	11.2452	14.5294	14.6438	12.9258	20.1816	14.7276	18.4665	1.13276	1.22816	5.89718	12.4353	12.7833	14.0322	1.13276	1.22816	5.89718	17.9001	17.2571	16.9795	5.10499	4.82147	9.44934
Apod	113.088	361.682	362.654	184.673	141.622	153.511	121.039	129.769	89.2745	113.082	126.195	138.18	109.686	115.437	113.735	131.723	141.571	182.379	171.461	213.1	161.536	131.723	141.571	182.379	146.176	139.515	125.357	127.176	131.925	121.195
Apoe	2777.81	3379.18	3148.65	1750.61	1673.99	1778.37	1772.87	1913.72	1877.04	1552.48	1473.62	1619.14	1956.82	1611.45	1715.56	1404.22	1263.64	1282.94	1450.91	1413.28	1527.89	1404.22	1263.64	1282.94	1582.31	1585.98	1616.23	1440.01	1387.56	1348.76
Apof	0.0405132	0	0	0.0520788	0	0	0	0.134116	0	0.0450441	0	0.0927175	0.0249424	0.0299387	0	0.0591992	0	0	0	0.0299841	0	0.0591992	0	0	0	0.0471128	0	0.0444661	0	0
Apoh	0	0	0	0.0914555	0	0.0795997	0	0	0.200703	0	0.171007	0	0.087599	0.0525712	0	0.0519778	0.0438399	0.059193	0.0562568	0.210604	0.0530253	0.0519778	0.0438399	0.059193	0	0.248194	0	0.390419	0	0.183947
Apol10a	0	0	0	0	0	0	0	0	0	0	0	0	0	0	0	0	0	0	0	0	0	0	0	0	0	0	0	0	0	0
Apol10b	0.54938	0.15138	0.401113	0.605329	0.864492	0.614667	0.901904	0.606231	0.553553	0.567193	0.565933	0.583747	0.45903	0.260991	0.630114	0.458729	0.580386	0.718309	1.14814	1.16172	1.11144	0.458729	0.580386	0.718309	0.729053	0.958313	0.487714	0.516845	1.0052	0.507319
Apol11a	0	0	0	0	0	0	0	0	0	0	0	0	0	0	0	0	0	0	0	0	0	0	0	0	0	0	0	0	0	0
Apol11b	0	0	0	0	0	0	0	0	0	0	0	0	0.0232348	0	0	0.0275732	0	0.0314008	0	0	0	0.0275732	0	0.0314008	0	0	0	0	0	0
Apol8	0.0427914	0	0.0397636	0.110015	0	0	0	0	0	0	0	0	0	0	0	0.0625281	0	0.035604	0.0338378	0	0	0.0625281	0	0.035604	0	0	0	0.0469665	0	0
Apol9a	0.109972	0.084844	0.153292	0.282757	0	0	0.060173	0.0606683	0	0	0	0.0629125	0.0677032	0.0406277	0.135841	0.120525	0.101656	0.183013	0.0869618	0.162787	0.0819663	0.120525	0.101656	0.183013	0.245398	0.0614412	0.284772	0.241418	0.0704179	0
Apol9b	0.756814	0.250235	0.150687	4.93392	4.56521	4.11287	0	0.119289	0.244918	2.40416	3.5733	2.96918	0.166397	0.279623	0.23369	1.77731	2.49847	1.57424	0.0427366	0.11565	0.282033	1.77731	2.49847	1.57424	0.251066	0.484583	0.111964	2.1953	1.87297	1.75239
Apom	0.27293	0	0	0	0	0.152682	0.149354	0.150568	0.128303	0.151709	0	0.156136	0.168012	0	0.421346	0.0996916	0	0	0.107899	0	0.101701	0.0996916	0	0	0.253502	0.317352	0.141339	0	0	0
Apon	0	0	0	0	0	0	0	0	0.0464931	0.0549685	0	0	0	0	0	0.0361212	0	0.0411353	0	0	0.110547	0.0361212	0	0.0411353	0	0	0	0	0	0
App	211.947	245.541	251.03	158.981	165.746	154.215	115.937	117.394	121.248	150.032	155.432	157.272	111.346	113.725	110.004	197.253	200.921	183.224	124.85	121.427	126.317	197.253	200.921	183.224	108.941	119.717	118.301	169.384	178.877	175.949
Aqp1	13.6565	17.3355	18.6157	24.345	20.1306	17.5147	19.3794	19.6	22.9583	26.1081	18.8466	23.895	18.4671	16.888	17.9672	38.7917	41.9964	39.4856	18.1358	27.7909	26.2531	38.7917	41.9964	39.4856	11.0082	21.9921	6.406	24.3914	28.2532	27.4564
Aqp2	0.518995	0.756352	0.535858	0.296515	0.141154	0.193557	0.441789	0.190896	0.162684	0.128228	0.0693043	0.0659853	0.284016	0.340902	0.178066	0.547703	0.46196	0.335856	0.410394	0.384096	0.257881	0.547703	0.46196	0.335856	0.107133	0.134117	0	0.0632914	0.221565	0
Areg	0	0	0	0.361052	0.0859386	0	0	0	0	0	0	0.321383	0.172914	0.207543	0	0.0513001	0	0	0	0.0519645	0	0.0513001	0	0	0	0	0	0	0	0
Arg1	0.0549072	0.127088	0.255111	0.141164	0.0672006	0	0	0.242352	0.722875	0.0610469	0	0	0	0.0405743	0.0339095	0.0401154	0.0338355	0.137052	0	0	0.0409239	0.0401154	0.0338355	0.137052	0	0	0	0	0	0
Arhgdia	141.591	128.114	133.346	193.572	187.922	190.181	140.276	137.924	140.992	169.643	169.9	163.638	143.205	132.407	138.356	198.794	182.02	176.866	138.509	131.666	141.442	198.794	182.02	176.866	144.948	127.331	136.301	165.978	171.749	171.498
Arsa	9.55702	8.81869	9.86973	5.80066	6.69503	5.76313	8.13013	9.74764	8.66776	5.67989	4.91153	5.96744	10.51	10.901	10.4641	2.86151	3.73853	4.05569	9.40905	8.83803	10.1378	2.86151	3.73853	4.05569	7.88938	8.53981	8.8181	4.78932	4.82557	5.42111
Arsg	3.63248	3.72325	2.91946	4.33574	4.57097	4.35303	2.99001	3.39595	2.84037	3.23006	3.4475	3.73987	3.54569	3.37368	3.61441	4.36087	4.38	4.18694	3.91541	3.99321	4.98787	4.36087	4.38	4.18694	4.04886	4.35523	3.76141	3.15262	3.35584	3.4437
Artn	1.13369	1.95494	2.11341	0.990719	1.14685	1.0579	1.51145	2.14913	1.66755	1.56722	1.02137	1.33568	2.3915	1.92471	2.29462	0.709281	0.90686	1.03408	1.96768	1.44176	1.99163	0.709281	0.90686	1.03408	2.3674	1.8404	1.91236	1.41867	0.82482	1.03418
Asah1	67.1026	72.3856	66.4819	96.4046	92.2459	94.0754	81.2931	83.1709	72.2309	78.9765	83.0268	78.1928	68.469	66.7327	70.8991	76.8102	77.2945	89.1783	86.2406	89.9212	80.5228	76.8102	77.2945	89.1783	92.2	94.7218	96.4281	90.5632	89.4029	89.2253
Asah2	3.65503	4.1305	3.86148	3.39226	3.34111	3.17309	4.18284	3.33047	3.80833	3.47374	3.0439	3.81809	2.79191	3.00382	2.70699	3.86726	3.93499	3.93719	3.08226	2.96348	3.22173	3.86726	3.93499	3.93719	3.73351	3.88019	4.09971	3.9785	4.11828	3.86269
Aspn	0.919368	0.829419	0.877874	2.38682	2.15295	2.00459	4.02883	3.2351	2.9102	3.33226	3.09284	3.98868	1.90531	2.38315	2.21302	1.83249	3.02495	3.33395	2.83358	3.13441	2.84076	1.83249	3.02495	3.33395	1.72478	1.85627	1.895	1.71622	1.97664	1.72675
Atp6ap2	49.1275	48.701	51.7182	65.1467	59.9291	57.3162	60.2764	66.7662	58.998	51.8195	53.5266	58.5837	65.905	60.3816	59.4643	49.8263	50.1141	56.5815	61.2379	67.6974	61.6711	49.8263	50.1141	56.5815	63.8311	63.3327	62.1296	52.3962	55.8031	56.2009
Atrn	8.43198	7.42948	8.58992	7.84467	9.71752	9.5992	11.2572	10.8618	11.9031	11.3453	13.1995	11.6201	10.5799	11.9723	11.9504	12.1598	12.4103	11.8139	12.1879	12.1543	11.8057	12.1598	12.4103	11.8139	12.4734	12.3051	11.9188	12.3701	11.2418	11.7392
Avp	0	0	0	0	0	0	0	0	0	0	0	0	0	0	0	0	0	0	0	0	0	0	0	0	0	0	0	0	0	0
Axl	11.5726	19.6848	19.1098	14.8121	12.429	14.6715	19.1914	17.686	15.272	15.4283	14.1841	18.2508	16.7213	17.3707	17.6868	17.0554	18.0613	16.9811	15.9235	17.8202	17.8176	17.0554	18.0613	16.9811	14.3578	14.6772	14.237	15.027	15.3879	13.9377
AY074887	0	0.108896	0.262311	0.181436	0	0.157915	0	0	0.265398	0	0.169628	0	0.0868847	0	0.174314	0	0.173914	0.234841	0.111596	0.208868	0.210372	0	0.173914	0.234841	0	0	0.146183	0.464682	0.180728	0.364894
AY761185	8561.51	7013.99	6870.43	67.1771	54.3046	326.542	1612.77	1296.33	1602.16	546.9	466.299	431.17	397.662	406.372	415.802	0.180051	0	13.3279	139.529	70.202	78.2476	0.180051	0	13.3279	342.01	266.807	307.132	60.588	45.4395	91.4371
Azgp1	0	0.0971446	0.0585011	0.242785	0.539357	0.352186	0	0	0.118403	0.139989	0.529629	0.504262	0	0.0930416	0.0388797	3.31165	2.01731	1.99044	0.0497817	0.0465914	0.234611	3.31165	2.01731	1.99044	0.175439	0	0	2.0038	2.17697	3.09272
B2m	1357.66	1223.18	1249	1688.59	1584.31	1642.82	1550.13	1520.75	1417.84	1304.71	1361.56	1390.53	1481.25	1300.86	1388.03	1207.88	1292.46	1365.43	1231.54	1309.23	1262.29	1207.88	1292.46	1365.43	1464.07	1463.9	1592.5	1271.34	1250.44	1235.1
BC051665	0	0	0	0	0	0	0	0	0	0	0	0	0	0	0	0	0	0	0	0	0	0	0	0	0	0	0	0	0	0
Bcan	0	0	0	0	0	0	0	0.0311125	0	0	0	0	0	0.0168797	0.0141065	0	0	0	0	0	0	0	0	0	0	0	0	0	0	0
Bche	7.00417	7.02243	6.55189	6.33706	7.91624	6.63692	7.32134	6.55893	6.36813	6.8937	8.37573	6.96152	5.79764	6.85589	6.11811	6.53106	6.7587	6.84615	6.76459	6.87492	6.30654	6.53106	6.7587	6.84615	7.88157	7.9015	7.2543	6.67732	7.56833	7.30761
Bdnf	0.019764	0.0152471	0	0	0	0	0.0201258	0	0	0.0204461	0	0	0	0	0	0.0144405	0.0315693	0.0493458	0	0	0.0147317	0.0144405	0.0315693	0.0493458	0	0	0.0369838	0	0	0
Bglap	0.869648	0.223654	0	0.186319	0.177393	0	0.634524	0	0.408808	0	0.52258	0.497497	0.535337	0.749569	0.716018	0.529412	0.446484	0.602902	0.687595	0.750707	1.40421	0.529412	0.446484	0.602902	0.403867	0.505589	0.450352	0	0.18559	0.56207
Bglap2	0	0	0.241833	0	0	0	0	0	0.48921	0	0	0	0.160179	0	0	0	0.160289	0.216475	0	0.192504	0	0	0.160289	0.216475	0	0	0	0	0	0
Bglap3	191.059	127.111	124.077	153.712	174.307	94.7581	160.64	150.521	170.388	110.319	115.01	85.0221	276.893	233.486	249.994	192.034	174.945	139.075	214.289	259.162	256.252	192.034	174.945	139.075	198.413	169.517	233.336	141.022	138.193	138.92
Bgn	25.1282	57.0255	58.3307	85.7951	68.2861	70.053	93.0848	88.1668	87.5721	80.6844	80.5961	89.9621	72.5837	75.32	74.3927	64.503	96.8001	92.0476	74.1923	85.4085	81.4306	64.503	96.8001	92.0476	73.031	78.5826	64.1853	72.9736	66.7472	65.9245
Bhmt	0	0	0	0.770399	0.962705	0.754345	0	0.041333	0	0.291523	0.495179	0.857231	0.0230608	0.0830409	0.023133	0.4926	0.438578	0.155828	0	0.0277223	0	0.4926	0.438578	0.155828	0.0347949	0.0435587	0	0.0822234	0.143924	0
Bmp1	3.34504	4.46803	3.23446	10.3452	8.82538	8.42345	7.3464	7.29529	7.77375	9.49292	9.66139	9.4771	12.2347	12.6256	12.5581	11.6433	14.6122	12.8651	11.9608	12.7493	13.7259	11.6433	14.6122	12.8651	9.11451	9.4495	8.80583	12.4936	11.5404	11.6554
Bmp10	0	0	0	0	0	0	0	0	0	0	0	0	0	0	0	0	0	0	0	0	0	0	0	0	0	0	0	0	0	0
Bmp15	0.0978773	0.245425	0.159165	0.283093	0.149739	0.219017	0.321366	0.297022	0.161087	0.190446	0.411708	0.588011	0.180782	0.144666	0.166236	0.429074	0.392078	0.325757	0.290248	0.416546	0.364768	0.429074	0.392078	0.325757	0.181846	0.0569119	0.177402	0.349146	0.376096	0.284714
Bmp2	0.416211	0.465625	0.309409	0.214012	0.356579	0.302687	0.364418	0.482257	0.508863	0.578465	0.275116	0.357208	0.410003	0.292211	0.385582	0.243279	0.307805	0.484837	0.64181	0.462085	0.55841	0.243279	0.307805	0.484837	0.173989	0.290415	0.237091	0.2741	0.426485	0.0807145
Bmp3	0.144344	0.0556829	0.0894202	0.0618503	0.0294436	0.0269162	0.0263295	0.132737	0.0452498	0	0.0289125	0.0825872	0.0444344	0.0533363	0.0148579	0.0351541	0.059304	0.080068	0.0951203	0.0534173	0.0358626	0.0351541	0.059304	0.080068	0.022348	0.0559537	0.0249164	0	0.0616273	0.0311022
Bmp4	14.4545	19.5916	18.4414	6.52845	6.69381	7.34307	6.84097	8.88044	7.3845	5.95066	5.35237	7.55483	8.41807	7.91026	8.5892	3.6249	4.50199	5.33076	9.29857	7.98009	10.0748	3.6249	4.50199	5.33076	4.60882	4.40673	3.72245	4.67372	4.20301	4.24245
Bmp5	0.0300975	0.278654	0.475453	0	0.0368361	0.168371	0.164701	0.265699	0.11322	0	0.253202	0.172203	0.0741204	0.0444845	0.0185881	0.0439801	0.166933	0.175298	0.285604	0.11138	0.134599	0.0439801	0.166933	0.175298	0.0838765	0.0350008	0.0311723	0.0330346	0.115649	0.0389109
Bmp6	6.9436	6.75156	5.92196	2.28241	1.94024	1.4899	1.87383	2.09924	1.96796	1.83312	1.67661	1.7415	1.67875	1.5933	1.84066	1.99221	2.26656	2.13685	1.20347	1.38452	1.44156	1.99221	2.26656	2.13685	0.79523	1.21675	1.24785	1.2876	1.46195	1.14773
Bmp7	6.50005	7.78726	8.14103	21.3563	22.5567	19.0395	3.66746	4.25471	4.44243	16.2051	17.1037	18.1102	3.84036	3.72958	3.76512	46.0906	39.0014	42.3436	3.95887	3.9743	3.95716	46.0906	39.0014	42.3436	2.68158	3.92041	2.67615	28.8037	28.8812	30.352
Bmp8a	2.01038	1.42599	2.07905	2.95945	3.05576	3.65199	0.638786	0.5725	0.609884	4.86707	3.54622	3.71045	0.618862	0.742837	0.658169	4.97509	3.81668	3.80412	0.64103	0.43198	0.599353	4.97509	3.81668	3.80412	0.512044	0.641037	0.47015	3.23866	2.57493	3.0602
Bmp8b	0.127843	0.0591809	0.0475188	0	0	0.0286071	0	0.0846449	0.0480922	0.0568574	0	0	0.0787094	0.132269	0.110538	0.0186812	0.0630292	0.0638233	0.0808764	0.113545	0.0952885	0.0186812	0.0630292	0.0638233	0.0712556	0.148671	0.0264817	0.0280639	0	0
Bmper	0.0582742	0.224802	0.198553	0.224731	0.19019	0.130399	0.467707	0.300096	0.438441	0.496749	0.163415	0.266737	0.358781	0.244042	0.251934	0.0851546	0.107741	0.242438	0.291855	0.258789	0.144785	0.0851546	0.107741	0.242438	0.270671	0.225896	0.181066	0.191886	0.0995214	0.0251132
Bpi	0.799062	0.650752	0.165005	202.868	210.1	190.973	6.51042	8.37658	8.30766	154.833	154.88	151.732	7.48856	8.59492	8.44417	249.804	208.376	225.9	4.45817	5.51961	4.20209	249.804	208.376	225.9	2.02062	3.25229	3.58626	166.683	173.356	174.984
Bpifa1	0	0	0	0	0	0	0	0	0	0	0	0	0	0	0	0	0	0	0	0	0	0	0	0	0	0	0	0	0	0
Bpifa2	0	0	0	0	0	0	0	0	0	0	0	0	0	0	0	0	0	0	0	0	0	0	0	0	0	0	0	0	0	0
Bpifa5	0	0	0	0	0	0	0	0	0	0	0	0	0	0	0	0	0	0	0	0	0	0	0	0	0	0	0	0	0	0
Bpifb1	0	0	0	0	0	0	0	0	0	0	0	0	0	0	0	0	0	0	0	0	0	0	0	0	0	0	0	0	0	0
Bpifc	8.23221	8.68874	8.2311	5.29117	5.7228	5.37893	1.22533	1.23545	1.39354	4.17376	4.66979	4.10717	1.94623	1.67908	2.11502	10.8023	9.59854	8.68527	3.15075	2.9002	3.2152	10.8023	9.59854	8.68527	6.11778	5.32277	5.49087	3.72264	4.80804	4.81055
Bricd5	6.07605	4.89169	4.74602	7.58425	7.43644	5.61583	3.56591	3.40078	3.56049	4.89506	5.1857	5.84399	2.9274	4.74985	3.48038	9.65	11.7201	7.76595	3.96888	3.51892	2.75646	9.65	11.7201	7.76595	4.66234	3.07192	4.19536	5.60541	6.99181	6.03333
Bsph1	164.36	141.405	136.009	78.1173	74.4161	172.576	373.434	328.097	282.242	169.581	150.929	154.852	233.525	223.544	232.255	47.5567	42.6961	104.342	219.519	218.726	189.7	47.5567	42.6961	104.342	387.775	296.528	331.907	148.167	115.717	167.062
Btc	1.28285	1.15135	1.41103	0.639436	0.480633	0.292917	0.34384	0.548915	0.492432	0.436636	0.251714	0.359504	0.402966	0.464347	0.485074	0.382566	0.451764	0.413888	0.393357	0.368166	0.448818	0.382566	0.451764	0.413888	0.267524	0.51758	0.352501	0.287356	0.502995	0.23693
Btd	16.2544	19.4631	17.5345	18.1536	15.6589	15.5752	16.7769	16.6045	13.3942	14.0016	13.8292	13.9038	13.2274	11.3875	12.9955	13.6983	14.703	13.29	11.2627	10.5412	10.4958	13.6983	14.703	13.29	13.0437	13.896	14.2097	11.9672	14.3772	13.6278
C1qa	53.6983	57.0813	62.3919	50.7229	43.4246	47.2627	51.6307	52.2296	43.3126	45.1958	35.0883	47.7892	30.0218	27.5692	26.1365	31.5591	38.5297	37.8594	23.2747	23.7843	25.1988	31.5591	38.5297	37.8594	39.3863	33.3953	31.145	40.5123	42.688	37.743
C1qb	43.2251	50.4325	46.5206	40.0779	32.6782	35.611	38.4876	40.7792	31.9959	30.5898	31.1105	39.6792	21.6493	20.09	21.3652	25.2159	29.8952	25.804	17.8298	20.3012	19.5357	25.2159	29.8952	25.804	28.6577	26.6938	23.1853	33.5029	27.8346	31.8857
C1qbp	65.7903	61.1356	58.0277	84.1983	79.6306	81.0102	62.3772	67.0604	64.3947	75.4891	70.7681	68.2095	68.3402	69.2417	72.8193	63.0429	59.444	68.1047	64.324	69.024	64.476	63.0429	59.444	68.1047	66.1766	72.1086	76.0455	65.2653	68.8019	63.2478
C1qc	47.8215	52.3641	55.6617	44.7848	45.1533	35.3938	41.2771	42.7034	37.0093	36.9976	33.1802	41.4621	25.0394	19.9143	21.3628	33.1965	30.6315	32.3356	18.8418	19.8837	22.5974	33.1965	30.6315	32.3356	34.1931	27.3266	23.9136	40.2203	35.2515	35.7966
C1ql4	0	0.734149	0.37895	1.92216	4.32563	2.73761	0.297549	0.299967	0.127805	1.81344	2.45054	4.6659	0	0	0.167884	6.05758	7.70502	4.97593	0	0.201165	0.101306	6.05758	7.70502	4.97593	0	0	0.14079	5.51968	4.1775	7.73155
C1qtnf1	1.17729	3.076	2.264	2.72718	1.90029	1.56537	2.18259	1.80705	2.31091	2.89925	2.26863	2.84215	1.79565	1.95338	1.82299	2.01839	3.2997	3.30654	1.49768	1.90693	1.98104	2.01839	3.2997	3.30654	1.42332	1.92663	1.76641	2.93444	2.86705	2.86221
C1qtnf2	1.59579	3.80068	2.90128	3.12163	1.86816	2.56171	2.88555	3.98108	3.91462	3.47126	2.83509	3.01683	1.83672	3.02486	1.49969	2.58519	2.65074	2.36679	2.68829	2.15656	2.43045	2.58519	2.65074	2.36679	2.19126	2.42045	2.01208	1.97988	2.13258	2.69085
C1qtnf3	1.30721	4.47589	3.90762	3.60304	2.49753	2.40667	2.44041	3.43883	2.32423	3.64911	3.03659	4.21087	1.99406	2.2489	2.03297	2.81432	2.52284	3.01842	1.24595	1.18165	1.25861	2.81432	2.52284	3.01842	2.66426	3.49974	2.34761	2.91201	3.06199	3.76966
C1qtnf4	15.5303	9.61356	10.7396	10.5236	10.9035	9.42876	7.97153	10.4283	10.189	10.2396	8.46418	9.78076	9.19057	7.65074	9.77698	9.85115	6.38008	9.31547	10.4717	7.796	10.7227	9.85115	6.38008	9.31547	12.2455	11.1998	12.0949	10.3064	7.86351	8.7157
C1qtnf5	9.29781	11.6447	11.6252	12.8298	14.9565	23.9739	54.3178	63.8991	73.3416	32.6805	30.1237	27.7025	65.9688	61.56	62.9136	8.18233	6.97226	19.8455	67.0672	60.6188	71.93	8.18233	6.97226	19.8455	109.027	86.9883	101.074	31.2023	27.8121	35.3559
C1qtnf6	0.61211	1.37508	1.42057	4.19557	3.61815	2.60315	1.82428	3.15284	3.58602	4.4059	3.5151	4.12447	3.74498	3.84438	3.50196	3.27434	3.57754	3.90152	3.62914	4.33523	4.07539	3.27434	3.57754	3.90152	3.41814	2.59434	3.18715	3.64894	3.37836	3.05056
C1qtnf7	3.98014	9.40466	9.50817	4.52453	2.47546	3.13963	7.924	5.32156	5.60427	4.20891	4.54726	4.84923	3.89744	4.72211	3.26314	3.38574	4.38679	4.56274	3.7669	4.00564	3.79513	3.38574	4.38679	4.56274	3.63466	2.88605	3.37984	3.29389	3.67636	2.35922
C1qtnf9	1.56394	1.11137	1.07083	72.3747	64.7769	68.6102	157.472	151.595	110.036	56.2837	62.6688	58.8682	98.6165	94.5567	96.1295	27.8142	34.4424	39.6882	96.5606	97.5634	95.1552	27.8142	34.4424	39.6882	83.3441	98.5927	102.047	57.82	54.5046	52.7283
C1ra	7.93045	17.2165	18.0929	11.7763	9.27093	9.69898	14.1266	14.0623	11.9846	10.3074	11.3057	11.6722	11.011	12.0043	11.6028	8.87116	11.3083	13.4929	11.8072	14.593	11.7405	8.87116	11.3083	13.4929	15.1658	17.3955	11.754	11.3457	9.35199	9.4396
C1rb	0.21387	0.495022	0.695579	0.274925	0.479882	0.199405	0.156047	0.550673	0.469303	0.158527	0.128516	0.163154	0.438907	0.34244	0.37424	0	0	0.0296582	0	0	0	0	0	0.0296582	0.0331119	0	0	0	0.0913086	0
C1rl	0.448761	0.673232	0.71818	0.352534	0.335644	0.502091	0.409289	0.495209	0.539274	0.30492	0.449442	0.456464	0.368387	0.571161	0.446529	0.52825	0.691404	0.394138	0.512592	0.498218	0.594644	0.52825	0.691404	0.394138	0.671634	0.521875	0.619716	0.519922	0.478993	0.290088
C1s1	16.3125	30.8792	32.87	21.6732	15.7099	18.251	31.1859	27.953	24.5313	22.1019	24.5412	27.6925	22.69	23.725	24.3755	18.1714	25.3146	25.7776	26.0869	31.6563	27.0992	18.1714	25.3146	25.7776	27.9567	30.2741	24.3031	23.4761	20.1793	21.0064
C1s2	2.13435	2.41519	2.64444	5.92632	5.8862	6.52718	7.78648	9.01277	10.0362	6.42317	6.29306	5.86164	12.1244	12.8288	13.7442	2.34952	3.03405	3.22028	11.8146	12.4902	11.8783	2.34952	3.03405	3.22028	11.0502	10.8549	11.3771	6.30952	6.30583	5.81305
C2	5.27487	5.35258	7.83196	8.21796	5.40329	5.83757	8.0635	7.75053	6.09309	7.13988	7.13188	7.57789	7.76596	8.83446	8.78178	3.62357	4.77013	5.05685	6.12085	6.76851	6.64534	3.62357	4.77013	5.05685	7.42999	5.73418	5.37417	5.53792	5.47106	5.37408
C3	26.7719	28.5871	39.3982	16.6423	21.3464	17.5786	40.5675	33.2049	32.0332	23.6812	23.9608	24.4048	17.9671	14.598	15.9916	20.8661	37.6217	25.7566	19.332	21.5052	20.7582	20.8661	37.6217	25.7566	17.006	16.9852	16.2285	14.1945	13.7856	12.9429
C4a	0.162838	0.167513	0.340461	0.104662	0.24912	0.106277	0.371288	0.194669	0.395628	0.22632	0.21201	0.170812	0.309124	0.250715	0.435806	0.16855	0.267617	0.11291	0.160964	0.170745	0.192176	0.16855	0.267617	0.11291	0.176482	0.0789045	0.0843266	0.0595776	0.0347626	0.105263
C4b	5.54282	8.19915	11.968	5.30488	4.52255	4.58701	8.92977	8.25965	8.49797	5.47317	5.13792	7.28419	8.25339	7.54487	7.44632	2.35501	5.7266	3.91627	4.06327	4.02271	3.4881	2.35501	5.7266	3.91627	6.41442	6.21072	5.50331	2.97532	2.76387	3.01637
C4bp	908.088	778.473	769.532	554.408	562.608	833.444	1171.44	1178.75	1309.97	889.953	834.598	829.051	979.54	1021.38	1019.16	377.51	399.465	519.833	1059.03	943.473	898.992	377.51	399.465	519.833	1359.82	1173.84	1256.77	727.921	633.993	806.742
C6	0	0	0.0246507	0.0341009	0.0324671	0.0890407	0.0290333	0.0585468	0.0249481	0	0	0.0303559	0.0489972	0	0.0655343	0	0.0163484	0.0662175	0.104888	0.0392682	0.0197726	0	0.0163484	0.0662175	0.0739286	0.0616994	0.0549502	0.0291167	0	0
C7	0.418868	3.10243	3.58091	36.0041	27.9907	27.5251	38.2942	34.1426	33.5361	36.9783	41.7825	45.1832	30.2069	31.4707	32.8022	21.6266	35.2443	44.7034	32.0632	44.9939	32.6774	21.6266	35.2443	44.7034	43.7354	41.3393	36.6728	27.1863	23.1768	22.1303
C8a	0.0210157	0.0162125	0.019528	0.0810668	0.283022	0.0705567	0.276097	0.0927891	0.059307	0.116867	0.126322	0.120278	0.220033	0.135634	0.18177	0.215037	0.168425	0.174919	0.182867	0.105653	0.243198	0.215037	0.168425	0.174919	0.175758	0.293372	0.108862	0.0922923	0.0538476	0.0271721
C8b	0	0	0	0	0	0.153807	0	0	0	0	0	0	0	0	0	0	0	0	0	0	0	0	0	0	0.0638507	0	0	0	0	0.0444311
C8g	7.16716	5.25028	6.98213	8.13498	7.80592	8.47843	7.17311	7.12044	10.1675	7.35786	9.08581	7.43153	8.9844	8.43351	8.55125	5.97231	6.30131	5.8391	9.01857	7.30787	8.5992	5.97231	6.30131	5.8391	6.86348	8.11687	6.96448	5.9705	5.53993	5.50641
C9	0	0	0	0.115006	0.109496	0.150146	0.195831	0.148084	0.0420671	0.0994707	0	0.153561	0	0.0330566	0.082879	0.098047	0.275664	0.223315	0	0	0.066682	0.098047	0.275664	0.223315	0.12466	0.156058	0	0.0981943	0.229171	0.0578307
Calca	0.829708	1.12026	1.51189	0.399934	0	0.348085	0	0.935542	0.780117	0.726744	0.480134	0.237305	0.643023	0.446504	0.327499	0.204901	1.08636	0.51772	0.492016	0.306966	0.215416	0.204901	1.08636	0.51772	0.459496	0.482364	0.751891	0.659072	0.245981	0.114235
Calcb	0	0	0	0	0	0.103061	0	0	0.173229	0	0	0	0	0.0680622	0.11377	0	0	0	0	0	0.068652	0	0	0	0.0855619	0	0.0954036	0	0	0
Calr	792.431	657.425	630.878	1882.91	1864.11	2019.43	2211.17	2173.64	2033.57	1732.96	1797.29	1713.14	1782.29	1729.36	1823.31	1520.08	1763.47	1607.3	1563.91	1619.17	1568.07	1520.08	1763.47	1607.3	1786.25	1758.49	1792.89	1744.84	1695.53	1695.95
Camp	0	0.408154	0.491585	0.453361	0	0	0	0	0	0	0.211928	0	0	0	0	0	0	0	0.139418	0	0	0	0	0	0	0	0	0	0	0.227933
Car2	15.5619	13.4011	13.5186	21.818	20.1792	17.362	9.07075	8.90232	8.99636	16.224	13.4044	14.7805	12.6207	9.64304	12.3607	30.1476	30.5087	28.1703	16.6285	20.4573	18.2363	30.1476	30.5087	28.1703	6.06083	8.04877	6.07267	21.8221	24.392	22.7973
Car4	0.255034	0.344341	0.296235	1.80312	1.1705	0.713352	0.628024	0.070354	0.479649	1.48863	1.7624	1.16729	0.117757	0.235569	0.196877	1.35087	1.29654	1.64448	0.100833	0.283112	0.237602	1.35087	1.29654	1.64448	0.473803	0.444855	0.462247	0.839729	0.326625	0.824251
Car6	0.299943	0.138849	0.111488	0.694027	0.367098	0.469822	1.24744	1.39009	0.846175	0.867049	0.865146	0.411855	1.03409	0.797915	0.555712	0	0	0	0.0948714	0	0	0	0	0	0	0	0	0.13168	0	0
Cartpt	9.77645	4.98036	4.95985	0	0.270267	0.841498	0.725099	1.55687	1.34022	1.04083	1.53901	1.6021	1.69939	2.07869	1.55666	0.0806542	0.204091	0.183717	1.79084	1.38905	1.2139	0.0806542	0.204091	0.183717	7.15994	3.81555	2.82549	0	0.399626	0.142721
Casp7	6.7496	6.61634	6.9992	12.5746	12.5708	11.4917	8.88594	10.0028	9.32206	9.60727	9.71849	10.8951	10.7602	9.10846	9.46477	8.26669	8.60041	7.65076	7.68379	7.6019	7.67989	8.26669	8.60041	7.65076	9.1475	8.38006	8.84806	7.33668	9.73085	10.9181
Cat	29.5346	28.2134	26.1154	25.7832	26.0799	24.0414	20.2882	21.9687	18.2181	21.6049	20.5951	22.0308	19.101	18.7208	19.3449	24.2135	25.1989	24.227	21.4227	21.4403	23.3687	24.2135	25.1989	24.227	22.2588	22.5278	22.1008	21.2296	20.8038	22.4629
Cbln2	0	0	0.05723	0	0	0	0.0336984	0	0.144815	0	0	0	0	0	0	0	0	0	0	0	0	0	0	0	0	0	0	0	0	0
Cbln3	0.0464544	0.023894	0.0287782	0.0398108	0.0189517	0.017325	0.0169473	0.102526	0.101942	0.0860858	0	0.0708785	0.0953369	0.148769	0.162581	0.0565691	0.143147	0.128843	0.171433	0.183378	0.161586	0.0565691	0.143147	0.128843	0.0863085	0.0900392	0.0320756	0.101977	0.0595021	0
Cbln4	0	0	0	0	0	0	0	0	0	0	0	0	0	0	0	0	0	0	0	0	0	0	0	0	0	0	0	0	0	0
Ccbe1	2.38832	2.1839	1.97273	2.22544	1.9487	2.4742	3.42987	3.1794	3.37521	2.29021	2.27804	2.53057	2.78529	3.11921	3.05157	2.03123	2.54664	2.8284	3.46755	3.72254	3.54152	2.03123	2.54664	2.8284	3.05212	3.45347	3.08874	2.33017	2.5412	2.84269
Cck	0.429489	0	0	0	0.175211	0	0	0	0	0	0	0	0	0	0	0.104581	0.176401	0	0.11319	0.317785	0	0.104581	0.176401	0	0.132966	0	0	0.157107	0.18331	0
Ccl1	0	0	0	0.297003	0	0	0	0	0	0	0	0	0	0	0	0	0	0	0	0	0	0	0	0	0	0	0	0	0	0
Ccl11	0.241125	0.248048	0.298752	1.75645	0.786964	1.52875	0.2639	0.620815	0.377893	0.804237	0.676174	1.10361	0.643257	0.0593901	0.446727	1.11569	0.792422	0.869332	0.571991	0.535322	0.778751	1.11569	0.792422	0.869332	0.74659	0.841171	0.499473	0.705704	0.926399	0.727332
Ccl12	1.2576	3.39599	2.33724	4.04156	3.33487	3.04862	2.52337	2.3124	2.75839	3.49487	1.51141	3.59687	2.96734	1.54826	1.94129	1.37794	2.71134	2.44101	4.80555	2.94615	3.59238	1.37794	2.71134	2.44101	2.72527	3.16799	0.868343	3.91003	2.68339	2.43824
Ccl17	0.22438	0.173116	1.04252	0.288436	0	0.251045	1.47344	1.73278	0.421826	0	0	0.770085	1.5192	0.662946	0.831253	0.491692	0.13821	1.11989	0.88695	1.3279	1.3376	0.491692	0.13821	1.11989	2.50061	1.56522	1.16197	0.246215	0.28725	0.290013
Ccl19	4.73018	4.06657	4.89782	3.82206	3.47354	1.96571	4.43738	4.02611	4.57435	1.80294	2.43635	5.41203	4.15976	1.99697	2.67059	0.987295	2.74776	2.69843	1.06857	2.6	1.61151	0.987295	2.74776	2.69843	2.63608	1.72859	2.65951	1.48317	2.76888	2.62049
Ccl2	0.347715	0.447122	0.430816	0.148994	0.425566	0.259358	0.887967	0.38366	0.544893	0.386566	0.696485	0.132616	0.285405	0.171272	0.0715749	0.169348	0.285653	0.192856	0.18329	0.0857659	0.0863806	0.169348	0.285653	0.192856	0	0.539092	0.480177	0.890414	0.445265	0.599316
Ccl20	0	0	0	0	0	0	0	0	0	0	0	0	0	0	0	0	0	0	0	0	0	0	0	0	0	0	0	0	0	0
Ccl21a	16.2442	50.0863	44.5631	17.6584	14.6658	18.4484	23.5375	22.9206	26.0388	19.8017	18.4455	18.0821	14.936	9.43212	11.7534	8.29866	13.5751	14.219	4.92346	9.73894	7.90685	8.29866	13.5751	14.219	2.71913	3.36043	2.1744	3.13928	3.20822	2.05897
Ccl21b	0	0	0	0	0	0	0	0	0	0	0	0	0	0	0	0	0	0	0	0	0	0	0	0	0	0	0	0	0	0
Ccl21c	0	0	0	0	0	0	0	0	0	0	0	0	0	0	0	0	0	0	0	0	0	0	0	0	0	0	0	0	0	0
Ccl22	0.348076	0.234983	0.283016	0.335583	0.0532509	0	0.285714	0.240058	0.163667	0.193501	0	0.149362	0.080361	0.160763	0.188096	0.0317887	0	0.470618	0.172028	0.0966044	0.097288	0.0317887	0	0.470618	0.0404171	0.151791	0.13519	0.0955092	0.222904	0.0562493
Ccl24	0	0.795031	0.718158	0.662316	0.551762	0.432343	0.775352	0.568528	0.242251	0.286417	0.387007	0.515858	0.277547	0.333134	0.517059	0.188212	0.158746	0.160754	0.407412	0.476628	0.38401	0.188212	0.158746	0.160754	0.418772	0.449356	0.333518	0.282742	0.0824825	0.416296
Ccl25	1.39032	1.57746	0.607943	1.89236	1.90179	1.54201	2.40613	2.45508	2.19969	0.991159	1.27773	1.67327	1.88438	2.02624	2.28833	2.80939	1.9975	1.65282	1.34918	1.5464	2.18622	2.80939	1.9975	1.65282	1.79132	2.25481	0.905306	1.24022	1.85419	2.52111
Ccl26	0	0	0	0	0	0	0	0	0	0	0	0	0	0	0	0	0	0	0	0	0	0	0	0	0	0	0	0	0	0
Ccl28	2.25637	3.09995	2.68526	0.839622	0.968966	0.597909	0.476567	0.655243	0.297831	0.682213	0.880128	0.588878	0.792085	0.511956	0.501188	2.01012	2.73234	2.88202	2.05038	3.13499	3.11282	2.01012	2.73234	2.88202	1.21351	1.91046	0.758483	1.43382	1.41969	1.40739
Ccl3	2.38118	2.29645	0.995711	1.37743	0.874293	0.666038	0.390912	0.788196	0.559715	0	0.143087	0.408672	0.952804	0.0879655	0.588178	0.173956	0.146712	0.0990516	0.188276	0.088099	0.266192	0.173956	0.146712	0.0990516	0.221173	0.276879	0.123311	0.391988	0.457378	0.923432
Ccl4	0.611412	0.707586	1.42037	0	0.187076	0	0.33458	0.337292	0.28741	0.679694	0.183702	0	0.188184	0.225848	0.566321	0.446644	0.188338	0	0	0.113095	0.341734	0.446644	0.188338	0	0	0	0	0.335486	0.391434	0.197582
Ccl5	16.8101	18.3872	13.6434	3.28238	1.30214	1.42844	4.42479	3.75605	2.60027	0.709595	3.06876	2.19091	6.41778	3.4579	3.15325	0.932585	4.58754	2.30109	2.5234	1.88899	1.42707	0.932585	4.58754	2.30109	4.54525	5.19528	3.74655	2.10147	1.08966	1.65019
Ccl6	2.21253	4.02686	3.69021	1.75025	1.31923	1.9042	2.04897	2.75444	3.361	2.14455	2.59088	3.05105	1.01287	1.08998	1.01605	0.663171	1.50326	1.08564	0.897207	0.755744	0.59197	0.663171	1.50326	1.08564	1.15937	0.857633	0.881363	1.30758	1.16253	0.806758
Ccl7	0.117264	0.180946	0.108967	0.150741	0	0.524798	0.513359	0.388158	0	0.391098	0.422791	0.536683	0.360939	0.0866398	0.289656	0.171334	0.216751	0.195117	0.370877	0.433856	0.26218	0.171334	0.216751	0.195117	0.326758	0.272706	0.121452	0.38608	0.150162	0.454756
Ccl8	2.49214	6.64229	10.7369	10.1933	4.15925	5.57661	2.47957	2.99932	4.89807	6.04408	4.35652	12.4409	4.04405	2.34283	3.91683	1.65488	7.25667	5.65381	6.44802	4.86036	3.88294	1.65488	7.25667	5.65381	1.47285	1.58041	2.34649	1.24303	1.74022	0.878482
Ccl9	0.723519	0.750708	0.996895	0.897998	0.305349	0.530362	0.764551	0.715812	0.962	0.499316	0.389794	0.713734	0.168964	0.23969	0.0924511	0.401027	0.568893	0.685043	0.315666	0.221588	0.204555	0.401027	0.568893	0.685043	0.324468	0.261123	0.232559	0.438141	0.479335	0.290294
Ccr3	0	0.123115	0.0423661	0	0	0	0.0249492	0.0503112	0.0643165	0	0	0	0	0	0	0	0.0140488	0	0	0	0	0	0.0140488	0	0	0	0	0	0	0
Cd109	1.28521	1.55411	1.25169	1.03257	1.25534	1.56237	1.90702	1.74554	1.63875	1.67632	1.64855	1.65454	1.56735	2.01837	1.80886	1.29117	1.75169	1.66577	1.16292	1.29884	1.13297	1.29117	1.75169	1.66577	1.80235	1.83954	2.09905	1.27502	1.13968	1.1024
Cd14	11.9477	9.58822	10.2105	4.25597	3.52354	3.65057	7.24702	5.87717	5.59525	5.2815	4.38265	5.0513	5.87862	5.03502	5.09693	3.08499	4.58318	3.35353	5.34991	4.82959	5.54329	3.08499	4.58318	3.35353	6.19553	5.52405	5.76476	2.68586	3.38	4.15614
Cd1d1	2.98627	3.88389	2.73533	2.13875	1.56638	2.05242	4.57566	5.50783	4.33286	2.46647	1.38431	1.61094	6.04087	5.39091	5.87537	1.58961	1.62997	2.05874	5.6337	5.96741	6.45479	1.58961	1.62997	2.05874	4.08179	4.56415	5.25796	2.57529	1.85774	2.59217
Cd1d2	0.0754319	0.232806	0.0700937	0.290917	0.369307	0.375845	0.294125	0	0	0.251608	0	0.34527	0.510861	0.347518	0.53941	0	0.207006	0	0.536857	0.614098	0.452335	0	0.207006	0	0	0	0.0781257	0	0	0
Cd40	0.945398	0.729405	0.699997	0.258197	0.184383	0.505662	0.65953	0.816602	0.6324	0.315338	0.362123	0.574646	0.496433	0.579307	0.566503	0.330199	0.853458	0.704539	1.27089	0.934243	1.25379	0.330199	0.853458	0.704539	0.63481	0.700516	0.440632	0.541472	0.607302	0.510231
Cd40lg	0.334001	0	0.0620736	0	0	0	0	0	0	0.0742687	0.0802819	0	0	0.246806	0	0	0	0.222314	0	0.0988723	0.0497874	0	0	0.222314	0.248203	0	0.0691859	0	0	0
Cd46	1.03868	0.747946	0.643454	0.623091	0.932234	0.232422	0.606282	0.229223	0.84649	0.461919	0.08322	0.4754	1.19364	1.27919	0.855269	0.556487	0.554701	0.921797	0.876072	0.614941	0.722531	0.556487	0.554701	0.921797	1.09346	1.12731	0.932333	0.835985	0.798137	0.984692
Cd47	15.7842	19.6868	18.9992	30.0675	28.5269	30.5618	27.5685	24.1861	24.6115	27.279	29.3393	25.9695	17.5473	19.9744	19.0923	32.3261	31.9532	35.8948	25.1572	28.509	24.7484	32.3261	31.9532	35.8948	19.9045	22.2548	21.3878	25.9416	27.5486	27.8072
Cd59a	18.0794	18.3887	19.4528	26.586	27.0075	27.5282	25.3881	24.9002	22.942	27.507	24.9956	28.2579	21.4495	18.2643	20.9045	23.869	24.112	27.9884	23.1825	25.1841	21.7833	23.869	24.112	27.9884	31.2738	28.7703	30.4576	28.7952	28.0305	26.1263
Cd59b	2.35713	2.54604	4.05213	1.66652	1.73092	1.31862	2.83773	2.86086	3.32438	2.22741	4.3909	1.34848	2.39423	1.48031	2.25617	0.947093	1.01661	0.78441	2.2365	2.26744	2.19587	0.947093	1.01661	0.78441	1.97045	1.78154	2.19717	0.646715	0.905518	1.37116
Cd70	0	0	0	0	0	0	0	0	0	0	0	0	0	0	0	0	0	0	0	0	0	0	0	0	0	0	0	0	0	0
Cd74	133.352	185.558	208.543	98.7349	79.1142	72.045	146.239	145.924	129.298	97.9002	83.8357	110.753	94.5936	65.2441	84.9744	113.346	168.874	134.468	88.9082	89.6654	101.068	113.346	168.874	134.468	63.7623	63.4542	69.5042	98.8048	94.1508	80.3333
Cd81	286.091	261.771	256.258	269.703	255.154	310.864	512.229	510.811	510.21	326.599	304.767	311.843	426.019	412.916	420.717	208.165	221.865	255.562	449.468	414.487	427.654	208.165	221.865	255.562	482.242	446.824	461.873	284.341	262.988	288.086
Cd86	1.13832	1.50227	1.05778	0.96269	0.623266	1.17305	0.885199	0.892515	0.591608	1.26565	0.792032	0.71985	0.534844	0.841227	0.499518	0.63471	1.03381	0.648042	0.402701	0.509936	0.625174	0.63471	1.03381	0.648042	0.584372	0.383197	0.806666	0.789099	0.345313	0.34855
Cd9	315.879	319.001	332.888	454.233	438.01	414.574	220.647	224.956	180.735	341.994	340.706	322.523	191.811	172.904	177.433	358.333	338.398	375.304	179.993	175.05	162.592	358.333	338.398	375.304	146.085	160.348	163.836	306.251	323.49	301.765
Cdh13	1.34113	2.89722	2.02512	1.29299	1.27208	1.12538	2.05491	2.07189	2.01799	2.31125	2.21621	2.14851	1.89908	2.05652	2.31916	1.78824	2.95469	2.56652	2.91644	2.97779	3.47363	1.78824	2.95469	2.56652	1.65072	1.63759	1.56265	2.13439	1.46007	2.34068
Cdnf	2.34103	2.84377	2.96222	3.20143	3.1395	3.03719	3.62516	3.32535	3.70062	2.9075	3.17266	3.44833	3.25061	3.03681	3.66071	2.36549	2.24083	3.04613	3.28891	3.17044	2.76586	2.36549	2.24083	3.04613	5.83004	4.48913	4.38497	2.97953	3.92355	3.31635
Ceacam1	3.26281	4.57663	3.71301	0.480869	0.685228	0.809632	0.711608	0.704482	0.805912	0.741062	0.800983	0.651025	0.718047	0.782159	0.793867	1.39907	1.54177	1.25841	0.852619	1.36401	0.962434	1.39907	1.54177	1.25841	0.818122	0.968868	0.788767	0.963565	0.975632	0.830908
Ceacam16	0	0	0	0	0	0	0	0	0.0459416	0	0	0.0559016	0	0	0.0905129	0	0	0	0	0.0723119	0	0	0	0	0	0	0	0	0	0
Ceacam2	0.300144	0.0356136	0.300353	0.14839	0.0564724	0.154985	0.126348	0.203819	0.369134	0.41074	0.0832462	0.132093	0.369611	0.392448	0.442051	0.185568	0.199216	0.268945	0.730335	0.854467	0.808835	0.185568	0.199216	0.268945	0.321732	0.161092	0.310866	0.0760242	0.118294	0.17909
Cel	0.11439	0	0	0	0	0	0	0	0	0.0847892	0	0	0	0	0.0470976	0	0	0.0317257	0	0	0	0	0	0.0317257	0	0	0	0.0418506	0	0
Cela1	3.63973	4.12263	2.95042	12.4436	9.7623	8.66439	8.89932	11.194	7.86459	9.29858	7.1664	7.35469	5.62567	6.86671	7.03021	5.60113	6.10801	6.12093	5.38866	4.81399	4.96369	5.60113	6.10801	6.12093	7.33726	5.31306	5.93529	6.96944	9.12424	7.60851
Cela2a	0.098601	0	0	0.12675	0.120677	0	0	0	0.0927126	0	0	0	0.0607003	0	0.0608904	0	0.0608996	0	0.0781858	0.0731345	0	0	0.0608996	0	0	0	0.204244	0	0	0.254926
Cela3a	0	0	0	0	0	0	0	0	0	0	0	0	0	0	0	0	0	0	0	0	0	0	0	0	0	0	0	0	0	0
Cela3b	0	0	0	0	0	0	0	0	0	0	0	0	0	0	0	0	0	0	0.0796468	0	0.0750718	0	0	0	0	0	0	0	0	0
Cer1	0	0	0	0	0	0	0	0	0	0	0	0	0	0.0335931	0	0	0	0	0	0	0	0	0	0	0	0	0	0	0	0
Ces1c	0.0427653	0	0.0397393	0.109948	0	0	0.0468045	0	0	0	0.154188	0	0	0.0316028	0.0264113	0.0624899	0.0790622	0.0355822	0	0.0316507	0.0637493	0.0624899	0.0790622	0.0355822	0	0	0	0	0	0
Cfb	3.05334	4.1389	3.50188	5.90587	5.95894	5.78598	5.44913	5.25134	5.25204	6.1169	5.95064	5.19372	5.97936	5.06247	5.67519	7.03543	11.0189	9.15508	6.04837	7.41141	6.66344	7.03543	11.0189	9.15508	6.51602	7.26152	4.92963	5.19426	5.92043	4.23196
Cfd	26.4333	3.0674	9.35236	0.609787	3.20395	1.3774	7.42844	5.33206	3.37368	1.50892	0.927275	0.66435	0	0	0	0.0634128	0.701666	0.376086	1.90882	1.79332	1.08409	0.0634128	0.701666	0.376086	0	0.0972118	0	0	0	0
Cfh	70.9821	96.4388	94.5561	19.5635	16.671	15.033	31.0304	29.5987	25.1149	21.5959	22.8781	28.0569	13.5528	16.7031	15.5686	12.9011	17.1521	18.9596	8.44438	10.6295	7.79638	12.9011	17.1521	18.9596	23.4014	23.0179	17.835	21.4111	22.0996	21.9803
Cfhr1	0	0	0	0	0	0	0	0	0	0	0	0	0	0	0.0282583	0	0	0	0	0.0677279	0	0	0	0	0	0	0	0	0	0
Cfhr2	0.0500048	0.0385803	0.0464666	0	0	0	0.164183	0	0	0	0	0	0.0615713	0	0	0.0365339	0	0	0	0.0370081	0.0745405	0.0365339	0	0	0	0	0	0.0548832	0	0
Cfi	16.7627	19.8325	17.4541	5.77182	4.39623	6.36321	8.64061	7.7623	10.8026	6.82266	6.61032	7.27867	10.2972	9.7054	10.1445	3.44452	7.63232	5.13682	11.1547	11.714	10.4024	3.44452	7.63232	5.13682	16.0581	17.5789	19.609	6.20123	7.47605	6.38523
Cfp	3.12435	3.71795	2.31278	2.2464	1.87953	1.18496	3.30354	3.03857	2.68912	1.7663	1.46378	1.69666	2.93417	3.36535	2.97607	1.74102	2.41482	3.21638	2.76371	2.50824	2.76284	1.74102	2.41482	3.21638	1.86925	2.5248	1.70024	1.56927	1.49209	1.77996
Cga	0	0	0	0	0	0	0	0	0	0	0	0	0	0	0	0	0	0	0	0	0	0	0	0	0	0	0	0	0	0
Chad	2.84659	5.24862	3.85567	1.36446	1.18099	0.971654	1.05608	0.905069	1.17967	0.429141	0.347907	0.717706	1.6337	1.71136	1.19187	4.40624	4.54898	3.13116	1.14455	2.8566	2.87683	4.40624	4.54898	3.13116	0.62745	2.01982	0.349792	1.58863	1.9156	0.935609
Chadl	0.448018	0.576079	0.416296	0.230356	0.182794	0.133662	0.294196	0.13183	0.449403	0.0332361	0.287152	0.170884	0.147102	0.35316	0.332017	0.152748	0.239306	0.0994011	0.354264	0.198951	0.333914	0.152748	0.239306	0.0994011	0.388451	0.347321	0.247493	0.163905	0.153014	0.308901
Chga	0.0416707	0	0	0	0.0510005	0.186491	0	0.0459827	0.117563	0.185324	0.100161	0.0476832	0.179585	0.123176	0.154412	0.121781	0.0513592	0.069343	0.164758	0.215885	0.124235	0.121781	0.0513592	0.069343	0.154836	0.290753	0.388429	0.0457365	0	0.0538722
Chgb	0.110639	0.106702	0.334133	0.035556	0.0338525	0.0928401	0.0302722	0.0305225	0.0780378	0.123015	0.132968	0	0.119205	0.0817634	0.119578	0.181881	0.0681838	0.138086	0.0874907	0.0614156	0.0824652	0.181881	0.0681838	0.138086	0.0513888	0.064332	0.0859425	0.030359	0.0708549	0.0357594
Chia1	0.582507	0.653706	0.196833	0.680728	1.1018	0.888723	0.695482	0.818077	0.448186	0.647644	0.636425	0.545355	1.01066	0.939167	1.01383	1.00592	1.20741	1.1015	0.711865	1.3717	0.828851	1.00592	1.20741	1.1015	1.03301	0.923709	0.877541	0.697454	0.610401	1.16382
Chid1	24.1132	20.2761	20.0773	32.5413	32.6095	37.2738	62.572	58.4444	47.0375	37.1966	35.1523	35.5502	39.9181	36.3406	38.3562	28.446	28.5881	30.0276	35.8154	36.0229	34.9037	28.446	28.5881	30.0276	39.6956	34.5009	35.0083	31.1946	29.9715	30.1619
Chil3	0	0	0	0	0	0	0.17192	0	0.0984798	0	0.0629285	0	0	0	0	0.0382553	0	0.0435657	0	0	0	0.0382553	0	0.0435657	0	0	0	0.114938	0	0
Chil4	0.107044	0.578115	0.248674	0	0	0	0	0	0	0	0	0	0	0	0	0	0	0.0445315	0	0	0	0	0	0.0445315	0	0	0	0	0	0
Chil6	0.0477536	0.0736868	0	0.0613862	0	0	0	0	0	0	0	0	0	0	0	0	0.0294277	0	0	0	0	0	0.0294277	0	0.0443593	0	0	0	0	0
Chit1	0	0	0	0.0653033	0.18653	0	0	0	0.0816093	0.048234	0.156461	0.099306	0.188133	0.352788	0.160811	0.0371151	0.0267308	0	0.137266	0.0963499	0.226427	0.0371151	0.0267308	0	0.0806126	0	0.0526145	0	0	0
Chrd	0.637863	1.01158	1.05845	1.37637	1.64503	1.52931	1.39623	1.82214	2.03535	1.67176	1.62318	1.45985	2.78542	2.73046	2.96758	2.11931	2.33058	2.30284	3.17826	3.63349	4.09222	2.11931	2.33058	2.30284	2.01044	2.19969	1.65246	1.66457	1.1428	1.44448
Cilp	2.14397	9.76079	12.6287	14.0079	12.5344	12.6876	12.2365	12.9244	10.4483	12.2146	10.69	14.1121	13.56	15.2553	13.1647	18.4481	24.5478	26.8177	15.8753	20.721	16.4558	18.4481	24.5478	26.8177	18.6656	17.2058	17.8744	14.3139	14.5023	18.0054
Cilp2	0.146611	0.0565575	0.119207	0.824536	0.94204	0.92269	0.160458	0.303351	0.465357	0.896569	1.1453	1.40507	0.902653	0.758448	0.622518	2.41019	3.13982	2.77526	0.797074	0.488314	0.792269	2.41019	3.13982	2.77526	0	0.0426247	0	1.54886	1.5962	1.7533
Cklf	5.07252	9.27185	6.16194	10.7583	10.7656	11.9002	9.83425	10.7158	11.238	11.6894	13.3568	11.222	10.6852	11.8333	13.3614	7.85299	6.53459	9.7625	10.4059	10.6267	9.65993	7.85299	6.53459	9.7625	11.8799	14.4962	11.917	8.19929	7.62307	7.42027
Ckm	0.288568	0.133584	0.10726	0.890277	0.77699	1.61431	2.96875	2.80212	1.57391	1.47585	1.87276	1.51892	2.94911	2.55887	2.4237	0.969811	1.60041	1.39255	2.55567	2.3919	2.92506	0.969811	1.60041	1.39255	1.66194	1.74496	2.09212	0.633436	0.36958	0.895335
Clcf1	1.90984	2.27105	1.92031	0.603198	0.469872	0.334075	0.420173	0.65902	0.722102	0.664008	0.32145	0.341674	1.0385	0.552906	1.20412	1.62068	1.35148	1.06486	0.3779	0.789312	0.934789	1.62068	1.35148	1.06486	0.475508	0.992088	0.839466	1.35961	1.19559	1.04786
Clec11a	4.55004	3.69526	4.8215	13.6989	15.0943	13.754	6.72709	6.29813	8.18256	12.1148	11.9919	11.6006	6.51176	5.39758	5.05318	15.222	14.1675	15.3093	5.902	5.13991	4.2243	15.222	14.1675	15.3093	6.52539	5.43049	6.94478	10.1194	12.7799	11.5583
Clec18a	1.64518	4.34237	3.62077	4.95319	4.239	4.26265	0.852901	0.716612	1.42501	3.08071	3.5902	3.41832	0.453126	0.383924	0.588235	5.85181	5.30932	4.71892	0.718943	0.801054	0.968067	5.85181	5.30932	4.71892	0.522823	1.00693	0.358723	7.65046	7.65216	7.27624
Clec2g	0	0	0	0	0.0409891	0	0	0	0	0	0	0	0	0	0	0	0.0195926	0	0.0264833	0	0	0	0.0195926	0	0	0	0	0	0	0
Clec3a	0	0	0	0	0	0	0	0	0	0	0	0	0	0	0	0	0	0	0.0202932	0	0	0	0	0	0	0	0	0	0	0
Clec3b	21.7109	79.9931	62.1711	49.7805	31.7778	37.6758	33.7511	39.3076	39.3299	35.9601	36.6362	35.3872	39.0607	29.0723	33.6559	32.6292	36.8572	41.361	30.6206	29.7722	27.739	32.6292	36.8572	41.361	55.2321	48.8435	46.7164	31.2194	29.8465	30.243
Clic1	155.375	149.395	146.149	137.856	129.372	136.6	150.035	151.105	142.047	125.899	125.544	122.207	142.176	125.405	127.849	101.383	102.639	101.398	130.611	117.908	115.258	101.383	102.639	101.398	134.134	133.042	140.316	102.847	94.1534	107.713
Clu	18349.6	14577.4	13861.3	4301.75	4382.04	7425.18	15830.5	15987.7	16661.8	7679.93	7258.28	7110.72	15373.4	14915.7	15055.6	1835.72	1763.54	3756.24	16487.8	15189.4	16851.9	1835.72	1763.54	3756.24	19088.1	16640.7	18311.9	6699.76	5355.85	7052.08
Cma1	1.92238	5.50012	7.071	1.13262	0.392132	0.627326	2.19162	2.1212	2.63618	2.13727	1.54024	1.28313	0.493115	0.414304	0.395728	0.351113	0.394851	0.399853	0	0	0	0.351113	0.394851	0.399853	0.148806	0	0.0829597	0	0	0
Cma2	0	0.145	0	0	0	0	0	0.103686	0	0	0	0	0	0	0	0	0	0	0	0	0	0	0	0	0	0	0	0	0	0
Cmtm2a	0	0	0	0.408128	1.06858	0.976856	0	0.0875818	0.0746363	0.882453	0.381566	0.544924	0	0	0.0490173	0.463905	0.733632	0.792453	0	0	0	0.463905	0.733632	0.792453	1.99066	1.10757	1.31532	1.30669	1.2198	0.718262
Cmtm2b	0	0	0	0.396441	0.880712	0.460065	0	0	0	0.114288	0.37064	0.940986	0.0632848	0	0	0.300405	0.0633407	0.427632	0	0	0	0.300405	0.0633407	0.427632	1.33681	0.836755	0.425884	0.338464	0	0.930231
Cmtm3	11.3872	18.5262	19.0467	8.52826	6.60481	5.31776	12.3544	10.6533	7.58909	8.36702	7.0807	9.40435	9.81483	9.07338	9.0506	5.89608	8.57326	8.23869	9.98327	10.5895	9.11461	5.89608	8.57326	8.23869	9.06014	10.4209	7.17889	7.11852	5.26304	7.74472
Cmtm5	0	0.0785064	0.159442	0	0	0.191973	0.187789	0	0.161306	0	0.12229	0.116427	0	0.0751831	0	0.12534	0.0626964	0	0	0.126948	0.303342	0.12534	0.0626964	0	0.159362	0	0.177708	0	0.662592	0.131538
Cmtm7	8.84973	8.75439	8.94473	4.52367	3.05702	4.10479	10.3824	11.9514	11.8754	7.04717	5.21542	6.31071	6.76087	6.76414	8.08387	2.95388	3.45127	2.92786	5.25196	4.48819	3.57145	2.95388	3.45127	2.92786	6.18988	3.74388	5.07324	3.61573	3.93144	4.70514
Cnp	18.364	17.5141	17.2875	21.9596	19.7899	18.9392	12.3415	12.8693	11.7092	16.2906	15.082	15.6383	10.578	11.3133	11.6256	19.4178	18.4637	17.4938	12.1578	10.2669	10.9207	19.4178	18.4637	17.4938	11.3622	9.28345	10.0713	16.5864	15.2318	15.9692
Cntf	0.837568	0.967565	0.739285	0.448615	0.768821	0.325314	0.53473	0.556518	0.590706	0.931209	0.922725	0.399328	0.924932	1.13466	0.517422	0.407946	0.449955	0.893814	1.10383	0.929769	1.30053	0.407946	0.449955	0.893814	0.453842	0.799001	0.506031	0.459631	0.625725	0.812085
Col10a1	0.0239094	0.0368937	0	0.0922052	0	0	0	0	0.0224858	0	0.0574696	0	0	0	0.0147665	0	0.0442046	0	0	0	0.0178211	0	0.0442046	0	0.0222106	0	0.0247633	0.0524857	0	0.030911
Col11a1	0.168262	0.381821	0.395488	0.865188	0.981217	0.908065	1.07243	0.939326	0.968111	1.19956	1.46312	1.49507	1.04206	1.44103	1.2226	0.708712	1.0553	0.988275	1.22885	1.51648	1.65994	0.708712	1.0553	0.988275	1.3884	1.30069	1.14814	1.5644	1.29315	1.52277
Col11a2	0.310968	0.209932	0.301005	0.133248	0.190296	0.0579871	0.255255	0.371756	0.389948	0.273726	0.202436	0.118617	0.390893	0.45006	0.368111	0.293476	0.351356	0.420463	0.543055	0.34525	0.482888	0.293476	0.351356	0.420463	0.337025	0.391774	0.241555	0.170661	0.165964	0.234522
Col12a1	2.17005	2.45746	3.11795	2.95364	1.99379	2.43473	7.07845	5.87609	6.00846	5.5286	5.46439	6.20469	5.21704	7.69543	6.73507	10.0951	11.8944	8.79048	9.96475	9.43029	10.5251	10.0951	11.8944	8.79048	9.24382	9.99566	7.42885	9.00714	7.65368	8.45604
Col13a1	0.707648	0.738888	1.33917	2.84815	1.55329	2.07963	2.76028	3.25981	1.69115	3.001	3.93618	3.81082	2.78984	3.58124	2.92886	3.25725	3.14504	3.11758	3.25461	3.71726	4.46885	3.25725	3.14504	3.11758	1.95693	1.58115	1.55342	3.89997	3.60784	2.95493
Col14a1	11.6566	13.5766	14.4563	8.01084	6.87257	6.70901	7.7772	7.37166	5.7239	8.78589	8.82304	9.4399	5.86563	7.09057	6.79776	9.2211	11.7568	10.9954	7.44528	8.13832	7.56064	9.2211	11.7568	10.9954	8.87109	9.54131	7.0812	8.9315	8.35548	8.14378
Col15a1	17.4435	14.1549	15.6245	3.57014	3.33212	2.67873	5.79471	6.03899	7.70731	4.6244	4.98203	5.16641	4.18637	4.95435	4.32623	3.11878	5.83471	4.73561	6.12355	6.93649	6.12872	3.11878	5.83471	4.73561	4.58807	4.32764	4.32179	4.71522	4.45109	4.13895
Col16a1	4.37892	5.58042	6.33112	13.6679	13.8521	11.3952	13.3363	13.7093	13.5259	14.342	14.5438	14.1843	14.1347	13.9373	13.1508	17.5713	20.1153	16.6812	15.6767	13.6789	17.6334	17.5713	20.1153	16.6812	12.3075	14.5126	11.6498	15.5707	14.6225	15.2837
Col17a1	2.67916	4.57093	4.2346	7.12443	6.16497	6.49998	7.69554	7.38785	6.68858	6.71231	7.32844	6.19194	8.65457	8.10092	7.5987	7.66037	8.28436	6.53193	8.82087	9.05986	10.087	7.66037	8.28436	6.53193	6.29439	7.96584	7.96965	6.85268	7.66569	8.14425
Col18a1	47.3633	47.1683	46.2348	26.8384	28.8499	31.2167	39.8934	39.1518	45.1498	32.7137	34.7505	33.9151	28.2356	29.3294	26.975	39.746	41.8129	33.2692	33.4353	27.9287	35.695	39.746	41.8129	33.2692	31.6707	31.321	31.4944	36.2688	37.2625	37.9951
Col19a1	0	0	0	0.00870331	0	0	0	0	0	0.00752801	0	0.00774772	0.0041685	0.00500373	0	0.00494685	0	0	0.0107082	0	0	0.00494685	0	0	0.00628958	0.00787373	0	0	0	0
Col1a1	5.7768	11.8933	12.8486	29.7439	26.5085	23.2748	24.5399	30.465	42.9072	34.5392	31.0081	35.0305	23.7271	26.8813	26.1191	26.9174	54.8808	41.6924	36.8168	38.3433	41.3987	26.9174	54.8808	41.6924	30.1011	28.2666	25.1258	33.6346	27.8822	28.606
Col1a2	9.11037	24.0711	26.411	50.4146	40.6988	39.488	48.226	56.4901	65.9068	54.2399	52.5996	56.7795	37.9551	41.5387	39.1241	38.2408	67.6293	61.9756	55.6408	60.709	59.7	38.2408	67.6293	61.9756	47.1332	45.2627	38.9022	43.8553	40.9785	39.9879
Col22a1	0.023627	0	0	0.045558	0.0722923	0	0.0517171	0.0391093	0.0333314	0.0525408	0.0283954	0.0540742	0.00727338	0.0174613	0.0291846	0	0.0291225	0	0.0186841	0	0.0176108	0	0.0291225	0	0.0877945	0.0549537	0.0489415	0.0388999	0.0756586	0.0152732
Col23a1	3.9213	6.27822	5.76346	5.13959	4.14053	4.24392	7.69976	7.93326	6.60452	6.38329	7.16145	7.27346	7.70044	8.9781	8.25484	4.39124	5.23615	5.55527	13.3563	15.0811	14.423	4.39124	5.23615	5.55527	7.01169	8.25613	7.69796	5.90754	5.18686	5.61641
Col24a1	0.0807576	0.0311535	0.0469021	0.0648827	0.0247097	0.0112943	0	0.0222795	0.0664579	0	0.012132	0	0	0	0	0.0368783	0.0186641	0.016799	0.00798284	0.0149435	0.0451458	0.0368783	0.0186641	0.016799	0.00937764	0.0117396	0	0	0.0517208	0
Col25a1	0.0213717	0.0659582	0.0993016	0.0125619	0.0261569	0.0119551	0.0428153	0.0566229	0.0804027	0	0.0256851	0.0122277	0.0358239	0.0433715	0.0636783	0.0234232	0.065743	0.0444584	0.0767721	0.0523676	0.039826	0.0234232	0.065743	0.0444584	0.00907313	0.0248542	0.033203	0.0938364	0.112766	0.041447
Col27a1	1.91219	1.66427	1.88192	0.750743	0.979934	0.505874	1.90723	1.55922	2.08189	1.15209	0.860373	0.95935	1.47308	2.12327	1.45443	1.35584	1.59066	1.26189	2.13787	1.76394	2.54165	1.35584	1.59066	1.26189	1.27758	1.71986	1.31706	1.17866	1.24275	0.949908
Col28a1	0.01738	0.0134092	0.0807513	0.201075	0.467969	0.311127	0	0.0767164	0	0.212568	0.208877	0.318214	0	0.0256887	0.0858724	0.0126985	0.0749779	0.0144613	0.151183	0.0128639	0.0129545	0.0126985	0.0749779	0.0144613	0.0807266	0.101059	0	0.47691	0.578799	0.381986
Col2a1	0	0.0114227	0.0137583	0.0190342	0	0	0	0	0.0139247	0	0.0177952	0.0169437	0	0	0.0274378	0.0432806	0.0730157	0.0123203	0	0	0	0.0432806	0.0730157	0.0123203	0.0137542	0.0344425	0.0460129	0.0162518	0.0379357	0.0191434
Col3a1	13.2258	24.1051	27.795	32.1065	25.455	25.2858	34.9086	39.8372	50.5406	38.9631	34.8969	40.399	24.9753	26.9302	24.9568	19.7846	41.6402	38.5113	29.1259	31.7063	31.0535	19.7846	41.6402	38.5113	26.2342	24.8098	21.7439	25.0927	21.8908	22.2136
Col4a1	5.10887	5.8451	7.26308	15.0712	11.784	12.177	16.0813	15.3713	15.9545	20.8162	21.2405	24.9215	15.0955	17.6198	16.6125	24.4784	33.5446	24.8153	21.4866	21.6299	23.1735	24.4784	33.5446	24.8153	20.8396	23.0036	18.5309	26.1686	23.8964	24.5572
Col4a2	4.2292	6.00524	6.85651	11.7985	9.25088	9.55166	11.4485	10.7987	12.5038	16.8335	16.6676	18.9465	12.9846	14.2645	13.1504	20.488	27.035	21.6942	16.2507	16.5256	18.9894	20.488	27.035	21.6942	18.8289	18.0382	14.725	22.0126	20.732	20.7222
Col4a3	0.816065	1.37489	1.27677	2.42991	2.74154	2.90683	3.42675	3.65733	4.03333	3.91651	4.31336	4.08799	3.16845	3.88945	3.4561	4.54493	4.71638	4.1573	4.64251	4.67196	4.72964	4.54493	4.71638	4.1573	3.51975	4.53216	3.62232	5.17329	4.21318	4.36021
Col4a4	0.773148	1.6191	1.41978	3.14724	3.51465	3.81024	5.79225	5.76918	5.73923	5.36259	5.54192	6.04573	4.39182	6.31933	5.22985	5.29929	6.04692	4.97803	7.17671	6.79217	7.25157	5.29929	6.04692	4.97803	5.33542	6.07984	5.06194	5.78881	5.55287	5.73566
Col4a5	6.95877	8.57019	9.62258	5.66259	4.77457	4.4169	7.87461	9.24755	7.48825	6.94383	7.66047	8.2314	7.49003	10.2369	9.04574	5.99897	8.05292	6.90483	10.9516	11.2497	11.8745	5.99897	8.05292	6.90483	6.93856	8.55103	6.68262	7.19042	7.1472	6.93634
Col4a6	2.35673	3.08355	3.15881	3.40647	3.13693	3.18359	6.65631	6.13622	5.82209	4.33514	4.58138	5.94059	7.23494	8.93335	8.06252	3.59463	5.44836	4.30146	9.30985	9.67841	9.73031	3.59463	5.44836	4.30146	5.93235	6.90869	5.80415	4.74441	4.67412	4.71781
Col5a1	0.717142	1.73235	1.76913	2.601	1.81811	2.05367	2.86854	3.05249	3.57308	2.8288	3.02682	3.7027	2.85946	3.65954	3.18479	2.39533	4.62497	3.83602	4.32762	4.35388	4.19995	2.39533	4.62497	3.83602	3.28343	3.90193	3.13017	3.17671	2.86511	2.91396
Col5a2	1.09164	1.85291	1.82591	3.04511	2.45833	2.2351	2.93907	3.5778	3.81923	3.18008	3.31924	3.79756	2.2986	2.62199	2.63616	2.07376	4.15776	3.71502	2.8315	3.11077	2.84786	2.07376	4.15776	3.71502	2.78876	2.74215	2.06904	2.3245	2.34909	2.24402
Col5a3	0.48781	0.550773	0.530686	0.351771	0.378603	0.239611	0.481798	0.630216	0.738524	0.423326	0.343177	0.667137	0.893686	0.940848	0.690735	0.851921	1.57651	0.722685	0.80915	1.15363	1.06419	0.851921	1.57651	0.722685	0.75158	0.98239	0.640781	0.744374	0.716267	0.615288
Col6a1	11.5194	23.7575	26.1488	31.2851	27.4705	24.1371	40.3193	40.8169	47.7309	33.7836	35.5135	36.0857	36.5348	38.5217	37.9667	24.0026	38.4343	35.7772	45.5176	49.2069	51.3785	24.0026	38.4343	35.7772	35.9975	38.4199	30.4321	32.8004	26.5871	27.1476
Col6a2	8.13801	15.2987	16.8581	29.5977	23.8556	23.318	35.4528	37.4985	43.5506	32.2211	33.9452	35.4556	27.2394	28.7802	27.4106	19.462	33.9086	31.2967	34.7984	38.4171	37.6521	19.462	33.9086	31.2967	29.3728	28.3457	24.8131	26.5137	22.0168	23.1979
Col6a3	1.2305	1.85675	2.27466	2.4085	2.22741	2.35387	5.20737	5.51085	5.91412	4.66264	4.7192	4.83577	5.90653	6.79575	6.65126	3.57499	6.28865	4.93133	8.43917	9.65078	8.74721	3.57499	6.28865	4.93133	5.26322	6.30371	4.66757	4.64073	4.0579	4.20962
Col7a1	1.8132	1.41696	1.48966	3.29118	4.41929	3.94417	4.87172	4.28523	6.35284	4.97529	5.81728	4.86224	9.07466	7.954	8.33409	7.82948	9.09815	6.34568	9.05866	8.40959	10.0987	7.82948	9.09815	6.34568	5.69663	6.89614	6.6736	6.07312	6.70841	6.62018
Col8a1	0.784509	1.15552	1.21942	1.44853	1.65845	1.91506	1.48305	1.43237	1.60978	1.71284	1.97139	1.95869	1.21191	1.2966	1.35666	1.78212	1.64386	1.69718	1.78219	1.80533	1.67982	1.78212	1.64386	1.69718	2.34534	1.67538	1.46255	1.22118	1.4068	1.06958
Col8a2	2.47541	5.59877	5.34101	4.88212	3.50692	3.50941	5.84523	5.57557	5.54909	5.84402	5.46096	5.76236	5.21939	5.51329	5.46612	4.79412	5.31861	5.41729	6.11393	6.09892	7.30452	4.79412	5.31861	5.41729	3.70134	4.65332	2.91502	3.96389	3.30098	3.33186
Col9a1	0	0	0	0.0310845	0.0697367	0.0212496	0.158796	0.0266839	0.035724	0.0422348	0.068477	0.138639	0.119225	0.143092	0.104667	0.0885199	0.105597	0.237045	0.171962	0.268642	0.25482	0.0885199	0.105597	0.237045	0.105862	0.112486	0.157367	0.212335	0.0729826	0.171882
Col9a2	0.0825551	0.0424626	0.255712	0.955106	0.909348	0.800503	0.451762	0.637696	0.336436	0.642527	0.529154	0.377874	0.660749	0.50841	0.560847	0.321692	0.542683	0.412141	0.587545	0.488814	0.615329	0.321692	0.542683	0.412141	0.587951	0.448023	0.342013	0.332243	0.105739	0.10673
Col9a3	0.185343	0.204283	0.12302	0.0340364	0	0.0592482	0.0869352	0.029218	0.0747028	0.0294394	0.0636426	0.0605971	0.146714	0.0978365	0.147173	0.0773814	0.0979049	0.0660922	0.125628	0.215567	0.0394704	0.0773814	0.0979049	0.0660922	0.0983851	0.338705	0.164539	0.0581232	0.135654	0.136925
Colec10	0	0	0	0	0	0	0	0	0	0	0	0	0	0	0	0	0	0	0	0	0	0	0	0	0	0	0	0	0	0
Colec11	0.296387	1.00616	0.991497	0.8382	0.362747	0.331609	0.324381	0.32705	0.72466	0.461338	0.142482	0.678289	0.36494	0.481835	0.329475	0.519698	0.474867	0.345239	0.187494	0.175479	0.220905	0.519698	0.474867	0.345239	0.33038	0.275729	0.368366	0.260239	0.151837	0.613062
Colq	0.0531764	0.061541	0.0247069	0	0	0	0.0290995	0.0586802	0.0500099	0	0	0	0.0163696	0	0	0	0	0.0442456	0.0210254	0.0590366	0	0	0	0.0442456	0.024699	0	0	0.029183	0	0.0343742
Comp	0.0944335	0.194289	0.0877516	0	0.385255	0.24653	0.034451	0.104207	0.0296031	0.139995	0.340476	0.180101	0.0387598	0.093049	0.0583219	0.0919941	0.174589	0.261911	0.0248919	0.0465951	0	0.0919941	0.174589	0.261911	0.26317	0.219636	0.48903	0.380046	0.32254	0.203477
Copa	75.5257	70.7274	70.1376	113.369	118.583	120.364	98.1491	95.9256	99.8232	121.145	121.632	120.591	91.4806	94.0201	94.2381	123.536	122.953	120.79	97.2281	98.3412	98.0082	123.536	122.953	120.79	115.597	110.654	116.155	135.993	136.905	135.568
Cort	0	0	0	0.304027	0	0.264615	0	0	0	0	0	0.541132	0.291145	0	0	0.172754	0.145677	0	0	0.34991	0	0.172754	0.145677	0	0	0.274967	0	0	0	0
Cp	36.988	59.323	52.146	75.8874	79.0683	68.0066	58.8506	52.2033	46.4327	71.486	72.1292	76.7574	33.833	36.9831	36.3258	90.1986	89.2704	85.648	39.7084	43.2105	37.4528	90.1986	89.2704	85.648	33.2946	41.3526	36.4134	67.8915	72.028	72.5769
Cpa1	0	0	0	0	0	0	0	0	0	0	0	0	0	0	0	0	0	0	0	0	0	0	0	0	0	0	0	0	0	0
Cpa2	0	0	0	0.320542	0.228889	0.348736	0	0	0.0586216	0.207927	0.374601	0.356659	0.0383786	0	0.0384989	0.364358	0.34573	0.259335	0.0492941	0.0922701	0	0.364358	0.34573	0.259335	0	0	0	0.205259	0.0798388	0.322361
Cpa3	0.391724	2.2883	2.28804	0.143872	0.410939	0.688719	1.10243	1.1115	0.789366	0.497744	0.269018	0.960507	0.0344521	0.0827051	0.20736	0.08177	0.137938	0.186242	0	0	0	0.08177	0.137938	0.186242	0	0	0	0	0	0
Cpa4	0	0	0	0	0	0	0	0	0	0	0	0	0	0	0	0	0	0	0	0	0	0	0	0	0	0	0	0	0	0
Cpa5	0	0	0	0.0511029	0.0486546	0.133435	0	0	0	0.0442001	0.143331	0	0	0	0	0.0580899	0.0244986	0	0	0	0	0.0580899	0.0244986	0	0.258501	0.18492	0.164695	0.261797	0.3055	0.154183
Cpa6	0	0	0	0.0557857	0.106232	0	0	0	0	0.193016	0.0521551	0.0496578	0.0534371	0.0320689	0.0268	0.176578	0.323169	0.0670291	0.492862	0.476986	0.330247	0.176578	0.323169	0.0670291	0.0374174	0	0.0449458	0	0	0.0561041
Cpb1	0	0.0418053	0	0	0	0	0.0593026	0	0	0	0	0	0	0	0	0	0	0	0	0	0.080771	0	0	0	0	0	0	0	0	0
Cpb2	0	0.0424292	0	0	0	0	0	0	0	0	0	0	0	0.040638	0.0339628	0	0	0.0457558	0	0.122099	0	0	0	0.0457558	0	0	0.0569574	0	0	0
Cpd	23.8258	24.2422	25.9268	12.1867	13.9866	14.7288	17.4383	16.4176	18.0456	17.3769	19.3841	17.8393	15.6902	17.2673	16.836	23.1977	22.7056	21.3803	18.7919	18.8683	18.3596	23.1977	22.7056	21.3803	17.9625	20.4582	18.6411	18.9483	19.1967	19.8413
Cpe	66.3066	99.1465	100.881	116.343	108.55	118.648	94.2753	93.2978	85.8795	105.771	111.751	117.41	82.9892	82.7424	89.762	126.438	121.788	132.598	75.1678	81.2796	76.3383	126.438	121.788	132.598	89.642	89.6298	87.6827	102.829	99.6644	101.556
Cpm	3.29493	3.559	3.46568	2.4332	3.26044	4.03161	6.53708	6.48294	8.66353	4.3495	4.07787	4.02719	6.79375	6.44518	6.33876	3.28843	3.01573	3.04493	7.40657	6.621	6.44813	3.28843	3.01573	3.04493	12.0872	8.88653	10.2523	4.03207	3.51999	4.11485
Cpn1	80.4923	64.6518	62.4331	0.453076	0.0539212	0.246464	3.71281	3.69481	10.9794	0.881716	0.370641	0.857034	0.813724	1.04183	0.843482	0.354076	0.488701	0.293256	2.33419	1.04342	1.14931	0.354076	0.488701	0.293256	1.47333	1.33208	1.09513	0.386845	0.394992	0.284786
Cpn2	0	0	0	0	0	0	0	0	0.0150319	0	0	0	0.00984059	0	0	0.0233561	0	0	0	0	0	0.0233561	0	0	0	0	0	0	0	0
Cpq	125.573	116.468	111.736	75.1279	72.3382	73.9305	71.1874	74.7507	70.8375	59.0404	63.3586	63.4827	58.4594	54.71	56.2172	47.6114	47.4034	54.6413	47.4878	44.1893	42.0047	47.6114	47.4034	54.6413	53.1101	54.8415	54.7007	60.9392	58.4561	59.478
Cpxm1	4.44838	14.2881	17.3553	8.75995	7.45218	5.85946	10.842	10.8967	13.1437	9.29556	7.09028	9.78346	7.75001	7.9503	8.8849	4.07991	5.75497	8.84628	10.9023	12.072	11.052	4.07991	5.75497	8.84628	8.52832	8.47504	7.67873	6.23295	5.61675	5.71019
Cpxm2	10.2128	19.6171	21.1856	16.1245	15.1445	13.2045	30.4018	26.7954	22.4179	19.5067	18.1818	19.8577	11.232	11.979	12.1308	8.46814	8.97092	12.2	14.1752	16.5294	14.3717	8.46814	8.97092	12.2	8.75899	7.95895	7.46136	7.27928	7.43618	7.34143
Cpz	0.852441	1.37018	1.15518	3.83529	3.30377	2.70227	3.1876	4.03699	3.24005	3.9491	3.96986	5.52752	2.93024	3.14976	2.85167	2.28365	3.80861	3.93053	2.92103	3.0231	3.36214	2.28365	3.80861	3.93053	2.9035	2.27175	2.83258	3.82046	2.63855	2.61738
Cr1l	54.3751	52.9026	52.5772	68.9118	64.9648	69.4205	59.3534	60.742	57.2219	59.6561	64.7151	59.6414	51.1001	48.1543	49.9572	56.6127	57.2358	64.3916	49.3675	48.5822	45.4596	56.6127	57.2358	64.3916	59.374	53.6414	54.7277	56.1013	58.1577	58.704
Cr2	0.0582904	0.0269837	0	0	0	0.0130435	0	0.0128649	0.0109643	0.0129624	0	0.0400221	0.0143554	0.0344632	0.0360009	0.00851791	0.0287394	0.029101	0.0184383	0.0517732	0.0434479	0.00851791	0.0287394	0.029101	0	0.0135577	0	0.0127961	0.0597306	0.0150723
Creg1	98.3662	90.2735	89.2071	114.421	107.379	112.866	79.8861	82.7953	84.7006	95.7274	96.2548	96.0217	71.4758	74.952	72.9588	121.474	123.639	129.068	118.405	114.539	110.22	121.474	123.639	129.068	100.135	101.563	108.741	117.075	117.735	120.581
Creg2	6.39154	4.93128	4.33533	5.38635	6.2458	6.28344	8.62425	9.46867	9.16378	6.80066	6.73445	6.42661	8.04745	8.59677	8.19626	3.06151	4.10097	3.89238	9.21857	8.98013	9.42556	3.06151	4.10097	3.89238	9.70219	8.88759	10.6616	5.65628	5.79966	5.53046
Creld2	71.1514	59.6833	55.9838	183.857	171.288	187.255	197.218	193.189	184.353	181.926	169.212	169.656	161.233	145.489	152.064	133.677	138.589	133.887	129.151	130.372	126.358	133.677	138.589	133.887	151.214	131.711	140.396	153.605	134.335	152.422
Crh	0	0	0	0	0	0	0	0	0	0	0	0	0	0	0	0	0	0	0	0	0	0	0	0	0	0	0	0	0	0
Crhbp	0	0	0	0.18254	0.173795	0.370712	0	0.0522315	0.0445129	0	0.34132	0.270815	0.0291413	0	0.0584653	0.311244	0.437537	0.0787664	0	0	0.0705592	0.311244	0.437537	0.0787664	0	0.055044	0	1.09099	0.363742	0.917898
Crisp1	672.618	1078.91	953.72	988.58	1018.08	945.849	55.7286	72.0315	94.3568	515.221	626.719	745.039	1.6686	1.91757	1.74505	1653.73	1327.57	1512.98	7.3415	10.4986	5.20059	1653.73	1327.57	1512.98	44.1389	12.2046	9.73526	376.9	397.488	394.294
Crisp2	0	0.0431985	0	1.63364	2.12658	1.60734	0.0612993	0	0.158082	2.35323	2.12497	2.68234	0	0	0.173047	1.37254	1.77526	2.03833	0.0442905	0.0829326	0	1.37254	1.77526	2.03833	7.82304	7.15121	7.25517	7.21725	5.13604	4.18431
Crisp3	0.886161	0.911602	0.933252	0	0.0723044	0.066098	0.646573	0.456324	0.388884	0	0	0	0.109112	0.0873108	0.109454	0.043162	0.14562	0.0983069	0.0467152	0	0.0440318	0.043162	0.14562	0.0983069	0.21951	0.0686995	0	0	0	0
Crisp4	0.989994	1.09116	0.591393	232.162	236.877	244.868	141.01	137.252	133.856	226.581	210.678	211.266	91.5957	101.527	103.805	224.113	178.088	243.28	110.713	102.518	89.8603	224.113	178.088	243.28	234.104	174.574	197.526	250.139	247.961	278.636
Crispld1	0.846559	2.22922	2.99272	4.37659	2.4551	2.92385	3.84706	3.39151	2.70004	3.31489	4.22447	3.91706	3.01394	3.69939	3.26207	2.91784	3.98098	3.99664	4.2932	5.31231	4.36209	2.91784	3.98098	3.99664	4.34239	4.98666	3.88838	3.81774	3.44156	3.21204
Crispld2	6.50772	12.9969	14.7474	8.70746	7.27028	9.58245	17.8933	18.5502	17.6273	12.0662	11.4013	13.3314	16.7254	18.2023	16.8763	7.59212	8.69881	10.5346	20.5989	22.6004	22.1648	7.59212	8.69881	10.5346	15.9124	17.0539	14.674	10.9966	9.81183	10.4997
Crlf1	0.533292	2.95497	2.92829	0.997144	1.42406	1.4103	0.424481	0.481477	0.27355	0.916345	1.04878	0.554758	0.417867	0.322436	0.299411	1.16889	1.13529	1.25047	0.690062	0.825253	0.650424	1.16889	1.13529	1.25047	0.450351	0.338269	0.251062	0.798165	0.869301	1.12817
Crp	0.0935919	0.0722091	0	0.12031	0.0572732	0.209428	0.307295	0.103276	0.132021	0.260146	0.168721	0	0.259292	0.276648	0.144502	0.102569	0.201864	0.155743	0.148017	0.242435	0.27903	0.102569	0.201864	0.155743	0.478168	0.272093	0.387737	0.410892	0.0599349	0.241991
Crtap	20.5112	25.0772	22.3728	19.165	16.2635	17.1986	16.1143	17.831	20.7693	17.2968	17.1944	19.7619	20.4383	18.613	20.2164	11.8398	15.8356	15.2554	18.9654	18.5385	17.5654	11.8398	15.8356	15.2554	13.6341	15.6682	17.5513	13.0094	12.1567	10.8941
Csf2	0	0	0.078283	0.108294	0	0	0	0	0.0792158	0	0	0	0	0.0622483	0.104051	0.36928	0	0	0	0	0	0.36928	0	0	0	0.0979618	0	0	0.215774	0
Csf3	0.241195	0.418701	0.448256	0.697614	0.590393	0.607179	0.131988	0.266147	0.0567032	0.536326	0.797149	0.620975	0.14849	0.356461	0.297911	2.46703	1.59777	1.75593	0.0476808	0.0892506	0.314594	2.46703	1.59777	1.75593	0.112024	0.210359	0.187356	0.926526	0.617808	0.779528
Csn1s1	0	0	0	0	0	0	0	0	0	0	0	0	0	0	0	0	0	0	0	0	0	0	0	0	0	0	0	0	0	0
Csn1s2a	0	0	0	0	0	0	0	0	0	0	0	0	0	0	0	0	0	0	0	0	0	0	0	0	0	0	0	0	0	0
Csn1s2b	0	0	0	0	0	0	0	0	0	0	0	0	0	0	0	0	0	0	0	0	0	0	0	0	0	0	0	0	0	0
Csn2	0	0	0	0	0.09733	0	0	0	0	0	0	0	0	0	0	0	0	0	0	0	0	0	0	0	0	0	0	0	0	0
Csn3	0	0	0	0.129021	0	0.0561477	0.0549239	0	0	0.0557959	0	0	0	0	0	0	0.123701	0	0	0	0	0	0.123701	0	0	0	0	0	0	0
Cst3	4982.01	4236.27	4201.23	1385.88	1250.14	1273.67	918.291	975.54	927.585	1103.13	1082.85	1151.79	884.574	732.445	788.155	1073.89	999.705	1043.6	734.753	687.128	713.03	1073.89	999.705	1043.6	724.294	647.594	679.684	826.334	807.29	835.068
Cst7	1.07153	0.344467	0.82976	0.918288	0.874293	0.199811	0.0977281	0.295585	0.167927	0.0992747	0.429262	0.306516	0.219886	0	0.330863	0.260943	0.275105	0.222875	0.0706063	0.0660792	0	0.260943	0.275105	0.222875	0	0	0	0.490004	0.343059	0.115433
Cst9	3.18212	2.00872	3.22577	1.1156	0.885131	1.61831	0	0	0	0.482391	0.5215	1.32392	0	0	0	2.53593	1.96047	2.2863	0	0	0	2.53593	1.96047	2.2863	0	0	0	2.85721	2.5929	1.49576
Cstb	105.535	107.079	104.248	327.571	269.68	327.207	184.077	207.576	188.719	256.62	268.812	252.296	193.379	169.63	180.909	196.63	190.945	219.849	167.155	158.233	143.598	196.63	190.945	219.849	204	199.829	215.526	239.115	237.976	229.391
Ctf1	19.7685	16.5524	17.5135	19.1232	17.7487	16.811	13.4703	15.6764	14.477	14.9893	14.3785	13.9082	11.079	12.2675	15.465	15.0309	15.549	15.8347	12.4662	13.1386	13.1172	15.0309	15.549	15.8347	11.2531	13.4613	14.6297	14.5135	14.5029	12.8632
Ctf2	0	0.232145	0.279598	0.128929	0.122752	0.112215	0.219538	0.110666	0.188612	0.446018	0	0	0.246975	0.370531	0.495497	0.439635	0.556186	0.250331	0.158609	0.371094	0.298997	0.439635	0.556186	0.250331	0.372644	0.116625	0.207756	0.220148	0	0.259308
Cthrc1	1.23712	3.20032	2.50205	1.87094	1.69224	2.11692	2.38936	2.00748	1.84763	1.61815	1.57426	1.66537	4.0321	3.22639	2.33695	1.75449	1.97306	1.6953	4.48837	4.36224	4.82717	1.75449	1.97306	1.6953	2.6363	3.63879	2.93946	1.67726	2.32995	2.72822
Ctrl	0.102051	0	0.284489	0.131184	0	0.114178	0	0.112602	0.191911	0	0	0	0.188471	0.226207	0.189061	0.074554	0	0.0849032	0.161383	0.0755167	0	0.074554	0	0.0849032	0.284371	0	0.21139	0.111999	0.26137	0
Cts3	0	0	0	0	0	0	0	0	0	0	0	0	0	0	0	0	0	0	0	0	0	0	0	0	0	0	0	0	0	0
Cts6	0	0	0	0	0	0	0	0	0	0	0	0	0	0	0	0	0	0	0	0	0	0	0	0	0	0	0	0	0.0799812	0
Cts7	0	0	0	0	0	0	0	0	0	0	0	0	0	0	0	0	0	0	0	0	0	0	0	0	0	0	0	0	0	0
Cts8	0	0	0	0	0	0	0	0	0	0	0	0	0	0	0	0	0.0188315	0	0	0	0	0	0.0188315	0	0	0	0	0	0	0
Ctsb	181.685	174.229	175.233	123.92	115.776	124.035	150.926	154.967	140.93	110.219	111.168	112.342	130.482	122.775	128.511	98.6276	105.938	105.174	120.816	122.984	121.782	98.6276	105.938	105.174	113.497	113.523	111.307	100.479	100.866	102.089
Ctsd	439.42	402.349	406.248	585.669	574.139	581.768	442.877	476.647	462.128	495.451	479.409	513.203	431.103	406.373	413.476	469.997	506.277	448.964	383.721	367.834	393.279	469.997	506.277	448.964	428.235	395.112	411.617	484.796	484.452	506.356
Ctsf	68.9406	63.1821	66.5575	24.4141	22.8095	22.7071	31.9353	31.1968	36.2784	22.8724	23.5845	23.314	28.2475	26.7279	26.1169	17.7129	16.3759	15.9008	31.3482	23.2617	25.7511	17.7129	16.3759	15.9008	32.9009	28.3767	30.6303	23.4456	21.746	22.0521
Ctsg	0	0.202547	0.162633	0	0	0	0	0	0.16457	0.0972894	0	0	0	0	0	0	0	0	0	0	0	0	0	0	0	0	0	0	0	0
Ctsh	141.836	140.067	130.29	165.862	161.895	147.888	88.2654	86.4376	75.2391	129.379	129.548	136.593	63.9675	60.3247	62.1293	170.576	203.227	186.794	71.058	71.3182	68.2982	170.576	203.227	186.794	60.6831	71.8997	81.079	147.617	159.07	205.53
Ctsj	0	0	0	0	0	0	0	0	0	0	0	0	0	0	0	0	0	0	0	0	0	0	0	0	0	0	0	0	0	0
Ctsl	258.696	283.771	281.505	393.595	364.616	407.836	445.507	507.351	481.506	344.17	362.938	375.905	625.992	570.772	588.066	244.609	276.46	334.146	870.69	864.15	818.966	244.609	276.46	334.146	834.858	828.928	850.859	413.507	389.728	408.682
Ctsll3	0	0	0	0	0	0	0	0	0	0	0	0	0	0	0	0	0	0	0	0	0	0	0	0	0	0	0	0	0	0
Ctsm	0	0	0	0	0	0	0	0	0	0	0	0	0	0	0	0	0	0	0	0	0	0	0	0	0	0	0	0	0	0
Ctso	14.9015	16.0991	16.2483	14.5051	14.4954	13.7812	12.9623	12.4517	11.7461	12.3784	13.3281	12.3454	11.7995	11.6013	11.3178	12.4609	11.8908	11.9868	11.7498	11.7305	11.749	12.4609	11.8908	11.9868	9.20184	11.6197	10.7946	11.936	11.6395	10.3286
Ctsq	0	0	0	0	0	0	0	0	0	0	0	0	0	0	0	0	0	0	0	0	0	0	0	0	0	0	0	0	0	0
Ctsr	0	0	0	0	0	0	0	0	0	0	0	0	0	0	0	0	0	0	0	0	0	0	0	0	0	0	0	0	0	0
Ctss	60.2482	73.2671	72.1384	64.4756	61.5715	60.2106	50.0784	51.5663	44.7378	46.6953	51.1957	55.4795	30.89	27.5416	30.0879	42.3788	47.7902	47.4942	22.3347	21.1677	18.4293	42.3788	47.7902	47.4942	37.2105	32.1285	29.3081	44.03	50.5294	45.8393
Ctsw	2.78667	2.41221	2.46318	0.611597	0.748667	0.988582	0.892647	0.974979	0.319568	0.453399	0.571794	0.544403	1.59006	1.00447	1.76294	2.38352	2.47106	2.20544	0.59119	0.653899	0.810518	2.38352	2.47106	2.20544	1.01016	0.237111	0.351975	1.11895	1.21865	1.23013
Ctsz	34.3862	37.913	40.0369	27.1261	22.4453	21.5052	29.5282	25.4903	22.8286	21.3048	20.3451	22.2629	20.7717	18.7207	20.4737	16.276	21.8778	18.5353	15.7567	15.095	15.903	16.276	21.8778	18.5353	15.3975	16.9516	16.1329	18.6444	18.9708	19.6813
Cubn	0.0314694	0.0145678	0.0116971	0.0161813	0.0462182	0.0211255	0.020665	0.0416728	0.0236776	0.00699808	0.0453846	0	0.0271254	0.037212	0.0466464	0.059782	0.0775791	0.0157109	0.0348403	0.041927	0.046913	0.059782	0.0775791	0.0157109	0.035081	0.0439168	0.0586678	0.0345414	0.048371	0.0406857
Cuzd1	344.274	324.075	310.19	1557.25	1515.81	1773.74	2810.58	2834.39	2478.17	1505.16	1550.03	1538.95	1861.79	1878.15	1878.82	1056.81	1204.95	1268.29	1857.04	1931.35	1772.55	1056.81	1204.95	1268.29	1785.47	1828.23	1909.71	1323.23	1289.06	1313.84
Cx3cl1	72.7204	67.3824	65.7389	29.2222	26.8608	30.6806	44.6531	47.2027	47.0339	28.9543	29.8951	30.3441	52.2463	51.2261	51.278	20.818	22.8261	22.6779	60.1036	59.7958	64.8836	20.818	22.8261	22.6779	66.8902	66.1045	72.2849	32.8676	31.3426	31.6053
Cxcl1	0.0937171	0.289223	0.0870859	0.120471	0.1147	0	0.102569	0	0.0881215	0	0.112631	0	0	0	0	0.136933	0	0.0779709	0	0	0	0.136933	0	0.0779709	0.261152	0.217952	0.194128	0	0.360047	0
Cxcl10	1.79304	1.92472	4.05677	2.30492	2.28991	0.697782	1.1945	0.602151	0.806374	0.866731	0.93692	0.178405	1.00787	0.979282	0.385152	0.740416	0.912714	0.843196	0.616438	0.807691	0.871544	0.740416	0.912714	0.843196	2.24485	2.62895	1.1304	2.56683	1.49758	1.31015
Cxcl11	0	0	0	0	0.123865	0	0.0553582	0	0.0475594	0.0562376	0	0.05788	0.0311337	0.0747834	0	0.0369529	0.0623582	0	0.0800261	0	0	0.0369529	0.0623582	0	0	0	0	0	0.0647889	0
Cxcl12	28.8809	66.313	58.2134	41.8447	32.6037	30.9333	40.8773	37.2804	33.9071	32.4765	36.814	36.3764	40.15	37.6269	40.3739	29.1246	29.0215	35.3073	36.2507	40.3457	35.051	29.1246	29.0215	35.3073	34.6921	35.6726	34.4667	34.1088	32.5251	33.2056
Cxcl13	0.0729236	0	0.135527	0.843677	0.0892508	0.163179	0.239434	0.321866	0.342866	0.324304	0.262923	0.417211	0.0448944	0	0.0900701	1.49176	3.19044	1.82018	0.288315	0.593637	0.380456	1.49176	3.19044	1.82018	1.28703	0.169599	0.226584	0.0800357	0	0
Cxcl14	14.3029	13.6942	13.6512	16.0048	13.498	17.063	23.8579	26.4792	23.012	14.8008	15.0667	17.9441	27.2129	26.1693	25.8614	21.2776	33.1593	30.0381	43.7419	43.3947	42.9311	21.2776	33.1593	30.0381	21.1301	23.4462	25.5224	23.1694	20.195	18.8251
Cxcl15	0	0	0	0	0.178038	0.203444	0	0	0	0.161739	0.0437067	0.208074	0	0	0.0224601	0.185994	0.0896464	0.030259	0	0	0	0.185994	0.0896464	0.030259	0	0	0	0.239495	0.0931584	0.23508
Cxcl16	7.79238	9.1143	10.6877	5.24888	4.38704	4.32433	5.01468	4.81535	5.56949	4.29733	4.90728	4.67242	3.08961	3.24785	3.17628	4.73684	5.66659	5.08317	3.05636	2.83753	3.76362	4.73684	5.66659	5.08317	3.56142	3.08104	3.51881	3.86587	5.07017	4.79532
Cxcl17	0.12547	0	0	0	0	0	0.549239	0	0	0	0	0.143547	0.0772754	0	0.0774746	0	0	0	0	0.0928339	0	0	0	0	0.116531	0	0	0	0	0
Cxcl2	0.0794628	0	0	0	0	0.0889059	0.0869681	0	0.074721	0	0	0	0	0	0	0.232216	0.0979287	0.0661127	0.125666	0	0.118448	0.232216	0.0979287	0.0661127	0	0	0	0.261635	0.101765	0
Cxcl3	0	0	0	0	0	0	0	0	0	0	0	0	0	0	0.0529815	0	0.0528638	0.0713785	0	0	0	0	0.0528638	0.0713785	0	0	0	0	0	0
Cxcl5	0	0	0	0	0	0	0	0	0	0.053532	0	0	0	0	0	0	0	0	0.0380731	0	0	0	0	0	0	0	0	0	0.184998	0
Cxcl9	0.155398	0.139877	0.288804	0.266348	0.253587	0.11591	0.0850376	0.0857409	0.0487149	0.0575936	0.155633	0.0889116	0.207294	0	0.11197	0.170308	0.47884	0.409448	0.143366	0.172523	0.115827	0.170308	0.47884	0.409448	0.40901	0.0602385	0.0536491	0.227418	0.165866	0.33484
Cyp4a12a	0.189207	0.194639	0.0293032	0	0.0385949	0.035282	0	0.104395	0.0296564	0	0	0.036085	0.0194148	0.0699125	0.0389513	0	0.174903	0.0262383	0.0498734	0.0466791	0	0	0.174903	0.0262383	0	0	0	0.0346119	0.0403901	0
Cyp4a12b	0	0	0	0	0	0	0	0	0	0	0	0	0	0	0.0197154	0	0	0	0	0.0472537	0	0	0	0	0	0	0	0	0	0
Cyp4a14	0	0	0	0	0	0	0	0	0	0	0	0	0	0	0	0	0	0.025403	0	0	0	0	0	0.025403	0	0	0	0	0	0
Cyp4a29	0	0	0	0	0	0	0	0	0	0	0	0	0	0	0	0	0	0	0	0	0	0	0	0	0	0	0	0	0	0
Cyp4a30b	0	0.0815282	0.0490967	0	0.0646647	0	0	0.116604	0.0496858	0	0	0	0.0975843	0.23426	0.16315	0	0	0	0.125339	0.195513	0.0787595	0	0	0	0.147239	0	0.0547221	0	0	0
Dand5	7.04857	7.07494	9.34782	6.06985	7.37039	6.50803	4.86826	6.79604	5.08372	5.40193	7.07297	7.59549	5.09772	4.44993	4.4375	6.09956	5.5663	5.23817	3.73375	4.40603	4.02932	6.09956	5.5663	5.23817	4.83109	5.01339	3.82734	5.72	7.62484	6.812
Dbh	0.0673142	0.31161	0.125102	0	0	0	0.221016	0	0.0633047	0	0	0.0385137	0.0414431	0.0497452	0.0415729	0.0245907	0	0	0.0798452	0.074731	0.0250863	0.0245907	0	0	0.0312654	0.0391402	0	0	0.0862169	0.0435126
Dbi	195.594	179.593	176.764	776.459	702.073	650.04	239.235	229.905	230.838	531.449	498.911	512.974	165.878	135.514	144.081	624.316	570.274	580.811	113.249	125.247	110.512	624.316	570.274	580.811	69.6922	103.766	70.2722	428.099	444.1	487.794
Dcn	188.238	749.26	735.654	198.717	146.802	146.558	231.799	230.616	196.985	160.028	165.901	192.741	156.051	160.21	162.383	130.757	163.339	203.021	164.157	210.562	163.169	130.757	163.339	203.021	171.485	165.631	153.52	120.664	111.507	104.387
Dcpp1	0	0	0	0	0	0	0	0	0	0	0	0	0	0	0	0	0	0	0	0	0	0	0	0	0	0	0	0	0	0
Dcpp2	0	0	0	0	0	0	0	0	0	0	0	0	0	0	0	0	0	0	0	0	0	0	0	0	0	0	0	0	0	0
Dcpp3	0	0	0	0	0	0	0	0	0	0	0	0	0	0	0	0	0	0	0	0	0	0	0	0	0	0	0	0	0	0
Ddt	62.4383	59.0553	52.1064	99.9421	95.1539	102.767	67.2062	82.172	71.635	76.4845	81.6547	73.9937	71.6806	65.4401	66.807	78.5311	71.1019	66.5376	65.141	57.9037	65.6292	78.5311	71.1019	66.5376	77.9605	79.397	74.11	81.9208	75.5391	82.7084
Defa17	0	0	0	0	0	0	0	0	0	0	0	0	0	0	0	0.244596	0.6187	0.5571	0	0	0	0.244596	0.6187	0.5571	0	0	0	0	0	0
Defa2	0	0	0	0	0	0	0	0	0	0	0	0	0	0	0	0	0	0	0	0	0	0	0	0	0	0	0	0	0	0
Defa20	0	0	0	0	0	0	0	0	0	0	0	0	0	0	0	0	0	0	0	0	0	0	0	0	0	0	0	0	0	0
Defa21	0	0	0	0	0	0	0	0	0	0	0	0	0	0	0	0	0	0	0	0	0	0	0	0	0	0	0	0	0	0
Defa22	0	0	0	0	0	0	0	0	0	0	0	0	0	0	0	0	0	0	0	0	0	0	0	0	0	0	0	0	0	0
Defa23	0	0	0	0	0	0	0	0	0	0	0	0	0	0	0	0	0	0	0	0	0	0	0	0	0	0	0	0	0	0
Defa24	0	0	0	0	0	0	0	0	0	0	0	0	0	0	0	0.377237	0.380085	0	0	0.238579	0	0.377237	0.380085	0	0	0	0	0	0	0
Defa25	0	0	0	0	0	0	0	0	0	0	0	0	0	0	0	0	0	0	0	0	0	0	0	0	0	0	0	0	0	0
Defa26	0	0	0	0	0	0	0	0	0	0	0	0	0	0	0	0	0	0	0	0	0	0	0	0	0	0	0	0	0	0
Defa3	0	0	0	0	0	0	0	0	0	0	0	0	0	0	0	0	0	0	0	0	0	0	0	0	0	0	0	0	0	0
Defa4	0	0	0	0	0	0	0	0	0	0	0	0	0	0	0	0	0	0	0	0	0	0	0	0	0	0	0	0	0	0
Defa5	0	0	0	0	0	0	0	0	0	0	0	0	0	0	0	0	0	0	0	0	0	0	0	0	0	0	0	0	0	0
Defa6	0	0	0	0	0	0	0	0	2.2903	0	0	0	0	0	0	0.236783	0.0433717	0.67608	0	0	0	0.236783	0.0433717	0.67608	0	0	0	0.891843	0	0
Defb1	83.0471	97.2828	86.9198	80.4132	78.1207	84.6887	94.8614	88.064	82.6974	67.0388	73.8836	73.7072	107.924	90.2678	96.7578	61.2443	59.3869	75.7008	87.5287	94.3953	74.8281	61.2443	59.3869	75.7008	81.1466	78.3264	81.5447	57.6776	56.1259	56.53
Defb10	2.11888	4.90434	3.9379	9.07924	4.32213	16.5947	43.2881	41.2727	74.2691	25.1081	24.6162	6.46023	29.1098	38.0389	29.6368	0.5156	2.60723	6.45889	17.2994	21.3968	14.7277	0.5156	2.60723	6.45889	19.0109	16.4133	19.7509	8.52017	5.41874	10.9481
Defb11	12.1617	12.9018	15.539	1.9542	2.48076	3.40173	8.31896	8.38261	11.8996	3.37844	2.43602	2.31803	9.35377	8.22869	8.13199	1.85005	2.18337	2.52824	10.4122	12.3618	6.79441	1.85005	2.18337	2.52824	8.46797	8.24506	9.97181	2.77924	2.59304	1.96417
Defb14	16.2109	13.758	11.549	3.47313	2.64539	4.23205	2.36561	0.595902	3.04518	2.40166	2.59768	3.0897	2.32729	1.19646	2.66809	1.18365	0.997748	0.449318	3.41623	0.798851	0.4025	1.18365	0.997748	0.449318	7.52462	1.25598	1.11932	1.77814	0.691224	2.09443
Defb2	520.739	460.187	464.76	164.789	138.196	194.703	398.365	404.266	422.846	163.079	166.038	148.093	398.8	309.731	336.517	99.8898	121.38	178.917	449.247	427.508	375.458	99.8898	121.38	178.917	353.882	323.385	387.992	187.211	191.114	192.197
Defb3	2.29526	0.442716	0	0	0.702288	2.56802	0.628012	0	0.538905	0.637558	0	1.9685	0.353036	0.423475	1.06243	0.837911	1.05943	1.43134	0.906891	0	0.854798	0.837911	1.05943	1.43134	1.59802	0.666838	0.594307	1.88813	2.20186	2.224
Defb33	0	0	0	0	0	1.04898	0	0	0	0.347352	0	0.357489	0	0	0	0	0	0	0	0	0	0	0	0	0.290209	0	0	0	0	0
Defb37	7.43151	11.4673	7.33728	65.0802	43.7715	104.972	135.727	152.14	166.678	119.227	96.5701	97.2095	153.761	152.92	155.963	45.7874	47.1775	87.6781	219.151	249.988	208.985	45.7874	47.1775	87.6781	382.498	242.388	299.698	141.645	101.617	148.236
Defb38	0	0	0	6.97062	6.63666	15.1675	0	0	0	3.00636	0	12.3764	3.32944	0	1.66993	1.97556	1.66191	2.24979	0	9.97964	2.01537	1.97556	1.66191	2.24979	0	0	2.80812	8.90336	10.3621	13.9828
Defb39	3.38126	1.73917	0	124.601	133.805	667.083	1677.62	1420.97	1823.72	922.37	711.142	673.648	891.9	1015.21	962.126	12.3361	27.7119	177.011	1188.29	1062.51	826.395	12.3361	27.7119	177.011	2028.53	1479.16	1669.29	554.722	388.766	685.412
Defb4	0	0	0	0	0	0	0	0	0	0	0	0	0.336621	0	0	0	0	0	0	0	0	0	0	0	0.253952	0.317915	0	0	0	0
Defb40	0	0	0	3.00461	0	3.92266	3.83717	15.4546	12.0576	2.59528	1.40453	1.33551	9.34109	6.02948	7.92876	0.852713	2.87319	1.94216	11.0749	4.31331	8.69898	0.852713	2.87319	1.94216	10.8417	10.8579	14.5249	5.12396	2.98575	4.52657
Defb43	0	0	0	8.73531	5.40593	7.22277	1.11558	3.37306	1.27713	5.66435	4.0834	8.93881	2.30012	1.25447	1.67806	8.1888	6.48596	5.93443	1.0743	0.753824	1.51888	8.1888	6.48596	5.93443	0.9465	1.57986	3.87093	6.33722	7.39231	7.4645
Defb46	0	0	0	0	0	0	0	0	0	0	0	0	0	0	0	0	0	0	0	0	0	0	0	0	0	0	0	0	0	0
Defb47	15.9961	14.0556	8.67082	10380.2	7997.97	7974.13	46.6852	43.6156	80.5651	6035.91	6587.04	6163.28	48.9421	62.3245	46.0784	6930.73	5743.88	6827.5	54.4335	104.798	41.3765	6930.73	5743.88	6827.5	35.8914	23.7568	31.7541	4695.02	4934.76	4705.13
Defb48	0.864278	1.33364	0	12246.7	11160.7	9674.7	1.57652	2.54243	2.70758	7896.73	7413.25	7830.92	3.72353	2.34039	3.37947	14085.4	10451.3	11772.4	1.59419	0.426172	1.0733	14085.4	10451.3	11772.4	2.67533	3.01425	2.68543	10157.3	10262.4	10767.8
Defb5	0	0	0	0	0	0	0	0	0	0	0	2.93604	0	0	0	0	0	0	0	0	0	0	0	0	0	0	0	0	0	0
Defb6	14.8052	17.5734	20.6365	9.51592	11.1508	5.09681	4.36251	3.13968	1.60439	6.32693	5.47484	6.51158	2.80274	0	1.40576	2.07879	6.30808	5.20818	1.79994	1.26265	0.848275	2.07879	6.30808	5.20818	2.64304	4.63224	0	5.62117	5.0985	6.62107
Defb7	0	0	0	0	0	0	0	0	0	0	0	0	0	0	0	0	0	0	0	0	0	0	0	0	0	0	0	0	0	0
Defb8	0	0	0	0	0	0	0	0	0	0	0	0	0	0	0	0	0	0	0	0	0	0	0	0	0	0	0	0	0	0
Defb9	0	0.439335	0	0	0	0	2.49286	0	0.534795	0	0	0	0	0	0.35144	0	0	0.473471	0	0	0	0	0	0.473471	0	0	0	0.624574	0	0
Dhh	0	0.12474	0.210334	0.290968	0.158302	0.21707	0.318508	0.0356822	0.0912292	0.467382	0.155447	0.22201	0.139356	0.286754	0.099852	0.236253	0.298911	0.322857	0.281272	0.0957296	0.16871	0.236253	0.298911	0.322857	0.0901137	0.0376036	0.167452	0.106473	0.331329	0.376239
Dicer1	7.57457	7.56253	7.79371	6.54727	7.29028	7.63049	10.3784	9.73586	10.7472	9.20458	9.57413	9.12451	11.9403	12.2898	12.8426	9.45187	8.74179	8.92868	13.684	13.1838	13.5793	9.45187	8.74179	8.92868	11.8826	11.9645	12.6994	10.5996	10.5665	10.2713
Dkk1	0	0	0	0	0	0	0.301353	0.227881	1.16525	0.0382679	0.0413645	0	0	0	0	0	0.0212107	0	0.108868	0	0.0256536	0	0.0212107	0	0	0	0.0356474	0	0	0
Dkk2	0.159878	0.215865	0.185707	0.539491	0.6604	0.84967	0.503065	0.529282	0.507467	0.822158	0.672507	1.0291	0.23378	0.251078	0.222169	1.00751	1.07152	1.33028	0.158037	0.251459	0.208543	1.00751	1.07152	1.33028	0.0556949	0.162687	0.0620955	0.438707	0.742333	0.671769
Dkk3	30.621	33.7086	36.3102	5.39098	5.18702	5.23829	8.93685	8.05585	8.3681	5.52638	5.36014	5.25601	5.20496	5.24744	5.28979	7.05229	6.55021	6.70194	6.70288	5.86306	6.71479	7.05229	6.55021	6.70194	4.49356	5.36731	4.32053	4.50563	3.97894	4.38912
Dkk4	0	0	0	0.0809282	0	0.211311	0	0	0	0.209984	0.605291	0.216112	0	0	0	0.0459952	0	0	0	0	0	0.0459952	0	0	0	0	0	0.138193	0.161257	0
Dkkl1	5.79228	5.85584	6.03203	59.5669	69.6691	85.7006	1.85809	2.86501	3.00488	53.5152	57.8506	60.6762	1.47551	1.99231	1.91183	87.4048	81.4095	76.8552	1.97413	1.69973	2.45617	87.4048	81.4095	76.8552	2.59734	1.50964	0.9309	24.2222	25.0663	20.9141
Dlk1	0.956848	2.65225	2.9172	0.935378	0.600621	0.442497	1.07419	0.97708	1.03446	0.61018	0.592571	0.976808	0.631962	1.42568	1.40362	0.102711	0.17729	0.366088	1.52459	1.15666	1.70954	0.102711	0.17729	0.366088	0.235799	0.354246	0.350566	0.411896	0.225068	0.393798
Dmbt1	0	0	0	0.0297938	0	0.0259315	0.0126832	0.0383648	0.010899	0	0.0139274	0.0530448	0.0927539	0.0685157	0.0286291	0.0169343	0.00714204	0.019285	0.0641494	0.0428873	0.0086378	0.0169343	0.00714204	0.019285	0.0430616	0.0134769	0.0480098	0	0	0.0449473
Dmkn	5.18005	8.93143	6.22759	0.586251	0.744782	1.02358	1.33292	1.34264	1.57406	0.677157	0.732323	0.871656	1.40677	1.01274	1.81359	3.66849	4.78567	5.11703	1.20384	3.38053	2.26928	3.66849	4.78567	5.11703	0.848802	2.65541	0.472631	1.50506	1.75349	0.787314
Dnajb11	49.788	43.7689	47.691	119.069	108.65	113.673	89.6561	92.0666	90.3066	104.612	107.628	98.4303	85.4739	82.9463	82.2025	85.4143	82.8864	87.4086	79.3574	78.9082	78.14	85.4143	82.8864	87.4086	87.7863	85.229	86.5277	103.094	100.239	99.5
Dpysl3	5.39748	7.39413	8.33757	4.97165	4.61356	4.46731	7.97753	6.70805	5.99169	6.27934	6.88771	6.88821	6.32932	7.44271	6.76161	6.04722	8.91093	7.17959	7.16099	7.55945	7.21641	6.04722	8.91093	7.17959	5.61787	6.58487	5.53916	5.02031	5.42028	4.27499
Dspp	0	0	0	0	0	0	0	0	0	0	0	0.0189431	0	0	0	0.012095	0	0	0.0130907	0	0	0.012095	0	0	0	0	0	0	0	0
E130311K13Rik	4.81002	5.12291	6.21868	3.62926	4.03128	4.44569	4.40602	4.96153	3.78581	5.05724	4.58692	3.9485	4.15226	4.71349	3.84237	2.90306	3.4796	4.35006	4.09294	4.48848	3.50712	2.90306	3.4796	4.35006	4.46811	4.31672	4.8735	3.50038	3.34807	3.58231
Ear1	0.136999	0	0	0	0.335345	0	0	0	0	0	0	0.156747	0	0	0	0	0	0	0.216642	0	0	0	0	0	0	0	0	0	0	0
Ear10	0	0	0	0	0	0	0	0	0	0	0	0	0	0	0.160681	0	0	0	0	0	0	0	0	0	0	0	0	0	0	0
Ear14	0	0	0	0	0	0	0	0	0	0	0	0	0	0	0	0	0	0	0	0	0	0	0	0	0	0	0	0	0	0
Ear2	2.41791	1.81652	0.592728	0.699786	1.16686	0.653976	2.62569	0.150275	0.511674	0.90846	0.608806	0.779163	1.84454	0	0.925158	0	0.251735	0.906475	3.96306e-06	0.235994	0.406012	0	0.251735	0.906475	0.379508	2.87071e-06	0.281598	0	3.16135e-06	0.176059
Ear3	0.0643608	2.35192	2.01126	0.00103622	0	0.497444	1.81875	0	0.00103348	4.13601e-05	1.0261	0	0	0	0	0	7.42489e-06	0	0.617202	0.319226	0	0	7.42489e-06	0	1.11953e-05	0.302551	0.00101139	0.57112	0.333131	0
Ear4	0	0	0	0	0	0	0	0	0	0	0	0	0	0	0	0	0	0	0	0	0	0	0	0	0	0	0	0	0	0
Ear6	0	0	0	0	0	0	0	0	0	0	0	0	0	0	0	0	0	0	0	0	0	0	0	0	0	0	0	0	0	0
Ebi3	1.51717	1.78369	1.14128	1.3002	0.884218	1.53581	0.71163	0.95663	1.69841	1.60646	1.04192	1.32268	1.42328	0.854157	1.24927	0.897299	1.11296	0.901639	0.799785	1.33665	0.592307	0.897299	1.11296	0.901639	0.939527	1.09215	1.49653	0.792924	1.20282	1.77454
Ecm1	6.64313	9.80729	9.24207	33.2039	31.8673	53.1496	41.5921	46.352	54.1795	60.7952	57.0925	54.0307	71.113	62.6075	65.4511	36.853	45.494	46.9786	61.8723	59.0929	68.4372	36.853	45.494	46.9786	203.716	170.261	179.871	85.1957	63.8972	88.7243
Eda	0.662557	0.824965	0.877076	0.611257	0.898663	0.56525	0.827356	0.93112	0.915425	0.743524	0.587068	0.645749	0.887979	0.850147	1.04251	0.553361	0.629483	0.791328	0.856301	1.16188	0.982016	0.553361	0.629483	0.791328	0.645122	0.791879	0.781909	0.666164	0.64712	0.49938
Edn1	10.5893	11.8515	12.1481	2.60482	2.12002	2.74251	3.75583	5.22947	4.94853	1.99862	2.31746	2.24394	4.86947	4.58902	4.88473	1.67152	1.18834	1.44126	5.11726	4.86206	5.16436	1.67152	1.18834	1.44126	4.82731	5.01697	4.46821	2.61867	1.84187	2.40843
Edn2	0.335925	0.362847	0.124862	0	0	0.075169	0	0.0741347	0.252711	0	0	0	0.165447	0	0	0	0.0414001	0.0558985	0.106251	0.149162	0.0500741	0	0.0414001	0.0558985	0.062408	0	0	0	0	0
Edn3	37.8531	31.9483	32.6906	8.62318	7.2841	8.23892	10.847	11.0202	8.89386	8.35579	9.54707	9.58081	6.49003	7.99524	7.75637	6.28309	6.13894	6.88249	7.95699	8.54866	8.64654	6.28309	6.13894	6.88249	7.89482	7.74239	7.33949	6.8369	6.6863	6.03165
Efemp1	16.2229	22.6181	23.3397	9.56842	8.45596	8.92593	26.403	24.8097	18.2001	13.7508	14.8636	15.8993	13.936	19.0689	17.1386	5.96823	7.83333	9.52809	20.4955	22.0925	21.509	5.96823	7.83333	9.52809	10.9923	13.7609	10.6744	10.893	8.4091	8.09321
Efemp2	41.8999	36.703	37.7957	18.1447	16.8977	22.7368	51.8494	49.127	38.1265	21.171	21.3207	22.3668	34.9009	31.1933	31.8526	10.3567	14.9437	14.0025	23.7198	21.364	23.947	10.3567	14.9437	14.0025	30.3112	28.5869	26.8917	16.012	14.7067	16.0446
Egf	1.89041	1.6601	1.42817	1.63981	1.07219	1.94311	4.3566	5.02021	6.51895	2.8538	2.9923	2.33912	5.13815	5.45202	5.31562	0.53901	0.890361	1.09978	4.98307	3.56057	4.13551	0.53901	0.890361	1.09978	8.081	7.20299	8.4525	3.20518	2.71667	3.53688
Egfbp2	0	0	0	0	0.129197	1.39129e-05	0.115361	0.352551	0.0988578	0.950271	0	0	0.642253	0.204878	0.656706	0.155161	0.0646894	0.354974	0	0	0	0.155161	0.0646894	0.354974	0	0	0.00032172	1.36473e-05	0	0
Egfl7	25.4916	20.1624	20.3038	45.4748	38.8743	42.9747	42.6082	39.893	40.8635	44.0163	35.0336	41.4133	37.8612	34.1038	35.193	22.5756	24.3866	23.622	18.9596	18.0382	18.8554	22.5756	24.3866	23.622	38.6444	33.704	38.5914	26.9577	26.4111	27.8048
Elane	0	0	0	0	0	0.218759	0	0	0	0	0	0	0	0	0	0	0	0	0	0	0	0	0	0	0	0	0	0	0	0
Elfn1	0.057825	0.0297425	0.0537334	0.0247776	0.0235905	0.0215656	0	0	0	0.0214313	0.0231651	0.0661702	0.0712031	0.0142447	0.0714262	0.0704151	0.0356367	0.112266	0.167666	0.0570654	0.100568	0.0704151	0.0356367	0.112266	0.465546	0.336232	0.319413	0.0423125	0	0
Elfn2	0	0	0.0558517	0	0.0367808	0.0168118	0.197344	0.116071	0.0989225	0.0334144	0.0722348	0.0859739	0.120267	0.177677	0.0742423	0.0658723	0.138908	0.162535	0.178238	0.222434	0.1792	0.0658723	0.138908	0.162535	0.0697934	0.0873723	0.0311255	0.0824641	0.0384932	0.0777064
Eln	2.32769	3.53141	4.16239	8.37313	6.32013	6.84998	6.67927	8.15918	9.43714	9.35191	8.4159	10.5649	9.11649	9.07816	8.28732	8.94652	11.5123	10.0257	7.31641	8.23776	9.47674	8.94652	11.5123	10.0257	7.0866	8.02984	6.78675	10.2195	9.27003	10.95
Emilin1	3.26212	3.75868	5.10534	7.53154	5.96246	6.21903	11.063	11.7466	11.8881	9.35394	9.54326	10.2409	12.1033	13.0372	12.2605	7.88723	11.2158	9.01781	13.8146	13.2476	15.3086	7.88723	11.2158	9.01781	11.7227	10.1828	8.80218	8.52724	7.8343	8.43481
Enpp1	20.5627	17.7326	18.4327	13.4235	16.6426	44.0715	134.151	121.507	138.539	71.2388	63.169	58.1504	86.3842	100.697	96.7653	7.46164	6.68012	20.7177	96.6744	82.0957	83.4218	7.46164	6.68012	20.7177	159.359	124.266	135.123	51.2425	34.8152	60.8964
Enpp2	14.6219	13.8695	16.044	245.234	243.807	208.584	5.53468	5.0193	4.84146	170.961	173.804	177.361	3.33832	5.3926	4.02438	237.829	190.435	206.416	6.57688	6.76708	6.67761	237.829	190.435	206.416	4.6894	6.75415	4.47666	219.624	241.766	245.494
Entpd1	10.7475	9.98537	10.6507	8.28493	7.05654	7.07449	13.9931	13.6284	11.4347	10.4004	10.0695	11.5013	9.56624	11.9591	11.5649	8.46343	8.88867	9.76401	12.3697	11.8226	12.1785	8.46343	8.88867	9.76401	11.4079	9.78417	9.12872	8.68008	8.52292	8.24234
Entpd5	7.88466	9.09163	8.29156	17.1455	18.9858	17.9767	11.7265	11.4046	11.1902	16.7599	18.097	16.7021	9.39937	10.2554	9.85942	20.1639	19.5665	20.1368	9.21624	9.93341	9.73389	20.1639	19.5665	20.1368	10.1731	11.294	10.81	18.0098	20.3131	19.8326
Entpd6	10.4797	9.23711	8.60582	15.1162	16.7037	16.6673	15.1704	15.3294	16.6742	15.5471	15.4871	15.5825	15.3235	15.9844	17.46	16.6935	16.8592	16.9323	14.7674	15.4675	17.643	16.6935	16.8592	16.9323	16.6401	13.9584	16.4387	16.5514	17.5977	18.314
Epgn	0.046609	0.0719207	0	0	0.114089	0	0	0	0	0.0518213	0	0.0533337	0.0286951	0.0344429	0	0	0	0.11634	0	0.103486	0.0347394	0	0	0.11634	0	0.0542012	0	0	0	0
Epo	0	0	0	0	0	0.152682	0	0	0	0	0	0	0.252018	0.100821	0.0842691	0	0	0	0	0	0.101701	0	0	0	0	0	0	0	0	0
Eppin	14.5583	11.3299	9.99913	571.849	534.536	552.673	434.22	467.086	391.952	409.404	434.978	425.987	494.703	387.125	446.221	442.433	406.521	478.888	339.923	372.35	351.06	442.433	406.521	478.888	299.252	312.065	344.44	398.177	418.394	379.001
Epx	0	0	0	0	0	0	0	0	0.0264515	0	0	0	0	0.0415715	0	0	0	0	0.0222418	0	0.0209642	0	0	0	0	0	0	0	0	0
Erbb3	27.3206	23.8232	23.9221	22.4627	28.9717	28.9056	38.3697	40.7917	42.6628	32.8235	39.6217	30.9908	36.1589	42.143	40.0998	30.5987	35.5392	28.2553	42.8471	40.2934	43.0783	30.5987	35.5392	28.2553	41.408	38.3397	43.6978	31.9595	34.7826	32.05
Ereg	0	0.0686483	0.0496085	0.0228755	0	0	0.194761	0.0196374	0.0502081	0	0	0.0610907	0.0766934	0.0920588	0.021981	0.0390058	0.0658023	0.0148068	0.0562892	0.0395137	0.106112	0.0390058	0.0658023	0.0148068	0.0495933	0	0.0184308	0	0	0
Esp1	0	0	0	0	0	0	0	0	0	0	0	0	0	0	0	0	0	0	0	0	0	0	0	0	0	0	0	0	0	0
Esp15	0	0	0	0	0	0	0	0	0	0	0	0	0	0	0	0	0	0	0	0	0	0	0	0	0	0	0	0	0	0
Esp16	0	0	0	0	0	0	0	0	0	0	0	0	0	0	0	0	0	0	0	0	0	0	0	0	0	0	0	0	0	0
Esp18	0	0	0	0	0	0	0	0	0	0	0	0	0	0	0	0	0	0	0	0	0	0	0	0	0	0	0	0	0	0
Esp23	0.157673	0	0	0	0	0	0	0	0.148234	0	0	0	0	0	0	0	0	0	0	0	0	0	0	0	0	0	0	0	0	0
Esp24	0	0	0	0	0	0	0	0	0	0	0	0	0	0	0	0	0	0	0	0	0	0	0	0	0	0	0	0	0	0
Esp3	0	0	0	0	0	0	0	0	0	0	0	0	0	0	0	0	0	0	0	0	0	0	0	0	0	0	0	0	0	0
Esp31	0	0	0	0	0	0	0	0	0	0	0	0	0	0	0	0	0	0	0	0	0	0	0	0	0	0	0	0	0	0
Esp34	0	0	0	0	0	0	0	0	0	0	0	0	0	0	0	0	0	0	0	0	0	0	0	0	0	0	0	0	0	0
Esp36	0	0	0	0	0	0	0	0	0	0	0	0	0	0	0	0	0	0	0	0	0	0	0	0	0	0	0	0	0	0
Esp38	0	0	0	0	0	0	0	0	0	0	0	0	0	0	0	0	0	0	0	0	0	0	0	0	0	0	0	0	0	0
Esp4	0	0	0	0	0	0	0	0	0	0	0	0	0	0	0	0	0	0	0	0	0	0	0	0	0	0	0	0	0	0
Esp6	0	0	0	0	0	0	0	0	0	0	0	0	0	0	0	0	0	0	0	0	0	0	0	0	0	0	0	0	0	0
Esp8	0	0	0	0	0.122576	0	0	0	0	0.111345	0	0	0	0	0	0	0	0.166649	0	0	0	0	0	0.166649	0	0	0	0	0	0
F10	0.060845	0	0	0	0	0	0	0	0.114446	0	0	0	0	0.0224811	0	0.0444552	0	0.025312	0.072174	0.0225152	0.0453511	0.0444552	0	0.025312	0	0	0	0	0	0
F11	0.0342499	0	0	0	0.0419182	0	0	0	0	0.0761613	0	0	0.042173	0.0506212	0	0	0.0844277	0	0	0	0	0	0.0844277	0	0	0	0	0	0	0
F12	0.0395742	0.0305328	0.073548	0	0	0.0442771	0	0	0	0	0	0	0.0243643	0.0584898	0.0244406	0.0867409	0	0.0329273	0.0312939	0.0585785	0.0589927	0.0867409	0	0.0329273	0	0	0	0	0	0
F2	0	0.177187	0.0355676	0.049203	0	0	0	0	0	0.0425568	0	0	0.0471302	0.0565712	0.0236389	0.0279652	0.0235878	0	0	0.056657	0	0.0279652	0.0235878	0	0	0	0	0	0	0.0494837
F3	52.2332	96.9901	85.4552	13.3322	14.2289	15.3938	18.4453	19.6588	16.2032	12.6472	13.7713	14.2605	16.5553	13.9688	15.8581	13.6578	13.8136	15.9017	14.6499	15.4756	12.5616	13.6578	13.8136	15.9017	17.7923	17.994	16.8923	14.734	13.7656	13.246
F5	0.300126	0.216618	0.314875	0.0622267	0.236982	0.075824	0.0847672	0.106837	0.127475	0.236823	0.244343	0.177261	0.107293	0.207496	0.119588	0.311244	0.262535	0.193336	0.168434	0.107489	0.281436	0.311244	0.262535	0.193336	0.170882	0.23644	0.36098	0.520701	0.607645	0.475639
F7	0	0	0.0393546	0	0	0	0.0463514	0	0	0.0470878	0	0	0	0.0625939	0	0	0.052198	0	0.0334898	0	0.0315662	0	0.052198	0	0	0.0492502	0	0	0	0
F8	1.05939	0.86139	0.797972	0.989584	1.1833	0.996902	1.45752	1.23557	1.73576	0.908925	1.19812	1.25397	1.66997	1.90472	1.77511	1.25228	1.48166	1.2168	1.72154	1.62909	1.67796	1.25228	1.48166	1.2168	1.4206	1.79933	1.8953	1.77354	1.82854	1.56752
F9	0.0289338	0.0669786	0	0.0371956	0	0.0323729	0	0.0958002	0.0816441	0	0	0	0	0.0213826	0	0.0211401	0.034065	0.0459923	0	0.0409114	0	0.0211401	0.034065	0.0459923	0.0268773	0	0.0299674	0	0.0741286	0
Fabp3	2.23765	2.71295	2.22785	3.08192	2.1518	2.50357	3.49858	3.70325	1.35238	3.37594	1.15254	3.10873	3.64034	2.59772	4.04653	0.81731	1.67395	3.05822	2.65378	3.31121	3.69246	0.81731	1.67395	3.05822	2.37521	2.04425	1.15878	1.40321	2.66045	0.619805
Fabp5	7.83031	11.795	12.5602	20.1314	17.3415	14.81	4.69303	3.6	3.6814	13.68	12.2114	11.4127	3.27105	4.40817	3.45399	12.9394	13.3831	11.9446	3.75913	4.41486	2.77898	12.9394	13.3831	11.9446	1.30374	2.81832	2.02749	18.0449	17.6678	19.8833
Fam151a	0	0	0	0.106186	0	0	0.0904058	0	0	0	0.0992749	0.0945225	0	0	0.0510152	0	0.0509048	0	0.0653201	0	0.0923521	0	0.0509048	0	0	0	0.0427769	0	0.052899	0.0533955
Fam151b	2.96387	3.8417	3.52532	1.6002	2.97452	2.1223	2.98431	1.76607	2.17398	2.83394	1.78102	1.96704	2.00717	2.32157	2.15989	1.73233	1.46113	1.67688	1.78119	1.71092	2.07651	1.73233	1.46113	1.67688	2.91836	2.1369	2.51717	1.88673	1.29061	2.37562
Fam20a	1.13735	1.47789	0.973434	0.500171	0.366314	0.234409	0.753414	0.528446	0.788136	0.366058	0.575531	0.479489	0.82922	0.774152	0.702424	0.656035	0.461127	0.597681	0.757378	0.642414	0.580022	0.656035	0.461127	0.597681	0.8063	0.382869	0.34099	0.492765	0.49836	0.425641
Fam3a	38.7881	35.3517	33.7128	37.4824	35.7963	37.4342	39.6085	42.9005	38.1194	31.8714	35.6351	33.1603	34.414	33.6284	36.79	33.575	31.9903	30.7451	30.6013	31.0607	33.2501	33.575	31.9903	30.7451	37.862	34.6372	34.5602	30.9708	33.2149	33.9321
Fam3b	0	0	0	0.138663	0.13202	0.120687	0.472227	0.119021	0.101424	0.119922	0.259277	0	0.332024	0.1594	0.133226	0.236411	0.199389	0.179486	0.341165	0	0.562744	0.236411	0.199389	0.179486	0	0.250859	0.446883	0	0.138133	0
Fam3c	166.504	152.968	147.671	102.443	99.6626	114.788	150.973	148.658	132.117	109.347	109.306	102.181	129.847	126.148	129.027	69.8586	65.6247	77.811	127.871	127.34	122.912	69.8586	65.6247	77.811	166.131	149.956	163.333	99.1605	96.1702	110.128
Fap	0.195862	0.302228	0.104002	0.359681	0.273959	0.219138	0.244985	0.370515	0.368397	0.342211	0.269018	0.16009	0.172267	0.413555	0.172806	0.306649	0.155192	0.349216	0.221262	0.310637	0.271118	0.306649	0.155192	0.349216	0.23393	0.227772	0.144898	0.33782	0.430057	0.180869
Fasl	0.282938	0.192198	0.424411	0	0	0	0.227205	0.0916214	0.117129	0	0.0997884	0	0.149309	0.149348	0.153851	0.121336	0.0511649	0.0345365	0	0.0921814	0.0309367	0.121336	0.0511649	0.0345365	0.0771261	0.0482696	0	0.0911309	0	0
Fau	2075.49	1949.13	2040.34	1471.09	1365.91	1624.54	1564.88	1732.16	1704.58	1439.98	1273.56	1345.49	1621	1454.63	1514.62	995.828	912.932	990.488	1395.13	1216.78	1260.92	995.828	912.932	990.488	1758.56	1425.74	1562.49	1189.31	1128.52	1253.68
Fbln1	8.20478	26.5015	25.7163	7.98157	5.61797	6.72359	15.0714	14.8535	9.96862	7.02688	6.71591	7.84096	9.62513	9.40664	10.4359	4.64994	6.27274	5.92275	7.06688	7.66475	7.25598	4.64994	6.27274	5.92275	7.33346	7.14328	6.26999	5.79276	3.74919	4.27166
Fbln5	1.51306	2.74286	2.34333	4.53835	3.32726	3.49584	3.08307	3.20364	2.78818	4.14431	4.61259	4.43418	2.08277	2.64553	2.42358	3.18171	4.58666	4.71858	2.33467	2.48565	2.29225	3.18171	4.58666	4.71858	3.00543	2.44628	2.17864	3.71307	3.05677	3.49885
Fbln7	1.34479	2.83331	2.18686	2.52656	2.15231	1.59141	1.86806	1.91205	1.41064	2.07031	2.23781	1.68683	1.60814	1.79652	1.35762	3.62786	4.06413	4.23905	3.2721	2.98599	2.94922	3.62786	4.06413	4.23905	2.01801	2.13531	2.06244	2.81014	3.34555	3.34345
Fbn1	0.700212	0.790861	1.11351	1.15993	1.17504	1.36493	2.50445	2.52523	2.92613	2.57646	2.74147	2.91599	2.74667	3.1583	3.23232	2.96944	4.66246	3.47775	3.65916	3.71877	3.9709	2.96944	4.66246	3.47775	3.15179	3.47551	3.49151	3.58928	3.28247	2.99583
Fbn2	0.020434	0.0472964	0.0632937	0.148849	0.125045	0.190519	0.164002	0.142813	0.121715	0.227203	0.180091	0.265011	0.113228	0.241628	0.143031	0.194091	0.197299	0.311714	0.344729	0.267202	0.37062	0.194091	0.197299	0.311714	0.113895	0.118818	0.148146	0.231764	0.11342	0.237766
Fbp1	1.53499	2.87615	2.03769	1.90273	2.61672	1.96275	3.29995	3.32712	6.03171	2.499	1.84479	1.50552	1.72129	1.70145	2.0991	4.68616	6.72272	4.33319	1.95075	3.00234	2.65589	4.68616	6.72272	4.33319	3.46284	3.76128	0.908464	2.40677	3.15954	1.77181
Fbrs	22.1345	19.328	19.9305	17.8661	19.0752	20.2534	17.1516	17.3881	18.7186	16.5023	18.0094	16.2313	22.2196	22.9936	23.1723	24.0701	23.193	18.6312	20.8277	20.6791	24.6618	24.0701	23.193	18.6312	20.9336	19.0893	20.8813	21.658	22.4533	20.2605
Fcgbp	0.507295	0.552146	0.547161	0.244544	0.144132	0.182437	0.208204	0.219927	0.187436	0.21152	0.108871	0.103663	0.178477	0.153983	0.139872	0.297847	0.150741	0.218591	0.214911	0.134101	0.229575	0.297847	0.150741	0.218591	0.1094	0.0737447	0.0750588	0.0894883	0.162448	0.0468474
Fcgr4	0.534402	0.927694	0.372442	0.515223	0.245269	0.822125	0.438658	0.958234	0.753793	1.11403	0.561973	1.07011	0.205625	0.444251	0.660061	0.780861	0.535121	1.05599	0.422572	0.444925	0.348512	0.780861	0.535121	1.05599	0.86871	0.310718	0.276743	0.733157	0.769963	0.94993
Fcgrt	50.9098	56.0871	58.8698	26.4235	21.1413	23.406	41.6516	45.4149	39.0466	26.3506	24.3204	26.4417	41.0518	37.116	38.0841	22.3772	26.4297	26.9624	40.4737	41.996	44.5013	22.3772	26.4297	26.9624	31.7534	35.67	31.0137	23.1111	20.1391	23.6868
Fcna	0.313931	0.484416	0.875155	30.1857	25.3584	28.2395	5.77219	6.58174	8.56111	21.7098	23.0146	21.3375	10.6298	12.5732	11.9427	27.9816	26.2705	31.5002	11.3197	11.6165	9.2656	27.9816	26.2705	31.5002	18.8965	12.339	19.0534	30.3896	26.2142	33.9284
Fcnb	0	0	0	0	0	0	0	0	0.0765452	0	0.0978319	0	0.501141	0.240598	0.251356	0	0	0	0.128735	0.180723	0.06067	0	0	0	0.226842	0.0946588	0.0843102	0	0.10425	0.105233
Fetub	11.7246	10.442	10.803	28.3252	23.159	25.215	8.15394	10.1148	7.97891	19.3563	21.2638	19.5454	14.1578	9.6095	11.7771	32.4842	30.426	25.8287	12.378	13.3962	12.389	32.4842	30.426	25.8287	10.8648	12.6888	10.6674	23.5612	22.0727	23.8661
Fga	0.229812	0.155144	0.0800809	24.7463	21.7481	22.9128	11.1344	13.6608	16.1805	17.4052	20.6091	18.7078	10.4584	11.5578	11.423	15.5422	23.0967	17.5263	4.4972	5.56992	4.85969	15.5422	23.0967	17.5263	2.02772	1.46943	2.34986	13.8525	14.2376	11.4435
Fgb	0.102125	0	0	0	0	0	0	0	0	0	0	0	0.157184	0.113201	0.0946058	0.373067	0.1888	0.212427	0	0.566862	0.0761171	0.373067	0.1888	0.212427	0	0	0	0	0	0
Fgf10	0.576715	1.28542	1.19091	0.597203	0.86269	0.69902	1.10457	1.02533	0.617719	0.587798	0.904889	1.08158	0.88768	1.11288	1.29612	0.374552	0.552882	0.693136	1.73556	1.826	1.61199	0.374552	0.552882	0.693136	0.758972	0.838353	0.746638	0.668173	0.800255	0.455649
Fgf15	0	0	0	0	0	0	0	0	0	0	0	0	0.0268537	0	0.0269379	0	0	0	0	0.0322817	0	0	0	0	0	0	0	0	0	0
Fgf16	0.0246676	0	0	0.126839	0.0301906	0	0.0809925	0	0	0	0	0	0	0	0	0.0360459	0.0152021	0.0205248	0	0	0.0183862	0.0360459	0.0152021	0.0205248	0.022915	0	0	0	0	0
Fgf17	0	0.036372	0	0	0	0.0527449	0	0	0.0886661	0	0	0	0	0	0.0582291	0.0688858	0	0	0	0.0697801	0.0351371	0.0688858	0	0	0.0437918	0.109643	0.0488261	0.155226	0	0
Fgf18	0.366786	0.808553	0.535602	0.336781	0.513043	0.29312	0.401446	0.462558	0.443474	0.407802	0.314862	0.17988	0.258071	0.271042	0.194157	0.30626	0.0968611	0.261578	0.37291	0.232673	0.195266	0.30626	0.0968611	0.261578	0.194685	0.243725	0.434172	0.115008	0.201319	0.270954
Fgf2	0.710007	0.76691	0.659768	0.912699	0.347589	1.74764	2.17579	2.35013	1.60208	2.68366	2.90122	1.46222	1.13637	1.88838	2.0168	1.86723	2.27464	2.48084	3.48052	3.36222	3.59808	1.86723	2.27464	2.48084	3.2973	3.30224	2.79438	2.18171	3.63654	2.75336
Fgf20	0.0549503	0	0	0	0	0	0	0.0606355	0	0	0	0	0	0	0	0	0	0	0	0	0	0	0	0	0	0	0	0	0	0
Fgf21	0	0	0	1.69113	1.72512	0.841085	1.02844	1.97003	2.20895	1.46259	1.694	1.72032	3.64448	3.26332	2.43727	0.686505	1.15801	0.938162	3.4922	2.29474	3.15153	0.686505	1.15801	0.938162	3.05495	3.71514	4.47693	1.85635	0.962703	1.45771
Fgf23	0	0	0	0	0	0	0	0	0	0	0	0	0	0	0	0	0	0	0	0	0	0	0	0	0	0	0	0	0	0
Fgf3	0	0	0	0	0	0	0	0	0	0	0	0	0	0	0	0.0515586	0	0	0	0	0	0.0515586	0	0	0	0	0	0	0	0
Fgf4	0	0	0	0	0	0	0	0	0	0	0	0	0	0	0	0	0	0	0	0	0	0	0	0	0	0	0	0	0	0
Fgf5	0	0	0.0591859	0	0	0	0	0	0	0	0	0	0	0	0	0	0	0	0.0251812	0	0	0	0	0	0.0295797	0	0	0	0	0
Fgf6	0	0	0	0	0	0	0	0	0	0	0	0	0	0	0	0	0	0	0	0	0	0	0	0	0	0	0	0	0	0
Fgf7	0.821941	1.79313	1.42222	0.983736	0.624394	0.539087	0.651416	0.813182	0.559754	0.50421	0.374692	0.421627	0.244298	0.481749	0.665171	0.64195	0.908278	0.919724	1.00858	1.15376	0.97177	0.64195	0.908278	0.919724	1.0005	0.88993	0.52839	0.715502	0.834954	0.806135
Fgf8	0.733482	0.559391	0.456753	0	0	0	0	0	0.19809	0.0966617	0	0.0994837	0	0.0642421	0	0	0	0	0	0	0	0	0	0	0	0	0	0	0	0
Fgf9	0.800179	0.836871	0.974889	0.182865	0.0652889	0.159159	0.0583837	0.294336	0.284296	0.0790841	0.0854818	0.20348	0.15327	0.197119	0.164732	0.103936	0.0328761	0.13316	0.224985	0.197418	0.0927771	0.103936	0.0328761	0.13316	0.247777	0.227469	0.478836	0.0780693	0.136656	0.0919565
Fgg	0.158986	0.0408875	0.196982	6.67618	4.41052	4.68415	1.27601	1.63739	1.54492	3.00498	4.39466	3.33525	0.848291	1.33149	1.01459	2.63287	5.38848	3.70384	0.335249	0.352989	0.39499	2.63287	5.38848	3.70384	0.393825	0	0.274439	3.37358	4.27604	3.90517
Fgl1	1.60146	2.00046	1.7716	1.37243	1.58668	1.19452	3.25505	3.11346	2.65327	1.18699	1.83302	1.74519	3.23942	2.53575	2.77862	2.06143	1.97363	1.90345	4.82408	5.19207	4.83116	2.06143	1.97363	1.90345	4.95859	6.11883	4.02815	2.17612	2.24628	2.85897
Fgl2	8.18414	17.8224	20.4807	11.0251	10.8332	9.31042	15.5944	16.6331	12.1822	10.038	10.6378	12.8239	8.68799	9.02167	8.6546	9.04832	11.6962	13.1131	10.2278	10.9528	9.47937	9.04832	11.6962	13.1131	8.73307	9.67736	6.54533	8.93984	9.42691	7.76435
Fibcd1	0	0.0474939	0.0715028	0	0	0	0.016843	0	0.0144735	0	0	0.0176106	0.01895	0.0113734	0.00950469	0.0112442	0.0379377	0.012805	0.0243397	0.0113906	0.0688248	0.0112442	0.0379377	0.012805	0.0857773	0.017897	0.0159391	0	0	0.0198963
Fjx1	5.19151	6.74852	6.2568	4.73218	5.73772	6.65332	6.57717	7.56896	10.5044	7.34643	6.61739	6.40871	8.63956	9.74251	9.0164	4.18385	3.47082	4.16251	8.758	7.87104	8.93502	4.18385	3.47082	4.16251	9.84981	8.59855	8.92893	4.52397	4.55383	5.8575
Flrt1	2.52321	2.39525	2.28721	0.0635988	0.15138	0.166062	0.934047	0.545964	0.697955	0.33006	0.431083	0.268923	0.525448	0.429625	0.550012	0.117482	0.205815	0.113207	0.449929	0.320419	0.534716	0.117482	0.205815	0.113207	0.758344	0.517826	0.64052	0.298672	0.190114	0.15991
Flrt2	1.89866	2.0994	2.10397	0.926679	0.78287	0.965587	1.8113	1.66945	1.26048	1.39987	1.025	1.12702	1.27525	1.29064	1.34822	0.727007	0.944877	1.29258	1.60583	1.75853	1.59684	0.727007	0.944877	1.29258	1.61288	1.32246	1.13571	0.869262	0.936375	0.971381
Flrt3	3.48172	2.92892	2.99277	0.547278	0.543711	0.704146	0.952159	1.08261	1.00969	0.658597	0.467166	0.974365	0.938086	1.10806	0.943225	0.554499	0.661547	0.816296	1.52318	1.42485	1.27025	0.554499	0.661547	0.816296	1.12198	0.645792	0.901058	0.548363	0.663857	0.717932
Flt1	0.967517	0.48876	0.973979	2.63551	2.32598	1.94591	2.19343	1.47441	1.80905	4.11095	4.29121	4.62634	1.56722	1.8642	1.64326	6.83347	5.95569	5.59695	1.88544	1.78178	2.02611	6.83347	5.95569	5.59695	1.99018	2.0896	1.94449	4.76618	5.1489	4.929
Flt3l	6.64908	6.54385	7.45168	3.60794	1.30638	1.97385	2.98418	2.03515	2.48841	2.85305	2.24491	3.30326	3.94944	4.06905	4.28493	2.48215	3.31067	3.63149	2.59977	4.27277	3.99165	2.48215	3.31067	3.63149	3.05404	4.38272	2.38494	3.08038	1.84892	1.96966
Fmod	25.1624	50.3127	51.832	43.9631	36.7296	39.4726	40.4001	38.5826	33.8978	37.8203	40.2153	39.8587	34.9579	30.1615	32.8055	37.5581	42.3803	50.8613	42.0877	46.6467	43.4604	37.5581	42.3803	50.8613	33.2383	33.092	29.0355	31.956	31.9252	31.2023
Fn1	1.88694	1.83836	2.21696	2.71211	3.29626	3.42468	3.73614	3.54606	5.6	5.57449	5.23781	5.26488	4.77445	5.20104	5.56309	8.51049	9.68486	6.95743	5.29884	5.46879	5.48114	8.51049	9.68486	6.95743	5.02172	5.60626	4.48459	4.74464	4.27148	3.65384
Fndc4	1.28639	1.88051	1.98179	0.870331	0.952929	0.64388	1.14854	1.15803	1.40078	1.01625	0.650951	1.00717	1.29219	1.27586	1.27533	0.544134	0.83448	0.676001	0.990471	1.12747	1.08497	0.544134	0.83448	0.676001	0.88051	0.787346	0.771349	0.631648	0.563661	0.525182
Frzb	0	0.119233	0.0957369	0	0.0630469	0.0576351	0.0281894	0.0284226	0.024223	0.0572757	0	0.206316	0.0634308	0.0190346	0.0795369	0	0.0158732	0.0857239	0.0203679	0.0190635	0	0	0.0158732	0.0857239	0	0.0599061	0.0533531	0	0.0989706	0.0332992
Fshb	0	0	0	0	0	0	0	0	0	0	0	0	0	0	0	0	0	0	0	0	0	0	0	0	0	0	0	0	0	0
Fst	3.15614	6.00079	5.64448	0.572227	0.98066	1.32217	1.07182	1.04793	1.01791	0.594556	0.607089	0.919768	0.791557	0.819644	0.702376	0.334336	0.402615	0.493845	0.586685	0.677915	0.724328	0.334336	0.402615	0.493845	0.469728	0.656548	0.460813	0.130374	0.318718	0.367094
Fstl1	6.20547	13.2376	13.8813	20.3387	13.9825	15.1732	21.9714	21.3143	18.0106	21.2016	18.2001	22.6904	15.7503	18.1162	17.0434	14.6828	18.7291	20.602	19.5475	20.4706	19.2671	14.6828	18.7291	20.602	17.1029	18.5431	15.0887	17.5691	17.0283	16.4173
Fuca2	31.3463	28.6761	29.7178	49.2415	48.5037	53.0037	68.0422	69.5321	62.3474	49.3959	53.9077	49.5351	56.6686	56.8803	56.0279	34.7496	37.0153	37.1048	46.5665	45.6562	43.3493	34.7496	37.0153	37.1048	54.0441	56.6767	54.2448	44.1336	44.4999	44.458
Gabbr1	3.77487	3.05112	2.79407	1.5965	2.10002	1.07872	2.02099	1.40658	2.15163	1.76245	1.53188	1.32769	3.99426	4.81867	3.97649	4.0595	3.44431	3.12734	4.65215	5.84197	5.93183	4.0595	3.44431	3.12734	2.24672	2.77459	2.38643	2.20619	1.82102	1.45777
Gal	0.140858	0.108677	0	0	0	0	0.308325	0	0	0	0	0	0	0.104066	0	0.1029	0.173565	0	0.111372	0	0.104974	0.1029	0.173565	0	0	0	0.145889	0	0	0
Gas6	62.3063	92.9574	97.2397	56.3439	51.9603	56.7709	74.6001	72.8581	65.6173	57.1328	56.0199	60.1069	70.8977	61.0181	64.4111	53.0314	55.3949	56.5438	62.1667	63.9712	68.8746	53.0314	55.3949	56.5438	56.3831	58.2244	56.8895	52.222	50.5148	48.9441
Gast	0	0.213487	0	0	0	0	0	0	0	0	0	0	0.340611	0	0	0	0	0	0	0	0.412356	0	0	0	0	0	0	0	0.35419	0
Gc	378.906	296.028	288.578	4.30398	3.45916	14.4003	69.766	56.0908	63.6271	19.7732	15.991	17.0664	20.1581	23.9067	22.7455	6.09963	5.78793	10.5281	28.0232	20.3387	22.0058	6.09963	5.78793	10.5281	71.1707	57.3413	47.5573	10.3086	7.68543	12.2547
Gcg	2.59867	1.3974	1.39034	0	0	0	0	0	0	0	0	0	0	0	0	0	0	0	0	0	0	0	0	0	0	0	0	0	0	0
Gcnt1	8.79298	9.29473	10.0892	4.12797	5.12355	7.61183	13.3565	12.2851	14.1036	8.88498	8.61635	8.04531	10.492	11.5435	10.6403	8.66359	7.59252	10.4794	20.5147	18.6376	17.8388	8.66359	7.59252	10.4794	36.4212	27.0757	30.6894	14.4822	11.8511	16.5143
Gdf1	0.575522	0.143044	0.38202	0.51561	0.124572	0.328351	0.262566	0.493813	0.538247	0.320154	0.152036	0.29161	0.313694	0.960248	0.257388	0.367923	0.126316	0.116867	0.576948	0.331015	0.361405	0.367923	0.126316	0.116867	0.13555	0.297669	0.472321	0.11582	0.0741286	0.527937
Gdf10	2.21521	8.12411	9.2772	9.71308	8.76492	7.06191	9.00031	10.1128	9.01804	8.90726	7.07511	9.82697	7.60386	6.68277	6.74684	6.25226	6.19	8.18062	6.11907	6.4234	5.42831	6.25226	6.19	8.18062	6.31436	5.46981	4.96579	6.16173	5.28592	4.39391
Gdf15	1.82557	0.673624	0.958834	0.51016	0.971437	0.888051	0.521217	0.613073	0.746363	0.352981	0.286175	0.544924	0.293185	0.234598	0.784277	0.753846	0.83145	0.528302	0.251048	0.117477	0.295784	0.753846	0.83145	0.528302	0.73728	0.738383	0.411036	0.522678	0.914848	0.513044
Gdf2	0	0	0	0.0646032	0	0	0	0	0.0236318	0	0	0	0	0	0	0	0	0	0	0	0	0	0	0	0	0	0	0	0	0
Gdf3	0.110131	0.141616	0.136451	0.0471905	0.0898592	0	0.120533	0.0405094	0.0345235	0.163265	0	0	0.135608	0	0.0453442	0.107286	0.0904925	0.0916338	0	0.0271699	0	0.107286	0.0904925	0.0916338	0	0	0	0.0402925	0	0
Gdf5	0.0662629	0.025562	0	0	0	0	0.0725215	0	0	0.0736744	0	0.0379123	0.0203979	0.0244842	0.0204618	0	0	0	0.0261994	0	0.0740835	0	0	0	0.0307771	0.0770579	0	0	0	0
Gdf6	0.0630691	0	0.0586065	0	0	0.0235214	0.0230087	0.0231991	0.0790859	0.0467497	0	0	0	0.0310731	0	0.0307204	0.0259123	0.0349848	0	0	0	0.0307204	0.0259123	0.0349848	0	0	0	0.0461498	0	0
Gdf7	0	0.0902463	0.108694	0	0	0	0	0	0	0	0	0	0	0.0432178	0	0	0	0	0.0462469	0	0	0	0	0	0	0	0.0605738	0.12838	0	0
Gdf9	0.218498	0.0674313	0.121822	0.0561749	0	0.0977854	0.0956541	0.433993	0.246574	0	0.105038	0	0.0807121	0.0968795	0.107953	0.0638551	0.134649	0	0.0691119	0.161711	0.130284	0.0638551	0.134649	0	0.0405937	0	0.0452602	0.0959265	0.391787	0.0564951
Gdnf	0	0.0166322	0.0601022	0.609722	0.844403	0.771921	0.0943813	0.118957	0.385247	0.406438	0.518205	0.814141	0.132741	0.159335	0.0532941	0.802653	0.517566	0.556077	0.18753	0.111703	0.11249	0.802653	0.517566	0.556077	0.040055	0.0903429	0.11165	0.283974	0.277994	0.362363
Gfer	8.5005	7.41684	7.81631	11.8998	11.7654	11.3531	8.96241	8.05411	8.70546	10.6882	9.30678	10.5418	7.398	7.95901	8.49312	9.91742	9.1055	9.81291	6.58109	6.98293	6.36892	9.91742	9.1055	9.81291	9.67404	8.07376	8.75797	10.1603	10.0322	12.3128
Gfra1	52.5995	48.2739	44.8579	106.383	115.553	140.326	240.666	235.711	219.401	142.826	142.662	135.298	190.943	199.944	193.518	62.2413	67.6303	86.7329	220.836	213.224	219.844	62.2413	67.6303	86.7329	210.194	186.837	209.795	117.849	117.355	130.354
Gfra4	4.11801	3.21077	3.77432	2.20566	1.40821	2.04771	4.31917	4.36627	4.68475	2.20538	2.68076	2.29059	6.97196	4.77588	5.99668	1.64723	1.90322	2.06404	5.40058	5.02013	5.97094	1.64723	1.90322	2.06404	5.04723	4.19014	4.1466	2.50606	2.12427	2.07031
Ggh	126.996	117.443	118.357	91.9137	87.7389	91.0785	76.7552	70.1013	74.266	77.7648	75.9015	84.8806	61.5429	54.9989	55.0813	78.7677	71.2722	83.4833	70.1324	71.077	62.6223	78.7677	71.2722	83.4833	108.826	95.8941	107.147	95.4289	95.0034	96.7834
Ggt1	18.5867	14.3179	13.587	54.6374	54.8539	81.7496	183.264	194.123	207.899	86.5397	81.4266	79.3545	173.037	177.956	175.48	36.1804	41.1188	49.6812	177.009	160.418	179.359	36.1804	41.1188	49.6812	207.033	183.199	181.053	84.0297	76.2469	83.8174
Gh	0	0	0	0	0	0	0	0	0	0	0	0	0	0	0	0	0	0	0	0	0	0	0	0	0	0	0	0	0	0
Ghr	8.86664	9.58539	10.6328	7.34521	6.92043	6.94513	3.32784	3.99547	2.97795	6.64442	5.84025	5.15354	3.18013	3.32944	3.26071	7.37981	8.1401	7.25711	3.76181	4.30738	3.59315	7.37981	8.1401	7.25711	2.56704	3.76798	3.56885	4.57842	4.86699	4.51581
Ghrh	0	0	0	0	0	0	0	0	0	0	0	0	0.136795	0	0	0.162337	0	0	0	0	0	0.162337	0	0	0	0	0	0	0	0
Ghrl	0	0.271325	0.340386	0.470787	0	0	0.400701	0.216954	0	0.814212	0	0.418891	0.484343	0.726323	0.425153	0.267453	0.931133	0	0.289476	0	1.33781	0.267453	0.931133	0	1.77919	0.425798	0.379387	0	0.468775	0.908886
Gip	0	0	0	0	0	0	0	0	0	0	0	0	0	0	0	0	0	0	0	0	0.116714	0	0	0	0	0	0	0	0	0
Gkn1	0	0	0	0	0	0	0	0	0	0	0	0	0	0	0	0	0	0	0	0	0	0	0	0	0	0	0	0	0	0
Gkn2	0	0	0	0	0	0	0	0	0	0	0	0	0	0	0	0	0	0	0	0	0	0	0	0	0	0	0	0	0	0
Gkn3	3.67209	3.29009	2.20146	1.37044	1.01483	1.32531	1.16678	0.653496	0.556875	0.263379	0.569444	0.271065	0.947968	2.01294	0.950938	0.692291	0.291934	0.197098	0.280981	0.788867	0.882804	0.692291	0.291934	0.197098	0.770175	0.96416	0	0.779997	0.758428	0.612497
Gla	5.12063	5.15313	5.40195	9.92141	9.20387	8.16474	9.23217	8.73528	8.93354	7.81129	8.74057	8.35064	7.99583	6.50815	8.63199	8.13326	9.08607	9.20053	9.018	10.8207	10.1226	8.13326	9.08607	9.20053	8.47953	8.34262	8.48048	6.97796	7.4459	7.86742
Glb1	45.6433	40.2157	38.456	54.1315	58.0871	57.0601	55.5097	63.4083	56.7575	49.663	53.0632	50.3089	53.63	48.1817	48.3794	59.318	58.62	61.242	63.5254	64.6182	64.7987	59.318	58.62	61.242	65.813	68.7855	75.8284	66.5735	64.9614	70.5518
Glb1l	10.7951	8.71115	8.66976	8.28183	7.72683	7.88324	10.1876	9.62988	12.3005	7.97791	7.71695	7.93948	12.165	11.927	12.0567	7.33629	8.77752	7.70925	10.0701	11.5464	12.0453	7.33629	8.77752	7.70925	11.3292	10.7749	11.56	9.10531	8.55561	8.52427
Gldn	0.173167	0.133604	0.2048	7.75063	8.03438	9.75774	14.8172	17.2157	12.5106	9.25943	11.4274	10.3763	23.3391	21.9421	21.6719	2.36943	0.688839	2.98651	34.6082	39.6746	35.4951	2.36943	0.688839	2.98651	33.5039	38.4458	36.9464	4.25065	5.80725	4.74218
Glipr1	6.84935	5.28449	5.69863	7.06423	4.87376	5.34649	5.57862	3.86675	3.44498	3.45331	4.97729	4.37427	2.74574	2.41284	3.00026	4.36396	3.28807	3.51195	2.51905	2.88801	2.43371	4.36396	3.28807	3.51195	4.51276	4.72326	2.63961	4.19569	4.89584	5.25091
Glipr1l1	0.201748	0	0.0937365	0	0.123459	0.225724	0	0	0	0	0	0	0	0	0	0.0736947	0.0621545	0	0	0	0	0.0736947	0.0621545	0	0.187396	0	0.417906	0	0	0.130401
Glipr1l2	0	0	0	0	0.102183	0.0467061	0.0913762	0	0	0	0	0	0	0	0	0	0.0514511	0	0	0.0308959	0	0	0.0514511	0	0.0387783	0	0	0.0458183	0	0
Glipr2	8.78455	7.63962	7.69754	3.56601	2.49922	3.83656	7.80104	7.82291	7.57277	4.4123	3.65806	5.33466	4.88647	5.86531	5.2825	2.13939	2.68302	3.39809	4.44822	4.53398	4.39373	2.13939	2.68302	3.39809	4.22329	4.83896	4.38952	3.38306	2.71411	3.93503
Gm13271	0	0	0.374946	0	0	0	0	0	0	0.224265	0.242465	0.23081	0	0	0	0.14737	0.248554	0.167827	0	0	0.15034	0.14737	0.248554	0.167827	0	0	0	0.221387	0	0.782305
Gm13272	0.114953	0	0	0	0	0	0	0	0	0	0	0	0	0.0849331	0.141975	0	0	0	0	0	0	0	0	0	0	0	0.119059	0	0.147204	0
Gm13275	0	0	0	0	0.0632797	0	0	0	0	0	0	0	0.0318315	0	0.0319312	0.0755501	0	0	0	0	0	0.0755501	0	0	0	0.180376	0	0.0567477	0	0
Gm13276	0	0	0	0	0	0	0	0	0	0.0617736	0	0	0	0	0	0	0	0	0	0	0	0	0	0	0	0	0	0	0	0
Gm13277	0	0	0	0.0714224	0	0	0	0	0	0	0	0	0	0.0410572	0	0	0.0342383	0	0	0	0	0	0.0342383	0	0	0	0	0	0	0
Gm13283	0	0.0886903	0.10682	0	0	0	0	0	0	0	0.41446	0	0.0707656	0	0.0709873	0.083979	0.212481	0.191273	0	0	0	0.083979	0.212481	0.191273	0.320321	0.133667	0.119059	0.126158	0.147204	0
Gm13539	0	0	0	0	0	0.198797	0	0	0	0	0	0.60985	0	0	0	0.129795	0.109459	0	0	0	0	0.129795	0.109459	0	0	0	0	0	0	0.229669
Gm14743	0	0	0	0	0	0	0	0	0	0	0	0	0	0	0	0	0	0	0	0	0	0	0	0	0	0	0	0	0	0
Gm14744	0	0	0	7.97589	7.30722	8.5137	0	0	0	4.42503	5.90917	5.62575	0	0	0	3.50646	2.38027	3.11665	0	0	0	3.50646	2.38027	3.11665	0	0	0	6.93781	6.59606	4.99396
Gm2663	0	0	0	0	0	0	0	0	0	0	0	0	0	0	0	0	0	0	0	0	0	0	0	0	0	0	0	0	0	0
Gm5938	0	0	0	0	0	0	0	0	0	0	0	0	0	0	0	0	0	0	0	0	0	0	0	0	0	0	0	0	0	0
Gm6040	102.285	88.9761	86.1085	6.73224	5.23241	19.0135	70.8871	64.39	86.0242	37.4295	31.0851	28.2494	44.5442	56.2266	50.756	1.24931	0.856106	8.35857	70.3969	40.9685	46.041	1.24931	0.856106	8.35857	58.8707	55.1806	59.7766	22.9906	17.1085	28.1856
Gnrh1	0.656312	0.337577	0.406582	0.56245	0	0	0	0	0.616929	0	0.262923	0	0.134658	0.646382	0.13508	0.479403	0.404271	0	0	0.323681	0	0.479403	0.404271	0	0	0.76305	0.67975	0	0	0
Gp1ba	0.166221	0.277864	0.205946	0.142449	0.271249	0.495931	0.242561	0.336279	0.286591	0.0924071	0.133178	0.126805	0.375237	0.307098	0.427742	0.40482	0.375604	0.276609	0.350517	0.492102	0.454276	0.40482	0.375604	0.276609	0.386026	0.644339	0.344314	0.304071	0.354835	0.393976
Gp2	0	0	0	0.0506713	0	0	0	0	0	0	0	0	0	0	0	0.0287997	0.072875	0	0	0	0	0.0287997	0.072875	0	0.0366168	0	0	0	0.0504866	0
Gpc4	59.8833	51.4937	49.3032	65.5337	61.7483	78.5106	127.325	129.76	125.751	76.2605	82.3124	74.3731	125.729	120.431	125.92	41.2707	44.423	54.5723	104.982	102.993	97.2313	41.2707	44.423	54.5723	138.794	118.954	139.173	76.1506	69.2238	76.3101
Gpha2	0.725457	0.279857	0.168531	0.23314	0.443941	0.608751	0	0	0.511493	0.201612	0	0.414991	0.446555	0.133978	0.671931	0.397452	0.558632	0.905248	0.143391	0.134181	0	0.397452	0.558632	0.905248	0	0	0.751365	0.597073	0	0.468855
Gphb5	0	0	0	0	0	0	0	0	0	0	0	0	0	0	0	0	0	0	0	0	0	0	0	0	0	0	0	0	0	0
Gpi1	106.379	102.231	101.129	106.214	107.348	111.057	106.667	110.657	113.114	106.741	105.569	101.174	115.579	110.216	111.867	90.2967	90.2558	88.2743	105.627	105.559	111.997	90.2967	90.2558	88.2743	131.01	122.589	121.385	102.681	99.9531	99.7096
Gpld1	14.0422	12.264	13.3405	16.9808	17.9359	17.4331	23.1215	24.7863	25.8071	20.1714	20.1419	19.2862	24.9695	25.5611	25.882	16.6062	17.1243	17.0294	26.8046	26.0067	27.7001	16.6062	17.1243	17.0294	25.9288	23.5089	26.2404	18.1195	20.0384	19.9618
Gprc5a	1.72301	1.18486	2.05358	7.89659	7.3349	6.91483	0.491935	0.867993	0.810184	5.08082	6.57238	6.17206	0.530398	0.802729	0.717124	10.4267	7.15574	8.38354	0.622012	0.72078	0.335019	10.4267	7.15574	8.38354	0.939462	0.261352	0.659506	2.42559	2.92646	2.80864
Gprc5c	46.6563	44.6187	44.6148	36.42	35.5902	38.8182	37.3948	39.1983	44.5209	38.5019	37.8686	39.6432	33.4938	36.3158	32.4782	46.6133	42.6179	42.4837	37.2519	33.5061	37.4317	46.6133	42.6179	42.4837	30.9797	29.0956	30.5887	37.71	36.6168	37.0717
Gprc5d	0	0	0	0.0806982	0	0	0	0	0	0	0	0	0	0	0.0387674	0	0.11607	0	0	0.0464583	0.0467882	0	0.11607	0	0	0	0	0.20672	0	0
Gpt	8.50211	8.82761	10.0017	1.97657	1.60513	1.61914	2.77174	2.8445	2.72186	2.11182	1.95664	1.34547	4.12069	3.84325	3.37949	1.38773	1.92297	1.46749	3.36156	3.34703	4.14598	1.38773	1.92297	1.46749	3.69685	2.52435	2.95086	2.77963	2.20103	1.92937
Gpt2	20.4204	19.6698	18.1704	21.6628	21.9125	23.3778	26.6834	25.7207	23.356	22.6589	24.021	23.1077	25.5511	25.3043	25.8349	20.5713	18.928	20.2175	28.2837	28.6861	28.3348	20.5713	18.928	20.2175	25.6568	27.8013	28.1995	27.213	26.6047	27.2804
Gpx3	232.859	269.446	251.852	139.471	119.888	153.376	298.901	290.671	319.305	136.966	123.164	129.633	221.431	201.304	208.612	149.086	161.572	169.914	226.989	237.266	232.996	149.086	161.572	169.914	254.632	279.578	240.072	151.51	142.23	117.621
Gpx5	971.705	758.672	733.136	41013.6	41905.1	43703.2	31157.3	31511	25000.1	34542.3	33668.6	34921.7	27348.8	25001.4	26629.3	26536.5	25121.5	28825.1	22510.3	24023.1	22842.4	26536.5	25121.5	28825.1	39016.3	39044.5	41571	33023.5	32670.9	34192.7
Grem1	0.0974345	0.150348	0.13581	0.313125	0.536623	0.0545067	0.533187	0.591338	0.412324	0.433322	0.292747	0.390222	0.209951	0.252005	0.120348	0.249153	0.180129	0.162137	0.0385235	0.324498	0.290485	0.249153	0.180129	0.162137	0.181018	0.0566527	0	0.160411	0.187186	0
Grem2	1.64001	1.38728	2.4053	1.4224	1.13661	1.17169	2.81131	2.74736	1.80254	1.53787	1.971	1.37926	2.0316	2.278	2.26983	1.31375	1.4491	1.79205	2.73442	2.88107	3.06337	1.31375	1.4491	1.79205	2.01909	2.29786	2.10788	1.45308	1.99939	1.60937
Grn	123.259	111.827	111.973	165.753	147.479	155.403	127.53	142.613	144.866	132.078	139.252	128.715	164.596	164.212	167.952	143.989	171.275	140.224	156.31	155.003	168.096	143.989	171.275	140.224	141.569	141.277	147.497	157.499	154.422	156.464
Grp	0.10102	0.3897	0.281615	0.259718	0	0.113025	0	0	0.0949864	0	0.242815	0	0	0	0	0	0	0	0	0.0747541	0.0752884	0	0	0	0.093833	0	0.104627	0	0	0
Gsn	157.016	392.454	380.425	350.456	253.6	297.391	328.831	344.918	268.729	269.432	286.265	324.341	430.11	344.799	379.441	259.357	310.708	367.089	388.211	447.2	403.287	259.357	310.708	367.089	439.057	422.398	410.825	282.257	254.082	248.931
Gusb	24.2881	26.3592	23.5796	29.8244	27.4832	31.2748	41.0289	41.9505	38.4392	30.2854	29.1525	28.9302	37.9954	36.9308	39.0543	20.2417	22.7007	22.0178	42.0477	40.9407	40.5121	20.2417	22.7007	22.0178	38.3442	40.9949	42.2367	27.2718	25.9371	27.9872
Gzma	3.93529	3.7553	2.59828	1.86374	0.76048	1.27454	1.02007	1.14267	0.486872	0.460532	0.622303	0.592465	0.956292	0.612139	0.76743	0.0756568	0.0638091	0.344636	0.0818851	0.153267	0.385908	0.0756568	0.0638091	0.344636	0.865732	0.12042	0.214517	0.340967	0.132618	0
Gzmb	1.38399	0.756352	1.82192	0.815415	0.211732	0.709709	1.13603	1.33627	0.596508	0.961712	0.623739	0.593867	1.02956	1.49144	0.676652	0.758358	0.746243	0.71969	1.09438	1.36568	0.601721	0.758358	0.746243	0.71969	0.535667	0.871761	0.597255	0.569623	0.812406	0.521849
H2-D1	310.383	274.792	284.474	198.913	179.096	198.285	200.183	222.658	234.038	182.744	179.712	185.469	235.6	211.768	217.909	202.865	264.126	216.195	289.406	283.702	296.921	202.865	264.126	216.195	405.92	345.909	377.187	246.998	231.63	239.871
H2-K1	221.656	185.191	193.493	167.084	154.392	174.335	192.131	195.105	223.034	168.661	158.366	161.878	191.592	176.408	179.048	162.05	193.149	157.478	179.378	169.284	169.508	162.05	193.149	157.478	380.051	329.361	353.446	235.139	237.195	245.942
H2-L	16.0109	11.6554	13.6055	11.3762	11.7409	10.3807	12.4982	10.3221	14.3646	15.9676	13.8509	12.2609	3.07109	5.72054	7.27191	12.9954	24.5512	11.8071	35.0997	14.5178	26.4084	12.9954	24.5512	11.8071	59.7545	54.2172	51.3826	24.5021	24.3718	24.7278
H2-M1	0	0	0	0	0	0	0	0	0	0	0	0	0	0	0	0	0	0	0	0	0	0	0	0	0	0	0	0	0	0
H2-M10.1	0	0	0	0	0	0	0	0	0	0	0	0	0	0	0	0	0	0	0	0	0	0	0	0	0	0	0	0	0	0
H2-M10.2	0	0	0	0	0	0	0	0	0	0	0	0	0	0.0656443	0.0548639	0.12981	0	0	0.0702479	0	0.0662128	0.12981	0	0	0	0	0	0.29251	0	0
H2-M10.3	0	0	0	0	0	0	0	0	0	0	0	0	0	0	0	0	0	0	0	0	0	0	0	0	0	0	0	0	0	0
H2-M10.4	0	0	0	0	0	0	0	0	0	0	0	0	0	0	0	0	0	0	0	0	0	0	0	0	0	0	0	0	0	0
H2-M10.5	0	0	0	0	0	0	0	0	0	0	0	0	0	0.0437662	0.0365773	0	0.0364973	0	0	0.0438326	0	0	0.0364973	0	0	0	0	0	0	0
H2-M10.6	0	0	0	0	0	0	0	0	0.0547238	0	0.069938	0	0	0	0.0359389	0.0425162	0	0.0968361	0	0	0	0.0425162	0	0.0968361	0.0540564	0	0	0.0638701	0.149061	0
H2-M11	0	0	0	0	0	0	0	0	0	0	0	0	0	0	0	0	0	0	0	0	0	0	0	0	0	0	0	0	0	0
H2-M2	0.0527954	0	0.0981194	0	0.258464	0	0	0	0.198593	0.0586991	0.0634506	0.181237	0.0325036	0	0	0	0.22774	0.0878542	0.0417481	0	0.03935	0	0.22774	0.0878542	0	0.0613948	0	0.0579459	0	0
H2-M3	5.49521	5.60881	7.60638	5.07724	3.64301	3.26626	3.7589	4.29514	4.46781	3.24576	3.6461	3.92998	4.08793	3.34163	3.49977	2.50926	2.18698	2.61945	1.58423	2.41471	1.57856	2.50926	2.18698	2.61945	2.28642	2.13008	2.5493	2.07325	2.71253	1.77603
H2-M5	0	0	0.0672037	0	0	0	0	0.159603	0	0	0	0	0.13357	0.16032	0	0.105674	0.0445644	0	0	0.321126	0.107803	0.105674	0.0445644	0	0	0	0	0.0793743	0	0
H2-M9	0	0	0	0	0.103604	0	0	0	0.0795989	0	0	0.0968601	0	0	0	0.0618443	0.260804	0.0704292	0	0.0626442	0	0.0618443	0.260804	0.0704292	0	0	0	0	0.216817	0.109432
H2-Q1	0.76846	0.32609	0.321339	0	0.188103	0.0859782	0	0.0847983	0.252938	0.256322	0.092355	0.0879342	0.283867	0.170366	0.118649	0.0280726	0.189427	0.127878	0.0607673	0.113749	0.0572768	0.0280726	0.189427	0.127878	0.14277	0.0446823	0.0795904	0.0843443	0.0984242	0.0993477
H2-Q10	0	0.042496	0	0	0	0	0.0602824	0.182336	0.207186	0.061239	0.132392	0	0.20346	0.0814039	0.0340162	0.120725	0.101826	0.137483	0	0.0815274	0.0821054	0.120725	0.101826	0.137483	0.0511646	0.256206	0	0.18136	0.0705434	0.284827
H2-Q2	6.55581	6.50317	4.56895	2.80912	1.81487	1.65908	2.30625	1.80847	2.56859	1.90893	1.21935	1.96465	1.96993	2.36443	1.59052	1.14037	0.625185	0.90907	0.24685	0.577565	0.75618	1.14037	0.625185	0.90907	0.434971	1.45207	0.727493	0.342625	0.699652	0.908038
H2-Q4	33.7493	31.4026	35.3274	24.2091	20.5181	16.5415	14.4473	16.8971	18.9933	18.9331	16.9223	17.7233	18.5838	20.2252	18.5605	9.90167	11.7141	9.0429	9.60338	9.63946	9.93725	9.90167	11.7141	9.0429	15.8592	18.7792	15.4949	13.2328	15.2726	12.0029
H2-Q6	0.100485	1.42683	0.0387923	0.980115	0.358442	0.473885	8.31147e-05	1.78006	1.07694	0.0143844	1.45727	1.43737	0.0529408	0.0334859	1.67569	2.82067	0.00687354	0.000666868	2.05731	0.00731048	0.0119921	2.82067	0.00687354	0.000666868	0.101052	3.34291	0.789641	2.24647	2.17651	1.39337
H2-Q7	5.69366	5.30008	4.29634	2.92037	0.936067	1.72968	3.80377	4.05932	3.26702	3.00642	1.28769	1.64773	2.62853	3.44095	2.67902	3.51867	6.41576	3.2548	2.81437	3.20637	3.04741	3.51867	6.41576	3.2548	4.12952	4.74665	2.46498	2.19797	2.34878	2.8355
H2-Q8	3.10503	2.09783	4.94818	0.94729	0.713944	0.899146	1.60996	0.00465701	0.0207927	1.23684	0.0527618	0.00213877	2.02667	1.88598	0.310281	0.00238141	3.8325	2.44722	0.00328265	1.65794	2.11676	0.00238141	3.8325	2.44722	2.3141	0.00105546	0.76327	0.11617	0.00976738	0.000690647
H2-Q9	1.86676	0.674129	1.35186	0.595724	0.690575	0.438008	6.62112e-05	0.995672	0.434823	0	0.428274	0.290857	0.755419	3.86377e-05	0.760824	2.07607	1.41694	1.28158	0.402434	0.995668	0.77305	2.07607	1.41694	1.28158	6.24568e-05	1.08524	0.564881	0.542636	0.174229	0.18906
H2-T10	1.27285	1.14279	1.6897	1.01567	1.54714	0.913359	0.922281	1.13346	0.619188	0.75094	0.905355	0.832333	0.847632	0.84467	0.834244	0.474482	0.608331	0.71326	0.249523	0.542079	0.510399	0.474482	0.608331	0.71326	0.434357	0.642795	0.300045	0.545495	0.199733	0.470168
H2-T22	10.3833	8.70511	10.5919	6.45627	8.09567	7.62132	7.18363	3.87394	5.05202	8.8041	9.42797	8.63604	5.79876	6.05598	5.22679	7.22674	6.55603	6.71355	4.14465	3.13249	4.15177	7.22674	6.55603	6.71355	4.63626	1.90897	2.99078	6.47167	6.08515	8.34069
H2-T23	61.7189	70.4826	67.9704	61.2593	51.0242	48.8923	29.6168	34.71	34.5987	43.2799	39.5399	44.4712	37.6876	33.4976	35.9833	60.1833	58.422	49.2614	34.6541	34.8031	33.8803	60.1833	58.422	49.2614	41.7005	38.4044	36.9362	50.0291	51.9459	51.8667
H2-T24	0.848566	1.47307	1.01851	1.36352	1.99056	1.22632	2.70875	2.06785	1.82879	1.57246	1.78469	2.58936	1.82852	2.40384	1.68139	2.60909	3.02869	2.94185	1.84531	1.83178	1.66025	2.60909	3.02869	2.94185	2.8903	2.9193	2.41689	3.25979	3.44169	3.10829
H2-T3	0	0.0273342	0	0	0	0	0	0	0	0	0	0	0	0	0	0	0	0	0	0	0	0	0	0	0	0	0	0	0	0
H2-T9	13.1642	13.7651	11.4376	17.1824	13.3547	13.9863	7.95048	13.7604	9.60238	11.6455	8.81983	12.2783	8.44764	6.72684	9.47415	17.9088	20.9413	17.9023	9.80436	10.6697	9.48405	17.9088	20.9413	17.9023	11.543	13.5691	10.9904	14.8083	15.1246	14.9646
H60b	0.654268	0.360563	0.694827	0	0.228787	0.104574	2.45508	1.85637	2.10927	0.311741	0.561651	0.427783	0.92064	1.24311	0.923527	0	0.230368	0.155525	2.95621	1.8675	2.02014	0	0.230368	0.155525	0.781365	0.543426	0.774438	0.10258	0.119695	0.120827
H60c	0	0	0	0	0	0	0	0	0	0	0	0	0	0	0	0	0	0	0	0	0	0	0	0	0	0	0	0	0	0
Habp2	0.41313	0.289768	0.209399	0.289675	0.0919322	0.252123	0.123314	0.165776	0.282559	0.0417578	0.361096	0.128929	0.115613	0.111018	0.13917	0.356721	0.23145	0.218745	0	0.0555934	0.195952	0.356721	0.23145	0.218745	0.104665	0.39308	0.194493	0	0.192414	0.0971097
Hamp	0	0	0	0	0	0.407722	0	0	0	0	0	0	0	0	0	0	0	0	0	0	0	0	0	0	0	0	0.37743	0	0	0
Hamp2	0	0	0	0.765889	0	0	0.652073	0.657236	0	0	0.358022	1.02231	2.75017	2.42	2.20703	0.217579	0.183462	0.991128	3.29687	3.96601	3.77339	0.217579	0.183462	0.991128	1.38318	1.73157	1.85123	0.326859	0.381298	0.385001
Hapln1	0.0577018	0.0445188	0.053619	0.111262	0.141242	0.0645589	0.205243	0.0955125	0.0271338	0.224551	0.156031	0.280626	0.0266445	0.127931	0.0801838	0.242416	0.337832	0.20405	0.125483	0.266928	0.0967704	0.242416	0.337832	0.20405	0.0670035	0.0671037	0.0448219	0.142502	0.0923861	0.16785
Hapln2	0	0	0	0	0	0	0	0	0	0	0	0	0	0.0279193	0.0466655	0	0.0232823	0	0.0298754	0	0	0	0.0232823	0	0	0.0439348	0.117388	0	0.145167	0.146529
Hapln3	0.398089	0.131631	0.475612	1.24278	0.696026	0.572652	0.435688	0.690287	0.427834	0.948431	1.09356	0.780889	0.280094	0.336194	0.140486	0.581689	1.3317	0.757069	0.0899394	0.294616	0.339093	0.581689	1.3317	0.757069	0.158481	0.330663	0.176702	0.374505	0.509847	0.588163
Hapln4	0	0	0	0.0800168	0.0253944	0.0464292	0.0227086	0	0	0	0	0.0237433	0.0127746	0	0.0640731	0.0151599	0.0511488	0.0863215	0	0.0153572	0	0.0151599	0.0511488	0.0863215	0	0.0241295	0	0.022774	0	0
Havcr1	0.294139	0.356593	0.390444	0.216036	0	0.0939962	0.0459561	0.324584	0.158036	0.0934082	0.100971	0	0.051718	0.0620826	0.129753	0.0306985	0.0776633	0	0	0	0	0.0306985	0.0776633	0	0	0	0.0434879	0	0	0
Hba-a1	41.9297	32.6447	44.6094	30.9708	14.3649	50.8659	39.884	41.0707	30.9344	55.9872	115.916	79.3838	78.796	8.08745	39.6909	97.2376	58.3207	62.2901	18.4246	33.0527	21.3103	97.2376	58.3207	62.2901	9.25325	12.0489	8.08883	16.9649	15.5308	17.4542
Hba-a2	0.0346254	0.0345985	0.0345257	0.0345049	0.0347734	0.0346223	0.0346331	0.034653	0.0344678	0.0344855	0.0346185	0.0344686	0.0242175	0.0242081	0.0241732	0.0242913	0.0243082	0.0242761	0.0243867	0.0242447	0.0244162	0.0242913	0.0243082	0.0242761	0.0346829	0.0345101	0.0347761	0.0345399	0.0344925	0.034586
Hbb-b1	41.7708	43.6836	47.7618	36.0762	22.5639	52.0302	36.7086	39.6663	28.7873	79.9962	132.18	83.8247	83.6727	5.78333	39.497	81.8924	40.1092	65.4309	20.6401	24.2651	19.2112	81.8924	40.1092	65.4309	9.84733	11.0003	8.95323	13.2474	22.9788	20.2453
Hbb-b2	3.10777	3.28112	3.34385	3.15393	1.8017	4.0261	5.01245	3.97022	4.45943	6.72776	12.9741	9.91832	8.35693	1.3292	3.73705	9.08093	4.63529	5.85111	2.71577	4.59874	2.19409	9.08093	4.63529	5.85111	1.6711	1.52146	2.0329	1.79498	2.93201	3.8057
Hbb-bh2	0	0	0	0	0	0	0	0	0	0	0	0	0	0	0	0	0	0	0	0	0	0	0	0	0	0	0	0	0	0
Hbb-bs	0.00464503	0.00461615	0.00435535	0.00447055	0.0045487	0.00450012	9.19835	9.31205	8.03593	0.00445072	0.00430772	0.00441246	0.00310041	0.00323011	0.00319541	0.0030902	0.00317757	0.00309056	0.00318141	0.00306435	0.00307974	0.0030902	0.00317757	0.00309056	0.00426691	0.00442156	0.00438968	0.00447366	0.00465637	0.0043696
Hbegf	2.41625	1.98849	2.15547	9.40094	8.7534	8.68688	1.58668	1.24428	1.45429	7.02074	7.97603	6.34087	1.22975	1.33326	1.67134	11.7456	9.17256	9.99854	1.78332	1.8837	1.46477	11.7456	9.17256	9.99854	1.28688	1.4986	1.33469	10.5374	10.0271	9.37136
Hc	0	0.0102959	0.0248011	0	0	0	0.0292104	0	0.0125506	0	0.016038	0	0.0575131	0.0197246	0.00824189	0.0292508	0.00822433	0.0111038	0.010553	0.00987727	0.00994678	0.0292508	0.00822433	0.0111038	0	0.0155192	0.0276427	0	0	0
Hdlbp	64.7647	60.0793	58.6336	98.372	107.593	112.289	105.952	102.556	114.227	123.831	129.904	118.948	99.2061	103.303	101.769	111.716	112.419	110.113	106.652	103.892	106.047	111.716	112.419	110.113	117.75	113.154	114.485	119.229	120.048	119.584
Hexb	171.995	167.397	171.438	109.597	110.636	128.321	188.69	190.746	218.692	123.862	118.57	125.548	144.689	141.046	140.166	52.1693	61.0014	65.8755	144.134	134.658	128.931	52.1693	61.0014	65.8755	177.834	156.129	175.754	92.584	88.0317	93.8536
Hgf	1.04084	2.23485	2.58712	0.273124	0.395137	0.326453	1.31319	1.39024	0.837901	0.805791	1.27425	1.06822	0.405775	1.2564	0.984227	0.924209	1.00661	0.868217	1.24135	1.48199	1.46947	0.924209	1.00661	0.868217	0.432306	1.07207	0.607605	0.795451	0.808373	0.77227
Hgfac	4.41915	3.89253	3.86692	67.2693	68.6438	57.0656	2.13614	1.4223	2.59744	48.3971	48.9057	50.0624	1.38303	1.36072	1.31913	127.077	121.189	90.5441	3.14507	3.8158	3.76042	127.077	121.189	90.5441	2.53148	2.82648	3.50901	76.7166	77.307	83.1741
Hmgb1	170.533	183.868	193.524	158.81	145.796	145.951	138.845	135.777	129.363	124.842	133.068	133.502	130.079	120.159	125.441	119.088	120.914	137.001	135.037	139.022	113.468	119.088	120.914	137.001	133.643	127.524	126.784	118.137	121.738	118.5
Hmgn2	203.033	183.139	175.743	274.767	257.124	264.016	223.593	234.683	220.522	221.811	237.131	232.396	235.324	208.299	215.471	146.438	185.268	180.442	187.172	183.351	166.65	146.438	185.268	180.442	225.995	231.533	225.86	212.026	217.157	220.836
Hp	3.24616	3.82765	2.73189	1.10227	2.39876	1.71317	1.94396	2.77096	2.64942	1.56622	0.956921	1.12134	0.942679	0.814667	1.43736	1.87941	2.7552	2.29318	1.79197	2.17574	1.68904	1.87941	2.7552	2.29318	0.341363	1.4957	0.444049	1.68056	1.4904	1.34606
Hpse2	0	0	0	0	0	0	0	0	0	0	0	0	0	0	0	0	0	0	0	0	0	0	0	0	0	0	0	0	0	0
Hpx	0.493005	0.295843	0.152707	0.422499	0.134086	0.551592	0.53957	0.302229	0.515128	0.0609036	0.131667	0.188043	0.775658	0.971497	0.642769	0.600319	0.472585	0.455768	0.693056	0.972971	0.734902	0.600319	0.472585	0.455768	0.610612	0.637006	0.340408	0.360733	0.420942	0.637351
Hspa4	41.0292	38.556	39.1961	55.6825	58.3819	60.2359	59.4928	55.773	49.0164	57.4933	63.2248	61.3374	50.2498	52.635	51.2646	53.2244	50.5525	55.0344	48.3875	52.6565	46.3488	53.2244	50.5525	55.0344	56.2705	57.5838	61.7566	59.647	60.8169	61.0187
Hspa8	528.731	505.082	483.282	667.04	679.5	705.965	585.156	584.219	577.712	699.015	683.302	661.293	558.45	520.256	548.72	617.734	547.603	629.158	522.914	519.438	497.815	617.734	547.603	629.158	656.471	624.923	632.624	641.083	642.221	663.567
Hspbp1	26.7288	21.2522	22.6624	15.0454	17.2561	14.1304	14.8948	16.4591	15.1017	13.9812	11.8418	14.0155	15.115	13.7577	15.8012	14.159	11.4728	11.278	14.808	13.4563	16.0673	14.159	11.4728	11.278	16.4345	12.5976	17.3655	12.3081	14.0836	13.4419
Hspd1	72.5375	77.9757	74.124	130.848	129.326	129.514	103.669	98.4326	94.2736	120.958	122.846	119.26	86.6671	84.6464	86.5935	105.467	103.401	114.283	88.757	92.4617	85.104	105.467	103.401	114.283	108.967	107.976	106.99	119.153	119.133	124.202
Hyal1	4.89657	7.52834	6.0668	3.69456	5.77574	5.83575	8.27158	6.6954	9.27651	6.036	5.2025	6.78059	9.10948	7.94507	8.91888	10.9919	11.1519	9.91968	11.055	14.7588	13.6994	10.9919	11.1519	9.91968	5.53743	8.87149	7.75415	6.46483	7.27137	7.66068
Iapp	220.386	218.46	251.504	5.65873	3.3021	5.24308	10.4131	8.61759	9.07886	3.63111	3.41338	3.89926	9.35322	9.12758	7.54109	1.55603	1.04983	1.29949	8.30856	5.88427	6.34983	1.55603	1.04983	1.29949	4.35277	4.1278	6.47165	0.779182	1.45462	0.367114
Ibsp	0	0	0	0	0	0	0	0	0	0	0	0	0	0	0	0	0	0	0	0	0	0	0	0	0	0	0	0	0	0
Icam1	5.93125	10.0768	10.2716	7.47047	5.16944	5.89876	7.40945	5.88399	6.50768	7.02767	5.58023	7.30133	7.89355	5.80004	7.41876	6.21578	6.86744	7.20324	7.53289	8.11464	8.73011	6.21578	6.86744	7.20324	8.26469	7.42009	7.81845	7.3978	6.7528	7.28082
Icam4	0.893702	0.383067	0.830466	0.255297	0.243066	0	0.108679	0.219135	0	0	0	0	0.489046	0.366853	0.367933	0	0.061185	0.0826153	0.471103	0.220446	0.444043	0	0.061185	0.0826153	0.46118	0.577338	0.205693	0	0.254328	0.3851
Ide	19.6995	17.7849	18.8111	36.2464	38.1083	37.6005	29.251	29.9638	28.468	38.0694	40.884	38.5244	25.3434	26.9661	28.2828	42.3098	39.2669	40.6602	26.4945	28.5086	26.2986	42.3098	39.2669	40.6602	32.626	31.8508	32.2794	39.9207	44.9668	42.3083
Idua	5.18266	4.53511	4.58512	2.85217	2.3913	2.57497	4.05925	3.61777	4.5627	2.81679	2.34814	2.84215	4.93408	5.46986	5.67561	3.43581	3.88785	3.15486	5.11974	5.2452	5.62316	3.43581	3.88785	3.15486	5.30695	5.69959	5.47062	4.36209	3.66907	4.58104
Ifna1	0	0	0	0	0	0	0	0	0	0	0	0	0	0	0	0	0	0	0	0	0	0	0	0	0	0	0	0	0	0
Ifna11	0	0	0	0	0	0	0	0	0	0	0	0	0	0	0	0	0	0	0	0	0	0	0	0	0	0	0	0	0	0
Ifna12	0	0	0	0	0	0	0	0	0	0	0	0	0	0	0	0	0	0	0	0	0	0	0	0	0	0	0	0	0	0
Ifna13	0	0	0	0	0	0	0	0	0	0	0	0	0	0	0	0	0	0	0	0	0	0	0	0	0	0	0	0	0	0
Ifna14	0	0	0	0	0	0	0	0	0	0	0	0	0	0	0	0	0	0	0	0	0	0	0	0	0	0	0	0	0	0
Ifna15	0	0	0	0	0	0	0	0	0	0	0	0	0	0	0	0	0	0	0	0	0	0	0	0	0	0	0	0	0	0
Ifna16	0	0	0	0	0	0	0	0	0	0	0	0	0	0	0	0	0	0	0	0	0	0	0	0	0	0	0	0	0	0
Ifna2	0	0	0	0	0	0	0	0	0	0	0	0	0	0	0	0	0	0	0	0	0	0	0	0	0	0	0	0	0	0
Ifna4	0	0	0	0	0	0	0	0	0	0	0	0	0	0	0	0	0	0	0	0	0	0	0	0	0	0	0	0	0	0
Ifna5	0	0	0	0	0	0	0	0	0	0	0	0	0	0	0	0	0	0	0	0	0	0	0	0	0	0	0	0	0	0
Ifna6	0	0	0	0	0	0	0	0	0	0	0	0	0	0	0	0	0	0	0	0	0	0	0	0	0	0	0	0	0	0
Ifna7	0	0	0	0	0	0	0	0	0	0	0	0	0	0	0	0	0	0	0	0	0	0	0	0	0	0	0	0	0	0
Ifna9	0	0	0	0	0	0	0	0	0	0	0	0	0	0	0	0	0	0	0	0	0	0	0	0	0	0	0	0	0	0
Ifnab	0	0	0	0	0	0	0	0	0	0	0	0	0	0	0	0	0	0	0	0	0	0	0	0	0	0	0	0	0	0
Ifnar2	51.9467	53.1942	51.231	43.6416	40.2138	43.8927	37.6962	38.6286	37.9365	38.5515	35.3928	36.6757	27.6227	24.5009	25.0749	36.4736	35.6214	34.1489	26.4597	22.329	21.4984	36.4736	35.6214	34.1489	28.0196	24.3902	24.6664	35.0251	30.9853	29.224
Ifnb1	0	0	0	0	0	0	0	0	0	0	0	0	0	0	0	0	0	0	0	0	0	0	0	0	0	0	0	0	0	0
Ifne	0	0	0	0	0	0	0	0	0	0	0	0	0	0	0	0	0	0	0	0	0	0	0	0	0	0	0	0	0	0
Ifng	0.0696584	0.0537437	0.129459	0	0	0	0	0	0.0655033	0	0	0	0.0428844	0	0	0	0.042924	0	0	0	0	0	0.042924	0	0	0	0	0.152905	0.0892113	0
Ifnk	0	0	0	0	0	0	0	0	0	0	0	0	0	0	0	0	0	0	0	0	0	0	0	0	0.315657	0	0	0	0	0.146435
Ifnl2	0	0	0	0	0	0	0	0	0	0	0	0	0	0	0	0	0	0.153256	0	0	0	0	0	0.153256	0	0	0	0	0	0
Ifnl3	0	0	0	0	0	0	0	0	0	0	0	0	0	0	0	0	0	0	0	0	0	0	0	0	0	0	0	0	0	0
Ifnz	0.111122	0.085734	0	0.0714224	0.0680006	0	0	0.183928	0	0.123547	0.0667741	0	0.034206	0	0.0343132	0.121779	0	0.138684	0	0	0.0828222	0.121779	0	0.138684	0.103222	0	0	0.121962	0.142318	0
Igf1	1.60376	2.60787	2.31029	2.34437	1.9178	1.7209	3.58211	3.39235	3.8067	2.69517	3.23972	3.3916	3.1323	3.03687	3.07632	2.04866	2.31365	3.44431	3.40657	4.6146	3.39069	2.04866	2.31365	3.44431	3.49844	3.08105	1.98937	1.72059	1.70613	1.44983
Igf2	3.9126	5.02002	5.37647	1.60323	1.23048	2.26732	1.86651	2.1476	2.08685	2.36472	2.17013	2.34142	2.1282	2.54451	2.85778	1.64186	1.89968	1.75295	3.18029	3.4377	3.12559	1.64186	1.89968	1.75295	1.49102	0.979841	1.57906	1.91593	2.1143	1.60772
Igf2r	8.15823	7.92826	8.52021	4.50632	5.76311	5.87872	8.34933	7.41826	8.32162	7.65284	8.15614	7.63751	8.09	8.95802	8.28875	9.65918	10.4415	9.3914	9.11585	9.17943	9.81798	9.65918	10.4415	9.3914	9.32253	9.72083	9.23056	8.40872	9.54563	8.60808
Igfals	0.256704	0.0282936	0.0681542	0.141423	0.0448825	0.16412	0.0802713	0.040467	0.103462	0.203868	0.132219	0.0419635	0.180621	0.189702	0.226483	0.0535866	0.0451988	0	0.202993	0.271415	0.136666	0.0535866	0.0451988	0	0.272527	0.085292	0.49376	0.161001	0.187878	0.14223
Igfbp1	0.531159	1.0655	1.08587	0.204838	0.195025	0.356568	0.116265	0.820559	0.349647	0.177166	0.0638357	0.0607789	0.555914	0.510259	0.39364	0.620908	0.981953	0.83968	0.252009	0.825515	0.435478	0.620908	0.981953	0.83968	0.296041	1.11181	0	0.466381	0.272113	0.0686677
Igfbp2	3.23587	3.60083	4.04775	20.3182	14.0136	17.8932	13.4849	13.6645	11.9961	20.6174	15.2566	21.7887	6.28291	7.08143	5.91829	40.0081	54.2599	35.4657	8.41431	7.18428	7.93098	40.0081	54.2599	35.4657	15.1447	14.1108	8.57191	22.4701	20.9603	21.5598
Igfbp3	20.1582	64.839	56.4278	14.7041	10.4423	11.2594	9.91941	9.72547	8.17087	14.6987	11.8315	15.8072	12.4492	6.00499	8.26116	19.158	21.8218	17.6567	5.43709	5.73653	6.35939	19.158	21.8218	17.6567	7.37418	6.90547	4.98484	18.5921	14.4907	13.4144
Igfbp4	24.262	44.2473	46.8006	41.9063	37.0027	42.3986	25.6081	26.8556	28.5738	36.9557	35.6131	37.6904	18.6137	15.1817	17.3963	50.4623	56.1497	51.5299	14.9089	20.3472	19.5672	50.4623	56.1497	51.5299	17.9325	26.249	14.548	35.9868	38.2903	30.1039
Igfbp5	10.8379	12.5857	13.57	7.26052	7.26134	5.58483	8.62166	8.10537	10.9501	10.1637	7.9491	9.18468	6.80237	6.97526	6.62478	11.4662	13.6794	12.8002	6.92501	9.67201	7.87514	11.4662	13.6794	12.8002	7.19145	8.44099	5.31101	8.59219	8.80522	8.11889
Igfbp6	30.9137	60.0248	56.0762	47.1072	37.7563	37.3256	46.5211	52.8731	44.9981	33.7256	37.1527	35.7416	39.5306	39.1194	39.2567	42.5359	49.6081	51.0661	34.7828	37.6536	33.3129	42.5359	49.6081	51.0661	44.0908	40.3671	35.2862	31.455	29.4463	27.8918
Igfbp7	360.929	409.742	381.488	294.66	218.029	260.785	241.291	229.05	228.928	286.356	269.352	298.641	255.772	226.239	248.776	322.414	346.865	350.006	251.093	265.454	271.055	322.414	346.865	350.006	209.525	247.363	215.018	258.872	243.165	237.435
Igfbpl1	0	0	0	0	0.0678123	0.0309957	0	0	0.0260538	0	0	0	0.0341125	0	0	0.040482	0.0341458	0.0922029	0.0219073	0.0410085	0	0.040482	0.0341458	0.0922029	0	0.0322169	0	0	0.0354835	0
Igfl3	0	0	0	0	0	0	0	0	0	0	0	0	0	0	0	0	0	0	0	0	0	0	0	0	0	0	0	0	0	0
Ihh	0.655728	0.481824	0.60933	1.56543	2.10189	2.37564	1.53785	1.65392	2.93654	2.08306	0.900647	1.64362	3.36426	3.5767	3.79906	3.74148	3.71391	3.76722	5.85201	5.68519	6.56318	3.74148	3.71391	3.76722	1.68237	3.48597	2.71658	1.98779	2.63959	2.74507
Il10	0	0	0	0	0.0776094	0	0	0.0699717	0	0	0	0	0	0.0468578	0.0391614	0.0926569	0.078151	0	0.0501424	0.234645	0	0.0926569	0.078151	0	0	0	0	0.0695971	0	0.0819772
Il11	0.170429	0.13149	0.118775	0.328631	0.0521413	0	0.139893	0.235083	0.0400628	0.0947409	0.204826	0.0487494	0.131158	0.157432	0.0789392	0.18678	0.236315	0.0708994	0.101076	0.0946004	0.158786	0.18678	0.236315	0.0708994	0.197896	0.198192	0.0882538	0.140292	0.0545655	0.110163
Il12a	0	0	0	0	0	0	0	0	0	0	0	0	0	0	0	0	0	0	0	0	0	0	0	0	0	0	0	0	0	0
Il12b	0.0303981	0.0703592	0.141236	0	0	0	0.0332692	0.0670882	0	0.0337982	0	0	0	0	0	0	0.0187334	0.075878	0	0	0.0679718	0	0.0187334	0.075878	0	0	0.0314836	0	0	0
Il13	0	0	0	0	0	0	0	0	0	0	0	0	0	0	0	0	0	0	0	0	0	0	0	0	0	0	0	0	0	0
Il13ra2	16.2352	15.3354	15.1563	3.82483	3.846	3.56593	9.26959	9.42944	8.41893	3.30928	3.8108	4.63949	7.14132	5.77192	6.54104	1.73113	1.3229	3.13459	6.51986	6.60003	4.94296	1.73113	1.3229	3.13459	5.88044	6.92209	6.95993	3.21871	3.21625	2.89302
Il17a	0	0	0	0	0	0	0	0	0	0	0	0	0	0	0	0	0	0	0	0	0	0	0	0	0	0	0	0	0	0
Il17b	0.142871	0.220459	0	0	0	0.319698	0.781825	0.945806	0.805941	0.476485	0.515114	0.326928	0.52769	0.422209	0.529343	0.31311	0.264065	0	0.564811	0.105712	0.745315	0.31311	0.264065	0	0.663498	0.498368	1.47973	0.15679	0.18294	0.923403
Il17c	0	0	0	0	0	0	0	0	0.145612	0.172179	0.18614	0	0	0	0	0	0	0.128849	0	0.229192	0	0	0	0.128849	0.143853	0.180086	0	0.169969	0	0.200204
Il17d	1.99039	1.21793	0.701554	0.617594	0.252002	0.691113	0.976515	0.530135	0.580862	0.610458	0.907343	1.33508	1.26761	0.557876	1.31397	0.702008	0.592101	0.970769	0.922614	0.711102	0.920772	0.702008	0.592101	0.970769	0.956309	0.558681	0.639766	0.602625	0.527397	0.177455
Il17f	0	0	0	0	0	0	0	0	0	0	0	0	0	0	0	0	0	0	0	0	0.0534599	0	0	0	0	0	0	0	0	0
Il18	2.3195	2.92838	3.13509	2.03296	1.16134	1.53349	1.50007	1.51232	1.38787	1.28935	1.14039	1.20634	1.49281	1.2464	2.01835	1.6175	1.3642	1.6666	2.33421	1.63838	1.17864	1.6175	1.3642	1.6666	0.881375	1.47116	0.545985	0.231419	1.75518	0.408876
Il18bp	11.1427	10.1723	9.92061	2.09982	2.71322	1.69707	2.04317	2.7681	3.23677	1.94586	2.1735	2.46994	2.72963	2.88835	3.02641	1.74752	3.27144	2.47549	2.44496	2.15876	2.47844	1.74752	3.27144	2.47549	3.57664	3.93477	3.80661	3.26552	3.28753	2.86594
Il19	0	0	0	0	0.104361	0	0	0	0	0	0	0	0	0	0	0	0.0525419	0.0709438	0.0674247	0	0	0	0.0525419	0.0709438	0	0	0	0	0	0.110232
Il1a	0.553101	0.304811	0.6241	0.203143	0.483526	0.22101	0.432387	0	0.297227	0.439257	0.237402	0.0452077	0.340523	0.437931	0.463586	0.519564	0.535623	0.591687	0.249927	0.350876	0.206125	0.519564	0.535623	0.591687	0.366995	0.689145	0.286426	0.260172	0.455405	0.459679
Il1b	0.186685	0.144033	0.0578251	0.0799931	0.228482	0.278493	0.340528	0.205997	0.23407	0.138372	0.149574	0.85446	0	0	0.115291	0.72742	0.728578	0.569522	0.541271	0.138159	0.2319	0.72742	0.728578	0.569522	0	0	0.193351	0.204894	0	0.160894
Il1f10	0	0	0	0	0	0	0	0	0	0	0	0	0	0	0	0	0	0	0	0	0	0	0	0	0	0	0	0	0	0
Il1r1	31.3418	33.3522	31.8855	3.73014	3.75808	3.93562	11.4691	9.4374	10.7258	5.05294	4.3657	4.93826	7.81453	8.05383	8.69062	3.78683	3.82972	4.63683	7.77649	8.04399	8.52244	3.78683	3.82972	4.63683	7.63856	8.24923	7.79221	4.19469	4.63346	3.45844
Il1rl1	0.244139	0.346375	0.281663	0.146442	0.180422	0.154166	0.302014	0.181881	0.198934	0.213801	0.251408	0.220041	0.0591943	0.0203012	0.0763454	0.216784	0.169295	0.299812	0.0868915	0.116823	0.0307127	0.216784	0.169295	0.299812	0	0.030126	0.0142254	0.170566	0.201109	0.100462
Il2	0	0	0	0	0	0	0	0	0	0	0	0	0.115853	0	0	0	0	0	0	0	0	0	0	0	0	0	0	0	0	0
Il20	0.225102	0	0	0	0	0	0	0	0	0.250254	0	0.128779	0	0	0	0	0	0	0	0	0.0838812	0	0	0	0	0	0	0	0	0
Il21	0	0	0	0	0	0	0.0265215	0.0267408	0	0	0	0	0	0	0	0	0	0	0	0.0179354	0	0	0	0	0	0	0	0	0	0
Il22	0	0	0	0	0	0	0	0	0	0	0	0	0	0	0	0	0	0	0	0	0	0	0	0	0	0	0	0	0	0
Il23a	0.121014	0.560198	0.449806	0.855587	0.296217	0.338488	0.198666	0.534134	0.455193	0.470907	0.218156	0.138472	0.372509	0.715387	0.78472	0.221032	0.223715	0.3524	0.621993	0.358236	0.901947	0.221032	0.223715	0.3524	0.562054	0.844343	0.501343	0.531274	0.309972	0.234667
Il24	0.0765938	0	0	0.984597	1.03117	0.856959	0	0	0	0.766404	0.368207	0.788772	0.0471536	0	0	0.335749	0.519165	1.08334	0	0	0	0.335749	0.519165	1.08334	0	0	0	0.75657	0.294275	0.0990167
Il25	0	0	0	0	0	0	0	0	0.0764563	0	0	0	0.150168	0	0	0.0594024	0	0.0676483	0.0642926	0.180513	0.0605996	0.0594024	0	0.0676483	0	0.0945488	0	0.0892374	0	0
Il27	0.278356	0	0	0	0	0	0	0	0.130853	0	0	0	0.342703	0.102825	0	0	0.171495	0	0.110043	0.102981	0.311167	0	0.171495	0	0.129271	0	0.144149	0	0	0
Il3	0	0	0	0	0.132428	0	0	0	0	0	0.130039	0	0	0	0	0.632379	0.200005	0	0	0	0	0.632379	0.200005	0	0	0	0	0	0	0
Il31	0	0	0	0	0	0	0	0	0	0	0.276761	0	0	0	0	0	0	0	0	0	0	0	0	0	0.320848	0.133886	0	0.126365	0	0
Il34	3.59359	2.38545	3.31205	30.0593	30.2161	25.6748	3.33558	3.18275	3.84999	20.8157	20.3079	21.8012	3.08058	2.28581	2.82395	32.1792	28.1761	25.428	2.49258	3.71238	3.77628	32.1792	28.1761	25.428	2.78885	4.86663	1.8374	28.0493	29.2874	24.0031
Il4	0	0.140984	0	0	0	0	0	0	0	0	0	0	0	0	0	0	0	0	0	0	0	0	0	0	0	0	0	0	0	0
Il5	0	0.12165	0.0488387	0	0.0643249	0	0	0	0	0	0	0.0601401	0.0970715	0.116515	0	0	0.0323878	0	0.0831201	0	0.0391728	0	0.0323878	0	0	0	0	0	0	0.067946
Il6	0	0	0.0735064	0	0	0	0	0	0	0	0	0.0905129	0	0	0	0	0.0487431	0	0	0	0	0	0.0487431	0	0	0	0	0	0	0
Il6ra	1.78304	2.23547	2.69243	2.83643	3.3825	4.58835	11.0501	11.8302	13.5199	6.91398	7.1787	5.48348	11.8834	13.1441	12.6227	2.57294	3.28284	3.69044	12.1613	11.465	11.8614	2.57294	3.28284	3.69044	10.2487	10.4714	9.74145	4.8682	4.88165	4.89854
Il6st	20.5753	33.5186	34.472	18.6841	19.1272	19.2309	28.9984	25.5305	26.0727	25.7091	27.933	25.727	22.7825	25.8984	23.7268	25.8867	28.0647	27.1613	29.7472	29.9448	29.1119	25.8867	28.0647	27.1613	25.134	27.2154	26.3511	26.1403	25.825	24.3598
Il7	0.677584	1.06932	1.1448	0.593877	0.37695	0.620268	0.97754	0.543789	0.347579	0.205466	0.222091	0.458168	0.739524	0.614542	0.665754	0.562569	0.379612	0.461277	0.292263	0.410317	0.505038	0.562569	0.379612	0.461277	0.743879	0.716338	0.574185	0.439463	0.433932	0.199091
Il9	0	0	0	0	0	0	0	0	0	0	0	0	0	0	0	0	0	0	0	0	0	0	0	0	0	0	0	0	0	0
Inha	9.10476	4.96863	5.57157	7.99296	8.01771	5.40394	15.3724	13.4773	20.9873	5.61694	7.33933	4.6374	27.9925	27.3224	26.6059	5.19178	5.81589	5.17342	19.4916	17.7085	23.1718	5.19178	5.81589	5.17342	17.2245	13.8802	20.5848	7.43377	6.68366	8.39725
Inhba	0.580312	0.569837	1.02948	4.67932	3.5512	4.60395	5.54289	4.77354	4.91148	5.57221	6.65729	6.39887	3.86501	6.27651	4.91971	5.74299	8.15996	6.49631	8.05131	8.78483	10.7738	5.74299	8.15996	6.49631	6.61575	6.80969	5.13613	5.84813	6.48642	5.38796
Inhbb	3.81729	4.98412	5.66587	38.3905	36.8683	33.6456	8.80938	8.19614	7.7487	32.8217	34.6672	32.732	9.31584	9.94405	9.69707	55.4532	48.6905	48.9369	10.1351	10.8796	11.7287	55.4532	48.6905	48.9369	7.8945	10.0838	8.17558	41.8799	43.2085	39.3029
Inhbc	0	0	0	0	0	0	0	0	0	0	0	0	0	0	0	0	0	0.0329832	0	0.029339	0	0	0	0.0329832	0	0	0	0	0	0
Inhbe	0	0	0	0.0931115	0.0443253	0	0.118912	0.0399646	0	0.0805346	0.0870517	0	0.0222973	0.0802917	0.0894686	0.0264606	0.0223189	0.0602675	0.057278	0.0268045	0.0809818	0.0264606	0.0223189	0.0602675	0.100929	0.12635	0	0.0397506	0	0.0468215
Ins1	0	0	0	0	0	0	0	0	0	0	0	0	0	0	0	0	0	0	0	0	0	0	0	0	0	0	0	0	0	0
Ins2	0	0	0	0	0	0	0	0	0	0	0	0	0	0	0	0	0	0	0	0	0	0	0	0	0	0	0	0	0	0
Insl3	0.313676	0.27557	0	1.05253	0	1.00385	0.597015	1.00293	1.70895	0.238279	0.355141	0.789947	0.230314	0.8156	0.0399587	0.73634	1.74121	0.503826	0.0913593	0.299222	0	0.73634	1.74121	0.503826	0.328116	0.480123	2.15864	0	0	1.08467
Irak4	3.49767	4.05814	3.5231	2.5055	1.99334	2.33007	2.22084	3.38827	2.88763	2.4046	2.56706	2.2609	2.89314	2.84133	2.52294	2.06781	2.4517	2.4215	3.27261	3.00373	3.02492	2.06781	2.4517	2.4215	3.02592	3.13602	3.62258	2.6961	2.53065	2.03658
Islr	6.02068	13.7184	14.8967	22.2094	12.8228	14.6165	23.4311	24.6075	17.3773	20.2776	19.8565	21.8808	25.0716	22.9307	23.214	14.343	20.6255	21.4677	21.83	25.8225	24.0827	14.343	20.6255	21.4677	20.6286	21.4	16.6057	18.8767	15.3131	14.3044
Ist1	45.7334	40.4336	39.7919	39.7396	37.7556	35.3566	39.9206	35.9546	39.1946	34.5902	35.5806	33.0917	41.4896	40.7112	39.7002	36.9991	36.0463	36.8002	39.2948	39.0539	39.9393	36.9991	36.0463	36.8002	39.9005	38.4994	39.2689	37.4856	35.4054	36.4986
Itga2b	20.3636	14.7094	16.4895	3.69984	4.05229	4.26133	7.67373	7.6656	6.71618	4.54758	3.61509	4.30884	6.02222	6.10923	6.08118	4.2216	3.82761	3.24109	5.73282	4.54883	5.74225	4.2216	3.82761	3.24109	5.74944	5.68757	5.31194	3.77665	3.60336	3.77698
Itgam	1.70405	1.89411	2.04846	1.36641	1.97087	1.80141	1.4713	1.70802	1.63239	1.59955	1.99137	2.02064	1.44363	1.467	1.20639	1.85085	2.10064	1.96466	1.52076	1.20341	1.38698	1.85085	2.10064	1.96466	1.64145	1.49066	1.78113	2.65942	2.34339	2.38393
Itih4	0.0961805	0.0189951	0.0686594	0	0	0	0.0539087	0.0815371	0.0926544	0.109543	0	0.0845526	0.0454902	0.0728091	0.060846	0.0864302	0.0582931	0.102472	0.038954	0.0364564	0.128515	0.0864302	0.0582931	0.102472	0	0.0286361	0.0255026	0.0270269	0.154	0
Itln1	0	0	0	0	0	0	0	0	0	0	0	0	0	0	0	0	0	0	0	0	0	0	0	0	0	0	0	0	0	0
Itm2b	2368.1	2200.47	2173.98	3442.86	3386.79	4235.8	4382.11	4332.97	4836.57	3973.84	3882.23	3881.74	3715.05	3635.12	3716.05	3014.53	2974.89	3349.85	3952.57	3484.41	3581.69	3014.53	2974.89	3349.85	5547.4	4671.4	5129	4122.87	3815.13	4385.06
Jam3	7.44415	10.2954	9.71383	3.76664	3.53772	4.253	5.9371	5.85501	5.54838	4.97483	4.61603	5.30126	5.58258	4.53552	5.03762	6.39353	6.75923	6.52328	5.16641	5.97839	5.99115	6.39353	6.75923	6.52328	4.48746	4.60469	3.52692	5.38906	4.0572	4.60719
Jchain	0.663222	0.284276	1.36954	0.0947287	0	0.0412243	0	0.650538	0.103952	0.0409666	0.0885636	0	0.113423	0.272287	0.182045	0	0.0681194	0.122628	0.174818	0.10908	0.274628	0	0.0681194	0.122628	0.0342272	0	0	0.0808819	0.188768	0
Kazald1	1.78285	4.12659	3.86564	1.60428	2.9821	2.52665	4.09761	3.47556	5.08553	2.24649	2.99973	3.26408	3.69528	1.97616	4.62439	1.43281	2.27051	2.22505	3.43047	3.34259	3.67636	1.43281	2.27051	2.22505	2.76018	3.93914	3.63149	3.26127	1.67446	2.45849
Kcp	0.104577	0.357317	0.194354	0.076818	0.0914221	0.183864	0.114454	0.148374	0.266957	0.265775	0.125683	0.102574	0.312732	0.165613	0.230671	0.283802	0.340664	0.17403	0.165397	0.243267	0.233844	0.283802	0.340664	0.17403	0.180417	0.312728	0.247569	0.14758	0.229628	0.0965733
Kera	0	0	0	0	0	0	0	0	0	0	0	0	0	0	0	0	0	0	0	0	0	0	0	0	0	0	0	0	0	0
Kif12	43.3098	30.6721	32.0501	0.175766	0	0.0382452	0.0748232	0.0377206	0.0964406	0.0380063	0	0.0391155	0.0420906	0.101045	0.0633337	0.199799	0.168526	0.0568835	0.135155	0.101198	0.0509565	0.199799	0.168526	0.0568835	0.0317539	0.397517	0	0	0.0437819	0.0441925
Kiss1	7.14353	5.51146	6.19553	29.6912	23.3144	27.7071	5.73338	8.40613	11.4147	14.5575	20.3184	13.8927	22.7172	17.5878	17.9366	4.52215	7.18669	6.33832	13.9303	13.387	12.4204	4.52215	7.18669	6.33832	37.3724	53.7063	49.3243	21.4254	19.204	13.5416
Kit	40.2882	31.1011	33.5101	6.6268	6.89316	7.33393	10.0475	10.2112	11.1166	6.76389	6.88273	6.965	10.54	12.5356	12.1282	8.34573	8.83736	8.09717	11.5352	11.7444	11.4131	8.34573	8.83736	8.09717	8.75392	10.5937	10.1609	8.7297	8.92543	8.58395
Kitl	7.17676	8.99521	10.2389	2.898	2.85712	2.56709	4.43829	4.44563	3.24936	3.18891	3.49496	4.07575	3.35913	3.60823	3.88869	9.22999	8.50894	8.40234	3.61828	3.76181	3.93742	9.22999	8.50894	8.40234	2.94932	3.81627	2.61124	2.86979	2.49464	3.24231
Klk1	0.519337	0.400685	0.096518	0	0.254245	0.116211	0.113678	0.343819	0	0.230949	0	0.118845	0.31971	0.230233	0	0	0.0639984	0	0.246384	0.0768608	0.154821	0	0.0639984	0	0.289433	0	0.215154	0.113993	0	0.13427
Klk13	0.0842439	0	0	0	0	0.0942552	0	0	0	0	0	0	0	0	0	0	0	0	0.0666134	0.187028	0	0	0	0	0	0	0	0	0	0
Klk14	0.131099	0.0505734	0	0	0.320902	0.146678	0.0717405	0.14466	0.06164	0.145756	0	0.225015	0.645678	0.435933	0.364332	1.14936	0.444317	0.599916	0.725654	0.485105	0.537407	1.14936	0.444317	0.599916	0	0.457349	0.0678903	0.215829	0.167899	0.16948
Klk1b1	0	0	0.100858	0	0	0.121436	0	0	0	0	0	0	0	0	0	0	0	0	0	0	0	0	0	0	0	0	0	0	0	0
Klk1b11	0	0	0	0	0.130016	0.237712	0.116265	0	0.199771	0	0	0.121549	0.0653972	0	0.131204	0	0.196364	0	0	0.15722	0.158345	0	0.196364	0	0	0.123526	0	0	0	0
Klk1b16	0	0	0	0.152659	0	0.0664343	0.194959	0.131042	0.167513	0	0.356808	0.067944	0.0731117	0.0438775	0.0733408	0	0	0	0.0469529	0.0439441	0.132768	0	0	0	0.0551567	0	0.184496	0	0	0
Klk1b21	0	0	0.185601	0.385131	0	0.111735	0	0.220386	0.0939026	0.111027	0	0	0.122959	0.0737892	0.246688	0.0729589	0.061534	0.166173	0	0.369506	0.0744293	0.0729589	0.061534	0.166173	0	0	0.103433	0	0	0
Klk1b22	0	0	0	0	0	0	0	0	0	0	0	0	0	0	0	0	0	0	0	0	0	0	0	0	0	0	0	0	0	0
Klk1b24	0	0.0837401	0.201715	0.279045	0.265677	0.121436	0	0.239517	0.510266	0	0.130442	0	0.801798	0.0801939	0.201077	0	0.2675	0.0902994	0.514921	0.160631	0.0808905	0	0.2675	0.0902994	0.302445	0	0.337241	0.119117	0.27798	0
Klk1b26	0	0	0	0	0.00176735	0.466908	0.00174786	0.00173585	0.00174594	0.00172763	0.125388	0.358128	0.851256	0.956622	1.03508	0.00120997	0.00123349	0.00122226	1.48491	1.6985	1.01084	0.00120997	0.00123349	0.00122226	5.71764	4.97402	3.99782	0.457996	0.668028	0.944093
Klk1b27	0.204101	0.472412	0.379319	1.18066	0.749394	1.25596	0.670136	0.675611	0.479777	0.567274	1.22646	1.51796	1.82188	0.980229	1.19739	0.37277	0.691671	0.509419	0.968299	1.73688	0.912679	0.37277	0.691671	0.509419	0.853113	0.593326	0.951255	0.335997	0.26137	0.923452
Klk1b3	0	0	0	0	0.124899	0	0.111689	0	0	0	0	0.116766	0.125647	0.226207	0	0.074554	0.125758	0	0.0806916	0	0	0.074554	0.125758	0	0.0947904	0	0.42278	0	0	0
Klk1b4	0	0	0	0	0	0	0.120281	0	0	0	0	0	0.0676555	0	0	0	0	0	0	0	0.0819063	0	0	0	0.306243	0.255584	0	0	0	0
Klk1b5	0.212463	0.409806	0.691005	0.819352	0.650081	1.30742	0.813857	1.40658	1.59817	1.88964	1.02137	0.364648	1.17715	2.04076	1.96806	0.388041	0.458183	0.441907	3.19189	2.51551	1.97931	0.388041	0.458183	0.441907	3.74959	2.47053	1.32031	1.04928	0.816227	0.274652
Klk1b8	0	0.250832	0.201403	0	0.132633	0.363743	0.23721	0	0	0.120479	0	0	0.0667131	0.0800698	0.133844	0	0	0.0901596	0.342749	0	0.242296	0	0	0.0901596	2.51647	1.63815	2.24479	0.118933	0	0.420267
Klk1b9	0	0	0.097385	0	0.128265	0.117255	0.114699	0.231271	0	0	0.251902	0	0.129032	0.0774335	0.194155	0.0765627	0.129146	0	0.248597	0.077551	0.390529	0.0765627	0.129146	0	0.0973443	0.243725	0	0.115017	0.134205	0.135476
Klk5	0	0	0	0	0	0	0	0	0	0	0	0	0	0	0	0	0	0	0	0	0	0	0	0	0	0	0	0	0	0
Klk7	0	0	0	0	0	0	0	0	0	0	0	0.15575	0	0	0	0	0	0	0	0	0	0	0	0	0	0	0	0	0	0
Klk8	0.62506	0.482254	0.348499	0.401751	0.306003	0.279736	0.273639	0.275889	0.176336	0	0.0751209	0.0715229	0.192407	0.277131	0.19301	0.365333	0.269622	0.156018	0.0988523	0.0462586	0.0931741	0.365333	0.269622	0.156018	0.116124	0.145372	0.129476	0.205809	0.240158	0.242419
Klkb1	9.7223	7.62051	9.43717	0.636831	1.02317	0.727487	2.47376	2.11837	2.24214	1.13606	1.11635	0.814907	1.4869	1.67036	1.75927	0.72391	0.782335	0.901687	2.49742	2.1083	2.28473	0.72391	0.782335	0.901687	2.61739	1.72834	2.50134	1.2914	0.832813	1.20088
Kmo	0.243926	0.164672	0.509999	0.0783904	0.335857	0.136457	0.600671	0.605635	0.258073	0.339012	0.366444	0.209344	0.206494	0.0450657	0.225972	0.623766	0.657667	0.710354	0.19289	0.383639	0.409074	0.623766	0.657667	0.710354	0.141621	0.319123	0	0.0334662	0.702959	0.197096
Kng1	2.39428	2.17188	1.83033	0.0579064	0.0551317	0	0	0.0994177	0	0.089313	0	0.0459598	0.123639	0.126353	0.148831	0.362048	0.333523	0.400052	0.0712455	0.0594522	0.0299363	0.362048	0.333523	0.400052	0	0	0	0.132251	0.257212	0.116476
Kng2	8.09341	6.47611	7.28965	1.21266	0.364589	0.999908	1.08679	0.876596	0.644066	0.386406	0.716045	0.852201	0.79475	0.805708	1.54276	0.362749	0.397745	0.784896	1.12911	1.32284	1.13665	0.362749	0.397745	0.784896	0.276716	0.923799	0.617079	0.54494	0.38154	0.834438
Krt13	0	0	0	0	0	0	0	0.0694684	0	0	0	0	0	0	0	0.0459952	0	0	0	0	0	0.0459952	0	0	0	0	0	0	0	0
Krt18	440.61	379.53	367.73	425.773	407.52	384.439	301.551	313.511	311.249	356.232	341.949	327.178	302.236	270.447	279.256	336.383	335.036	323.81	326.693	300.871	314.504	336.383	335.036	323.81	341.163	322.102	321.015	340.566	346.815	342.221
Krtdap	0	0.425294	0.256114	0	0.337325	0	0	0	0.518081	0	0	0	0	0	0.170166	1.00655	0.339496	0	0	0	0	1.00655	0.339496	0	0	0	0	0	0	0
Lama1	5.7337	4.53389	4.93695	2.19281	1.96819	2.56435	4.64681	4.59413	6.00035	3.70983	3.63058	3.43973	6.46349	7.68079	6.79006	3.89832	3.95979	3.77042	8.65242	8.39328	9.25326	3.89832	3.95979	3.77042	6.56904	5.663	6.25757	3.26631	3.35931	3.75989
Lama5	9.63172	9.12118	9.74693	3.61224	4.41962	3.15097	6.80844	7.25167	8.84675	5.33034	5.24248	5.32119	13.1164	13.0572	12.7594	10.3755	10.2291	7.60812	12.7985	11.5159	14.8436	10.3755	10.2291	7.60812	8.88364	10.9101	9.87198	8.56612	9.21088	7.88904
Lamb1	7.11869	8.76637	9.30998	4.80949	5.16298	5.22549	10.6492	9.76757	12.1621	9.22734	8.55538	8.89322	8.32512	9.54773	9.10335	10.063	11.6142	9.95563	12.4899	11.4115	12.1188	10.063	11.6142	9.95563	9.19056	10.4687	8.55622	10.1976	9.18253	9.49563
Lamc2	10.6943	11.6581	11.4191	6.67415	6.59614	7.19805	8.95586	9.48156	12.2074	7.37289	7.85061	9.28327	9.90249	10.1765	9.76796	10.5557	9.67758	9.70837	14.147	12.3327	14.2177	10.5557	9.67758	9.70837	8.32252	8.76156	9.48346	10.4219	11.1139	11.5279
Lamp2	155.039	176.419	176.101	318.873	329.542	325.945	340.599	337.039	284.5	292.723	293.865	296.708	257.791	260.827	262.119	256.445	242.115	285.884	275.819	286.17	261.195	256.445	242.115	285.884	318.309	311.524	305.284	271.128	275.691	272.652
Lbp	9.25186	22.0653	20.975	26.6529	20.9868	23.6698	17.118	18.2239	18.252	22.5169	25.208	22.4843	21.3	17.3045	20.3803	39.5451	55.382	50.0746	34.3644	40.4385	35.378	39.5451	55.382	50.0746	29.6187	27.5111	25.4383	23.4518	20.5349	17.7273
Lcat	0.181052	0.279375	0.168241	0.0775795	0.221588	0.0675225	0.132102	0.199782	0.340512	0.335492	0.145061	0.138113	0.48301	0.579749	0.260897	0.308645	0.297515	0.251064	0.190888	0.178655	0.224904	0.308645	0.297515	0.251064	0.11212	0.42108	0.250023	0.397425	0.154585	0
Lcn11	0	0	0	0	0	0.696231	0	0.171643	0	0	0	0	0	0	0	0.227291	0	0.258842	0	0.115105	0.231872	0.227291	0	0.258842	0	0	0	0.170724	0	0
Lcn12	4.76699	5.14904	3.92344	394.635	357.725	473.613	822.833	835.531	730.419	443.339	445.557	430.877	782.335	710.516	763.003	274.813	355.959	465.815	823.926	917.887	809.994	274.813	355.959	465.815	1160.17	1038.1	1134.29	568.437	516.401	583.107
Lcn2	914.281	803.548	779.239	11139.1	10701.5	10093.1	3340.98	3238.92	2599.61	7554	8045.33	8161.68	2778.05	2293.87	2549.34	11433.8	10921	10201	2377.08	2515.31	2546.05	11433.8	10921	10201	2472.28	2607.17	2676.07	8721.42	9064.15	9290.4
Lcn3	0	0	0	0.746823	1.24433	0	0	0	0	0.80732	0.174555	0.332353	0	0	0	1.37933	1.07378	1.08748	0	0	0	1.37933	1.07378	1.08748	0	0	0	0.956353	1.30183	0.187745
Lcn4	0	0	0	0	0	0	0	0	0	0	0	0	0	0	0	0	0	0	0	0	0	0	0	0	0	0	0	0	0	0
Lcn5	144.181	111.465	92.1495	1507.31	1612	5708.2	13649.3	12615.6	15349.1	6715.63	5801.27	5676.52	9571.73	9905.69	9779.71	307.947	185.565	1613.12	9500.02	7245.93	7360.01	307.947	185.565	1613.12	18737	12853.6	15125.3	4589.84	2746.19	5297.05
Lcn9	0	0	0	10246.4	10100.1	8764.03	0	0.121262	0.206669	6712.99	6459.67	7024.59	0.0676555	0.0812008	0.203602	8911.98	7669.63	7716.7	0	1.62648	0.491438	8911.98	7669.63	7716.7	0	0	0	7191.92	7653.87	7533.3
Ldlr	11.4129	9.09145	10.4896	21.5059	24.3333	22.6605	13.5158	13.8974	15.1868	23.3318	21.7399	21.9019	12.5104	13.4271	12.7098	29.9276	27.6353	27.3161	11.7598	11.8476	11.5421	29.9276	27.6353	27.3161	14.1749	14.7375	16.1219	24.4837	23.0679	24.137
Lefty1	0.399468	1.19428	0.649604	0.449319	1.10004	0.893879	0.218599	0.4408	0.610445	0.83276	0.240044	0.342826	0.461126	0.737986	0.46257	0.364818	0.184626	0.166184	0.157941	0.147821	0.409388	0.364818	0.184626	0.166184	0.55661	0.348402	0.362017	0.164415	0.255811	0.129108
Lefty2	0	0	0	0	0.0379286	0	0	0	0	0	0	0	0	0	0.0191394	0	0.0190982	0	0	0	0.0230986	0	0.0190982	0	0	0	0	0	0	0
Lep	0.412478	0.1768	0.10647	0.0883721	0.14023	0.0256387	0.0752395	0.278161	0.19396	0.0764367	0	0.0786675	0.028217	0.03387	0.042458	0.0167428	0.0141224	0.019067	0.0906057	0.0678427	0.119562	0.0167428	0.0141224	0.019067	0	0.026649	0.0712015	0.0503039	0	0
Lepr	2.65484	3.03944	4.19281	1.72068	1.31433	1.02734	2.67319	2.52225	2.0232	1.72565	1.86689	2.17653	1.53992	2.09631	1.60726	2.34472	2.34904	2.423	1.47617	1.76701	1.62544	2.34472	2.34904	2.423	1.27947	1.55855	1.18196	1.83089	2.05513	2.10095
Lgals1	39.1007	40.6448	48.953	45.598	29.802	36.6744	48.0469	54.6387	44.7992	45.8121	44.6002	49.5602	38.0515	37.0198	39.0382	27.3675	49.553	36.4259	42.5795	44.4392	40.3954	27.3675	49.553	36.4259	36.5357	34.3035	29.0997	33.5328	28.6329	32.6877
Lgals3bp	16.8785	18.9566	19.9858	16.6618	18.6092	19.9999	27.6311	32.5352	57.4646	19.479	20.4561	20.1697	29.5303	33.4986	29.5129	31.7662	41.2113	33.687	52.4589	40.0327	45.146	31.7662	41.2113	33.687	34.9968	44.681	27.0702	28.1791	26.6806	26.1022
Lgals4	9.52089	5.66648	6.34385	2.09273	3.86437	0.923271	2.01825	2.43551	3.19314	2.38165	2.20388	1.09761	6.85408	5.79061	6.1849	3.18373	4.63826	3.29585	5.41489	5.64744	5.94649	3.18373	4.63826	3.29585	2.79012	4.73845	3.22344	4.59614	2.56974	3.36517
Lgals9	7.26638	10.8778	11.1865	13.6837	8.85398	11.5881	11.661	10.3518	9.07695	10.0685	9.5801	11.5413	9.26075	10.3785	10.9645	8.93328	13.6982	11.3015	9.21916	11.8307	9.85507	8.93328	13.6982	11.3015	10.8803	13.4316	9.91997	10.713	10.3482	10.0657
Lgi1	0.0517674	0.0133134	0.0481044	0.0665459	0.0211193	0	0.0188856	0	0.0162286	0	0	0.0394924	0.010624	0.0127526	0.031972	0.050431	0.0106346	0	0.0545827	0.114947	0.0385856	0.050431	0.0106346	0	0.0320598	0	0	0.0378801	0	0.0446183
Lgi2	0.284085	0.8141	1.13136	1.09556	0.34769	0.63569	1.90992	1.29871	1.25947	1.03782	0.975483	1.3003	0.924473	0.869732	1.10282	0.237209	0.600235	0.506506	0.706026	0.961161	1.2402	0.237209	0.600235	0.506506	0.867085	0.896699	0.71456	0.757239	0.415833	1.04934
Lgi3	2.04451	1.50488	1.878	3.77611	3.01997	4.12796	5.27253	5.08276	5.41472	4.57256	4.20819	4.14128	6.65547	6.61683	6.69083	4.0006	4.51858	4.49728	6.93162	7.46175	8.00481	4.0006	4.51858	4.49728	5.41394	5.4931	5.18427	4.56547	4.4548	4.28384
Lgi4	0.388686	0.449826	0.401315	0.444132	0.396426	0.338237	0.567197	0.40509	0.243697	0.264102	0.467131	0.37065	0.239305	0.877702	0.466773	0.694193	0.705314	0.790557	0.529354	0.623315	0.692089	0.694193	0.705314	0.790557	0.501488	0.552462	0.492027	0.592531	0.580825	0.446676
Lgr6	0.122783	0.0789425	0.0380317	0	0.0250455	0	0.0895866	0.045164	0.0192456	0.136518	0	0.0702514	0.0755946	0.120986	0.151663	0.0448548	0.0378346	0.0340542	0.161825	0.106024	0.137277	0.0448548	0.0378346	0.0340542	0.0760398	0.166586	0.105973	0	0.0524224	0.0529131
Lhb	1.82428	2.11123	1.2714	0	0.83727	0	0	0.503142	0.428692	0.253477	0.274056	0.260874	0.561433	0.673737	0.844787	0.832829	1.68552	0.569063	0.540835	0.50607	1.35938	0.832829	1.68552	0.569063	0.423554	0.265117	0.472356	0	1.1677	0.589469
Lhcgr	0	0.0229742	0.0276704	0.114835	0.0364444	0.0333161	0.0325899	0	0.14002	0.165541	0.0715742	0.0681489	0.0549992	0.110029	0.073562	0.0870249	0.0917547	0.0743289	0.0470945	0.110196	0.155363	0.0870249	0.0917547	0.0743289	0	0.0346287	0	0.0653667	0.152559	0.0384971
Lif	0.183591	0.283298	0.409461	0.0707951	0.179756	0.143784	0.100461	0.263377	0.24173	0.265372	0.220645	0.189078	0.429541	0.401754	0.299726	0.302044	0.35076	0.418754	0.312695	0.339729	0.177897	0.302044	0.35076	0.418754	0.221714	0.192154	0.304251	0.282119	0.211641	0.278844
Lilra5	0.88105	0.849697	1.22806	0.613476	0.404367	0.616094	0.642844	0.445604	0.5869	0.408163	0.61767	0.67212	0.339019	0.271288	0.340081	0.536428	0.452462	0.671981	0.203206	0.597739	0.328343	0.536428	0.452462	0.671981	0.170508	0.128072	0.0760428	0.523803	0.517207	0.522058
Lingo1	20.2347	16.4325	15.7533	117.051	119.117	128.34	72.0857	78.152	73.6934	109.925	110.494	110.879	69.2577	63.1275	67.0563	130.891	116.208	113.316	61.1414	57.4102	68.6288	130.891	116.208	113.316	81.0546	65.0144	79.4457	109.98	115.006	119.243
Lingo2	0	0	0	0	0	0	0	0	0	0	0	0	0	0	0	0	0	0	0	0	0	0	0	0	0	0	0	0	0	0
Lingo3	0	0	0.0401935	0	0.0264692	0	0	0.0238656	0	0	0.0259918	0	0.0266305	0.0159829	0.0667848	0.0158015	0	0.017995	0.051307	0.0480214	0	0.0158015	0	0.017995	0.040181	0	0	0.0237378	0.0277011	0.0279604
Lingo4	0.102162	0.137938	0.0712002	0	0.0625179	0.0571515	0.111812	0.225473	0.144119	0.0567952	0.0306952	0	0.0786232	0.113249	0.0788695	0.0373215	0.0629603	0.0425023	0.161576	0.226842	0.228442	0.0373215	0.0629603	0.0425023	0.213533	0.148509	0.211622	0.0840996	0.19628	0.0330198
Lipc	1.30397	1.19469	0.833044	5.44772	5.68545	6.97549	3.83541	3.55229	3.52554	6.11635	4.21167	5.50217	5.56944	5.54078	5.76305	12.4447	10.12	6.64532	6.60568	6.18252	6.28699	12.4447	10.12	6.64532	5.67794	4.07528	5.61316	6.12732	5.37566	5.26807
Lipe	9.03829	5.9357	6.24533	3.86575	6.13632	4.36439	3.97301	4.00747	4.56136	4.72725	3.77243	4.44577	4.03662	3.72525	3.71581	5.02853	5.8438	4.82309	3.92061	3.67034	4.66304	5.02853	5.8438	4.82309	3.81213	3.96341	3.17128	4.71978	4.30074	5.42933
Lipg	15.9346	14.0719	14.0813	39.3104	42.7807	64.2995	116.756	119.037	145.416	81.0084	78.8315	71.4845	121.298	126.275	122.763	21.9437	21.4457	32.6589	147.272	138.174	140.283	21.9437	21.4457	32.6589	164.098	140.684	163.034	68.4376	58.9788	72.8103
Liph	0.0199419	0.0769539	0.0722884	0.202787	0.142828	0.304688	0	0.0440228	0.0731621	0.199633	0.257139	0.178059	0.0982591	0	0.0492805	0.184959	0.179819	0.210396	0.0946538	0.0590595	0.0297348	0.184959	0.179819	0.210396	0.0370579	0.158507	0.0206545	0.153276	0.348811	0.128957
Lipi	2.42045	3.07411	3.07965	56.6281	70.8234	61.286	30.077	30.0376	25.9843	56.1831	60.0584	61.1038	18.0197	19.3454	18.8581	59.664	57.6683	58.8372	19.6701	20.4772	17.9574	59.664	57.6683	58.8372	24.7328	27.6278	28.1542	56.7701	64.2438	59.5509
Lman2	51.5391	48.0505	47.4495	203.418	208.755	218.849	201.337	213.503	207.3	204.428	203.926	202.233	185.077	178.81	183.165	201.776	199.348	199.166	191.13	175.176	189.286	201.776	199.348	199.166	202.405	178.207	194.392	198.498	195.886	202.362
Lox	0.884215	2.2362	2.28199	2.12611	2.12436	2.12531	1.89724	2.3845	2.57149	2.00272	2.40068	2.97618	1.92533	2.09306	1.76979	1.85498	2.72675	2.87496	2.39562	2.74872	2.47693	1.85498	2.72675	2.87496	1.71892	1.88532	1.72855	1.92293	2.20233	1.56664
Loxl1	1.85286	1.67067	1.80473	3.75924	3.71575	2.9722	3.42049	4.06465	4.24089	4.59185	3.80971	5.00686	2.63886	2.78809	2.08186	3.91449	5.02153	4.10496	2.41848	2.57753	2.57906	3.91449	5.02153	4.10496	2.59219	2.46627	2.19648	3.62634	3.23103	2.68406
Loxl3	0.782503	0.91261	1.45431	3.6025	3.49674	2.50437	1.39416	1.34546	1.2323	3.17667	2.97438	3.43597	1.37814	1.5197	1.25878	6.20922	5.22622	4.73936	1.19442	1.36038	1.27501	6.20922	5.22622	4.73936	1.43696	1.37558	0.904742	3.63525	4.42871	3.76434
Loxl4	0.0535067	0.19609	0.198883	0.292322	0.327432	0.419057	0.336722	0.398558	0.289353	0.46107	0.369862	0.474526	0.271781	0.415206	0.305678	0.293207	0.272051	0.233736	0.23272	0.326729	0.35894	0.293207	0.272051	0.233736	0.273381	0.326682	0.180158	0.264283	0.239874	0.294
Lpl	7.53387	3.53812	5.80017	4.02357	3.63035	2.99297	4.8198	5.34166	5.33972	3.78368	2.99625	4.20646	2.62173	2.59559	3.04579	2.43316	3.24115	4.60306	3.55447	4.6603	3.09258	2.43316	3.24115	4.60306	3.19503	3.87279	2.52558	2.43682	2.8903	2.32917
Lpo	0.128453	0.0594632	0.0716182	0.231173	0.37731	0.431153	0.0843511	0.141748	0.120804	0.428465	0.463131	0.617357	0.221438	0.113914	0.0634661	0.375406	0.474974	0.534398	0.121893	0.152116	0.229783	0.375406	0.474974	0.534398	0.0954607	0.0597522	0.106432	0.479362	0.329055	0.199282
Lrg1	6.2039	6.28815	5.36929	35.2619	34.0192	34.7738	30.4212	36.7789	41.0665	29.4837	31.5051	27.9083	42.2755	36.1805	37.8253	28.5729	44.1141	32.691	34.2918	30.8339	34.1806	28.5729	44.1141	32.691	41.3568	37.4155	44.1592	36.7155	34.1967	29.8008
Lrig1	7.30339	8.34449	7.98827	4.45805	4.74805	5.39273	6.75482	6.95672	7.04837	4.7383	5.03329	5.34743	8.08839	7.99303	7.8233	5.81932	5.85949	5.91795	8.56441	9.46262	9.7702	5.81932	5.85949	5.91795	8.17697	8.51049	8.61437	5.613	5.91023	5.22457
Lrig2	6.37254	6.10474	6.51474	3.76379	3.73226	3.78595	4.95639	4.8186	4.95474	4.15669	4.35897	4.6258	6.14408	5.73537	5.6565	5.17423	4.72662	4.57743	6.09692	5.42162	5.55792	5.17423	4.72662	4.57743	4.91284	5.07807	4.9632	4.72608	4.46408	4.74157
Lrp2	3.38454	2.69266	2.83822	0.459836	0.63987	0.769664	2.79071	2.32801	3.66195	1.47878	0.975564	1.09684	2.63725	2.74539	2.86361	3.89702	3.64895	2.55671	2.82882	3.94443	3.41495	3.89702	3.64895	2.55671	1.76379	4.1654	1.66246	1.55041	2.04428	1.03762
Lrp8	0.619767	0.645062	0.688826	1.82607	1.97781	2.30024	0.982848	1.17043	2.15324	2.54477	2.2377	2.2555	1.9187	2.12891	2.07057	1.41646	1.81122	1.96556	2.974	2.96903	2.80033	1.41646	1.81122	1.96556	3.32209	3.30522	3.54711	1.64134	1.69826	1.73613
Lrrc15	0	0.0211565	0	0	0	0	0	0	0	0	0	0.0156895	0	0	0	0.0200352	0	0	0	0.0101481	0	0.0200352	0	0	0	0	0	0	0	0
Lrrc17	2.15026	5.03137	5.79779	2.85474	2.58854	2.40579	4.35948	5.17345	3.18243	2.58672	2.62658	4.27568	4.01492	3.51671	3.4397	1.54527	1.88993	3.10894	3.76309	4.53953	3.38929	1.54527	1.88993	3.10894	3.66746	3.85331	2.55563	2.55353	1.44476	1.32159
Lrrc24	0.658113	0.571224	0.649768	0.158635	0.352389	0.41418	0.45017	0.453884	0.464176	0.548786	0.346033	0.188267	0.936965	0.91188	0.762081	0.300518	0.405563	0.30801	0.748092	0.669727	0.889065	0.300518	0.405563	0.30801	0.878802	0.621821	0.298207	0.0902907	0.316089	0.425428
Lrrc3b	0.191931	0.518282	0.445875	0.370085	0.469805	0.268424	0.262573	0.317685	0.270738	0.746879	0.691998	0.439244	0.502193	0.638242	0.2667	0.806303	0.591378	0.878306	0.531197	0.639211	0.178816	0.806303	0.591378	0.878306	0.713154	0.39059	0.347874	0.579304	1.16764	0.434224
Lrrn1	1.55614	2.24925	2.25142	4.20335	4.33949	4.27554	4.89378	4.76039	4.35346	3.96419	4.02449	3.96718	4.59637	5.42989	4.9879	2.60497	2.84067	3.17965	5.03134	5.46729	5.12407	2.60497	2.84067	3.17965	1.72007	2.74889	2.61139	3.39443	3.45656	2.69945
Lrrn2	1.44734	1.94129	2.23465	7.07	6.54052	7.00052	4.24036	4.20173	4.3348	5.71902	5.29861	6.19169	5.96346	5.08479	5.25329	12.6572	10.0449	10.6161	5.01833	5.58692	5.01222	12.6572	10.0449	10.6161	4.28175	3.34041	4.45096	7.23423	7.30122	7.13928
Lrrn3	0.0212765	0.115048	0.138572	0.02736	0.208604	0.0476494	0.0699306	0.0469964	0.0801267	0.0947357	0.0511859	0.0975014	0.0655724	0.0944614	0.0262983	0.0311152	0.0262419	0.0708961	0.11793	0.0472912	0.0476247	0.0311152	0.0262419	0.0708961	0.0593514	0.198211	0.110314	0.0935196	0	0.027517
Lrrtm1	21.313	21.6143	19.8049	0.543291	0.517263	0.40531	0.627753	0.732879	0.709762	0.570605	0.435371	0.863615	1.4683	0.981612	1.15595	0.529354	0.613937	0.678192	1.98139	1.47465	1.86758	0.529354	0.613937	0.678192	0.616951	0.667023	1.09432	0.563284	0.850651	0.819595
Lrrtm2	0.012803	0.0296338	0	0	0	0	0.0140122	0.0141284	0.0722462	0	0	0	0.0157652	0	0.00790728	0.00935442	0	0	0	0.0189525	0.00954295	0.00935442	0	0	0	0	0	0	0	0
Lrrtm3	0	0	0.0178231	0.0493108	0	0.0214592	0.041983	0	0.0360763	0.0213256	0.0230509	0.0219482	0.0590433	0.0992214	0.106612	0	0.0118203	0.0319177	0.106171	0.113568	0.07148	0	0.0118203	0.0319177	0.0356346	0.0669149	0.0595949	0.084209	0	0.0495934
Lrrtm4	0	0	0	0	0	0	0	0	0	0	0	0	0.0152248	0	0	0	0.0152383	0	0	0	0	0	0.0152383	0	0	0	0	0	0	0
Lsr	53.5109	50.0525	45.427	47.7532	51.9328	52.567	55.3845	51.8122	48.0007	47.4333	50.1509	44.7579	44.296	40.9695	43.3854	52.6654	49.5699	49.3952	48.083	45.7451	50.4419	52.6654	49.5699	49.3952	53.0716	48.4053	53.2141	49.636	47.4614	52.4429
Lta	0.177832	0.182938	0.385582	0.0762	0.580395	0.198966	0.259505	0.32705	0.334458	0.131811	0.284963	0.406973	0.291952	0.306623	0.329475	0.259849	0.219169	0.2466	0.187494	0.0438697	0.220905	0.259849	0.219169	0.2466	0	0	0.0613944	0	0	0.306531
Ltb	3.76296	2.35888	2.47683	0.20155	0.479735	0.263134	1.11539	1.47055	0.589737	0.610109	0.0942166	0.0897021	1.06177	0.753055	0.726204	0.458192	0.531371	0.260898	0.123978	0.522137	0.408998	0.458192	0.531371	0.260898	0.582559	0.455805	0.487168	0.17208	0.501989	0.304035
Ltf	0.771728	2.82821	2.33065	0	0.0337326	0	0.0904948	0.152072	0.492488	0	0	0.0315391	0.016969	0.0203684	0.0340442	0.0402748	0	0	0.217952	0.346789	0	0.0402748	0	0	0	0.128208	0.085638	0.0302515	0	0
Lum	6.98946	30.9425	35.2531	5.66956	4.11707	4.5164	13.7857	13.2396	15.1849	7.43873	5.92946	7.65583	3.81991	3.20406	3.97038	3.74123	7.11743	6.96618	4.31523	5.72626	3.62162	3.74123	7.11743	6.96618	3.26373	3.43379	3.05822	2.7486	3.59042	2.99592
Lxn	10.147	13.5334	11.4757	10.5159	11.8413	11.5289	9.64193	6.33601	6.95276	10.6692	10.8714	10.9805	10.1208	8.54401	8.25805	12.5853	13.3775	13.0234	11.942	12.7481	10.9629	12.5853	13.3775	13.0234	11.9827	11.6165	13.1979	12.7768	11.7861	11.2872
Lypd8	12.3133	13.0352	11.7437	4746.26	4381.09	4815.66	8167.18	8466.57	6787.49	3494.29	3786.93	3748.6	7167.32	6462.03	6981.39	1806.51	2254.75	2773.16	5551.43	6026.76	5724.88	1806.51	2254.75	2773.16	6346.66	7740.1	8135.51	3874.59	4113.24	3850.01
Lyz1	13.435	16.5645	16.5234	9.14314	5.64219	7.07366	8.14481	8.21174	8.9179	5.05223	5.38213	5.80254	3.8112	3.40654	3.78247	3.60864	4.99163	6.79449	1.92682	3.46045	2.15974	3.60864	4.99163	6.79449	4.46579	3.2165	3.61511	4.98741	4.80764	4.42722
Lyz2	105.706	147.318	151.182	62.5209	59.6258	65.9588	82.9814	81.0415	81.3813	54.3459	61.8961	63.427	44.4591	34.4252	37.9238	43.1296	51.2602	51.7053	25.0558	27.2669	23.6166	43.1296	51.2602	51.7053	37.6477	34.7525	33.0733	56.3445	48.34	44.774
Lyzl4	0.0881696	0.340129	0	0	0.21582	0.295942	0.289492	0.38915	0.414532	0.294073	0.211928	0.504427	0.325676	0.846928	0.544493	0.0644143	0.108656	0.293424	0.278869	0.848214	0.591413	0.0644143	0.108656	0.293424	0.0818984	0.922736	0.273955	0.2903	0.33874	0.341939
Man2a1	6.43357	13.1262	13.0084	10.6441	11.2277	12.0502	15.5037	15.343	13.7261	13.5781	14.2039	14.2743	11.8538	14.6162	14.1941	15.5731	16.3593	16.1586	17.6465	17.9629	16.1267	15.5731	16.3593	16.1586	12.6946	13.5644	13.2156	13.1816	13.6276	13.0465
Manba	20.2036	20.1147	19.0176	14.2557	12.635	15.4757	19.6182	22.3171	21.4849	13.6755	15.1938	14.3054	20.1728	22.7987	21.6058	10.0767	9.45641	11.0393	24.1564	24.6839	24.5873	10.0767	9.45641	11.0393	19.5923	22.0415	23.1596	14.6066	16.8129	15.2497
Manf	85.3425	69.8334	69.5654	210.251	178.502	225.129	213.799	216.297	220.507	202.826	196.736	193.316	191.071	176.683	182.414	132.976	134.271	158.265	161.713	170.849	152.789	132.976	134.271	158.265	212.684	187.807	198.996	185.002	161.523	177.128
Marco	0	0	0	0	0.0480543	0	0	0	0.184621	0	0	0	0	0.0290153	0	0	0.0483926	0.0653375	0.0310482	0.0871779	0.0877943	0	0.0483926	0.0653375	0.0729461	0	0.0406656	0	0	0
Masp2	0	0	0.120206	0	0.02999	0	0	0	0.023049	0	0	0	0.07935	0	0.0798236	0.0716125	0.258343	0.214804	0.407778	0.491639	0.433741	0.0716125	0.258343	0.214804	0	0.150401	0.0507631	0	0	0
Matn2	9.01474	27.8206	29.2896	17.4502	12.8159	14.1252	25.6706	24.9744	20.6888	17.4174	20.1712	23.1681	22.2267	21.8274	21.9442	10.3039	14.2859	16.7055	19.75	24.0637	20.0003	10.3039	14.2859	16.7055	22.5144	21.9491	18.3235	14.9925	12.493	11.7911
Mbl1	0	0	0	0	0	0	0	0	0	0	0	0	0	0	0	0	0	0	0	0	0	0	0	0	0	0	0	0	0	0
Mbl2	0.403729	0.560682	0.30013	0.934175	0.988244	1.0841	0.265117	0.801872	0.911127	0	0.291126	0.461959	0.497096	0.536977	0.498653	0.0589913	0.248774	0.0671802	0.127695	0.179264	0	0.0589913	0.248774	0.0671802	0	0	0.167259	0	0	0
Mcam	13.4548	11.9068	13.0832	11.4748	9.81029	11.3558	18.0866	17.4608	15.9578	15.1046	15.4509	19.4466	17.1444	19.9059	19.8662	15.0215	20.5292	15.7858	20.4152	23.5573	23.5101	15.0215	20.5292	15.7858	15.2307	17.1299	13.8006	15.9105	14.9334	15.578
Mcpt1	0	0	0	0	0	0	0	0	0	0	0	0	0	0	0	0	0	0	0	0	0	0	0	0	0	0	0	0	0	0
Mcpt2	0.819324	1.96664	3.0454	1.4043	0.445674	0.509272	1.19561	1.10495	2.56803	1.72058	1.2035	0.624988	0.392306	0.605392	0.281096	0	0.168282	0.227221	0	0	0	0	0.168282	0.227221	0	0	0	0	0	0
Mcpt4	0.621887	3.49573	5.53117	0	0.761123	0	1.06955	0.588169	1.08599	0.987708	0.213542	0.813227	0.109385	0.131289	0.219456	0.0649048	0	0.0739145	0	0	0	0.0649048	0	0.0739145	0	0	0	0	0	0
Mcpt8	0	0	0	0	0	0	0	0	0	0	0	0	0	0	0	0	0	0	0	0	0	0	0	0	0	0	0	0	0	0
Mcpt9	0	0	0	0	0	0	0	0	0	0	0	0	0	0	0	0	0	0	0	0	0	0	0	0	0	0	0	0	0	0
Mertk	6.13838	5.52528	5.47122	5.01895	5.31512	4.50848	6.19258	6.42815	6.99036	5.47862	5.92185	6.21192	4.78192	6.07941	5.32559	10.0987	9.25158	8.28664	9.09738	8.23665	8.76156	10.0987	9.25158	8.28664	7.54484	7.04138	7.48206	8.24998	8.42397	8.61079
Met	12.9594	13.7501	13.4746	8.16209	10.202	8.35479	2.75591	2.34756	2.44989	9.61827	10.1745	9.43943	1.84437	2.20588	2.06466	12.7439	12.0137	10.0968	2.4376	2.77158	2.68591	12.7439	12.0137	10.0968	2.38962	2.61282	2.16958	9.38764	10.2878	9.34558
Metrn	3.79881	2.65177	3.41795	4.41822	3.83755	4.18279	3.2337	2.26225	2.43824	3.08387	2.89872	4.48482	2.85844	2.6289	2.6812	4.3173	4.60751	4.31457	2.95621	2.72214	3.37065	4.3173	4.60751	4.31457	1.4003	2.03347	1.5613	2.51486	1.62175	3.11811
Metrnl	18.2277	14.54	13.981	11.8745	12.024	12.2709	10.4142	10.6366	11.1569	11.6103	11.0646	10.1815	10.138	8.56167	9.34935	10.609	10.1289	10.8992	10.554	9.4207	9.09574	10.609	10.1289	10.8992	10.1882	9.48488	9.59931	11.3257	11.3962	12.4616
Mfap4	8.00992	13.9666	17.7147	52.3067	37.3179	38.4162	47.6896	53.3854	50.8189	42.5094	51.4054	55.9096	59.5046	54.4157	56.1953	31.7574	49.0636	43.9409	37.792	44.8158	47.9593	31.7574	49.0636	43.9409	37.5003	40.1769	30.9163	38.4474	34.8796	32.6532
Mfge8	484.512	414.907	428.155	4981.86	5011.07	4556.79	242.708	255.687	275.333	3941.65	3816	3916.26	204.567	205.191	200.992	5881.11	5344.11	4797.56	212.253	207.929	210.275	5881.11	5344.11	4797.56	428.695	343.977	347.877	4678.21	4932.01	4763.89
Mgp	195.736	303.939	342.963	401.678	294.379	349.804	422.272	421.401	359.733	363.629	357.31	359.111	344.526	311.6	343.972	347.669	347.84	394.903	389.814	448.8	382.798	347.669	347.84	394.903	294.146	278.019	264.275	252.919	237.29	247.08
Mill1	1.07138	1.84214	1.28002	0.0393495	0.149857	0	0.0670039	0.101336	0.0287877	0.0680693	0.0367886	0.0700559	0.0376922	0.0226215	0.0189051	0.31311	0.226373	0.0764088	0.0242062	0.0679675	0.0456315	0.31311	0.226373	0.0764088	0	0	0	0.235185	0.117621	0.0791488
Mill2	2.83973	3.77157	6.35607	2.68018	1.40013	2.4244	3.72323	4.4316	3.16703	2.67464	2.40937	4.0373	3.14557	4.82914	3.88942	1.28889	1.11528	1.66796	1.58675	1.899	1.2551	1.28889	1.11528	1.66796	2.30911	2.33122	1.91026	3.16839	3.69711	2.79898
Minpp1	10.3113	10.7042	10.8736	25.6536	24.1409	22.2956	11.8241	12.8487	11.0047	19.6445	19.3891	20.2178	10.4855	10.4242	11.1087	23.1514	21.1878	20.9186	9.96337	11.0617	10.8159	23.1514	21.1878	20.9186	9.41718	10.4754	8.90961	20.4416	18.4379	20.5204
Mir106a	0	0	0	0	0	0	0	0	0	0	0	0	0	0	0	0	0	0	0	0	0	0	0	0	0	0	0	0	0	0
Mir106b	0	0	0	0	0	0	0	0	0	0	0	0	0	0	0	0	0	0	0	0	0	0	0	0	0	0	0	0	0	0
Mir16-1	0	0	0	0	0	0	0	0	0	0	0	0	0	0	0	0	0	0	0	0	0	0	0	0	0	0	0	0	0	0
Mir16-2	0	0	0	0	0	0	0	0	0	0	0	0	0	0	0	0	0	0	0	0	0	0	0	0	0	0	0	0	0	0
Mir17	0	0	0	0	0	0	0	0	0	0	0	0	0	0	0	0	0	0	0	0	0	0	0	0	0	0	0	0	0	0
Mir195a	0	0	0	0	0	0	0	0	0	0	0	0	0	0	0	0	0	0	0	0	0	0	0	0	0	0	0	0	0	0
Mir20a	0	0	0	0	0	0	0	0	0	0	0	0	0	0	0	0	0	0	0	0	0	0	0	0	0	0	0	0	0	0
Mir20b	0	0	0	0	0	0	0	0	0	0	0	0	0	0	0	0	0	0	0	0	0	0	0	0	0	0	0	0	0	0
Mir26a-1	0	0	0	0	0	0	0	0	0	0	0	0	0	0	0	0	0	0	0	0	0	0	0	0	0	0	0	0	0	0
Mir26a-2	0	0	0	0	0	0	0	0	0	0	0	0	0	0	0	0	0	0	0	0	0	0	0	0	0	0	0	0	0	0
Mir26b	0	0	0	0	0	0	0	0	0	0	0	0	0	0	0	0	0	0	0	0	0	0	0	0	0	0	0	0	0	0
Mir451a	0	0	0	0	0	0	0	0	0	0	0	0	0	0	0	0	0	0	0	0	0	0	0	0	0	0	0	0	0	0
Mmel1	0.0767898	0.0394972	0	0.0658079	0.0939826	0.0572769	0.0280142	0.0282459	0.168507	0.0284599	0.2461	0.117162	0.236387	0.283744	0.252936	0	0.126197	0.085191	0.283378	0.22734	0.248022	0	0.126197	0.085191	0.499337	0.178601	0.212086	0.196663	0.0655703	0.165461
Mmp10	0	0	0	0	0	0	0	0	0	0	0	0	0	0	0	0	0	0	0	0	0	0	0	0	0	0	0	0	0	0
Mmp11	4.49864	5.75298	7.52296	1.55776	1.52178	0.977307	2.68598	2.40719	3.72716	1.40419	1.98081	2.03539	2.65474	2.70331	3.59417	1.71632	1.4891	1.44581	2.81681	3.03813	3.21609	1.71632	1.4891	1.44581	2.66732	1.91236	1.85853	1.47358	1.54746	1.5667
Mmp12	0.32896	0.269666	2.5601	0.237865	0.150979	0.161023	0.0675057	1.04365	3.13243	0.41148	0.148256	0.117636	0.0126583	0.121555	0.139678	0.0600875	0.114037	0.188178	0.0162585	0.0152174	0	0.0600875	0.114037	0.188178	0.0190993	0	0	0	0	0.0265809
Mmp13	0	0.131045	0.157832	0.18195	0.173232	0.221708	0.0309822	0.0624766	0	0.346224	0.306195	0.356329	0.0174287	0.0209202	0.0174833	0.227513	0.279131	0.353311	0.0223857	0.020952	0	0.227513	0.279131	0.353311	0	0	0	0.155355	0.0362583	0.146392
Mmp14	49.7793	57.711	53.6995	49.9372	49.9059	52.8824	55.3768	54.8668	56.3812	51.7399	55.3994	53.0492	52.3871	50.8283	53.8871	52.0245	57.6803	52.2418	58.8269	58.8236	60.3281	52.0245	57.6803	52.2418	61.9097	61.3565	65.4226	53.8993	55.8965	50.9786
Mmp15	3.94936	4.31888	4.88258	4.12768	4.22415	4.16894	2.42429	2.25488	3.01987	4.46756	4.1686	4.2639	2.32582	2.20806	2.18464	5.73348	5.55576	4.87203	2.32196	2.24954	2.86692	5.73348	5.55576	4.87203	1.88225	2.6958	1.63616	6.97344	7.49994	7.5035
Mmp16	0.0160052	0.0987882	0.267709	0.0411487	0.0195887	0.107443	0.122618	0.123634	0.12042	0.0711831	0.115412	0.0732606	0.118249	0.14194	0.128504	0.11694	0.12823	0.0932215	0.126567	0.213234	0.143157	0.11694	0.12823	0.0932215	0.0743409	0.0744521	0.0994607	0.175674	0.102503	0.0206924
Mmp17	0.702836	0.9202	0.989553	1.47842	1.06873	1.1438	1.79485	2.11523	1.50226	1.77605	1.61257	2.21783	1.6522	1.71563	1.72315	1.18265	2.03447	1.80757	2.62738	2.56947	2.20659	1.18265	2.03447	1.80757	1.46408	1.88238	1.16911	1.75326	1.41854	1.45936
Mmp19	0.159463	0.404249	0.613904	0.420783	0.223049	0.127437	0.299193	0.326804	0.535617	0.30395	0.246405	0.349598	0.196358	0.269369	0.182903	0.223228	0.289803	0.492834	0.258864	0.290765	0.169798	0.223228	0.289803	0.492834	0.296271	0.238431	0.141563	0.225036	0.167703	0.235615
Mmp1a	0	0	0	0	0	0	0	0	0	0	0	0	0	0.0283943	0	0	0	0	0.0607673	0	0	0	0	0	0	0	0	0	0	0
Mmp1b	0	0	0	0	0.190932	0.0872714	0.0426846	0	0.0733548	0.173452	0.0468721	0.133885	0.0720343	0.0288213	0.0240866	0	0	0.0324503	0	0.144325	0.116277	0	0	0.0324503	0.0362293	0.0453543	0	0.0428065	0	0
Mmp2	5.27701	15.2772	17.2085	5.99103	4.49681	5.4351	9.22989	9.25182	11.1779	5.81248	6.72728	6.54646	6.93811	6.79732	6.70095	3.40514	4.52864	5.04733	6.88344	7.86619	7.31513	3.40514	4.52864	5.04733	4.9708	4.93235	4.57158	3.89744	3.91644	3.41116
Mmp20	0	0	0	0	0	0	0	0	0	0	0	0	0	0	0	0	0.0140351	0.0189491	0	0	0	0	0.0140351	0.0189491	0	0	0	0	0	0
Mmp23	2.84118	5.12943	6.75877	5.11319	2.99048	3.11524	4.16677	4.38917	5.6642	4.04336	3.00484	4.2914	2.3089	2.1415	2.84253	2.61547	4.34202	3.45132	1.48279	1.80832	1.60938	2.61547	4.34202	3.45132	2.11136	2.11452	1.64788	1.80864	2.40161	1.98344
Mmp24	0.034133	0	0	0	0.0208876	0	0	0.0188331	0.0160506	0.0189758	0.0820434	0.0390591	0	0	0	0.0249389	0.0420716	0.0426012	0.013496	0.063159	0.0381623	0.0249389	0.0420716	0.0426012	0.0158541	0.0198472	0.123732	0	0.0655797	0
Mmp25	0.0220772	0.0340665	0.0615451	0.113519	0.135101	0.0247008	0.0966495	0.170536	0.0622884	0.171828	0.291861	0.15158	0.203886	0.0978931	0.0954448	0	0.108846	0.0734779	0.10475	0.0163403	0.0329109	0	0.108846	0.0734779	0.0205087	0.0256742	0.0685968	0.0484638	0.0848327	0.0570846
Mmp27	0	0.074295	0	0	0	0	0	0	0	0	0	0	0	0.0355798	0	0	0	0.0400603	0	0	0	0	0	0.0400603	0	0	0	0	0	0
Mmp28	0.982176	1.2567	1.72736	1.36546	1.95194	1.1885	3.03953	2.76696	3.24882	1.80753	1.51596	2.12714	3.81523	3.80368	3.4979	1.31298	1.08421	1.24347	1.9162	2.55511	2.55961	1.31298	1.08421	1.24347	2.51807	2.91457	2.64788	2.3318	2.08567	1.65008
Mmp3	0.219045	0.4056	0.366382	0	0	0.0490151	0.0479467	0.0483421	0	0	0	0.0501299	0	0	0	0	0.0269972	0.0364506	0	0.0648462	0.0326525	0	0.0269972	0.0364506	0.0406953	0	0	0	0	0
Mmp7	1.5534	2.2372	1.44349	81.0728	81.3713	88.0589	30.6022	31.6521	39.1445	66.2015	59.4922	72.2808	38.3792	31.4486	31.8484	141.554	169.987	149.831	42.0889	62.1498	52.0204	141.554	169.987	149.831	41.3627	67.315	32.4993	75.922	74.5311	54.0847
Mmp8	0.0933008	0.215954	0.0577994	0.0399788	0	0	0	0.171595	0.058496	0	0.0373769	0.0711762	0.0191475	0.0459665	0.115245	0	0.0191661	0.0258769	0.0245933	0.0920725	0.115903	0	0.0191661	0.0258769	0.0577807	0	0	0	0.0398339	0.0402073
Mmp9	1.36621	2.45346	2.47342	2.48296	1.55678	1.55493	2.68115	2.65134	3.34509	1.62381	1.41547	2.23725	2.23338	2.24562	2.4295	1.10146	1.30651	1.50916	2.34703	2.80693	2.56336	1.10146	1.30651	1.50916	1.66302	1.94492	1.78095	2.01664	1.4482	1.61403
Mmrn2	1.89461	1.93935	1.65596	3.01421	1.79076	2.24568	2.36098	2.38053	2.02881	2.75313	2.84059	3.24133	2.17125	2.0656	2.23598	5.49598	5.80343	4.40152	2.04709	2.42972	2.26507	5.49598	5.80343	4.40152	2.30021	1.81064	1.45713	3.6855	4.32487	3.80755
Moxd1	1.21497	1.38734	2.16769	1.78048	1.51674	1.11467	2.18075	2.01109	1.66824	1.56702	1.46018	2.14107	1.81023	1.90352	1.75587	1.33155	1.58737	1.01092	3.0937	2.392	2.6081	1.33155	1.58737	1.01092	1.51239	2.00635	1.33386	1.33355	1.3072	1.09953
Moxd2	0	0	0	0	0	0	0	0	0	0	0	0	0	0	0	0	0	0	0	0	0	0	0	0	0	0	0	0	0	0
Mptx1	0	0	0	0	0	0	0	0	0	0	0	0	0	0	0	0	0	0	0	0	0	0	0	0	0	0	0	0	0	0
Mptx2	0	0	0	0	0	0	0	0	0	0	0	0	0	0	0	0	0	0	0	0	0	0	0	0	0	0	0	0	0	0
Mr1	15.6885	17.7934	17.0035	12.7557	13.1845	12.63	15.6094	15.0017	13.2131	10.1894	13.3114	12.7785	13.3768	13.7468	13.3063	15.3646	16.2698	15.1998	17.2534	17.4734	16.6468	15.3646	16.2698	15.1998	13.2489	13.6922	12.6973	12.2235	13.6035	12.2402
Msln	2.41529	0.395282	0.952164	0.799722	0.627042	0.818883	1.0814	1.04994	0.378568	0.569636	0.571752	0.58626	0.450608	0.405655	0.293813	0.481271	0.473596	1.12661	0.607706	0.406271	0.381866	0.481271	0.473596	1.12661	0.645898	0.297898	0.303217	0.200831	0.328099	0.141933
Msmp	8.41115	9.1851	7.09452	5.82204	9.34411	9.55549	11.6132	12.5643	9.97653	11.9402	13.8411	11.5484	10.1963	13.3847	11.6666	12.0057	13.0752	9.47367	12.8917	11.9688	11.8619	12.0057	13.0752	9.47367	13.1009	7.67371	9.91774	12.2131	13.0903	13.5492
Msr1	1.03412	1.66362	1.64137	0.924491	1.04692	0.619208	1.09013	0.833412	0.736047	0.606138	1.29536	1.2897	0.408777	0.32716	0.444315	0.874248	0.817799	0.87466	0.393862	0.550963	0.638101	0.874248	0.817799	0.87466	0.809628	0.398782	0.401107	0.591345	0.725883	0.357833
Mst1	0.067185	0	0.0624311	0.0431825	0	0	0.0735306	0	0.0631832	0.0373498	0	0	0.0206818	0.124124	0.0207466	0.0245435	0.0414037	0	0.106256	0.0248625	0.0751144	0.0245435	0.0414037	0	0.0936161	0.0390651	0.0695843	0	0	0
Mstn	0	0	0	0	0	0	0	0	0	0	0	0	0	0	0	0	0	0	0	0	0	0	0	0	0	0	0	0	0	0
Mt3	7.084	12.3778	9.68052	10.1777	9.94507	13.5206	11.4016	10.114	15.6685	10.4222	8.76409	9.05785	30.3946	24.3169	25.0865	14.6106	18.2248	18.5453	17.79	17.1093	21.7365	14.6106	18.2248	18.5453	33.2826	39.9698	26.111	13.9466	11.2032	9.42561
Mtcl1	1.86569	2.0623	1.56632	2.42321	2.52684	2.63356	1.61556	1.23272	1.34139	2.85008	3.02067	2.67075	1.4308	1.62165	1.58312	4.55462	4.16146	3.74284	1.4907	1.41003	1.90317	4.55462	4.16146	3.74284	0.833874	1.36869	1.20862	2.63835	2.88725	3.03029
Muc1	0.583104	0.661593	0.446225	0.39683	0.167919	0.230258	0.375399	0.264949	0.258057	0.0762733	0.164891	0.235498	0.380115	0.304174	0.338938	0.325787	0.317069	0.171236	0.271236	0.355408	0.255656	0.325787	0.317069	0.171236	0.254902	0.0797761	0.248676	0.0376473	0.21966	0.177376
Muc13	0	0	0	0	0.0309652	0	0	0	0	0	0	0	0	0.0186975	0.0312514	0	0	0	0	0.0187259	0	0	0	0	0.0470059	0.0294226	0.0262041	0	0	0
Muc2	0.0321821	0.0082765	0	0.0827388	0.0393874	0.0960173	0.223071	0.0947031	0.181602	0.190841	0.0644617	0.073654	0.647258	0.531175	0.622784	0.0940548	0.0661127	0.0624814	0.500505	0.659021	0.583698	0.0940548	0.0661127	0.0624814	0.687609	0.898224	1.07771	0.259039	0.0961838	0.194166
Muc4	0.303333	0.277912	0.322976	0.032494	0.0773432	0.049493	0.193657	0.167368	0.261511	0.168636	0.159491	0.101242	0.260684	0.252201	0.257598	0.309359	0.377787	0.283945	0.274858	0.332101	0.409801	0.309359	0.377787	0.283945	0.275917	0.411555	0.340346	0.28439	0.2995	0.326808
Muc5ac	0	0	0.0156698	0	0	0	0	0.0186088	0	0	0	0	0.00519116	0	0.00520742	0	0.00519636	0	0.00666761	0.0249629	0.00628461	0	0.00519636	0	0	0.0196108	0.0174652	0	0.0107999	0.0109008
Muc5b	0.369929	0.237844	0.277647	1.84728	2.4321	9.88562	34.0609	30.3816	69.37	25.0431	21.7905	18.4906	39.7064	60.2352	54.4884	0.731167	0.70151	4.85392	65.2553	48.8721	57.1623	0.731167	0.70151	4.85392	86.83	65.8664	73.3222	23.2642	14.9261	29.6221
Muc6	0	0	0	0.0225941	0	0	0	0.009698	0	0	0	0	0.00541077	0.00649489	0.0162832	0.0321054	0.0162486	0	0.0277987	0.026019	0.013101	0.0321054	0.0162486	0	0.0163279	0.0306606	0	0	0	0.0227239
Mug1	0.0314284	0	0.0146023	0	0	0	0.0343968	0	0.0295577	0	0	0	0.0677245	0.0812933	0.0291157	0.0114814	0.00968453	0.0130752	0.0124266	0	0.0117128	0.0114814	0.00968453	0.0130752	0	0	0.0162754	0	0	0
Mug2	0	0	0.0149823	0	0	0	0	0	0	0.0179269	0	0	0	0.0238311	0.00995781	0	0.00993656	0	0	0.0238672	0.0240353	0	0.00993656	0	0	0	0	0	0	0
Mup1	0	0	0	0	0	0	0	0	0	0	0	0	0	0	0	0	0	0	0	0	0	0	0	0	0	0	0	0	0	0
Mup10	0	0	0	0	0	0	0	0	0	0	0	0	0	0	0	0	0	0	0	0	0	0	0	0	0	0	0	0	0	0
Mup11	0	0	0	0	0	0	0	0	0	0	0	0	0	0	0	0	0	0	0	0.000404574	0	0	0	0	0	0	0	0	0	0
Mup12	0	0	0	0	0	0	0	0	0	0	0	0	0	0	0	0	0	0	0	0	0	0	0	0	0	0	0	0	0	0
Mup13	0	0	0	0	0	0	0	0	0	0	0	0	0	0	0	0	0	0	0	0	0	0	0	0	0	0	0	0	0	0
Mup14	0	0	0	0	0	0	0	0	0	0	0	0	0	0	0	0	0	0	0	0	0	0	0	0	0	0	0	0	0	0
Mup15	0	0	0	0	0	0	0	0	0	0	0	0	0	0	0	0	0	0	0	0	0	0	0	0	0	0	0	0	0	0
Mup16	0	0	0.0477982	0	0	0	0	0	0	0	0	0	0	0	0	0	0	0	0	0	0	0	0	0	0	0	0	0	0	0
Mup17	0.0174959	0.0191298	0	0	0	0	0	0	0	0	0	0	0	0	0	0	0	0.0118263	0	0	0.0121183	0	0	0.0118263	0	0	0	0	0	0
Mup19	0	0	0	0	0	0	0	0	0	0	0	0	0	0	0	0	0	0	0	0	0	0	0	0	0	0	0	0	0	0
Mup2	0	0	0	0	0	0	0	0	0	0	0	0	0	0	0	0	0	0	0	0	0	0	0	0	0	0	0	0	0	0
Mup20	0	0	0	0	0	0	0	0	0	0	0	0	0	0.0756227	0	0	0.252252	0	0.161855	0	0	0	0.252252	0	0	0	0	0	0	0
Mup21	0	0	0	0	0	0	0	0	0	0	0	0	0	0	0	0.0924818	0	0	0	0.093673	0	0.0924818	0	0	0	0	0	0	0	0
Mup3	0	0	0	0	0	0	0	0	0	0	0	0	0.183132	0	0	0	0	0.164997	0	0.0733779	0.0739023	0	0	0.164997	0	0	0	0	0	0
Mup4	0	0.0802562	0.0966614	8.29051	8.65719	6.86662	3.30156	2.63986	4.6948	5.43537	6.12576	6.42715	6.08351	5.22637	5.39596	10.6392	12.2418	7.96196	4.7705	6.38893	4.80658	10.6392	12.2418	7.96196	4.05809	3.50776	4.20173	8.33384	10.2571	9.81628
Mup5	0	0.0806155	0.0970943	2.01475	1.53458	1.87047	4.4599	3.57401	2.25966	2.32328	3.0138	2.15197	1.22215	0.463215	0.709777	0.763342	0.643803	1.04317	0.660946	0.309278	0.31149	0.763342	0.643803	1.04317	0	0	0	0	0	0.135072
Mup6	0	0	0.384929	65.4972	55.7685	37.3091	6.5738	6.16961	3.11516	30.6213	30.6173	32.9367	1.40237	2.44791	0.63944	55.8272	48.2269	50.4824	1.63748	2.14517	2.46948	55.8272	48.2269	50.4824	1.15415	1.44485	2.5742	61.8204	68.4126	72.014
Mup7	0	0	0.078283	0	0	0	0	0	0	0	0	0	0	0	0	0	0	0	0	0	0.062787	0	0	0	0	0	0	0	0	0
Mup8	0	0	0	0	0	0	0	0	0	0	0	0	0	0	0	0	0	0	0	0	0	0	0	0	0	0	0	0	0	0
Mup9	0	0	0	0	0	0	0	0	0	0	0	0	0	0	0	0	0	0	0	0	0	0	0	0	0	0	0	0	0	0
Mydgf	59.2743	53.2527	55.7206	134.545	119.784	136.933	104.098	112.446	103.044	119.646	108.157	114.689	88.3765	83.3006	84.2754	99.6271	97.1913	101.824	77.7768	75.9222	71.0344	99.6271	97.1913	101.824	89.2628	81.8627	84.3363	97.4714	93.5595	98.3903
Myoc	3.72773	28.8757	26.4993	1.05422	0.729975	0.542194	7.26207	5.30641	6.20501	1.2434	1.03041	1.40765	1.46882	0.247929	0.736709	0.299591	0.712145	0.403211	0.471643	0.469021	0.305629	0.299591	0.712145	0.403211	0.242397	0.30345	0.231651	0.245488	0.190979	0.0963854
Naglu	23.91	22.3172	22.6757	24.1693	21.8816	26.1317	28.93	29.7802	31.8913	24.4289	25.7399	26.5152	35.0491	32.4511	33.5435	22.1682	22.9274	22.0962	37.2065	31.7716	37.707	22.1682	22.9274	22.0962	35.1317	30.3818	33.3372	26.3784	23.2541	26.4956
Napsa	11.1287	18.5258	15.4355	9.65461	7.91725	9.07773	10.2599	12.885	11.8572	7.74081	6.65441	6.58667	17.0441	14.989	15.6755	16.8622	23.7153	19.8871	47.1647	50.1066	50.6253	16.8622	23.7153	19.8871	11.2033	12.9413	9.08464	6.07709	5.82759	4.46495
Nbl1	105.683	144.449	148.997	41.7079	32.7894	39.9664	67.3362	70.714	66.9744	45.7535	42.7688	46.0104	71.4468	63.1082	64.6311	36.1969	36.6149	40.1014	81.6893	76.4227	85.1248	36.1969	36.6149	40.1014	44.688	42.7404	42.7604	35.808	31.7269	30.3424
Ncan	0.0201053	0	0.00934136	0	0.0123034	0	0	0	0	0.0223548	0	0	0	0	0.00620867	0.00734494	0	0.0334581	0	0	0.00749297	0.00734494	0	0.0334581	0	0.0233814	0	0.0220679	0	0
Ndnf	0.34363	0.132561	0.449944	0.120472	0.0573499	0.0349514	0.119664	0.0517092	0.0587594	0.121569	0.0375437	0.0357476	0.0961665	0.0577168	0.0675274	0.0342368	0.0962619	0.0909752	0.0370553	0.12717	0.0232845	0.0342368	0.0962619	0.0909752	0.159609	0.0363291	0.145596	0.0171441	0	0
Ndp	1.00758	1.21271	1.53551	0.466281	0.443942	0.766577	1.10275	1.55659	1.06126	0.58254	1.64687	0.553422	0.918087	1.25091	1.56813	0.265016	1.01832	0.603609	1.37043	1.84938	1.80238	0.265016	1.01832	0.603609	0.823656	1.26545	0.876594	0.6193	0.619441	0.521045
Nell1	0.0268225	0.0827777	0.0747738	1.24127	1.1818	1.38046	0.0293559	0	0	0.954331	0.773659	1.04357	0.0165139	0	0	0.66631	0.826501	1.22748	0.0424213	0.0992613	0	0.66631	0.826501	1.22748	0	0	0.0555608	0.765444	0.755815	0.693541
Nell2	0.0708092	0.0182105	0	0.121365	0.144438	0.13204	0.258324	0.286507	0.355164	0.262434	0.368766	0.135047	0.145318	0.261647	0.247815	0.120716	0.0436383	0.137474	0.559947	0.541557	0.387041	0.120716	0.0436383	0.137474	0	0.0274486	0	0.129533	0.0302319	0.06103
Nenf	84.8984	76.5175	73.0421	82.2954	71.5885	89.8344	108.375	105.019	96.4157	85.3343	77.4931	79.3936	116.241	105.82	119.828	46.8789	58.6409	68.0741	95.0431	95.9847	89.0116	46.8789	58.6409	68.0741	105.518	101.927	102.082	61.6632	57.793	61.3204
Nepn	0	0	0	0	0	0.338237	0	0	0.121842	0.0480173	0.103807	0.148256	0	0	0.053344	0.18932	0.0532283	0.1078	0	0	0.0643785	0.18932	0.0532283	0.1078	0	0.100445	0	0.0474011	0.110627	0.223332
Ngf	0.968945	2.05583	1.05045	1.55695	0.79059	0.813068	1.5907	1.60374	1.13891	1.07726	2.03788	1.47826	1.64041	1.56545	1.29649	1.23881	1.49264	1.41078	1.3408	2.50969	1.08324	1.23881	1.49264	1.41078	1.50007	1.10274	1.00355	1.24067	1.13748	0.835065
Ngp	0	0	0	0	0	0	0	0	0	0	0	0	0	0	0	0	0	0	0	0	0	0	0	0	0.0678088	0	0	0	0	0
Nid2	1.21114	1.4997	1.68121	2.80625	2.39731	2.2919	2.76561	2.78852	3.00935	3.35827	3.32445	3.66161	3.62711	4.75162	4.48807	2.84044	4.15597	3.17253	4.70601	5.6774	5.41645	2.84044	4.15597	3.17253	4.58374	4.55582	3.87157	4.77583	4.1943	4.21419
Nmb	7.00066	5.95238	8.76226	7.52995	3.32231	3.52901	3.1273	3.34429	4.8357	3.02578	5.33436	3.44003	7.21177	4.34089	4.95016	4.08128	7.05584	4.29026	5.53515	6.56459	5.55633	4.08128	7.05584	4.29026	2.53436	3.69221	4.017	3.78331	3.65881	2.9549
Nodal	0	0	0	0	0	0	0	0	0	0	0	0.0423405	0	0	0	0	0.0456049	0	0	0	0	0	0.0456049	0	0	0	0	0	0	0
Nog	0.691927	0.785064	0.794254	0.575532	0.846845	0.273231	0.75728	1.12284	0.918637	0.769312	0.831571	0.419169	1.40327	1.68436	1.60876	0.535271	0.451484	0.507979	1.41616	1.59655	2.06289	0.535271	0.451484	0.507979	0.604943	0.899306	0.252931	0.402056	0.573432	0.736673
Nos2	0.0554436	0.0142588	0.0171735	0.0475144	0	0	0.0404535	0.0203942	0.0347621	0.0205487	0.0444221	0.0211484	0.0113785	0.0136581	0.0114141	0.0540123	0.0911178	0.0768874	0.0438441	0.0273577	0	0.0540123	0.0911178	0.0768874	0.0343365	0.0644772	0.0191412	0.020285	0.0473437	0.0716801
Npb	0.403496	0.155655	1.12484	1.29672	1.48151	1.58006	1.32482	2.67095	2.08615	0.89706	0.969859	2.07729	3.84967	1.34125	2.98972	0.442111	0.248554	0.503482	2.23303	1.79105	2.70613	0.442111	0.248554	0.503482	4.30954	0.938258	3.34325	0.664162	1.03317	1.04307
Npc2	254.655	210.013	207.618	449.726	434.396	544.469	612.3	661.446	736.339	514.799	489.113	487.386	547.853	534.745	536.994	246.904	249.783	283.976	484.365	423.257	424.672	246.904	249.783	283.976	715.999	615.863	688.199	421.134	377.573	434.584
Npff	0.875084	2.87272	1.9398	1.10448	0.642606	0.0979076	0.626104	0.631277	1.34621	0.0972894	0	0.654903	3.16706	2.23031	1.29733	1.18519	1.03313	0.509641	0.904533	1.06091	0.586978	1.18519	1.03313	0.509641	0.815529	0.814059	0.725068	0.941862	0.784847	1.84659
Nppa	0.111653	0.172288	0	0.143528	0	0	0	0	0	0	0	0	0.137469	0	0	0.0815685	0	0	0.0882835	0	0.166425	0.0815685	0	0	0.207418	0.12983	0.115641	0	0	0.144334
Nppb	0	0	0	0	0	0	0	0	0	0	0	0	0	0	0	0	0	0	0.095852	0	0	0	0	0	0	0	0	0	0	0
Nppc	0	0	0	0	0	0.0932453	0	0	0.0783673	0	0	0	0.0513072	0	0.102936	0.0608873	0	0	0	0	0	0.0608873	0	0	0	0	0	0.0914681	0	0
Nptxr	0.395353	0.0934862	0.691046	0.153855	0	0.594076	0.2241	0	0.829795	0.235984	1.65545	1.01085	0.708225	0.93331	2.00939	0.425749	0.627242	0.523297	1.41227	1.09329	0.662734	0.425749	0.627242	0.523297	0.269155	0.550255	0.53852	1.83543	0.833498	0.134081
Npy	3.46971	1.88964	1.32761	16.5292	10.2417	18.2684	37.9743	30.3985	29.5466	26.0912	24.7745	25.9186	52.1367	45.8326	55.9547	13.418	3.52032	31.5798	125.701	132.12	132.169	13.418	3.52032	31.5798	38.8589	32.51	34.0337	28.22	24.0398	20.8409
Nrg2	0.745886	1.15095	1.26245	1.54096	1.23892	1.84788	1.45774	1.4698	1.35284	1.71788	1.18456	1.73753	2.1977	2.16551	2.12233	1.30403	1.69093	1.57371	2.46465	2.05049	2.48192	1.30403	1.69093	1.57371	1.63324	1.456	2.26239	1.49117	1.50128	1.10207
Nrg3	0	0	0	0	0	0	0	0	0	0	0	0.0210346	0	0	0	0	0	0	0	0	0	0	0	0	0.0172689	0	0	0	0	0
Nrg4	1.66296	1.03268	1.69606	5.83959	5.51018	3.58503	3.10737	2.37214	2.28861	4.41944	4.19215	4.59483	2.1725	1.40875	2.17931	5.00813	5.39898	5.02838	2.82247	2.37149	2.38826	5.00813	5.39898	5.02838	1.77084	1.03768	1.26026	2.98268	3.48058	3.723
Nrn1	1.03531	0.874849	1.00787	0.506998	0.241354	0.110318	0.485613	0.924826	0.463621	0.383695	0.237001	0.451307	0.364225	0.400748	0.334919	0.61233	0.607618	0.574272	0.701724	0.364869	0.477689	0.61233	0.607618	0.574272	0.412166	0.229324	0.306367	0.324662	0.631422	0.254942
Nrn1l	0.679402	0.520601	0	0.87344	0	0	0	0	0	0	0.203878	0.388521	0.522976	0.376386	0.416658	0.492912	0.523203	0	0.266745	0.125468	1.13946	0.492912	0.523203	0	0.473169	0.784553	0.34943	0.372647	0	0
Nsun2	24.4002	24.7077	23.1364	22.6912	25.2188	24.322	23.6416	25.1069	23.0931	23.827	24.7227	25.6817	22.8988	22.2837	22.8327	23.9125	21.3764	22.217	24.7812	24.3255	23.0122	23.9125	21.3764	22.217	24.5171	24.9412	24.1334	22.4469	20.8063	23.3541
Ntf3	0.552202	1.37279	1.08327	0	0.230502	0	0.755852	0.406209	0.0590125	0.34107	0.150886	0.568426	0.231903	0.139166	0.113669	0.321079	0.604943	0.153146	0.242583	0.139378	0.320108	0.321079	0.604943	0.153146	0.341952	0.0729822	0	0.137792	0.321639	0.295282
Ntf5	7.31473	7.75988	7.24045	3.5772	3.89237	4.44782	5.87368	6.05375	5.34612	3.93381	4.44327	4.45802	5.4824	3.87786	4.73847	2.99163	2.35186	3.60537	4.05525	4.73699	4.38529	2.99163	2.35186	3.60537	5.50238	4.71545	5.64079	4.36329	4.17516	3.18645
Ntm	0.174363	0.0336317	0.0405064	0.056035	0.0533504	0	0.0477079	0.0962027	0.0819865	0.193863	0	0.0498802	0.026837	0.0322127	0.107684	0	0.0805882	0	0.0689398	0.0967849	0.0324899	0	0.0805882	0	0.0404926	0.0506915	0.135442	0.143531	0.0558302	0.169063
Nucb1	169.474	151.7	145.688	255.521	253.702	294.267	346.974	360.718	379.908	280.259	278.933	268.671	328.303	313.678	317.07	225.289	242.007	228.012	348.122	309.898	352.923	225.289	242.007	228.012	355.618	315.66	328.433	269.763	261.452	277.258
Nucb2	94.7233	81.4364	70.7404	305.199	297.78	321.416	357.847	344.068	301.236	274.23	292.861	274.261	253.064	248.542	250.862	180.754	236.711	213.954	244.105	257.247	229.803	180.754	236.711	213.954	299.833	309.599	298.609	265.906	267.962	259.646
Nudt1	12.6335	11.3595	11.9161	19.0485	13.4857	17.1106	8.62872	8.48968	7.23467	12.9894	12.215	13.5859	10.3504	7.50987	9.03364	11.5197	12.8764	9.56247	7.58596	7.16981	7.36259	11.5197	12.8764	9.56247	8.29378	9.4991	9.93648	11.1547	12.5293	11.911
Nyx	0.0204758	0	0	0.105285	0	0.0458182	0.0448195	0.112976	0.0385136	0.0455328	0.0246082	0.0468616	0.0882453	0.0453964	0.0379379	0.0299207	0.0630946	0.0851854	0.0647678	0.136396	0.167881	0.0299207	0.0630946	0.0851854	0.0760843	0.0476238	0.0636211	0	0.0262265	0.0794161
Obp1a	0	0	0	0	0	0	0	0	0	0	0	0	0	0	0	0	0	0	0	0	0	0	0	0	0	0	0	0	0	0
Obp2a	2.46599	1.90259	2.03689	116.585	105.634	110.055	11.0955	11.6391	13.2669	73.1051	81.6656	80.2546	13.4092	9.10943	9.98267	139.214	112.935	131.527	4.98276	8.92052	6.63642	139.214	112.935	131.527	9.92527	11.6287	14.1892	84.1949	87.8877	81.9938
Obp2b	0.132088	0	0	3.05634	3.07157	3.10348	0.433691	0.145739	0	2.49634	1.90495	2.87145	0	0	0	4.34225	3.74351	3.51646	0	0.0977367	0.0984392	4.34225	3.74351	3.51646	0.122686	0	0	3.9139	1.69138	1.5367
Ocm	0	0	0	0	0	0	0.2875	0	0.123491	0	0.315705	0	0	0	0	0.287854	0	0	0.103851	0	0.195771	0.287854	0	0	0	0	0.136035	0.144143	0.168186	0
Ogn	10.7795	31.95	32.9718	35.1424	29.5009	26.8681	46.4695	42.7564	28.554	28.6313	33.2512	39.9174	26.0855	27.0848	26.4446	20.2802	23.546	33.036	26.0223	29.8074	23.9697	20.2802	23.546	33.036	25.2564	24.2007	20.9333	23.2685	19.5594	20.5943
Olfm1	7.37689	8.76123	9.48636	2.81439	2.8788	3.18557	6.6183	6.40639	6.93061	2.46654	3.25035	3.55723	3.67351	3.39852	3.59994	2.68148	2.88424	3.52569	3.35477	3.80139	4.12191	2.68148	2.88424	3.52569	2.69509	3.79964	3.31832	1.89128	1.9669	1.8926
Olfm3	0	0	0	0	0	0	0.0187604	0.0378365	0	0.019059	0	0.0784767	0	0	0	0.0250515	0.0422639	0.0285294	0.0271141	0.0126871	0.0246484	0.0250515	0.0422639	0.0285294	0	0.0961426	0	0.0564533	0.06588	0
Olfml2a	1.23709	2.64311	1.41484	1.14172	1.59171	0.851757	2.1177	1.78516	2.47598	1.86922	2.2492	2.28675	2.77314	1.96908	2.05699	1.46007	2.03301	1.478	2.03177	2.18336	2.48249	1.46007	2.03301	1.478	2.9761	2.98793	3.38387	2.646	2.47831	3.44474
Olfml2b	0.387179	1.1202	1.4841	1.27538	0.858881	1.08297	1.53609	1.22835	1.93442	0.834074	1.22146	1.96605	1.19188	1.68103	1.50946	1.0785	1.87905	2.29535	1.10988	1.79104	1.15435	1.0785	1.87905	2.29535	1.48364	1.71661	2.20553	1.85922	1.27078	1.81453
Olfml3	26.1042	35.9496	36.8098	49.6893	35.9703	42.2777	48.9981	45.4237	32.5741	38.8671	42.4516	46.738	37.7337	33.4884	34.0188	39.011	47.8379	48.6411	34.572	40.9361	35.0692	39.011	47.8379	48.6411	39.9767	37.1494	32.2358	35.7638	32.7906	30.6796
Omd	3.29922	5.47447	4.70365	3.54396	1.9913	2.83169	4.20439	4.43861	3.57021	3.46718	2.77014	3.15465	4.6467	4.20821	5.13578	3.76434	4.37262	4.62524	3.50237	4.54902	3.36857	3.76434	4.37262	4.62524	4.1983	3.20597	3.13619	3.72033	4.28344	3.3304
Orm1	0.37106	0.0954282	0.804544	0.47699	0.151379	0.138385	0	0	0.116293	0.687525	0	0	0.076141	0.182767	0.0763795	0.45179	0.304825	0.102901	0.195593	0.549133	0	0.45179	0.304825	0.102901	0	0	0	0	0	0
Orm2	0	0	0	0	0	0	0	0	0	0	0	0	0	0	0.0755784	0.0894104	0.0754071	0	0	0	0.0912123	0.0894104	0.0754071	0	0	0	0	0	0	0
Orm3	0	0.189185	0	0.472813	0.300108	0	0	0	0	0.136301	0	0.140279	0	0.181167	0	0	0	0.204	0.484702	0.362884	0.365488	0	0	0.204	0	0.142561	0.126982	0	0	0
Osm	0	0.126715	0.152617	0.0527814	0	0.0918781	0.134813	0.271851	0	0.0456517	0	0.0939681	0.0505577	0.0910276	0.050716	0.0899967	0.0253031	0.0683263	0.0324685	0.151943	0.0306035	0.0899967	0.0253031	0.0683263	0	0.0954965	0.170104	0.405593	0.105178	0.106165
Ostn	0	0	0	0	0	0.0734766	0	0	0	0	0	0	0	0	0	0	0	0	0	0	0	0	0	0	0	0	0	0	0.0841071	0
Otog	0	0	0	0	0	0	0	0	0	0	0	0	0.00437987	0	0.00439359	0	0	0	0	0	0	0	0	0	0	0	0	0	0	0
Otogl	0.0412897	0.0796409	0.0191841	0.0530771	0.0379007	0.242532	0.248543	0.284776	0.291245	0.413184	0.210897	0.15356	0.184306	0.244119	0.255011	0.128215	0.108149	0.163191	0.440798	0.366735	0.430867	0.128215	0.108149	0.163191	0.297265	0.144053	0.192439	0.260591	0.105775	0.160146
Otol1	0	0	0	0	0	0	0	0	0	0	0	0	0	0	0	0	0	0	0	0	0	0	0	0	0	0	0	0	0	0
Oxt	0.20712	0.1598	0	0	0	0	0	0	0.389395	0	0	0	0	0	0	0	0	0	0	0	0.154342	0	0	0	0	0	0	0	0	0
Pam	14.6259	17.6395	18.1269	14.2336	11.9922	11.4648	15.8698	15.8824	14.7679	16.4217	17.7071	18.1947	12.9272	14.5357	14.0095	11.9843	14.3667	17.0375	13.9075	14.7304	14.2323	11.9843	14.3667	17.0375	16.2375	15.9028	13.1966	14.1428	12.7344	13.6191
Pank4	9.81215	7.1131	6.0846	5.34275	7.15401	4.77741	5.82756	5.58223	7.29778	6.20432	6.478	5.59347	8.09909	8.67559	8.36004	8.29828	7.78255	7.00627	7.11027	7.42275	7.90464	8.29828	7.78255	7.00627	7.01887	7.65049	7.65785	6.73488	7.68418	7.16128
Pappa	0.310423	0.493971	0.528839	0.207834	0.118726	0.144713	0.276041	0.199827	0.261541	0.222913	0.326438	0.24422	0.163251	0.267654	0.243647	0.297688	0.382631	0.295963	0.311967	0.215406	0.274765	0.297688	0.382631	0.295963	0.258335	0.218108	0.17415	0.198757	0.231945	0.250835
Pappa2	0.208776	0.128862	0.225044	0.579695	0.286182	0.579294	0.749464	0.608229	0.589059	0.872827	0.843061	1.09898	0.755819	0.728274	0.789133	1.03728	1.53889	1.0284	1.05664	1.28569	1.18268	1.03728	1.53889	1.0284	1.10937	1.16542	0.934121	1.01745	1.11247	0.852944
Pate2	0.139109	0.214655	0.193899	0.223528	0.297946	0.311281	1.02768	1.15129	2.09317	0.386671	0.334368	0.278569	0.53528	0.69391	0.773218	0.203273	0.300047	0.289363	1.37504	0.900878	0.751715	0.203273	0.300047	0.289363	1.90605	2.5479	3.24174	0.343538	0.311802	0.359687
Pate4	0	0	0	1.76889	1.15785	2.0207	4.9887	5.02956	3.15392	1.81671	1.34369	1.27929	7.57125	5.90996	6.05473	0.816814	0.953886	1.07331	7.61649	12.6016	10.1275	0.816814	0.953886	1.07331	6.4708	9.30069	8.72932	2.6429	2.86363	2.00123
Pbsn	0	0	0	0	0	0	0	0	0	0	0	0	0	0	0	0	0	0	0	0	0	0	0	0	0	0	0	0	0	0
Pcdh15	0.00785227	0	0.0218902	0	0	0	0.00859393	0.0126727	0	0	0	0	0.00966909	0	0.00971096	0.0172119	0.00967878	0.0122783	0.0116692	0.00581202	0.0117058	0.0172119	0.00967878	0.0122783	0.00753	0	0	0	0	0.0101519
Pcmt1	26.0025	27.8408	28.1075	30.5396	27.9774	30.3714	25.7779	27.8824	23.2248	27.2767	26.4916	25.2702	20.9847	19.4267	20.2942	25.7381	23.7217	26.356	20.9815	24.3806	19.7154	25.7381	23.7217	26.356	24.6854	23.3077	24.6058	27.1955	27.239	26.7558
Pcolce	5.07902	8.96841	8.80675	26.8563	18.3281	17.575	16.6189	19.5869	18.1203	20.6085	21.8362	24.3256	13.8616	15.0903	14.5194	17.674	30.2662	30.3217	16.1892	20.5771	19.6693	17.674	30.2662	30.3217	18.2396	16.6838	16.432	20.5165	17.8384	17.4645
Pcsk1	0.0605071	0	0	0	0	0	0	0	0	0	0	0.0346192	0	0	0	0	0	0	0	0	0.0225496	0	0	0	0	0	0	0	0.0387495	0
Pcsk1n	0.351616	0.488309	0.294063	0.225998	0	0.275381	0.153931	0	0.0661342	0.312755	0.0422579	0.0402353	0.259773	0.155906	0.325734	0.231209	0.715068	0.29256	0.194633	0.390356	0.209661	0.231209	0.715068	0.29256	0.0979887	0.449787	0.0364173	0.231556	0.585458	0.0909153
Pcsk5	15.4517	14.1278	13.1721	37.3036	38.5089	39.4374	7.6674	6.71003	8.26157	33.713	35.4761	35.664	5.91651	6.23381	6.22148	61.116	56.041	50.944	6.87289	6.5085	6.28074	61.116	56.041	50.944	10.8287	8.21394	9.64477	41.4685	43.343	43.5411
Pcsk6	2.72728	2.71651	2.44121	0.44362	0.274531	0.366802	0.377693	0.414937	0.503068	0.53391	0.165887	0.394923	0.242026	0.341042	0.351678	0.756452	0.669964	0.895938	0.337895	0.255438	0.254789	0.756452	0.669964	0.895938	0.222282	0.200654	0.268061	0.473482	0.508335	0.5354
Pcsk9	0.253801	0.195816	0.353764	0.217504	0.0517709	0.189308	0.185182	0.163375	0.2188	0.282193	0.127093	0.242024	0.416691	0.422021	0.444121	0.231795	0.221585	0.105589	0.401404	0.375699	0.614813	0.231795	0.221585	0.105589	0.137532	0.0737881	0.175243	0.116072	0.189631	0.136719
Pcyox1	52.749	58.2922	57.3372	53.4363	54.4384	57.9257	61.5162	62.7436	54.3431	53.263	55.2055	53.3285	48.5092	51.0792	50.7231	50.3366	50.1611	52.7797	59.8825	60.5466	57.7444	50.3366	50.1611	52.7797	62.3296	60.7464	66.6907	57.0332	60.0427	55.8455
Pdap1	42.6478	40.732	37.1918	50.4604	47.2293	47.1288	39.9751	38.8768	34.185	43.9558	44.4013	44.8383	33.5156	30.5858	32.6483	39.5947	35.3376	34.5533	31.3453	31.176	30.6661	39.5947	35.3376	34.5533	36.8221	35.4776	38.8442	44.3518	44.631	44.3711
Pdcd6ip	39.1123	36.5728	36.4696	37.984	42.3375	40.8835	36.1675	35.3382	34.2977	40.5737	39.8629	41.1348	35.4027	36.59	35.9554	39.4284	41.1085	40.5984	37.8817	37.8774	38.1822	39.4284	41.1085	40.5984	36.6729	36.4206	37.5943	39.3475	40.8923	41.3868
Pdgfa	21.0192	23.5642	26.8663	13.8959	17.9552	17.5658	15.1172	17.1343	14.8436	14.2119	13.3008	16.59	15.8976	15.1508	15.1527	16.923	15.5948	14.4898	11.7359	11.8089	14.0031	16.923	15.5948	14.4898	12.6708	13.0689	12.4399	17.0426	15.4916	15.527
Pdgfb	4.82893	5.02671	5.43693	6.47024	5.12834	5.97451	7.41022	7.47151	7.64108	6.84631	6.7247	6.37367	8.22699	7.74153	7.29021	7.63504	8.21931	7.97209	8.68787	7.92347	10.874	7.63504	8.21931	7.97209	8.5207	8.20067	8.1504	8.63737	8.01771	8.32403
Pdgfc	14.0436	16.4811	16.2928	4.32289	3.33922	3.2419	6.89802	6.27827	5.58935	4.84431	3.9653	4.23542	5.71648	5.90829	5.73439	2.62701	3.16737	3.18526	6.2552	7.42005	6.69989	2.62701	3.16737	3.18526	4.69574	5.50951	4.51251	3.78393	3.49463	3.19922
Pdgfd	3.42782	4.20436	4.9821	9.71667	10.5958	10.178	10.5814	10.5717	10.0426	10.9938	12.6758	11.3146	7.76508	9.77515	8.22365	9.76081	9.8849	10.5673	9.13956	9.56231	9.07314	9.76081	9.8849	10.5673	9.26683	10.1699	10.3321	9.74332	11.2009	11.306
Pdia3	496.761	425.547	397.891	705.996	705.638	754.21	840.233	800.511	695.64	651.761	676.015	661.294	569.818	544.306	571.603	517.359	536.867	557.186	496.536	510.688	461.599	517.359	536.867	557.186	555.041	561.743	571.378	589.642	573.426	582.805
Pdia4	158.444	141.845	124.883	299.632	298.698	317.085	506.915	498.698	440.755	323.064	318.932	298.185	368.58	360.309	372.846	204.55	229.856	229.111	315.615	325.593	314.635	204.55	229.856	229.111	382.26	362.37	352.703	297.205	269.51	286.452
Pdia6	319.344	278.264	271.241	763.787	728.131	801.509	990.866	993.463	862.036	707.613	695.485	710.602	747.481	699.265	712.051	528.959	603.073	569.279	604.057	590.098	572.778	528.959	603.073	569.279	642.302	598.032	646.302	540.902	520.784	557.108
Pebp1	799.719	638.173	658.962	795.788	743.324	1276.56	2117.42	2196.44	2416.45	1394.88	1262.55	1236.88	2039.71	1948.58	1946.62	392.572	418.223	624.658	1997.92	1707.62	1785.89	392.572	418.223	624.658	2646.94	2111.7	2430.83	1106.81	882.663	1169.97
Pecam1	9.75365	9.34644	10.4693	9.65954	6.24414	7.43623	8.95391	9.2588	8.18691	10.1771	9.40249	11.0218	6.8657	6.36991	7.24013	12.0994	13.4777	13.2739	6.30022	6.62121	6.87712	12.0994	13.4777	13.2739	6.19791	5.74751	3.91452	9.20729	8.95294	9.51516
Pf4	3.26456	9.09534	8.76363	6.52792	4.21744	5.8846	6.55031	7.00335	6.30841	5.2419	6.32105	9.3373	2.79097	2.81354	2.46375	3.84204	6.59185	5.88411	4.5885	5.90397	5.54132	3.84204	6.59185	5.88411	7.41155	6.53698	3.56898	5.37366	4.64413	2.81313
Pgc	0	0	0	0	0	0	0	0	0.0556959	0	0	0.203315	0	0.0437662	0	0	0.0364973	0	0	0	0	0	0.0364973	0	0.0550168	0	0	0	0	0
Pgf	3.76582	4.01058	2.93528	16.4056	15.138	18.9421	29.9232	33.4847	40.9526	22.0213	18.1283	19.4619	40.655	36.1802	38.285	13.1075	13.8349	17.3451	51.3583	43.3183	46.9554	13.1075	13.8349	17.3451	55.0703	53.6162	53.9964	22.6606	20.0699	24.8357
Pgk1	58.9644	58.7381	61.3656	97.8104	91.0655	101.057	89.554	91.3873	88.5511	90.0173	87.6087	91.2131	83.2263	78.9872	82.5547	72.2311	75.4645	74.9724	86.3977	86.0664	83.814	72.2311	75.4645	74.9724	95.0024	91.3424	88.6343	86.069	78.2828	81.806
Pglyrp1	4.823	2.5935	2.71621	2.81812	1.78874	2.61632	2.23938	2.25755	2.61073	2.27465	0.702592	0.668868	2.5191	2.69938	2.34649	1.6015	1.7108	1.21587	1.96445	1.83836	0.871346	1.6015	1.7108	1.21587	2.44343	1.18956	1.66508	2.88703	1.12284	2.07813
Pi15	0.447893	1.1492	1.57769	2.00846	1.88674	1.48005	2.47378	2.50579	2.08661	2.37421	2.39099	3.00372	2.81533	3.35631	3.23587	1.86457	2.39446	2.67808	4.13498	4.84937	4.14591	1.86457	2.39446	2.67808	2.14812	2.43479	2.12526	2.37804	2.3882	2.20852
Pi16	2.09026	5.20825	4.74446	8.28122	5.41009	6.24922	7.05059	8.05414	7.89525	6.93407	6.54799	6.82275	5.90711	4.96331	5.33305	3.70533	7.03205	4.36224	2.81809	3.82958	2.73284	3.70533	7.03205	4.36224	7.03478	5.7781	5.85591	5.71678	4.91558	4.03136
Pibf1	3.79705	4.21013	3.76079	4.03343	4.03498	4.47723	4.87733	4.74206	5.13195	4.14597	4.31744	4.26697	3.83559	4.18395	4.22675	4.00357	3.83937	4.76742	4.54892	5.50292	4.98245	4.00357	3.83937	4.76742	5.99849	5.28826	7.0411	4.59189	4.5431	5.02657
Pigr	3.01373	3.40632	3.33561	0.148054	0.187948	0.171815	0.189079	0.169461	0.108318	0.128059	0.0922791	0.153762	0.271823	0.18442	0.296385	0.532954	0.816274	0.335412	2.92968	2.06011	2.33217	0.532954	0.816274	0.335412	0.427967	0.491113	0.298218	0.168554	0.196696	0.0992684
Pik3ip1	25.7595	28.7661	26.391	17.7251	17.2957	17.9218	15.2412	15.7456	15.0641	12.4707	14.5104	14.0906	14.9512	14.8792	14.2354	16.8156	17.5022	17.0665	17.766	17.085	17.8704	16.8156	17.5022	17.0665	14.8799	15.9952	13.7838	15.473	16.3867	16.0082
Pip	0	0	0	0	0	0	0	0	0	0	0	0	0	0	0	0	0	0	0	0	0	0	0	0	0	0	0	0	0	0
Pirb	0.886863	0.9836	1.44219	0.498769	0.678391	0.651167	0.636974	0.733989	0.83405	0.708735	0.566232	0.792846	0.597205	0.409626	0.616192	0.465727	0.683187	0.622616	0.394488	0.369223	0.454456	0.465727	0.683187	0.622616	0.360433	0.161148	0.258338	0.547545	0.354976	0.465792
Pkd1	4.92674	4.69438	5.50028	3.11829	3.55163	3.59443	4.83257	4.77311	6.12316	6.02969	6.57158	6.15978	6.50486	6.5192	6.63977	10.1656	9.85051	7.15626	7.31652	6.52167	7.95348	10.1656	9.85051	7.15626	5.69423	5.86362	5.35703	8.24082	7.96058	7.69799
Pkhd1	3.35016	2.98371	3.34825	1.12437	1.30615	1.63103	4.06395	3.47846	4.90475	2.5812	2.6313	2.5747	3.76968	3.74847	4.16881	1.97753	2.13932	1.7348	4.72873	4.6418	5.25258	1.97753	2.13932	1.7348	4.32336	5.15638	4.67198	2.26429	2.15619	2.3968
Pla1a	1.14571	2.16416	1.39505	5.89114	5.12537	4.77383	4.88597	6.97528	6.65046	7.59915	6.36239	7.41406	3.84305	6.07264	5.41664	5.33997	6.54921	5.71964	5.81081	6.34501	6.18375	5.33997	6.54921	5.71964	4.33054	5.09967	3.88722	6.15741	5.76846	4.23926
Pla2g10	0	0	0	0	0	0	0	0	0	0	0.137578	0	0	0	0	0	0	0	0	0	0	0	0	0	0	0	0	0.0628154	0	0
Pla2g1b	0.200019	0.154321	0	0.25712	0.979207	0.671366	0.218911	0.220672	0.752102	0.66703	1.20193	0.915329	1.35431	1.32976	1.11154	0.292215	1.10891	0	0.632542	0.591903	0.74526	0.292215	1.10891	0	0.743062	0.465109	0.828648	1.75592	1.02431	1.03413
Pla2g2a	0	0	0	0	0	0	0	0	0	0	0	0	0	0	0	0	0	0	0	0	0	0	0	0	0	0	0	0	0	0
Pla2g7	30.937	33.3282	36.4192	21.5393	18.9068	38.1343	123.941	117.342	160.496	48.9827	44.5972	43.8652	74.1236	88.4582	85.3098	6.83766	9.67102	19.076	75.1044	58.0131	57.5705	6.83766	9.67102	19.076	90.0113	65.2522	71.364	27.0927	17.7443	30.0628
Plaa	8.44781	8.20029	7.89925	13.5676	14.4075	14.1302	12.2581	13.1891	11.0315	13.5598	13.6769	12.3686	10.9759	11.4304	11.2653	12.2983	11.5937	13.0101	10.9165	11.2048	11.118	12.2983	11.5937	13.0101	12.8239	12.8283	12.6309	13.3393	13.4784	12.879
Plat	11.013	10.1044	11.3124	7.04021	6.01077	7.42633	8.53493	6.89751	8.39764	8.90231	8.97874	8.14033	8.15474	7.58875	7.51851	11.7869	13.2804	15.5281	20.4303	18.7473	18.7022	11.7869	13.2804	15.5281	11.1705	14.7109	10.4506	10.8789	9.68337	10.7361
Plau	6.14725	8.17376	8.14305	5.75849	4.36208	3.98764	1.68197	2.09276	2.21404	3.96274	4.71567	3.92873	1.46958	1.93312	1.11068	8.48098	5.98477	6.01261	1.47384	1.57304	1.55978	8.48098	5.98477	6.01261	1.21498	1.29285	1.04984	2.08156	3.09914	1.73319
Plbd1	2.7655	3.59676	5.17636	2.23457	2.17587	1.59128	6.01017	3.96719	3.19519	2.94302	2.08914	2.80288	1.82423	1.31379	1.39076	1.81847	2.31292	1.93942	1.65577	1.4035	1.08952	1.81847	2.31292	1.93942	1.83497	1.83772	1.55489	2.73181	2.22643	1.37904
Plg	0	0	0	0.0352496	0	0	0	0	0	0	0	0	0	0	0	0.0400697	0.0168991	0.022816	0	0.0405909	0.0613159	0.0400697	0.0168991	0.022816	0	0	0	0	0	0
Plod3	10.8333	10.8517	10.2994	12.2291	12.0053	9.93082	10.5114	9.64405	10.6164	11.4631	10.9409	12.3967	9.94864	9.45249	9.75491	11.64	12.6514	10.0365	8.65677	8.22031	7.92202	11.64	12.6514	10.0365	7.44199	7.35785	8.22655	10.3168	9.99874	9.88639
Pltp	43.7324	74.2503	70.0011	84.9989	71.6321	76.8612	78.4341	78.6956	76.1784	74.3906	68.7141	75.4629	96.68	83.148	88.3304	96.6199	90.8285	86.682	91.0449	99.8773	102.633	96.6199	90.8285	86.682	92.3166	93.2364	95.5155	75.5917	75.297	75.6655
Pm20d1	1.61489	2.23299	2.14375	2.02199	1.92512	1.68948	1.69856	1.73576	1.97241	1.21258	1.73917	1.05597	2.45335	2.1079	2.43513	2.45174	2.85645	2.33836	1.74141	1.78512	2.2823	2.45174	2.85645	2.33836	0.896201	0.951199	0.847144	0.805686	0.832751	0.732088
Pmch	0	0	0	0	0	0	0	0	0	0	0	0	0	0	0	0	0	0.10667	0	0	0	0	0	0.10667	0	0	0	0	0	0
Pmel	1.77922	1.00853	1.92325	75.0558	72.2154	71.6635	16.214	31.4936	58.0166	47.5175	45.1224	46.2867	58.7716	68.1566	61.8486	25.866	45.3576	38.9129	31.9578	37.973	36.5904	25.866	45.3576	38.9129	12.8512	15.6235	24.5199	43.4804	38.7866	33.7989
Pnlip	0	0	0	0	0	0	0	0	0	0	0	0	0	0	0	0	0	0	0	0	0	0	0	0	0	0	0	0	0	0
Pnliprp1	0.19762	0.0381175	0.137727	0	0	0	0.0540712	0.218067	0	0	0	0.0565328	0.121665	0.0365088	0	0.108287	0	0	0.0390672	0.0731283	0.0368231	0.108287	0	0	0.183573	0	0.204677	0	0	0
Pnliprp2	0	0	0	0	0	0	0	0	0	0	0	0	0	0	0	0	0	0	0	0	0	0	0	0	0	0	0	0	0	0
Podn	2.07725	2.46178	2.95553	1.34679	1.55992	1.38708	2.63214	2.18954	2.15382	1.32374	1.08744	1.56657	1.74382	1.91163	2.06868	2.15565	2.28756	1.72369	1.61904	1.93914	1.90755	2.15565	2.28756	1.72369	1.22771	1.24611	1.18363	1.54201	1.15894	1.32372
Podnl1	0.335496	0.0575212	0.0692792	0.0479192	0.0456234	0	0.0815963	0.205675	0.385622	0.0414465	0.134402	0.213281	0.114751	0.247929	0.138133	0.108942	0.0459449	0.0310162	0	0.0275895	0.0277845	0.108942	0.0459449	0.0310162	0.0692563	0	0.154434	0.0818294	0	0.0963854
Podxl	8.17747	7.17287	7.94136	8.31832	6.96741	6.53736	6.09605	5.07693	5.16142	8.65215	9.90987	11.0918	5.43817	5.83158	5.87679	16.9469	15.338	14.8465	5.06322	5.39583	5.3524	16.9469	15.338	14.8465	5.78302	5.66784	4.76498	11.1334	10.6667	10.8194
Pomc	1.21597	1.27322	1.04922	2.67964	0.850404	1.16612	2.18637	3.35435	2.53182	1.64158	1.46138	1.19258	2.03189	1.60445	1.39459	0.697992	0.856295	1.22847	1.37357	0.771294	1.1652	0.697992	0.856295	1.22847	1.61356	0.908974	1.97907	0.85791	1.66846	0.785956
Pon1	0.320397	0	0	0	0	0	0	0.0589243	0	0	0	0	0	0.0394602	0	0	0.0329065	0	0	0	0	0	0.0329065	0	0	0	0	0	0	0
Pon3	20.3117	23.0116	21.095	13.2542	12.2401	17.4278	30.0276	29.8358	28.6728	18.3027	21.2732	18.0774	25.2826	27.4038	27.7668	10.2813	12.6261	11.4876	36.3225	34.9126	33.0487	10.2813	12.6261	11.4876	28.6104	36.8457	42.9449	8.25683	9.46507	10.9842
Postn	14.713	16.7303	17.1536	28.1753	22.0422	25.4191	27.1061	27.5987	27.4862	28.4171	33.1788	37.4528	32.2606	37.4523	35.2774	39.7997	46.1209	48.5429	47.2196	51.799	53.2689	39.7997	46.1209	48.5429	55.9435	56.1922	45.6403	40.8779	37.37	39.3131
Ppbp	0.0797343	0.0615176	0.148185	0	0.0975863	0.178419	0	0.0879808	0.149952	0.0886473	0.0958262	0	0.14726	0	0	0.0582523	0.0491316	0	0.126096	0	0.0594263	0.0582523	0.0491316	0	0	0	0	0.0875098	0.102113	0.309229
Ppia	1245.96	1242.59	1259.76	1985.22	1848.87	1982.65	1351.73	1352.46	1198.82	1644.43	1637.96	1708.32	1179.39	1050.62	1115.41	1464.26	1382.81	1525.73	1047.03	1041.25	955.819	1464.26	1382.81	1525.73	1364.16	1212.48	1305.94	1534.27	1500.43	1568.75
Ppp1r1a	0.0640501	0.0988333	0.119036	0.082335	0	0	0.210299	0.141352	0.0602303	0.0712112	0	0	0.0394319	0.331305	0	0.0935894	0.197343	0.0532905	0.151941	0	0	0.0935894	0.197343	0.0532905	0.118992	0	0	0	0.16406	0.0828021
Ppt1	73.4292	71.0814	66.5581	91.6027	89.538	101.814	112.972	112.388	100.638	86.2971	90.856	87.0673	92.1657	95.3413	91.1712	63.2718	66.7029	71.0633	86.821	88.4749	81.72	63.2718	66.7029	71.0633	91.5731	93.2452	94.4076	75.2957	69.1968	74.9021
Ppy	2.01458	2.13718	1.63803	66.0373	47.4633	52.6869	63.114	69.1736	54.439	42.8262	47.8179	43.788	79.6675	71.6075	86.1363	26.3028	26.0573	35.4002	63.3068	60.5396	62.8603	26.3028	26.0573	35.4002	46.7724	50.0627	65.9863	30.6713	31.5911	39.3819
Prdx4	36.0448	39.1992	39.3854	46.5677	36.3561	42.8615	39.4493	39.2726	37.9806	38.0598	36.7888	36.8908	35.1806	32.1205	35.5705	29.2445	41.0716	37.599	36.0919	36.3915	34.4237	29.2445	41.0716	37.599	47.6978	42.1245	42.96	31.3095	30.7347	29.0348
Prelp	15.175	30.1675	29.8288	10.2432	6.67806	7.7635	13.1379	12.5877	11.8317	9.04297	8.75999	9.87237	10.9529	10.5908	11.1779	8.40957	10.6591	10.108	12.1141	12.0547	12.8149	8.40957	10.6591	10.108	10.5583	11.4936	9.36191	9.35633	7.99105	7.61331
Prf1	0.491408	0.349973	0.421511	0	0	0.126878	0.206855	0.333699	0.0710974	0.210142	0.0454295	0.129765	0.0232725	0.111737	0	0.110472	0.0698847	0.0314516	0.0298915	0.16786	0.056349	0.110472	0.0698847	0.0314516	0.140457	0.175834	0	0.0829781	0	0
Prg4	0.87377	0.513784	0.580017	0.963056	0.662175	0.558871	0.501158	0.964472	0.547977	0.27755	0.350192	0.476296	0.691806	0.799743	0.436981	1.18592	1.23119	1.21196	0.559294	0.431204	1.20969	1.18592	1.23119	1.21196	0.773305	0.532413	0.258728	0.6396	0.586535	0.645782
Prl	0	0	0	0	0	0	0	0	0	0	0	0	0	0	0	0	0	0	0	0	0	0	0	0	0	0	0	0	0	0
Prl2a1	0	0	0	0	0	0	0	0	0	0	0	0	0	0	0	0	0	0	0	0	0	0	0	0	0	0	0	0	0	0
Prl2b1	0	0	0	0	0	0	0	0	0	0	0	0	0	0	0	0	0	0	0	0	0	0	0	0	0	0	0	0	0	0
Prl2c1	0	0	0	0	0	0	0	0	0	0	0	0	0	0	0	0	0	0	0	0	0	0	0	0	0	0	0	0	0	0
Prl2c2	0	0	0	0	0	0	0	0	0	0	0	0	0	0	0	0	0	0	0	0	0	0	0	0	0	0	0	0	0	0
Prl2c3	0	0	0	0	0	0	0	0	0	0	0	0	0	0	0	0.00104852	0	0	0	0	0	0.00104852	0	0	0	0	0	0	0	0
Prl2c5	0	0	0	0	0	0	0	0	0	0	0	0	0	0	0	0	0	0	0	0	0	0	0	0	0	0	0	0	0	0
Prl3a1	0	0	0	0	0	0	0	0	0	0	0	0	0	0	0	0	0	0	0	0	0	0	0	0	0	0	0	0	0	0
Prl3b1	0	0	0	0	0	0	0	0	0	0	0	0	0	0	0	0	0	0	0	0	0	0	0	0	0	0	0	0	0	0
Prl3c1	0	0	0	0	0	0	0	0	0	0	0	0	0	0	0	0	0	0	0	0	0	0	0	0	0	0	0	0	0	0
Prl3d1	0	0	0	0	0	0	0	0	0	0	0	0	0	0	0	0	0	0	0	0	0	0	0	0	0	0	0	0	0	0
Prl3d2	0	0	0	0	0	0	0	0	0	0	0	0	0	0	0	0	0	0	0	0	0	0	0	0	0	0	0	0	0	0
Prl3d3	0	0	0	0	0	0	0	0	0	0	0	0	0	0	0	0	0	0	0	0	0	0	0	0	0	0	0	0	0	0
Prl4a1	0	0	0	0	0	0	0	0	0	0	0	0	0	0	0	0	0	0	0	0	0	0	0	0	0	0	0	0	0	0
Prl5a1	0	0	0	0	0	0	0	0	0	0	0	0	0	0	0	0	0	0	0	0	0	0	0	0	0	0	0	0	0	0
Prl6a1	0	0	0	0	0	0	0	0	0	0	0	0	0	0	0	0	0	0	0	0	0	0	0	0	0	0	0	0	0	0
Prl7a1	0	0.0714934	0	0	0	0	0	0	0	0	0	0	0	0	0	0	0	0	0	0	0	0	0	0	0	0	0	0	0	0
Prl7a2	0	0	0	0	0	0	0	0	0	0	0	0	0	0	0	0	0	0	0	0	0	0	0	0	0	0	0	0	0	0
Prl7b1	0	0	0	0	0	0	0	0	0	0	0	0	0	0	0	0	0	0	0	0	0	0	0	0	0	0	0	0	0	0
Prl7c1	0	0	0	0	0	0	0	0	0	0	0	0	0	0	0	0	0	0	0	0	0	0	0	0	0	0	0	0	0	0
Prl7d1	0	0	0	0	0	0	0	0	0	0	0	0	0	0	0	0	0	0	0	0	0	0	0	0	0	0	0	0	0	0
Prl8a1	0	0	0	0	0	0	0	0	0	0	0	0	0	0	0	0	0	0	0	0	0	0	0	0	0	0	0	0	0	0
Prl8a2	0	0	0	0	0	0	0	0	0	0	0	0	0	0	0	0	0	0	0	0	0	0	0	0	0	0	0	0	0	0
Prl8a6	0	0	0	0	0	0	0	0	0	0	0	0	0	0	0	0	0	0	0	0	0	0	0	0	0	0	0	0	0	0
Prl8a8	0	0	0	0	0	0	0	0	0	0	0	0	0	0	0	0	0	0	0	0	0	0	0	0	0	0	0	0	0	0
Prl8a9	0	0	0	0	0	0	0	0	0	0	0	0	0	0	0	0	0	0	0	0	0	0	0	0	0	0	0	0	0	0
Proc	1.89478	1.24976	1.52276	1.77707	1.75492	2.11995	3.81125	4.76188	3.61185	1.93585	2.44049	1.81651	6.00138	5.97822	4.99183	1.983	1.37652	2.12969	5.64959	5.21285	5.90868	1.983	1.37652	2.12969	4.42415	3.21583	4.35476	1.96728	1.50851	1.72131
Procr	1.77436	2.15718	1.89863	2.48826	1.51356	1.32348	2.05965	1.95794	2.37648	2.63037	2.06784	2.64561	1.62203	1.58932	1.82635	2.08203	2.38564	2.63947	1.06294	1.87028	1.32249	2.08203	2.38564	2.63947	1.84802	1.93832	1.5036	2.41957	2.13478	2.15486
Prom1	58.7278	63.1142	58.5765	95.805	98.7605	113.451	199.819	206.543	199.229	112.038	114.665	103.761	144.672	148.788	147.737	73.8892	83.4634	89.3929	167.656	158.688	154.865	73.8892	83.4634	89.3929	230.558	236.949	234.66	141.318	136.069	144.594
Pros1	18.2775	20.2987	19.147	9.8264	8.68537	9.70141	15.7583	15.8887	13.6055	12.0766	12.1212	11.2018	13.3463	13.7941	13.0639	8.16922	9.22501	9.8918	11.6747	11.8222	10.2558	8.16922	9.22501	9.8918	16.6398	15.7624	15.1962	9.86788	8.56347	8.46665
Proz	0.159396	0.245958	0.0888705	0.2049	0	0.356676	0.209341	0.105535	0.329785	0.425339	0.0766261	0.328315	0.157016	0.164912	0.295327	0.652169	0.550091	0.4244	0.378138	0.448297	0.332657	0.652169	0.550091	0.4244	0.118456	0.444873	0.0660354	0.174951	0.081663	0.2885
Prrg1	62.2005	72.8565	82.5978	62.6191	68.931	52.7902	92.7866	95.8201	77.5589	50.7338	54.6667	57.2627	68.3344	69.788	68.6437	44.215	49.2735	57.4227	67.673	66.6041	64.0074	44.215	49.2735	57.4227	61.1754	61.858	61.2114	51.9591	56.9616	50.2705
Prrg2	19.9382	18.2335	20.3032	25.057	22.765	26.37	21.9608	21.3682	20.9655	23.159	17.9907	21.3566	19.7652	19.9581	17.8601	19.9653	20.1762	17.8078	17.8815	13.7656	18.0888	19.9653	20.1762	17.8078	20.2366	15.9261	18.4731	20.6945	20.885	18.4464
Prrg3	40.2397	38.3828	38.8016	108.424	118.14	136.234	204.411	202.2	203.219	147.122	153.915	136.996	194.611	202.735	203.671	86.3454	86.8862	108.161	238.914	226.177	224.905	86.3454	86.8862	108.161	218.835	224.872	240.272	151.322	149.289	160.133
Prrg4	1.0591	1.73641	0.836539	0.884946	1.32864	1.24421	1.79666	1.57777	1.64346	1.08926	1.71835	1.21194	1.36933	1.83933	1.53714	1.77977	1.81124	2.15901	2.30317	2.78277	2.68399	1.77977	1.81124	2.15901	2.55801	3.38705	2.55035	1.62745	2.2722	2.05387
Prss1	0	0	0	0	0	0	0	0	0	0	0	0	0	0	0	0	0	0	0	0	0	0	0	0	0	0	0	0	0	0
Prss2	0	0	0	0	0	0	0	0	0	0	0	0	0	0	0	0	0	0	0	0	0	0	0	0	0	0	0	0	0	0
Prss21	0	0	0	0.102848	0.0979208	0.0895155	0	0	0	0.0889512	0.288464	0	0	0	0	0.116904	0.1479	0	0	0	0	0.116904	0.1479	0	0	0.0930362	0.16573	0.17562	0.102463	0
Prss22	0.623946	0.240697	0.811715	0.561449	0.0763643	0.698094	0.273151	0.137699	0.469391	0.208112	0.224961	0.214186	0.384128	0.230531	0.539464	0.410268	0.269141	0.467219	0.592056	0.369409	0.46504	0.410268	0.269141	0.467219	0.0579586	0.0725566	0.193868	0.273923	0.39955	0.161324
Prss23	20.6964	27.935	34.3121	12.9453	11.3901	10.5937	13.91	14.1783	11.9746	13.9254	12.2141	15.6299	8.0245	8.99912	8.60725	11.4342	12.1128	12.482	8.93377	8.49874	8.55865	11.4342	12.1128	12.482	12.0861	10.8766	9.75869	10.7738	8.86598	9.78703
Prss28	0	0	0	0	0	0	0	0.0781863	0	0	0	0	0	0	0	0	0	0	0	0	0	0	0	0	0	0	0	0	0	0
Prss29	0	0	0	0	0	0	0	0	0.0672426	0	0	0.0818229	0.308162	0	0	0.261216	0.0440638	0.237981	0	0	0.0532961	0.261216	0.0440638	0.237981	0	0	0	0	0	0
Prss3	0	0	0	0	0	0	0	0	0	0	0	0	0	0	0	0	0	0	0	0	0	0	0	0	0	0	0	0	0	0
Prss30	0.221016	0.213151	0.256721	0.0710278	0	0.0618201	0	0.0609705	0.31176	0.0614323	0	0	0.102051	0.0816608	0.0682472	0.0403687	0.170246	0	0	0.0817847	0.205912	0.0403687	0.170246	0	0.0513261	0	0	0	0	0
Prss32	0	0	0	0	0	0	0	0	0	0.0618718	0	0	0	0	0	0	0	0.0463014	0	0	0	0	0	0.0463014	0	0.0647132	0	0	0	0
Prss33	0	0	0.110166	6.5532	5.5863	4.97414	0	0	0.111486	3.03165	4.55941	5.01934	0	0	0.21965	4.46074	6.50202	5.17859	0.0468734	0.175479	0.132543	4.46074	6.50202	5.17859	0.16519	0	0.245578	3.05781	3.11266	2.83541
Prss34	0	0.0532667	0	0	0.0844978	0	0	0	0	0	0	0	0	0	0	0	0	0	0	0	0	0	0	0	0	0	0	0	0	0
Prss39	0	0	0	0.0861994	0.246209	0.45015	0	0	0	0.149106	0.644716	0.383645	0	0.0495504	0	0.391926	0.330567	0.278957	0	0	0.0499781	0.391926	0.330567	0.278957	0.622885	0.701793	0.833411	0.662369	0.257638	0.260064
Prss40	0	0	0	0	0	0.142541	0	0	0	0.0708225	0	0.0728894	0	0	0	0	0	0.105999	0	0	0	0	0	0.105999	0.295857	0.14815	0	0.0699137	0.081582	0
Prss42	0	0	0	0	0	0	0	0	0	0.0575278	0	0	0	0	0	0	0	0.0430506	0	0	0	0	0	0.0430506	0.0480639	0.0601697	0.107179	0.283948	0.132537	0
Prss43	0	0	0	0	0.0957327	0	0	0	0	0	0	0	0	0	0	0	0.0241017	0	0	0	0	0	0.0241017	0	0	0	0.0810132	0.0858521	0.0500918	0.0505618
Prss44	0	0	0	0	0.0523721	0	0	0	0	0	0.0514275	0	0	0	0	0	0	0	0	0	0	0	0	0	0.0397501	0.099524	0	0	0.0548065	0
Prss45	0	0	0	0.174742	0.0831852	0.836492	0	0	0	0.755665	0.245055	0.622175	0	0	0	0.347596	0.293177	0.113099	0	0	0.101315	0.347596	0.293177	0.113099	0	0.0790368	0.0703949	0.447581	0.0870463	0
Prss46	0	0	0	0.426503	0.081214	0	0	0	0	0.442656	0	0.683362	0	0	0.0409801	0.19392	0.0817801	0.0552098	0	0	0	0.19392	0.0817801	0.0552098	0.184917	0.0771641	0.137454	0.291317	0	0.0857843
Prss48	0	0	0	0	0	0	0	0	0	0.312574	0	0	0	0.0692464	0.0578748	0.0684667	0.0577457	0	0	0.0693515	0	0.0684667	0.0577457	0	0.174101	0	0	0.102854	0	0
Prss56	1.83101	8.89687	6.44378	0.300475	0.572159	0.523046	1.06593	1.03174	2.16156	0.822978	0.32774	0.401209	1.1033	0.403049	0.649616	2.19166	2.28074	0.907598	0.462095	0.663157	0.871103	2.19166	2.28074	0.907598	0.832345	3.44309	0.161395	0.641383	1.29731	0.956933
Prss57	1.48952	1.08421	1.12299	11.1272	10.3188	11.9802	13.1953	13.3045	13.1095	9.4055	11.1123	9.39056	15.1745	13.3338	14.198	4.27102	4.84961	7.85711	15.0678	14.2068	14.0766	4.27102	4.84961	7.85711	15.873	15.6877	20.1133	8.2052	8.06317	7.66639
Prss8	98.2121	85.0256	83.8472	31.8609	30.1278	35.8089	59.5206	57.7285	56.9806	34.6929	32.4769	30.9705	54.7463	51.3594	53.3271	25.7283	27.6596	26.2081	63.7059	58.5623	64.2322	25.7283	27.6596	26.2081	52.9506	46.352	52.1279	30.772	28.9865	33.0252
Prtn3	0.364655	0.281513	0.677739	0.117386	0	0	0.199546	0.201447	0.0860047	0.405374	0.10985	0	0.11225	0.202124	0.112585	0	0.168848	0.152125	0	0.135053	0	0	0.168848	0.152125	0.0846707	0.212258	0.283285	0.200166	0.350205	0.11785
Psap	682.038	672.072	669.511	551.256	531.249	588.893	657.367	673.518	687.623	538.747	553.19	556.049	703.468	673.128	691.384	455.834	482.707	485.304	683.326	662.869	699.123	455.834	482.707	485.304	777.222	716.388	755.272	550.479	533.423	558.437
Psg20	0.0571017	0	0	0	0	0	0	0	0	0.0634866	0	0	0	0	0	0	0	0	0	0	0	0	0	0	0	0	0	0	0	0
Pspn	1.80164	0	1.19583	0.330853	0.945006	0.575926	0	0.851795	0.241909	0.572165	0.618641	0.588863	0.633652	0.380187	0.794546	0.375984	0.158522	0.642263	0.610404	0.380764	0.191781	0.375984	0.158522	0.642263	0	0.29922	0.533137	0.282411	0	0.665295
Ptgds	150.578	116.624	127.409	1041.4	957.976	1288.55	1079.65	1340.3	1590.34	1032.17	1015.76	996.933	2094.2	1857.52	1913	351.895	413.023	616.811	1940.31	1935.77	2053.12	351.895	413.023	616.811	2048.99	1702.44	2445.51	1175.38	953.407	1167.3
Ptgis	9.40052	12.2391	13.817	12.8394	9.79051	8.24219	17.0649	16.9562	14.408	13.316	12.8729	13.3943	15.3591	15.2629	14.2908	10.1701	12.7837	12.4844	14.5812	14.316	16.6069	10.1701	12.7837	12.4844	13.1405	14.0326	11.4213	13.3435	10.8244	9.05634
Pth	0	0	0	0	0	0	0	0	0	0	0	0	0	0	0	0	0	0	0	0	0	0	0	0	0	0	0	0	0	0
Ptn	2.42464	3.26628	2.50342	0.989469	1.74282	0.99038	2.9485	2.67555	2.17161	1.45489	1.94265	1.80562	1.87188	2.01932	1.97282	0.956043	1.32818	1.76122	2.4347	2.90539	2.00799	0.956043	1.32818	1.76122	2.57409	2.28255	1.23569	1.64743	1.57738	1.29365
Ptprg	4.53315	5.20414	5.13159	22.7684	26.5203	23.0238	5.50688	5.05402	4.94468	25.0805	28.429	26.8731	4.20568	4.99654	4.86347	38.9546	34.4328	33.3898	6.33808	6.84896	6.08432	38.9546	34.4328	33.3898	5.53528	6.19575	5.71149	25.5794	27.9949	25.6081
Ptprz1	0.0711993	0.123598	0.157133	0	0.0326777	0.0199151	0.0292216	0.0196426	0.0167407	0.0395827	0.0213922	0.0101845	0.0273978	0.0394647	0.0164902	0.0585243	0.0329103	0.0444322	0.0703803	0.0395246	0.0331688	0.0585243	0.0329103	0.0444322	0.0413387	0.0828011	0.0553065	0.0097687	0.0455994	0.0115064
Ptx3	0.0814032	0.219818	0.642968	0.941779	0.797031	0.318769	0.267275	0.538961	0.612425	0.543043	0.684823	0.558892	0.375876	0.240623	0.603285	0.565008	0.852804	0.677305	0.225298	0.42173	0.394376	0.565008	0.852804	0.677305	0.415898	0.520651	0.295086	0.491402	0.417042	0.526195
Pxdn	1.5722	1.95429	2.20158	1.83858	1.37634	1.4903	2.74834	2.28919	2.84433	2.30653	2.13881	2.72367	2.64178	3.30019	3.2502	2.72822	4.15168	3.11602	3.01325	3.64461	3.1901	2.72822	4.15168	3.11602	2.45449	3.22507	2.34075	2.60049	2.89486	2.51257
Pyy	0	0	0	0	0.576974	0	0.257976	0.260039	0	0	0.283284	0	0.435248	0.174102	0	0	0.145186	0.196072	0	0	0	0	0.145186	0.196072	0.218906	0	0	0	0.301749	0
Pzp	0.67209	0.422066	0.508342	7.61489	7.82394	7.85185	1.41982	1.60406	1.22007	6.69076	8.49056	6.61774	1.10666	0.935639	1.08116	6.52077	10.2877	8.46636	0.655082	0.75196	0.559203	6.52077	10.2877	8.46636	0.479148	0.581655	0.906538	3.89432	4.66466	3.09171
Qsox1	33.6507	29.4978	30.0646	54.4625	54.968	60.6995	62.8451	64.1107	79.8296	63.0346	61.5659	59.5841	47.4104	46.7708	44.494	46.6355	51.5416	46.3001	53.8124	44.8498	48.047	46.6355	51.5416	46.3001	67.5572	61.8442	66.0885	52.5568	51.5736	53.3385
R3hdml	0	0	0	0	0	0	0	0	0	0.0872561	0	0	0	0	0	0	0	0	0	0	0	0	0	0	0	0	0	0	0	0
Rab11a	32.4574	36.7011	35.9304	52.3653	49.3338	51.4578	35.8825	38.7891	35.6218	43.9408	40.4292	45.2232	39.1366	35.3236	36.8854	44.6921	41.3409	50.7593	38.9152	37.3709	36.1167	44.6921	41.3409	50.7593	36.1323	41.0306	39.9451	39.591	40.4358	41.9192
Rab4a	16.7785	13.1237	14.3547	13.9823	12.8875	15.4063	14.5639	14.3645	13.7106	13.8301	13.4199	13.2407	16.0287	14.579	16.0075	14.4987	12.4072	12.9972	15.372	17.0417	15.9552	14.4987	12.4072	12.9972	14.1346	18.0311	14.3216	15.9387	17.4874	15.2584
Rab5b	53.0112	52.7048	52.76	84.7271	84.0674	85.4898	57.8635	57.5889	54.5482	76.0844	77.4306	77.7123	48.4637	52.4844	51.1306	87.1636	82.269	85.6115	52.0839	54.9683	51.4257	87.1636	82.269	85.6115	54.3398	52.4501	53.1733	80.5597	83.5171	79.0343
Raet1a	0.104254	0.35011	0.20619	0	0	0.213757	0	0.140717	0.566346	0	0.458156	0	0.397303	0.315817	0	0.0769067	0.339294	0	0.280755	0.206901	0.572382	0.0769067	0.339294	0	0.122951	0.339537	0.159479	0	0.152106	0.134779
Raet1b	0	0	0.00108234	0	0	0	0.223897	0	0	0	0.000171708	0.153462	0.00101125	0	0	0	0	0.273558	0	0	0	0	0	0.273558	0	0	0	0	0	0
Raet1c	3.36342e-05	7.7092e-05	0.549111	0	1.14272e-05	0.0994284	0	0.490058	5.8061e-05	0.226039	0	0.387516	0	2.40298e-05	0.372341	0.383935	0	0.344796	0.20218	0	0.232002	0.383935	0	0.344796	0.143186	0.393509	0	1.2782e-05	0.00697811	0.262305
Raet1d	0	0.162692	0	0	0	0.221013	0.456292	0	0	0	0	0.000570467	0	0.135558	0.277179	0.199235	0.261557	1.99748e-05	0.576928	0.588202	0.496324	0.199235	0.261557	1.99748e-05	0.254639	0.182671	0.342258	0	0.173144	0
Raet1e	0.391796	0.406766	0.000392706	0.0839479	0.319693	0.000523056	0.328389	2.33684e-05	0.45724	0	0.995547	0.00020621	0.586804	0.579053	0.252063	0.146098	0.400647	1.09473e-05	0.42731	0.700783	0.267985	0.146098	0.400647	1.09473e-05	2.13485e-05	0.000508327	0.473458	0.788407	0.299156	0.000508781
Ramp1	4.86199	3.86625	5.08286	3.48926	2.19039	3.0703	3.72158	4.34482	3.45037	2.98481	2.65276	3.07193	4.27888	3.98983	3.22382	2.31362	3.41465	3.72278	5.35434	6.03489	5.47662	2.31362	3.41465	3.72278	4.04547	3.67689	4.13972	3.66677	3.40022	2.5837
Rap1gds1	13.4712	13.9684	13.2904	26.3741	26.9142	26.1165	17.0478	14.2459	16.2744	24.0474	28.0619	24.3112	16.1322	14.1118	16.3708	31.4659	28.9704	30.8604	17.7068	19.6513	17.4394	31.4659	28.9704	30.8604	17.5919	19.493	18.2172	28.2012	27.1761	27.0185
Rap2b	5.06432	6.00289	7.13224	4.23493	4.48242	3.86239	4.58371	4.66034	4.61454	4.59822	4.19098	5.19363	4.43424	4.53266	4.57801	4.55802	3.99585	4.56377	4.18495	4.56548	4.11436	4.55802	3.99585	4.56377	4.33013	4.3203	3.90212	3.75063	3.59126	3.42096
Rarres1	2.72152	2.54649	2.63656	10.5698	12.3312	17.557	27.1873	31.5003	26.246	20.6657	18.7895	16.8296	33.403	30.0378	31.505	5.58429	7.35056	9.92462	29.6248	30.0405	28.441	5.58429	7.35056	9.92462	41.7934	43.7009	50.7368	12.9648	13.6455	16.3191
Rarres2	64.7492	67.1419	78.2952	57.0899	45.8883	50.9274	84.0384	77.2413	63.9982	52.2944	50.2152	56.3533	54.6778	49.6768	54.5074	39.3164	48.075	54.7878	45.9442	51.7996	47.017	39.3164	48.075	54.7878	38.6798	43.9177	32.8143	40.084	36.3172	25.7532
Rbmx	20.686	17.7289	17.9785	14.4979	19.6699	12.476	17.5452	17.5221	22.3923	12.7996	13.7087	12.8847	23.0926	25.1163	25.2501	18.8122	20.2746	18.4029	23.3985	22.6769	21.8076	18.8122	20.2746	18.4029	16.5211	17.9858	17.251	17.6471	19.7898	16.2985
Rbp3	0	0	0	0	0	0	0	0	0	0	0	0	0	0	0	0	0	0	0	0	0	0	0	0	0	0.0160453	0	0	0	0
Rbp4	3.46075	3.78289	2.50146	2.59593	0.706157	1.50627	3.2619	3.39423	5.24441	2.56585	1.27128	3.631	2.78238	2.55742	2.19725	0.772787	1.71832	1.11948	2.12903	3.13108	3.36758	0.772787	1.71832	1.11948	1.16054	1.6773	0.796778	0.949845	1.35462	0.497245
Reg1	0	0	0	0	0	0	0	0	0	0	0	0	0	0	0	0	0	0	0	0	0	0	0	0	0	0	0	0	0	0
Reg2	0	0	0	0	0	0	0	0	0	0	0	0	0	0	0	0	0	0	0	0	0	0	0	0	0	0	0	0	0	0
Reg3a	0	0	0	0	0	0	0	0	0	0	0	0	0	0	0	0	0	0	0	0	0	0	0	0	0	0	0	0	0	0
Reg3b	0	0	0	0.161566	0	0	0.275113	0	0	0	0	0	0	0	0	0	0.309749	0	0	0	0	0	0.309749	0	0	0	0	0	0.160942	0
Reg3d	0	0	0	0	0	0	0	0	0	0	0	0	0	0	0	0	0	0	0	0	0	0	0	0	0	0	0	0	0	0
Reg3g	0	0	0	0	0	0	0	0	0	0	0	0	0	0	0	0	0	0	0	0	0	0	0	0	0	0	0	0	0	0
Reg4	0.0854783	0	0.15886	0	0	0.191272	0	0	0	0	0	0.195612	0.0526226	0.0631601	0	0	0	0	0	0.063256	0	0	0	0	0.0793988	0	0	0	0	0
Reln	0.71249	1.06653	1.03556	0.21136	0.208687	0.18396	1.213	1.09538	1.4662	0.413033	0.285428	0.376306	0.442421	0.459059	0.598012	0.169078	0.243952	0.283755	0.635673	0.320026	0.476604	0.169078	0.243952	0.283755	0.328113	0.453247	0.359507	0.160419	0.117004	0.157463
Ren1	0.0572937	0.398364	0.106551	0	0.0701376	0	0	0.126544	0.161789	0.0637077	0.0688726	0.065567	0.176573	0.339216	0.0708762	0.377248	0.24746	0.238655	0	0	0.0427025	0.377248	0.24746	0.238655	0	0.0666334	0	0.0628902	0	0.370827
Ren2	8.19486e-05	8.18285e-05	8.6531e-05	0	8.53397e-05	0	0	8.74226e-05	8.76968e-05	8.4045e-05	8.38006e-05	8.64978e-05	5.8919e-05	8.23635e-06	0	6.10784e-05	5.97543e-05	5.76277e-05	0	0	6.10788e-05	6.10784e-05	5.97543e-05	5.76277e-05	0	8.79047e-05	0	8.29665e-05	0	8.25877e-05
Retn	6.07952	0.284276	2.73908	0.236821	0.676426	0.206121	0.201628	0.406269	0.0703311	0.204794	0	0	0	0	0	0	0	0.153256	0.582616	0.272598	0.137288	0	0	0.153256	0	0	0	0	0	0
Retnla	6.54102	8.72927	9.19943	1.36352	0.865461	0.988965	3.86964	1.56035	1.99433	0.982607	0.849852	1.82031	0.761742	1.43656	1.09161	0.516557	0.980156	6.76502	2.09656	1.43874	2.23961	0.516557	0.980156	6.76502	3.77641	1.84992	0.915489	1.94	1.58442	1.59956
Retnlb	0	0	0	0	0	0	0	0	0	0	0	0	0	0	0	0	0	0	0	0	0	0	0	0	0	0	0	0	0	0
Retnlg	0.17243	1.06428	0.480688	0	0	0	0	0.380482	1.45892	0	0	0	0	0	0	0	0.106225	0	0	0	0	0	0.106225	0	0	0	0	0	0	0
Rnase2a	0	0.110681	0.133306	0.18441	0.175575	0	0	0.15828	0	0	0	0	0	0.105985	0	0	0	0.119345	0	0	0	0	0	0.119345	0	0	0	0	0	0
Rnase2b	0	0	0	0	0	0	0	0	0	0	0	0	0	0.0928597	0	0.183636	0	0	0.0993766	0	0.0936683	0.183636	0	0	0	0	0.260347	0	0	0
Rnase4	58.5216	95.3955	94.2786	70.7295	69.3372	66.5088	54.0789	55.2841	46.6632	57.9218	61.8443	65.4715	48.5476	40.6781	43.7002	49.0297	51.067	52.0613	32.9218	37.3598	30.085	49.0297	51.067	52.0613	30.6386	36.6135	32.2324	41.3321	39.6045	40.057
Rnase6	6.84761	6.5884	6.21336	4.45301	2.26773	2.70401	7.22986	4.4446	5.98445	3.76174	3.38865	2.48884	4.81073	3.75019	4.4278	2.88392	2.53166	3.55236	7.70779	9.59836	8.76609	2.88392	2.53166	3.55236	6.13613	6.83853	7.00871	3.18298	3.92046	4.37403
Rnaset2a	0.0010313	7.83556	9.57266	0.00723548	0.0104748	0.000803583	13.8409	9.70721	0.0136777	0.000313184	0	0.00142016	0.000953767	0.000378779	0.000437431	0.000305734	0	0.000390533	0	0.00076414	0.000623839	0.000305734	0	0.000390533	0.47956	0.00124301	0.00100378	0.000717859	0.00254293	0.00493651
Rnaset2b	26.7587	12.9035	6.9116	25.2931	24.7119	35.7337	8.66421	18.6205	33.7535	33.0134	31.3303	35.6549	34.7006	35.5268	41.5799	28.3156	32.6585	33.2516	44.9807	40.3074	37.6355	28.3156	32.6585	33.2516	19.7564	23.4871	30.4859	21.126	15.8058	17.9615
Rnls	3.26907	3.45165	2.92567	2.36925	2.61876	2.67176	2.92547	2.88611	3.35346	1.96361	2.3585	2.38336	3.76713	3.27256	3.55971	2.0789	2.63528	2.86828	3.8989	3.44441	3.67446	2.0789	2.63528	2.86828	3.20223	3.11057	3.38374	1.66936	1.75935	2.30352
Rnpep	48.053	35.8656	35.438	65.5249	64.0368	65.2739	102.466	105.34	92.6302	65.9775	62.5999	62.4527	108.63	94.977	103.302	50.4175	54.3483	54.5962	92.4179	96.6333	100.725	50.4175	54.3483	54.5962	90.9136	96.7394	99.4873	62.163	66.9945	66.7925
Rpl39	1669.75	1744.59	1726.68	1543.07	1169.43	1560.35	1555.06	1484.03	1346.4	1433.71	1406.3	1315.49	1358.59	1315.79	1349.8	972.468	951.853	1172.02	1254.73	1303.23	1064.29	972.468	951.853	1172.02	1534.54	1378.83	1434.23	1207.82	1096.87	1258.78
Rs1	0.0124169	0	0	0	0	0	0	0	0	0	0	0	0	0	0.0153377	0.00907237	0	0	0	0.00919054	0	0.00907237	0	0	0	0	0	0	0	0
Rspo1	3.98935	5.72558	7.29457	4.02539	3.83253	4.17547	7.13607	6.39023	5.28457	4.86475	2.47457	2.30702	3.56528	2.50427	3.7354	8.27394	9.72801	8.31605	3.29031	4.82565	5.11557	8.27394	9.72801	8.31605	2.31116	8.77957	1.19956	3.67237	4.39527	2.88374
Rtn4rl2	0.197945	0.203628	0.490505	0.0848183	0.0807547	0.147646	0	0.0728073	0.18614	0.0733588	0	0.150999	0.162484	0.0487566	0.0407484	0.144618	0.36593	0.274488	0	0	0.0491774	0.144618	0.36593	0.274488	0.122581	0.153456	0.341691	0.0724175	0.0845034	0
S100a10	320.03	293.813	290.416	175.766	138.275	170.814	157.171	142.238	144.12	145.921	152.495	152.862	123.895	113.481	112.994	125.911	126.499	132.599	123.55	121.978	107.254	125.911	126.499	132.599	125.544	126.095	107.465	115.925	110.046	115.741
S100a11	1531.57	1403.25	1356.42	845.985	765.451	841.096	728.639	689.973	607.703	676.905	700.106	704.35	650.341	568.626	634.631	583.148	567.71	573.468	480.147	495.066	492.296	583.148	567.71	573.468	741.002	731.438	801.175	811.935	795.305	781.69
S100a14	11.2682	12.6248	13.4414	14.6905	12.9679	16.3425	8.92135	9.87634	8.94253	11.7287	13.4463	11.9974	10.071	8.02328	9.57448	15.8813	13.3943	13.6969	6.55776	7.89317	6.13487	15.8813	13.3943	13.6969	8.52554	7.37103	6.1774	11.8874	10.952	9.81459
S100a16	122.165	107.145	114.279	142.06	115.205	127.656	97.0446	111.329	99.7012	109.545	107.251	111.157	97.7359	87.2582	86.7683	106.518	95.0629	107.676	86.3526	86.5463	86.9806	106.518	95.0629	107.676	96.9741	97.2329	93.6933	107.692	98.0043	108.938
S100a7a	1.03906	0.901876	0.120692	0	0	0.290635	0	0.286613	0.122116	0.144392	0.312191	0.297212	0.159909	0	0.16041	0.0948835	0.0800223	0.108055	0.616168	0.192211	0.0967958	0.0948835	0.0800223	0.108055	0.241276	0.151023	0.269042	0.142539	0.166315	0.167894
S100a8	0	0	0.34217	0	0	0.823966	0.403004	0.406158	0	0	0.885079	0.421178	0	0	0	1.07567	0.226731	0	0.582113	0.2723	0	1.07567	0.226731	0	0	0	0	0	0	0.475845
S100a9	0.219152	0.168992	0	0	0.268299	0	0	0	0.412296	0	0	0	0	0	0	0.16009	0.134959	0	0	0.162137	0.162182	0.16009	0.134959	0	0	0	0	0	0	0.283361
S100g	11.5844	7.38298	8.42414	3.23907	2.77427	4.508	3.03168	2.22358	3.55038	4.75867	1.21125	1.72852	3.87488	3.90586	3.57732	2.75977	3.41316	7.122	4.18126	3.35296	2.43996	2.75977	3.41316	7.122	3.0402	1.46382	4.43512	1.65791	3.54594	2.27904
Saa1	0	0	0	0	0	0	0	0.190711	0	0	0.207742	0	0	0	0.106736	0	0.425949	0	0	0.127889	0	0	0.425949	0	0	0	0	0	0	0
Saa2	0	0	0	0	0	0	0	0	0	0	0	0	0	0	0	0	0	0	0	0	0	0	0	0	0	0	0	0	0	0
Saa3	5.53244	1.80588	1.58184	0	0	0	0.931535	0.234753	1.0001	0	1.02292	0.243435	0	0.157177	0	0	0.393218	0.177007	0.504679	0.944495	0.634253	0	0.393218	0.177007	0	0.247394	0	0.233496	0	0
Saa4	0	0	0	0	0	0	0	0	0	0	0	0	0	0.0565094	0.0236131	0	0.0471241	0	0	0.0565952	0	0	0.0471241	0	0	0	0	0.0419649	0	0
Samd1	16.6683	14.0161	11.7994	9.87074	9.81043	8.46542	7.33803	8.3906	10.8142	9.66189	9.22834	9.90101	11.2998	10.9337	10.4793	9.93411	11.0106	10.3781	8.91551	9.4533	10.916	9.93411	11.0106	10.3781	7.89844	8.92953	10.0866	7.729	8.87532	8.13536
Sbp	0.109901	0	0	0	0	0	0	0	0.103334	0	0	0.125747	0	0	0	0	0	0	0	0	0	0	0	0	0	0	0	0	0	0
Sbpl	0	0	0	0	0	0.116211	0	0	0	0	0	0	0	0	0	0	0	0	0	0	0	0	0	0	0	0	0	0	0	0
Scara3	17.2886	18.4988	16.0856	5.50686	5.08253	4.91525	7.12845	5.45088	6.41327	4.5201	4.91206	5.3023	7.15891	6.36409	6.99235	5.17402	5.9402	5.76495	7.03453	6.5517	6.87482	5.17402	5.9402	5.76495	7.22814	8.28616	6.74587	5.56563	5.79498	5.5384
Scg2	0	0.0236585	0	0	0	0	0	0	0	0	0.036853	0	0	0.0226611	0	0	0	0.0255142	0.0242486	0	0.0228557	0	0	0.0255142	0	0	0.0317594	0	0	0
Scgb1a1	0	0	0	0	0	0	0	0.290334	0.247362	0	0	0	0	0.388757	0.324985	0	0.162095	0	0	0	0.196105	0	0.162095	0	0	0	0	0	0	0
Scgb2b2	0	0	0	0	0	0	0.247157	0	0	0	0	0	0	0	0	0	0	0	0	0	0	0	0	0	0	0	0	0	0	0
Scgb2b20	0	0	0	0	0	0	0	0	0	0	0	0	0	0	0	0	0	0	0	0	0	0	0	0	0	0	0	0	0	0
Scgb2b24	0	0	0	0	0	0	0	0	0	0	0	0	0	0	0	0	0	0	0	0	0	0	0	0	0	0	0	0	0	0
Scgb3a1	0	0	0	0	0	0	0	0	0	0	0	0	0	0	0	0	0.422756	0	0	0	0	0	0.422756	0	0	0	0	0.251034	0	0
Scgb3a2	0	0	0	0	0	0	0	0	0	0	0	0	0	0	0	0	0.128336	0	0	0	0	0	0.128336	0	0	0	0	0	0	0.269303
Scnn1a	44.9224	38.2643	39.3556	34.1839	37.6933	39.8285	52.8615	50.3691	45.1644	35.2114	36.6051	34.0516	49.7446	46.4939	49.074	41.2641	36.2849	35.1159	44.9298	42.7443	47.795	41.2641	36.2849	35.1159	37.1335	42.7072	42.413	37.0209	43.3107	37.4827
Scnn1b	1.85382	1.8637	2.21891	0.72186	0.859098	0.502605	0.0921816	0.0619608	0.0528049	0.811677	0.674878	0.706842	0.397586	0.37348	0.190742	0.923412	0.640286	0.724356	0.333034	0.166243	0.272049	0.923412	0.640286	0.724356	0.0782409	0.261041	0.232634	0.585529	0.719249	0.653371
Sct	3.10155	2.91706	1.85277	3.41738	3.54271	7.72944	2.95436	4.41954	2.08244	3.95146	6.39001	4.56204	9.33359	5.70191	5.75481	3.39829	4.25286	4.23859	5.76248	7.93241	6.14954	3.39829	4.25286	4.23859	13.2346	13.9976	13.2681	5.85763	4.57434	5.15416
Scube1	12.4528	10.2084	10.468	14.9503	15.5649	18.3123	34.9683	35.7453	33.8173	20.2002	19.7168	18.0429	39.9964	39.9913	41.0256	5.37497	6.60927	7.03097	25.5664	24.7958	27.0525	5.37497	6.60927	7.03097	17.9462	15.1557	2.47143	21.4547	20.6101	21.0539
Scube2	0.062506	0.0803757	0.135528	0.0803502	0.0510005	0.0466227	0.228033	0.206928	0.195949	0.30116	0.125202	0.166896	0.115451	0.215569	0.167284	0.0608922	0.166926	0.156026	0.0988576	0.231318	0.124239	0.0608922	0.166926	0.156026	0.270971	0.16961	0.172635	0.20582	0.0800611	0.161621
Scube3	0.176276	0.427437	0.397807	0.291342	0.154102	0.309924	0.275608	0.333464	0.307877	0.475987	0.242116	0.230531	0.387601	0.316372	0.544342	0.735959	1.13291	0.607638	0.338532	0.652342	0.394166	0.735959	1.13291	0.607638	0.397682	0.790697	0.312979	0.276399	0.548326	0.423236
Sele	0.0258327	0.0398616	0.0240049	0	0	0	0.0282727	0	0.0242945	0	0	0	0	0.0381816	0	0	0.0159201	0	0.020428	0	0.0385092	0	0.0159201	0	0.0479946	0.0300415	0	0	0	0.066795
Sell	0.264304	0.241719	0.388177	0	0.0852051	0	0.114293	0.10937	0.360114	0.077404	0.0418308	0.119499	0.0642927	0.025721	0	0	0.0814399	0.0289601	0.0522505	0.0515249	0.077836	0	0.0814399	0.0289601	0	0.0404761	0.0360483	0	0.0445805	0.0449986
Selp	0.411041	0.7511	0.402059	0.556194	0.211819	0.338865	0.544572	0.214857	0.447607	0.216484	0.415997	0.396093	0.239749	0.335744	0.334027	0.34774	0.559965	0.666019	0.718519	0.688519	0.435373	0.34774	0.559965	0.666019	0.703385	0.578645	0.403314	0.427413	0.526483	0.391566
Sema3a	0.067526	0.122158	0.313761	0.0289317	0.0275454	0	0.0123134	0.0620965	0.0891373	0.0375383	0.040575	0.0515136	0.0207855	0.0332686	0.0417044	0.0246705	0.0346792	0.0655518	0.00889713	0.0333192	0.0251643	0.0246705	0.0346792	0.0655518	0.0104508	0	0	0.012349	0.0144117	0.0290978
Sema3c	120.395	126.491	124.947	43.6234	48.1493	51.9922	86.8552	82.9262	75.8553	58.94	58.9285	58.3174	62.1454	69.2191	66.3063	39.0969	41.3292	47.784	80.9503	79.5173	75.1587	39.0969	41.3292	47.784	80.3444	82.8181	76.9308	53.4307	53.0322	59.2599
Sema3d	0.63149	0.914596	1.11184	5.05574	6.16945	4.97053	0.278879	0.134482	0.239648	5.21063	5.4457	5.94588	0.218273	0.147378	0.136848	10.1588	9.96181	10.7209	0.306636	0.213203	0.346827	10.1588	9.96181	10.7209	0.11321	0.154608	0.10327	5.60586	6.5277	6.53143
Sema3e	0.0946179	0.0567784	0.127	0.189201	0.141536	0.117624	0.184097	0.150819	0.128537	0.151961	0.088444	0.0962439	0.0841459	0.108775	0.123368	0.184352	0.226773	0.209943	0.058196	0.101159	0.0861978	0.184352	0.226773	0.209943	0.0585979	0.146714	0.0544427	0.161551	0.255856	0.190288
Sema3f	21.4123	19.1269	17.8382	5.9506	6.36363	5.35102	9.58037	9.65964	9.38786	5.85432	5.5897	5.94987	14.007	11.8843	11.8423	5.96289	6.31407	6.29775	9.8715	11.4802	11.9045	5.96289	6.31407	6.29775	8.00939	10.639	9.77058	5.63472	5.19857	4.76506
Sema4d	6.75848	7.94624	7.27476	7.8698	8.1597	7.91949	4.72501	3.6839	4.08179	6.80331	7.6391	6.85603	3.39385	3.17298	3.16365	10.921	10.05	8.6563	3.82519	3.52463	3.87595	10.921	10.05	8.6563	3.07023	3.07439	3.11857	6.44822	7.43439	8.20893
Serpina10	0	0	0	0	0	0	0	0	0	0	0	0	0.0346151	0	0	0	0.0613233	0	0	0	0	0	0.0613233	0	0	0	0	0	0	0
Serpina11	0	0	0.103284	0	0	0	0	0	0	0	0	0	0	0	0.0686403	0	0	0	0	0	0	0	0	0	0	0	0	0	0	0
Serpina12	0	0	0	0	0	0	0	0	0	0	0	0	0	0	0	0	0	0	0	0	0	0	0	0	0	0	0	0	0	0
Serpina1a	0	0	0	0	0	0	0	0	0	0	0	0	0.0566339	0.0679784	0.0284043	0.0672089	0	0.0382683	0	0.136165	0.0685635	0.0672089	0	0.0382683	0	0	0	0	0	0
Serpina1b	0.114484	0.220819	0.319149	0.515082	0.350289	0.576398	0.37589	0.315819	0.107658	0.445496	0.412766	0.785996	0.140963	0.296094	0.176756	0.292747	0.105822	0.0952526	0	0	0.0853276	0.292747	0.105822	0.0952526	0	0	0	0	0	0
Serpina1c	0	0	0	0	0	0	0	0	0	0	0	0	0.0352696	0.0423338	0	0.0418552	0	0.0476653	0	0	0	0.0418552	0	0.0476653	0	0	0	0	0	0
Serpina1d	0	0.0435584	0.0524622	0	0	0	0	0.062298	0	0	0.135702	0.129204	0.0347577	0.0834387	0	0.0412477	0.0347904	0	0.0892866	0	0.042079	0.0412477	0.0347904	0	0	0	0	0	0	0
Serpina1e	0	0	0	0	0	0	0	0	0	0	0	0	0.0736112	0	0	0	0.0368401	0.0497411	0	0	0	0	0.0368401	0.0497411	0	0	0	0	0	0
Serpina1f	17.4521	12.2684	13.9047	34.6912	35.7942	124.996	330.712	301.891	413.958	182.279	162.587	151.364	250.281	247.821	259.271	7.68167	12.391	45.5594	330.374	273.854	269.673	7.68167	12.391	45.5594	439.556	369.312	425.878	120.422	77.2647	128.407
Serpina3a	0.042122	0	0	0	0	0	0	0	0.0656983	0	0	0	0	0	0	0	0	0	0	0.0517045	0	0	0	0	0	0	0	0	0	0
Serpina3b	0	0	0	0	0	0	0	0	0.0704885	0	0	0	0	0	0	0	0	0	0	0	0	0	0	0	0	0	0	0	0	0
Serpina3c	0.235238	0.54448	0.655778	1.93532	0.921299	0.579024	1.80219	1.60938	1.32731	0.732324	1.24394	1.23822	0.984813	0.695339	0.929787	0.343735	0.31892	0.86119	0.669658	0.661574	0.631192	0.343735	0.31892	0.86119	0.961477	0.328267	0.341094	0.309826	0.421799	0.182469
Serpina3f	0.0760901	0.0587049	0.176769	0.391265	0.127735	0.383112	0.114281	0.377854	0.288764	0.116098	0.182898	0.174144	0.35136	0.337394	0.337169	0.0508556	0.15016	0.198719	0.243093	0.429256	0.170146	0.0508556	0.15016	0.198719	0.873105	0.176976	0.118214	0.191026	0.312093	0.0983718
Serpina3g	0.30806	0.267388	0.787225	0.297006	0.0471291	0.430838	0.379302	0.339941	0.398348	0.256886	0.416514	0.352511	0.663816	0.142285	0.332947	0.168806	0.45088	0.160199	0.426307	0.170999	0.516626	0.168806	0.45088	0.160199	0.429254	0.358244	0.199414	0.0845299	0.0986407	0.0995663
Serpina3i	0.527424	0.651079	0.686146	0.723192	0.817647	0.904822	1.07751	1.12521	0.628275	0.586415	0.422579	0.482823	1.27722	0.935435	0.977202	0.847765	0.953424	0.58512	0.750728	0.988902	0.917266	0.847765	0.953424	0.58512	1.11054	1.06313	1.01968	0.733261	0.675529	1.09098
Serpina3j	0	0	0	0	0	0	0	0	0	0	0	0	0	0	0	0	0	0	0	0	0	0	0	0	0	0	0	0	0	0
Serpina3k	0	0	0	0	0	0	0	0	0	0	0	0	0.0594483	0.035678	0.0596345	0.0705485	0.0595048	0.120512	0	0.0714642	0.0719703	0.0705485	0.0595048	0.120512	0	0	0	0	0	0
Serpina3m	0.0960971	0.074142	0.0892975	0.123531	0.176419	0.107517	0.420694	0.15906	0.316294	0	0.461965	0.109962	0.295813	0.603612	0.534132	0.245733	0.296095	0.199889	0.113984	0.177802	0.0716245	0.245733	0.296095	0.199889	0.0446333	0.0558751	0.0497645	0	0	0.0621171
Serpina3n	2.37941	4.96237	4.45665	7.50333	7.50788	7.40417	10.9862	9.72309	10.8736	8.01928	7.90864	8.6362	14.0998	10.77	11.3657	3.66704	8.68343	5.44436	4.08652	5.64082	5.37587	3.66704	8.68343	5.44436	10.9134	11.7166	13.2076	4.44786	4.99989	3.60486
Serpina5	0	0	0	0	0	0	0	0	0	0.0397126	0	0	0	0	0.022059	0	0	0	0	0	0.0266221	0	0	0	0.0331795	0	0	0	0.0457475	0
Serpina6	0	0	0	0	0	0	0	0	0	0	0	0	0	0.0410572	0	0.040593	0	0	0	0.0411195	0	0.040593	0	0	0	0	0	0	0	0
Serpina7	0	0	0	0.0417404	0	0.0726587	0.0355375	0	0	0.0361025	0	0	0	0.0479918	0.0200538	0	0	0.0540342	0	0	0	0	0	0.0540342	0.0603266	0	0	0.0356393	0	0.0419789
Serpina9	0	0	0.0436013	0	0	0	0	0	0	0	0	0	0	0	0	0	0	0	0	0.138905	0	0	0	0	0	0.0545645	0	0	0	0
Serpinb11	0	0	0	0	0	0	0	0	0	0	0	0	0	0	0	0	0	0	0	0	0	0	0	0	0	0	0	0	0	0
Serpinb12	0.098799	0.266811	0	0.127007	0	0	0.0540604	0	0	0.109848	0	0	0	0.0365011	0.0610155	0.0360877	0.0304452	0.123311	0.156261	0.0731207	0.0736386	0.0360877	0.0304452	0.123311	0.0458821	0	0.102327	0.054214	0	0
Serpinb1a	0.897522	2.23478	1.97131	1.1013	0.898749	1.27805	1.11624	0.900362	0.613852	0.725746	0.73545	0.980341	0.62792	0.723553	0.604691	0.625939	0.603382	1.08621	0.612947	0.936007	0.760183	0.625939	0.603382	1.08621	0.871632	1.2335	0.676054	0.895541	0.940531	0.791132
Serpinb1b	4.20225	5.20172	4.46275	0.593616	0.339106	0.464997	0.657022	0.815309	0.39084	0.513428	0	0.369889	0.454882	0.272999	0.285192	0.472341	0.284573	0.576331	0.584258	0.136707	0.413023	0.472341	0.284573	0.576331	0.171586	0.590708	0.430449	0.202736	0.236577	0.298499
Serpinb1c	0	0.0773263	0.0465664	0	0	0	0	0	0.0471253	0	0	0	0.0308517	0	0.0309484	0.0366124	0	0	0	0	0	0.0366124	0	0	0	0	0	0	0	0
Serpinb2	0	0.0304683	0	0	0	0	0	0.0436005	0.0743483	0	0	0	0	0	0	0	0	0	0	0	0	0	0	0	0	0	0	0	0	0
Serpinb3a	0	0	0	0	0	0	0	0	0	0	0	0	0	0	0	0	0	0	0	0	0	0	0	0	0	0	0	0	0	0
Serpinb3b	0	0	0	0	0	0	0	0	0	0	0	0	0	0	0	0	0	0	0	0	0	0	0	0	0	0	0	0	0	0
Serpinb3c	0	0	0	0	0	0	0	0	0	0	0	0	0	0	0	0	0	0	0	0	0	0	0	0	0	0	0	0	0	0
Serpinb3d	0	0	0	0	0	0	0	0	0	0	0	0	0	0	0	0	0	0	0	0	0	0	0	0	0	0	0	0	0	0
Serpinb5	4.88832	12.5031	9.9383	5.56025	4.93127	4.44168	9.40308	9.0231	6.40822	5.36923	5.44762	6.40736	6.76703	7.15934	7.26395	4.22092	3.39594	4.06733	5.50551	4.99941	5.60882	4.22092	3.39594	4.06733	6.88027	7.23509	5.70727	5.36537	5.38834	4.7494
Serpinb6a	48.6353	64.4502	63.2278	39.0189	33.5432	39.7102	46.1823	44.5155	36.8633	37.7376	36.0155	35.5783	39.1405	38.2436	36.2003	26.3594	35.7807	33.982	38.9247	42.4449	35.5959	26.3594	35.7807	33.982	42.2717	44.9749	45.707	34.3217	30.5447	29.709
Serpinb6b	32.9543	25.0993	26.2254	7.60345	8.06651	8.17768	12.7621	12.3079	10.6084	8.36139	9.8505	8.94383	11.0287	10.147	9.60206	6.29704	6.04035	5.87051	9.95588	10.475	9.95083	6.29704	6.04035	5.87051	11.1852	10.3176	10.1518	5.47182	4.4913	5.02504
Serpinb6c	0.186519	0.0959368	0.231095	0.239766	0.152186	0.0695614	0.13609	0.137209	0.292327	0.138249	0.0747206	0.0711418	0	0.0459425	0.0383963	0.0908467	0.191561	0.258644	0.147488	0.0920244	0.0463388	0.0908467	0.191561	0.258644	0	0.0722989	0.19318	0.136475	0	0.0803756
Serpinb6d	0	0	0	0	0	0	0	0	0	0	0	0	0	0	0	0	0	0	0	0	0	0	0	0	0	0	0	0	0	0
Serpinb6e	0	0.0418053	0	0	0	0	0	0	0	0	0	0	0	0	0	0	0	0	0	0	0	0	0	0	0	0	0	0	0	0
Serpinb7	0	0	0.0386072	0	0	0	0	0	0	0	0	0	0	0	0	0	0.0256034	0	0	0	0	0	0.0256034	0	0	0	0	0	0	0
Serpinb8	2.08248	2.14982	1.83407	2.96737	4.4905	2.58401	0.77339	1.25834	1.59853	3.3258	4.65186	2.40318	1.33977	1.705	1.60241	1.63817	2.83395	1.84511	1.23663	1.78404	1.27082	1.63817	2.83395	1.84511	1.01001	1.1342	1.54947	1.81868	2.00299	1.70115
Serpinc1	0.0714719	0.0551429	0.0332074	0	0	0	0	0	0	0	0	0	0.0440028	0	0.0662109	0.0261095	0.066068	0	0	0.105795	0.0799071	0.0261095	0.066068	0	0	0.0415576	0	0.039223	0.0457708	0
Serpind1	0.0705002	0.16318	0.0655118	0	0	0.0394391	0	0.0388981	0	0	0	0	0.0217023	0	0	0.0257545	0	0	0	0.0260893	0.0525472	0.0257545	0	0	0	0.0409926	0	0.0386898	0	0
Serpine1	0.546152	0.632061	0.438302	0.925452	0.820348	1.16656	1.46717	1.26015	1.42416	0.93847	0.865223	0.852229	1.06989	1.37596	1.24189	1.10642	1.26983	1.36328	1.23677	1.15756	1.16572	1.10642	1.26983	1.36328	1.31449	1.21253	1.31129	0.735693	0.699534	0.770275
Serpine2	7.70716	9.96884	9.61931	10.2959	8.18429	8.58079	8.6005	7.46249	8.42049	9.82933	7.90047	10.5485	9.397	8.12451	8.58645	10.9032	15.0637	12.5424	8.6041	10.6254	8.53227	10.9032	15.0637	12.5424	8.63345	8.83089	7.59111	8.37627	8.12933	8.84056
Serpine3	0	0	0.054211	0	0	0	0.191547	0.0643744	0.0548606	0.259448	0	0.066755	0.143665	0	0.0720574	0.17049	0.0359499	0.145617	0.138394	0.0863504	0.260889	0.17049	0.0359499	0.145617	0	0.203522	0.0604223	0.0640298	0.0747166	0
Serpinf1	6.61054	19.5649	20.8452	38.4487	31.1687	31.5244	34.6327	39.6413	40.3561	35.0618	34.7091	35.6511	23.3179	20.1003	20.3792	26.207	34.0916	37.509	23.8656	30.3967	27.1391	26.207	34.0916	37.509	26.1732	24.9521	27.3865	24.1451	23.0398	20.6646
Serpinf2	0.140717	0.0542839	0.326901	146.656	148.112	144.766	101.607	103.416	85.753	121.371	134.828	128.818	79.2057	69.491	75.4996	121.548	128.213	126.742	67.7107	70.9243	69.1442	121.548	128.213	126.742	83.3649	84.1933	91.8541	128.54	136.3	127.664
Serping1	42.878	101.816	101.239	114.854	85.363	93.4782	118.29	115.303	90.086	90.5841	94.6394	106.546	118.566	107.017	112.577	82.5701	100.548	122.472	115.439	136.896	120.708	82.5701	100.548	122.472	117.964	116.38	105.13	88.0921	75.8647	80.94
Serpinh1	21.4695	25.7977	27.4887	25.4453	21.344	23.5238	35.8906	34.7133	33.9997	31.0775	27.9973	33.1418	29.3441	30.0027	27.9665	25.5026	29.0522	29.4928	30.6352	28.792	32.4902	25.5026	29.0522	29.4928	29.3086	29.9349	24.8279	31.2045	28.1066	25.5919
Serpini1	0.644893	0.755548	0.665847	1.16674	1.11084	1.65685	1.12406	1.18607	1.25792	1.22161	1.17692	1.61258	1.3823	1.32386	1.23912	0.92491	1.31006	0.834691	0.887725	0.901588	0.854536	0.92491	1.31006	0.834691	1.02064	0.666633	1.18742	1.02242	1.00957	0.98814
Serpini2	0	0	0	0	0	0	0	0	0	0	0	0	0	0	0	0	0	0	0	0	0	0	0	0	0	0	0	0	0	0
Sez6	0	0	0	0	0	0	0.0582218	0.0391312	0	0	0	0	0	0	0	0	0	0.0590223	0	0	0.01321	0	0	0.0590223	0.0162502	0	0.0183554	0.0194532	0.0227039	0
Sfrp1	6.69849	25.7369	26.3801	21.4082	15.965	15.2144	26.3848	23.6948	20.6835	19.4503	17.9973	20.1717	14.1502	11.6874	13.1162	15.811	22.0482	23.775	13.8335	15.1844	12.2005	15.811	22.0482	23.775	14.4883	15.1308	12.78	12.9172	11.6979	11.3515
Sfrp2	2.80183	2.55201	2.96518	0.950446	0.904911	1.08847	1.57582	1.24529	1.17107	1.21146	1.54334	1.20229	1.24582	1.75419	1.27375	0.966671	1.53479	1.84556	3.44647	3.54251	3.74158	0.966671	1.53479	1.84556	2.45811	2.39843	1.69277	1.83659	1.24603	1.40865
Sfrp4	0.674872	3.01998	2.04859	0.694027	0.991166	1.0571	0.295446	0.446822	0.550035	0.750345	0.865146	0.669278	0.470889	0.432221	0.389006	0.854656	0.998129	0.59895	0.320197	0.299684	0.201203	0.854656	0.998129	0.59895	0.292556	0.313922	0.465982	0.296287	0.749112	0.988808
Sfrp5	0.164916	0.318094	0.114935	0.211996	0.10092	0.184514	0.045123	0.0909906	0	0	0.198199	0	0.025383	0.0914028	0.0509251	0.301226	0.279482	0.17152	0.260819	0.0305138	0.0921889	0.301226	0.279482	0.17152	0.0382988	0.0479451	0.0854026	0.0452517	0.264028	0
Sftpa1	0	0	0.050566	0	0	0	0	0	0	0	0	0	0.0167513	0.0201072	0	0.0198791	0.0167677	0	0	0	0.0202798	0.0198791	0.0167677	0	0	0.031641	0	0	0	0
Sftpb	0	0	0	0.0660251	0	0.0607078	0	0	0.153091	0.114212	0	0.117545	0	0	0.0335079	0.0792908	0	0.128204	0	0.0401563	0	0.0792908	0	0.128204	0.0503993	0	0	0	0	0
Sftpc	0.232967	0.179742	0.541208	0	0	0	0	0.128525	0	0.129498	0.139992	0	0.0717075	0.51638	0.143864	0.25529	0.143539	0.290728	0.0921022	0.172388	0.173623	0.25529	0.143539	0.290728	0	0.270891	0	0.127837	0	0
Sftpd	0.87197	0.288323	0.173629	1.20096	1.21965	1.3937	0	0	0	1.17721	0.898243	0.570147	0.153378	0	0.0384646	0.86458	1.65035	0.62185	0.0492503	0.046094	0.139264	0.86458	1.65035	0.62185	0	0	0.0645078	0.410153	0.478607	0.724668
Shh	6.02086	6.11338	5.51567	5.65874	5.2486	8.03915	10.1019	11.3136	11.9924	6.69434	7.44078	5.75226	14.3729	12.1101	14.1723	3.19551	3.44796	4.74973	14.7551	12.1495	12.2353	3.19551	3.44796	4.74973	12.7954	13.9375	15.0308	5.39274	5.85653	5.83797
Slc12a1	0	0	0	0	0	0	0	0	0	0	0	0	0	0	0	0	0	0	0	0	0	0	0	0	0	0	0	0	0	0
Slc12a3	0.0226157	0.0348974	0	0.116288	0.138396	0.0506065	0.0247517	0.124783	0.0850768	0.0251456	0.0543599	0.0258794	0.125315	0.116994	0.195545	0.0165238	0.0557504	0.0564526	0.0715363	0.0836941	0.185425	0.0165238	0.0557504	0.0564526	0.147062	0.0789011	0.0936933	0.0744687	0.0579345	0.0292385
Slc26a4	0.0242995	0.0187478	0.0225801	0.0937094	0	0.271871	0.0797837	0.107258	0.0914105	0	0.0876107	0.166837	0.149605	0.179577	0.180089	0.142032	0.179703	0.242622	0.153724	0.0719399	0.108671	0.142032	0.179703	0.242622	0.0677189	0.141292	0.226505	0.053342	0.0622476	0.0314153
Slc2a4	6.35939	6.26709	6.406	4.49961	4.25134	4.6338	7.22323	6.92913	5.90532	4.9317	6.2941	4.58641	8.25832	8.13557	7.92114	5.15395	5.18709	5.11349	8.76883	8.97853	9.77876	5.15395	5.18709	5.11349	8.48898	8.48304	7.72115	5.86556	5.44163	5.97623
Slc9a3	0	0.0472137	0.0568647	0.235994	0.449375	0.342334	0.401847	0.371404	0.661827	0.374218	0.220635	0.315114	0.508622	0.407009	0.377937	1.31896	1.99876	1.60388	0.290347	1.3814	0.70698	1.31896	1.99876	1.60388	0.198962	1.06746	0.19014	0.570915	0.587847	0.395571
Slit1	0.125111	0.128703	0.167929	0.321656	0.595478	1.47756	4.42734	4.15722	7.1645	2.87491	2.47261	2.24297	3.54333	4.18133	3.93219	0.182823	0.179913	0.196635	0.967384	0.730529	0.922178	0.182823	0.179913	0.196635	3.12513	2.05312	2.34683	0.57981	0.55198	0.880644
Slit2	15.6648	14.6522	14.5913	1.35694	1.21766	1.2849	1.83184	1.48876	2.11783	1.9395	2.13219	1.70733	1.40901	1.95075	1.56394	2.38166	2.75268	2.26257	2.18765	2.08722	2.18499	2.38166	2.75268	2.26257	1.7391	1.958	1.52658	2.65373	2.60796	2.53295
Slit3	1.50411	3.89827	4.03021	3.9984	3.64599	4.49305	6.00933	5.67236	6.01542	6.73824	6.19521	7.00174	6.00585	6.73429	6.44856	6.61513	9.11673	8.38395	6.54767	7.00391	6.85729	6.61513	9.11673	8.38395	8.95331	8.33835	7.4715	7.06852	5.81713	6.60784
Slmap	18.0431	17.8785	18.6882	22.0218	23.1791	22.483	26.8407	29.0397	26.3727	24.371	27.8103	25.6227	26.1478	27.3549	27.4064	24.0936	23.2232	26.7064	28.3564	31.2654	27.4315	24.0936	23.2232	26.7064	27.8347	29.3156	27.9638	26.2031	27.8457	24.8851
Slpi	6.33592	0.881508	2.41295	1.20168	2.41533	0.581054	5.45654	3.32359	1.95327	1.61664	1.87245	1.78267	0.31971	0.306978	0.705565	0.60705	0.639984	6.82676	6.24173	2.07524	2.55455	0.60705	0.639984	6.82676	0.578867	0.362333	0.32273	0.569964	0	0.40281
Slurp1	0	0	0	0	0	0	0	0	0	0	0	0	0	0	0.133825	0	0	0	0	0.160338	0	0	0	0	0	0	0	0	0	0
Smoc1	3.62095	4.05343	3.64493	2.92523	3.25802	3.17051	4.88288	5.30655	4.86574	4.35072	3.19926	3.56207	6.36807	5.19895	6.56858	5.33296	5.07481	4.71295	6.10541	7.83055	7.54759	5.33296	5.07481	4.71295	3.96859	5.99174	3.14625	3.88792	3.95959	2.63274
Smoc2	10.5676	29.4501	30.0284	19.1618	16.3869	17.3628	26.4233	24.85	23.8319	21.6643	18.9385	20.3167	14.6675	13.0422	15.4533	13.1665	14.0421	18.848	16.4185	18.5783	15.6143	13.1665	14.0421	18.848	16.5672	12.9393	12.8196	13.6732	11.2169	11.7005
Smpd1	29.2064	28.5704	27.4931	48.1316	45.3604	51.0715	55.02	55.125	51.0015	43.779	45.3798	42.7005	48.2691	47.7088	45.6227	39.5303	42.1472	41.2487	48.3707	46.1869	51.2824	39.5303	42.1472	41.2487	42.4622	40.1902	43.4713	43.252	43.1289	43.4923
Smpdl3a	39.7836	44.3249	40.1619	77.3061	78.9406	77.6853	58.3442	63.3466	63.2663	58.5851	65.9211	67.5545	55.4146	52.5801	56.6221	52.3711	54.083	55.9019	49.9586	55.6597	48.5666	52.3711	54.083	55.9019	55.0043	56.1522	61.8749	59.3324	58.3459	57.5838
Smpdl3b	34.8205	28.0564	28.9587	13.7365	14.1724	17.0926	24.6799	26.0044	26.8234	17.7537	16.5048	16.2261	31.3435	29.0047	29.2586	8.31194	10.2409	11.697	31.7759	30.3418	33.2516	8.31194	10.2409	11.697	41.291	32.8384	37.4948	16.0543	14.6751	18.1746
Snca	0.354277	0.163998	0.460896	0	0.0867139	0	0.0775422	0.0781789	0.133252	0.0787711	0.232848	0.221694	0.198799	0	0.262548	0.424721	0.0873198	0.0589478	0.168082	0.157308	0.105616	0.424721	0.0873198	0.0589478	0.0658112	0	0	0.212644	0.0907382	0.0915933
Snx18	6.69558	8.63945	8.26	6.97466	7.73045	6.19967	5.10793	5.84178	5.56807	7.75636	7.74958	7.62417	4.66047	4.92387	5.4186	7.08505	7.90729	7.20407	5.41216	5.4196	5.8757	7.08505	7.90729	7.20407	5.39264	5.86867	5.53409	7.43962	7.01302	7.27052
Sod3	4.67218	6.59403	7.30657	12.7933	8.55413	12.3248	13.5528	12.0299	11.0382	11.572	11.6867	12.9529	12.722	11.2002	10.8148	15.0975	15.4965	12.6737	10.8135	13.6912	14.8355	15.0975	15.4965	12.6737	9.56243	12.1034	7.98637	11.5486	10.4114	8.93763
Sord	13.5113	23.6846	21.0941	14.5685	15.0368	14.698	14.7129	16.2615	15.0749	13.9251	13.8658	13.2021	13.1796	12.8771	12.9476	20.0168	22.3158	19.6805	16.013	19.9999	19.6846	20.0168	22.3158	19.6805	22.9524	27.9419	21.8543	23.2345	21.4465	19.6236
Sorl1	15.7765	15.9568	16.4854	4.28853	5.21513	6.75586	14.6163	13.2121	15.5121	8.78234	9.10552	8.01586	11.2746	13.6258	13.088	7.81376	8.28828	6.71922	15.4018	14.3619	15.5164	7.81376	8.28828	6.71922	12.8407	13.9719	15.0159	9.57084	9.74452	9.44594
Sost	0	0	0	0	0	0	0	0	0	0	0	0	0	0	0	0	0	0.0312492	0	0	0	0	0	0.0312492	0	0	0	0	0	0.0485546
Sostdc1	5.73974	6.06725	5.24961	0	0	0	0.692488	0.448841	0.765028	0.100498	0.054316	0.0517156	0.0278245	0	0.111647	0.0660398	0.0557022	0	0.321644	0.100346	0.0673708	0.0660398	0.0557022	0	0.0839651	0.210227	0.280853	0.0496043	0	0
Spag11a	202.808	117.297	128.151	204.316	215.488	280.695	1164.4	1028.45	1682.92	506.599	411.286	342.663	826.952	838.511	819.525	163.048	134.891	130.452	726.071	581.115	576.684	163.048	134.891	130.452	778.717	808.244	860.43	238.676	222.665	273.754
Sparc	33.3283	50.2551	54.8527	211.957	162.335	167.575	151.107	157.894	177.976	204.825	200.089	201.836	127.913	123.293	125.188	167.15	225.806	210.514	166.598	190.206	179.789	167.15	225.806	210.514	153.536	156.186	154.971	196.002	177.276	180.607
Sparcl1	66.5472	98.2752	108.005	53.983	38.9298	42.6036	78.328	71.2082	63.4209	54.6789	59.8245	66.5014	60.762	65.5136	66.2048	48.2003	57.8901	52.6324	55.436	64.4395	61.3841	48.2003	57.8901	52.6324	52.4011	54.7593	44.7134	45.2227	41.3567	42.9864
Spink1	0	0.981994	1.47841	0	0	0	0	0	0	0	0	0	0.195831	0.234977	0	0	0	0	0	0	0.23708	0	0	0	0	0	0	0	1.22177	0
Spink7	0	0	0	0	0	0	0	0	0	0	0	0	1.29191	0	0	0	0	0	0	0	0	0	0	0	0	0	0	0	0	0
Spinkl	1.07427	0.828834	1.33101	7.8254	9.20355	5.60902	6.07464	8.29658	4.71291	3.38358	6.24021	6.55497	4.84931	3.96796	3.75893	4.57766	11.2504	8.04307	3.96361	4.63632	5.33705	4.57766	11.2504	8.04307	5.32131	7.49428	5.93405	3.53664	13.0666	6.94291
Spint3	0.198882	0.153444	0	18.9188	9.24961	11.3484	3.70034	4.38837	1.86958	10.6119	7.40964	12.9694	1.95871	1.90986	1.96484	16.4163	12.8638	13.401	1.88685	1.02995	2.37129	16.4163	12.8638	13.401	1.66239	1.61863	1.85386	12.2216	13.2405	11.825
Spn	0.473418	0.592468	0.856847	0.456427	0.168996	0.378997	0.545094	0.457119	0.304427	0.303965	0.28454	0.383742	0.340071	0.160356	0.268037	0.432411	0.461955	0.279021	0.304101	0.1752	0.366923	0.432411	0.461955	0.279021	0.274865	0.389984	0.265593	0.301211	0.420321	0.382536
Spock1	12.8077	10.8566	10.8301	15.9193	17.4342	22.3566	41.4351	38.3049	35.213	24.0559	23.8266	22.6849	34.4645	37.0342	36.5666	10.3934	10.1892	13.9822	55.9603	60.6647	57.6486	10.3934	10.1892	13.9822	54.3749	49.36	51.6837	20.6503	19.319	22.0915
Spock3	0	0	0.0225146	0	0.0296987	0	0	0	0	0	0	0	0	0	0	0	0	0.0201615	0	0	0	0	0	0.0201615	0	0	0	0	0	0
Spon2	0.103204	0.398126	0.383606	1.68044	1.47363	1.1162	1.01657	0.949038	0.549987	1.30047	1.28167	0.747942	0.78365	0.991479	0.849844	1.48293	1.14481	1.11631	1.08814	1.24759	1.10256	1.48293	1.14481	1.11631	0.862831	0.560079	0.712598	1.09499	1.27779	0.889496
Spp1	19.2161	25.0436	25.1026	1.18216	1.26594	1.15751	3.27109	2.44	3.78349	0.89465	0.82892	0.394253	0.566157	0.806783	0.818845	2.729	7.41806	3.21243	0.136209	0.487408	0.428378	2.729	7.41806	3.21243	0.640368	3.40875	0.595279	1.07213	0.883055	0.668744
Spx	0.0524788	0.0404891	0	3.30556	2.89028	2.52475	0.0574355	0.115817	0.0987012	1.28364	1.57675	1.8015	0.161543	0	0.0648198	5.06106	4.65685	4.27904	0.0829955	0.194194	0.156456	5.06106	4.65685	4.27904	0	0.18308	0.108706	2.87992	3.09177	4.07065
Srgn	10.1776	16.0716	18.7381	57.4678	38.9987	48.6345	80.2624	82.9131	73.5182	39.6556	35.4375	46.9077	64.7632	66.5562	68.4317	29.4637	52.5718	46.3737	64.0041	70.3877	64.014	29.4637	52.5718	46.3737	56.7217	52.9797	60.291	41.6522	36.2991	41.9296
Srpx2	0.183592	0.485672	0.93241	1.98442	0.93095	1.22388	0.872912	1.47636	1.30917	0.944009	1.25092	1.79591	0.888175	1.28537	1.11233	0.804884	1.40821	1.28764	0.834285	0.971168	1.05472	0.804884	1.40821	1.28764	0.88439	0.823565	0.559596	1.03642	1.08748	1.42424
Ssc5d	0.862577	1.17129	1.23438	2.01806	1.92138	2.16179	2.73774	2.93175	3.74789	2.81968	2.48799	2.44792	3.89806	4.81928	4.45366	2.05456	3.27464	3.35892	4.37918	5.14581	5.14348	2.05456	3.27464	3.35892	3.25327	3.69148	3.43058	2.87818	2.1655	2.05194
Sspo	0.0409556	0.0421314	0.0761153	0.00584973	0.0167084	0.0101828	0.0249022	0.0301305	0.0171195	0.0202392	0	0.00520746	0.036423	0.0302684	0.0140527	0.0831229	0.0448735	0.0151459	0.0179932	0.0168413	0.0135677	0.0831229	0.0448735	0.0151459	0.0253644	0.0158765	0.0188525	0.0249743	0.0174868	0
Sst	0	0	0	0	0	0	0	0	0	0	0	0	0	0	0	0	0	0	0	0	0	0	0	0	0	0	0	0	0	0
St14	94.0091	81.7903	81.065	87.8221	85.4562	85.6352	55.5111	57.5097	54.9496	82.368	83.6503	78.7453	49.5867	46.9362	46.6254	95.3407	90.5974	81.046	49.1496	45.0652	50.3613	95.3407	90.5974	81.046	54.4643	50.3204	55.2116	78.4913	83.1819	81.1133
Stc1	74.6132	74.8334	72.4753	1.27072	1.04046	2.4553	7.74628	7.35225	10.1892	3.0555	2.49484	2.7827	4.24808	5.17222	4.71317	0.592242	0.779787	1.13506	5.98786	4.66791	5.37866	0.592242	0.779787	1.13506	4.22412	4.0695	4.91433	2.3653	1.69664	2.14704
Stc2	23.6729	22.9833	21.8343	2.88473	3.2312	3.98769	8.52391	9.32253	11.1311	5.23472	6.66315	6.0924	6.06817	8.16162	6.68502	4.43646	4.14874	4.57637	7.51569	6.15493	8.06786	4.43646	4.14874	4.57637	5.72241	4.80992	6.1068	5.07096	4.7903	5.68857
Stx2	2.6255	3.46445	3.64823	2.16374	2.43356	2.47877	2.85937	3.54933	3.37945	3.70034	2.37003	3.00463	3.73481	2.86726	3.29069	2.68954	2.98787	2.9139	3.4704	3.88645	3.67968	2.68954	2.98787	2.9139	2.96919	3.36872	3.69614	2.79824	2.32614	3.08788
Stx4a	56.9864	52.6107	51.4911	46.7866	41.4321	40.1794	45.9316	44.3046	38.5541	37.8398	38.3559	41.2309	41.9808	40.8571	42.9351	36.8116	34.146	33.9605	36.873	38.4989	40.9838	36.8116	34.146	33.9605	39.7154	39.0142	40.0794	40.4782	35.3674	37.4226
Sulf1	2.09248	2.81351	3.06643	0.939519	1.03038	1.3035	2.46568	2.53467	2.42349	1.47475	1.84677	1.70873	2.08493	2.07525	1.98794	0.916126	1.48519	1.53506	1.94838	2.12171	2.04976	0.916126	1.48519	1.53506	1.68087	1.73066	2.17788	1.91739	1.11879	1.23225
Sulf2	2.62187	3.55242	3.71657	4.33909	4.51328	5.3043	5.08849	5.96408	7.43167	4.77246	4.34893	5.51449	5.92226	5.88627	6.20905	8.79292	12.0266	11.6283	5.66513	6.10665	5.57284	8.79292	12.0266	11.6283	5.38453	6.11066	5.56761	3.8624	3.63231	3.78358
Susd2	1.09257	2.56691	2.39063	6.01618	4.19852	4.65534	6.06097	5.36653	5.57555	5.81143	4.87786	5.62544	6.1308	6.74393	6.37504	4.82512	6.58567	7.2902	6.59989	8.06278	7.48635	4.82512	6.58567	7.2902	5.79796	6.04662	5.279	6.07845	5.32642	4.43342
Sva	0	0	0	0	0	0	0	0	0	0	0	0	0	0	0	0	0	0	0	0	0	0	0	0	0	0	0	0	0	0
Sval1	0	0	0	0.216848	0.206459	0	0	0	0	0	0	0	0	0	0	0.123228	0	0	0	0	0.377135	0.123228	0	0	0.156676	0	0	0	0	0
Sval2	0	0	0	0	0	0	0	0	0	0	0	0	0	0	0	0	0	0	0	0	0	0	0	0	0	0	0	0	0	0
Sval3	0	0	0	0	0	0	0	0	0	0	0	0	0	0	0	0	0	0	0	0	0	0	0	0	0	0	0	0	0	0
Svep1	0.354048	1.02435	1.36299	0.885863	0.704141	0.693214	1.41157	1.2349	1.41518	1.31455	1.24611	1.51932	1.24173	1.50922	1.37447	1.6445	2.13527	1.86226	1.62989	1.77824	1.68707	1.6445	2.13527	1.86226	1.10417	1.44845	0.975663	1.36014	1.26333	1.21791
Svs3a	0	0	0	0	0	0	0	0	0	0	0	0	0	0	0	0	0	0	0	0	0	0	0	0	0	0	0	0	0	0
Svs3b	0	0	0	0	0	0	0	0	0	0	0	0	0	0	0	0	0	0	0	0	0	0	0	0	0	0	0	0	0	0
Svs4	0	0	0	0	0	0	0	0	0	0	0	0	0	0	0	0	0	0	0	0	0	0	0	0	0	0	0	0	0	0
Svs5	0	0	0	0	0	0	0	0.387156	0	0	0	0	0	0.129615	0	0	0	0	0	0	0	0	0	0	0	0	0	0	0	0
Svs6	0	0	0	0	0	0	0	0	0.199415	0	0	0	0	0.156701	0	0	0	0	0	0	0.158083	0	0	0	0	0.246645	0	0	0	0
Tac1	0	0.0649188	0	2.92042	2.7805	1.7887	0	0	0	1.87096	2.12361	0.962781	0	0	0	2.33596	3.00715	2.94025	0	0	0	2.33596	3.00715	2.94025	0	0	0.0871476	0.646433	0.862058	0.978971
Tac2	0	0.225518	0.135806	7.13925	5.5451	7.68543	5.27854	4.19259	2.61073	3.2495	5.62073	5.01651	0.989645	1.2957	1.44399	1.49473	1.17054	0.972698	0.231109	0.216276	0	1.49473	1.17054	0.972698	3.25791	4.24842	6.05484	4.17015	5.23991	3.96734
Tac4	0	0	0	0.172234	0.491947	0.374766	0	0	0	0.148964	0	0.153311	0.041243	0	0	0.24472	0.288969	0.055738	0.0529732	0	0.0499303	0.24472	0.288969	0.055738	0.0622289	0	0.0693845	0.0735262	0	0.17321
Tacstd2	72.2925	67.602	64.5951	11.3499	11.0255	11.5834	4.90518	6.3304	6.8701	10.016	9.26459	10.616	6.87064	4.83553	5.17605	12.8688	10.0258	9.24807	4.81995	3.84775	5.11097	12.8688	10.0258	9.24807	7.24417	5.62889	5.75598	9.64152	9.29923	8.80714
Tcn2	21.1032	23.0223	22.2991	56.0565	52.8886	48.7205	16.6544	14.4485	17.5335	41.715	40.5411	41.5868	16.5499	17.1605	16.4069	64.6728	59.2355	53.6855	16.9767	19.4709	20.8385	64.6728	59.2355	53.6855	17.3321	17.9476	17.6615	49.555	50.1873	49.8567
Tctn1	12.3435	11.7435	11.6231	15.3088	15.7193	13.061	11.9048	11.5769	12.9691	13.5054	14.1168	13.9385	11.657	12.9118	11.7647	14.5912	13.6079	12.9963	9.56066	9.72523	10.4755	14.5912	13.6079	12.9963	11.3221	9.88305	10.4411	20.4813	20.4932	19.4545
Tectb	0.194232	0.10704	0.257841	0.107006	0.169799	0.155224	0.182209	0.183715	0.287046	0.185107	0.13339	0.127006	0.222083	0.205057	0.342736	0.0810923	0.0342	0.138524	0.329131	0.205368	0.186135	0.0810923	0.0342	0.138524	0.463965	0.419484	0.488552	0.0609106	0.106619	0.179364
Tff1	0	0	0.235699	0	0	0	0	0	0.238407	0	0	0	0	0	0	0	0	0	0	0	0	0	0	0	0	0	0	0	0	0
Tff2	0.18972	0.29275	0.176296	0	0	0	0	0.209312	0	0	0	0	0.233562	0	0	0	0.116871	0.473471	0	0	0	0	0.116871	0.473471	0	0	0	0	0	0
Tff3	0	0.210986	0	0	0	0	0.299292	0.301671	0	0	0.328653	0	0	0.605899	0.337675	0	0.336846	0.454927	0	0	0.203763	0	0.336846	0.454927	0	0	0	0	0	0
Tfpi	3.25781	4.25975	5.59975	4.91847	3.22858	3.36921	6.02926	4.71102	4.46973	4.52203	4.75214	6.62156	4.38767	4.91214	5.23225	3.11785	3.50145	4.45091	4.96011	5.74242	4.12154	3.11785	3.50145	4.45091	6.32983	5.41712	4.21547	4.13574	3.41181	4.3496
Tfpi2	0.0536039	0.248143	0.448299	0	0.131211	0	0.762669	0.414049	0.655311	0.178794	0.128844	0.122675	0.0660026	0.198056	0.397256	0.156653	0.693682	0.178399	0.127162	0.634742	0.679194	0.156653	0.693682	0.178399	0.199174	0.37401	0.0555182	0.235333	0.480572	0.277194
Tfrc	2.57028	2.40718	2.29177	10.7716	10.5828	10.705	5.10576	5.13166	6.17599	10.6054	10.6241	10.8639	7.8209	8.34475	7.59765	14.546	12.3885	16.5652	10.0805	10.6337	10.0995	14.546	12.3885	16.5652	8.57085	8.84629	8.5094	12.7849	14.6912	13.2344
Tg	0.0255065	0.0131194	0.00790056	0	0.0208115	0.00951253	0.0279156	0.0281471	0.0239887	0.0283603	0.0204361	0.029188	0.015704	0.0314175	0.0315064	0.0186362	0.0209596	0.00707441	0.00672348	0.0377582	0.0316864	0.0186362	0.0209596	0.00707441	0	0	0	0	0	0.0219843
Tgfa	15.0027	13.5333	14.1996	2.27942	2.87234	3.11204	7.23	7.19395	6.44172	3.69187	3.94875	3.48133	6.75371	6.55226	6.88223	2.76897	2.51774	3.06655	8.08343	8.05478	8.20221	2.76897	2.51774	3.06655	6.21749	7.60154	7.63419	2.65228	3.05058	3.82081
Tgfb1	28.8611	25.5503	23.3463	67.399	63.4907	60.3591	20.5721	19.4353	20.426	52.2065	55.8087	52.3329	22.0059	21.9024	22.509	64.4221	58.2147	52.0604	18.8139	18.5946	19.3879	64.4221	58.2147	52.0604	26.6726	26.9363	29.8535	45.1605	46.4911	43.8657
Tgfb2	7.11985	7.35611	7.16261	3.00438	2.15954	2.77077	4.0825	4.91909	3.93031	3.75168	3.60873	4.10914	4.56462	5.27325	4.74143	2.89506	3.062	3.45148	5.76495	6.11755	5.47995	2.89506	3.062	3.45148	6.06768	4.46397	5.24204	3.48269	3.40995	3.58192
Tgfb3	8.3577	10.3172	11.159	5.45665	5.32981	5.04457	8.01574	8.15488	7.17753	5.82013	6.00024	5.91448	5.93102	5.90021	6.1126	5.28688	6.24861	6.38678	6.12214	5.92544	6.55737	5.28688	6.24861	6.38678	4.53576	5.19221	4.62422	5.69717	4.84541	5.34573
Tgfbi	13.4585	30.7147	29.3212	17.446	13.3227	13.9507	15.5652	15.569	11.9657	12.2289	11.9271	14.3329	20.4887	17.9487	17.5843	10.5562	15.5253	18.1382	16.1652	19.4199	16.2693	10.5562	15.5253	18.1382	15.8116	16.0128	13.7341	14.6788	13.7252	11.9531
Tgfbr2	12.1231	15.7227	17.5766	12.3446	11.1036	11.6842	9.22627	9.12794	8.51392	10.6564	11.2024	12.1969	7.31817	7.73687	6.99078	14.3137	14.1353	14.0567	5.61405	6.63493	6.60105	14.3137	14.1353	14.0567	7.0286	7.25698	6.42449	11.3231	9.74739	10.2868
Tgfbr3	11.3068	15.1117	16.4106	4.87567	5.06675	5.82326	8.132	8.09377	7.8545	5.69392	6.94538	5.94225	9.37769	10.4784	10.1165	6.63526	6.40059	6.49107	11.7231	12.3895	12.5302	6.63526	6.40059	6.49107	8.76972	10.3802	9.09588	6.82908	6.31418	5.95555
Thbd	3.54414	3.48715	4.16296	4.01843	2.48562	2.96285	3.76993	3.93297	3.1459	4.20628	3.51761	4.44296	2.70917	3.06065	2.79144	5.74632	5.75501	6.54399	2.40902	3.0653	3.47276	5.74632	5.75501	6.54399	4.23566	3.86689	2.96956	5.02648	4.92209	4.47906
Thbs1	1.98769	3.6362	3.86834	1.43023	0.612006	0.517512	0.875645	0.82772	0.893548	1.40388	0.961548	1.21597	0.500291	0.535855	0.509579	2.90459	3.60568	2.65247	0.810641	0.962302	1.0343	2.90459	3.60568	2.65247	1.60262	1.39567	1.12645	1.42703	1.48917	1.76169
Thbs4	0.0933423	0.126029	0.0216844	0.0599948	0.142801	0.0522174	0.153238	0	0.131677	0.077838	0.0560903	0.213626	0.0574685	0.0172454	0.0432364	0.0170498	0.186956	0.194165	0.0184534	0	0.0173934	0.0170498	0.186956	0.194165	0	0	0.0241689	0	0.0597786	0.0301692
Thpo	0.0751548	0.0579693	0	0.28983	0.167287	0.084086	0.12338	0.0829284	0.141355	0.0835604	0.0902962	0.0859991	0.502146	0.45214	0.255636	0.360043	0.356031	0.369697	0.243276	0.40447	0.519095	0.360043	0.356031	0.369697	0.205612	0.395202	0.116758	0.37512	0.350228	0.220931
Timp1	34.7943	33.021	32.5795	11.38	8.88078	12.2349	10.9484	10.7597	11.4353	10.4391	8.5607	9.23671	16.1261	11.6985	12.8601	7.54047	38.9954	9.84322	7.56336	9.25443	9.42451	7.54047	38.9954	9.84322	14.2396	15.0093	13.9584	6.95382	7.68804	6.40385
Timp2	33.0383	65.6362	67.6211	42.6542	33.4205	37.0789	48.5925	47.9556	44.682	42.4014	42.6828	45.8641	47.3109	48.1363	48.4958	29.0296	38.0728	42.1715	48.853	55.7241	51.9057	29.0296	38.0728	42.1715	38.6205	41.8491	36.5714	35.5439	31.1218	30.037
Timp3	24.9611	34.3442	38.8373	26.0795	19.2442	22.0691	36.1968	31.8052	31.0016	32.9498	30.4683	33.6968	26.5597	33.9949	31.4985	32.6381	35.9876	34.9969	36.734	40.4555	40.4723	32.6381	35.9876	34.9969	31.7835	33.3906	24.9298	31.0516	28.9289	27.0576
Timp4	0.115332	0.266948	0.160757	0	0.0705772	0.129038	0.378677	0.127264	0.216912	0.192342	0.0693043	0.329926	0	0.127838	0.0712265	0.252786	0.177677	0.335856	0.182397	0.128032	0.257881	0.252786	0.177677	0.335856	0.0535667	0.0670585	0	0.253166	0.369275	0.0745498
Tinag	0.139456	0.573837	0.561548	0.239023	0.398251	0.468084	0.712261	0.512951	0.655724	0.41347	0.0558668	0.425537	0.715473	0.48092	0.689006	1.69813	1.23179	1.23767	1.5071	1.85779	1.80165	1.69813	1.23179	1.23767	0.820443	2.05418	0.625889	0.510205	0.595369	0.480769
Tinagl1	25.3734	28.0236	28.2937	49.7731	49.2958	51.368	51.3854	54.8518	54.4874	49.4474	49.3191	51.8507	50.4561	48.1021	48.5906	57.9261	51.5881	50.1361	45.0897	44.6559	48.728	57.9261	51.5881	50.1361	44.1338	47.4538	44.0851	53.9442	54.7725	54.603
Tll1	0.19257	0.308577	0.234004	0.133294	0.054389	0.182308	0.29182	0.310584	0.208972	0.214114	0.26704	0.0847551	0.300965	0.448844	0.466585	0.0541154	0.0912922	0.0986038	0.491991	0.317957	0.419566	0.0541154	0.0912922	0.0986038	0.247694	0.292855	0.153421	0.16259	0.0379475	0.0574536
Tll2	0.0221051	0.0170548	0	0	0	0.0494639	0.0241929	0	0.041578	0.0245779	0	0	0.0272191	0.0163361	0.0136522	0.0161507	0.0408689	0.0183927	0.052441	0	0.0164762	0.0161507	0.0408689	0.0183927	0.0205346	0.0514132	0.0686834	0	0	0
Tmem98	12.5201	16.0994	14.693	5.66702	2.58985	3.88013	4.82487	4.54026	4.69838	3.46366	3.67342	4.23734	4.23395	3.86576	3.739	4.07973	4.05681	4.30371	3.90431	4.82865	4.29338	4.07973	4.05681	4.30371	3.11226	5.60498	3.95713	3.61276	3.01124	2.8876
Tmprss4	0.949244	1.28165	1.19711	0.0871595	0.165968	0.379303	0.0371036	0.18705	0.223176	0.150774	0.0407436	0.11638	0.125232	0.175373	0.188437	0.222924	0.104461	0.253869	0	0.276004	0.0758055	0.222924	0.104461	0.253869	0.0944774	0.0788489	0.0702245	0.148839	0.0434215	0.0438287
Tmprss6	0.140482	0.433545	0.348111	0.421368	0.601771	0.576313	0.230626	0.516741	0.264235	0.338426	0.422084	0.589436	0.230643	0.155728	0.187984	0.581631	0.375163	0.506518	0.11109	0.0519881	0.174516	0.581631	0.375163	0.506518	0.0870004	0.272283	0.121249	0.282686	0.209925	0.21189
Tnc	0.0608931	0.195754	0.216907	0.156554	0.285686	0.249808	0.277685	0.257588	0.324527	0.293393	0.29273	0.232273	0.243691	0.255015	0.250723	0.578387	0.650493	0.515118	0.42536	0.435686	0.370668	0.578387	0.650493	0.515118	0.27341	0.236051	0.199714	0.222791	0.142995	0.36739
Tnf	0.299372	0.346464	0.417289	0.513126	0	0.215923	0	0	0.0469078	0.0554618	0.0599526	0.165625	0.0921483	0.0737351	0.123253	0.109356	0.0614869	0	0	0.071415	0.0371795	0.109356	0.0614869	0	0.0926861	0.116036	0	0.317726	0	0.0644912
Tnfaip6	0.200162	0.308863	0.232499	0.192978	0.122489	0.0559872	0.766737	0.220872	0.329406	0.445091	0.0601397	0.22904	0.308076	0.184892	0.247233	0.402161	0.339206	0.499621	0.395698	0.481449	0.522156	0.402161	0.339206	0.499621	0.232418	0.290957	0.20731	0.329535	0.19227	0
Tnfrsf11b	0.026761	0.20647	0.273542	0.344007	0.524042	0.538941	0.0292886	0.0590615	0.10067	0.654598	0.450266	0.336851	0.049428	0.0395534	0.082638	1.36867	0.791622	0.601197	0	0.138647	0.139625	1.36867	0.791622	0.601197	0.149157	0.186725	0.0554334	0.616826	0.205659	0.484365
Tnfrsf1a	60.6868	59.8755	59.9569	56.8614	55.8483	54.9446	40.6437	39.5949	34.9577	51.8911	48.5513	52.6672	34.891	33.1918	31.2147	55.8626	51.0728	53.6257	31.5488	29.6075	30.7251	55.8626	51.0728	53.6257	31.5336	32.9314	31.6684	44.8516	44.3505	47.4079
Tnfrsf9	0.233739	0.210393	0.289602	0.25039	0	0.0435811	0.127905	0.128967	0.0732672	0.0866231	0.0936336	0.0891575	0.0901219	0.0575741	0.096235	0.138174	0.0240035	0	0.123221	0.230659	0.116143	0.138174	0.0240035	0	0.325694	0.226513	0.161389	0.0427525	0.0498906	0.100724
Tnfsf10	5.59523	7.09611	6.21449	1.68902	1.28286	1.40399	1.4057	1.33589	1.72167	1.75638	1.70329	2.11173	1.08164	1.47291	1.49533	2.1681	2.42928	2.45678	1.63444	1.71554	1.44152	2.1681	2.42928	2.45678	1.08344	1.27048	0.840969	1.81486	1.81533	2.04226
Tnfsf11	0.0344352	0	0.0959959	0.0442657	0	0	0.0376876	0.0759977	0.032384	0	0	0	0.0424011	0.0508951	0.085068	0.0251591	0	0.0573032	0.108921	0.0254862	0.0256662	0.0251591	0	0.0573032	0.0319881	0.08009	0	0	0	0.0890371
Tnfsf12	9.75685	15.317	14.2452	5.3603	2.82346	3.98979	6.31644	6.33155	5.71298	4.24213	3.71008	5.74149	5.79845	6.04005	4.88293	5.25344	6.51077	5.73889	6.1495	5.63082	6.6571	5.25344	6.51077	5.73889	4.34451	5.07789	3.87052	4.06632	3.90483	5.21676
Tnfsf13	5.18559	4.89402	5.02062	2.87072	2.07773	3.50272	4.83093	4.24107	3.94624	2.82796	2.5517	3.74225	3.08874	3.51173	3.50011	2.16957	2.72186	2.44608	3.15203	3.01083	3.86332	2.16957	2.72186	2.44608	3.20728	4.14788	3.06177	2.21851	3.32063	2.69772
Tnfsf13b	1.35708	1.26366	1.52197	0.842173	0.229093	0.366499	0.973101	0.671294	0.880142	0.468262	0.787364	1.44579	0.633825	0.484135	0.60691	0.923121	0.634429	0.350421	0.555064	0.380969	0.697574	0.923121	0.634429	0.350421	0.260819	0.217674	0.630073	0.410892	0.599349	0.544481
Tnfsf14	0.293969	0.194406	0.390241	0	0	0	0.137886	0.139024	0.157974	0.186769	0.100942	0	0.025855	0	0	0.0613654	0.0776395	0	0.0664172	0.0621624	0.0313011	0.0613654	0.0776395	0	0.0780219	0	0	0	0	0.162877
Tnfsf15	0.124434	0.134407	0.150319	0.0799789	0.0609177	0.083533	0.0136187	0.0686579	0.128732	0.152192	0.104683	0.185112	0.0766121	0.0551772	0.130649	0.200018	0.153377	0.103538	0.0492009	0.0552609	0.0463748	0.200018	0.153377	0.103538	0.0809165	0.14471	0.11599	0.122923	0.0478157	0.0482628
Tnfsf18	0.0375976	0.0870233	0.139749	0.0483309	0	0	0	0	0	0.0418027	0.090371	0	0	0.0555687	0	0	0	0	0	0	0	0	0	0	0	0	0	0.0412663	0	0.0486068
Tnfsf4	0	0	0	0	0	0	0	0	0	0	0	0	0	0	0	0	0.0306616	0	0	0	0	0	0.0306616	0	0	0	0	0	0	0
Tnfsf8	0.103662	0	0.128437	0.0444187	0.0422906	0.0386605	0.0756356	0.11439	0.0324959	0.153676	0.0415279	0	0.0212738	0.0766064	0.0640214	0.0504921	0.0638833	0.0575012	0.0819733	0.0767226	0.0515098	0.0504921	0.0638833	0.0575012	0.224691	0.0401834	0.0357882	0.113778	0	0.0446724
Tnfsf9	0.2043	0.210165	0.316407	0	0.166694	0	0	0	0.064038	0.22714	0.0818438	0	0.041925	0.201286	0.0841127	0	0.0419638	0.169979	0.161547	0.100796	0.101512	0	0.0419638	0.169979	0.0632578	0.395953	0	0	0	0.0880372
Tnn	0.124856	0.0192661	0.0464086	0.0321	0.015281	0.0279387	0.0683244	0.0275562	0.0352276	0	0	0.0142876	0.0230615	0.0184547	0.0462675	0.0182451	0.00769484	0.0623332	0.00987353	0.0277241	0.0837574	0.0182451	0.00769484	0.0623332	0.0231973	0.13068	0.025863	0.0548174	0.0319852	0.0161421
Tnr	0.013481	0.0520051	0.0125271	0.0173295	0.0989957	0.0603321	0.0590171	0.133889	0.0887506	0.0299784	0.0810085	0.04628	0.0913001	0.0298889	0.0666081	0.0689485	0.0581579	0.100954	0.0852852	0	0.0200966	0.0689485	0.0581579	0.100954	0.07514	0.0940655	0.125662	0.118375	0.120873	0.156861
Tnxb	1.83855	3.43668	4.02806	1.48914	1.36292	1.27101	2.19215	2.16909	2.79757	1.57059	2.06589	1.98418	4.14595	4.59554	4.38974	3.56037	5.29243	3.91157	3.30382	3.6455	3.6767	3.56037	5.29243	3.91157	4.28377	4.12852	3.07305	3.28134	2.3167	2.36733
Tpo	0	0	0.0633635	0.49671	0.222548	0.228875	0.0497525	0.0250821	0	0.0758163	0.218534	0.208077	0.0979578	0.117583	0.070189	0.298925	0.280155	0.132385	0.161767	0.0336461	0.186358	0.298925	0.280155	0.132385	0.0844583	0.0264327	0.235412	0.324321	0.145565	0.176313
Tpsab1	0.0785636	0.109226	0.263109	0.201995	0	0	0.171976	0.606873	0.369405	0.262054	0.0944209	0.1798	0.0483654	0.0580519	0.145561	0.155146	0.0968244	0	0	0	0	0.155146	0.0968244	0	0	0	0	0	0	0
Tpsb2	1.6593	2.98714	4.40541	1.11728	1.06376	0.176808	1.29716	1.65654	1.93178	0.878469	0.379844	0.813696	0.194575	0.291924	0.146388	0.115453	0.438193	0.197219	0	0	0	0.115453	0.438193	0.197219	0.0733952	0	0	0.0867197	0	0
Tpsg1	0	0	0.128184	0	0	0	0	0	0	0	0	0	0	0	0.0425949	0	0	0.229541	0	0	0.051406	0	0	0.229541	0	0	0	0	0	0
Trem1	0	0	0	0.0318782	0	0	0	0	0	0	0	0	0	0	0	0	0	0.0206339	0.0196103	0	0	0	0	0.0206339	0	0	0	0	0	0
Trf	45.6851	39.0766	45.7816	98.1465	94.088	78.9145	20.2159	22.6678	19.2875	70.3457	64.4248	70.7439	12.0601	12.8973	12.4227	121.364	118.936	113.736	12.5793	11.6763	12.0772	121.364	118.936	113.736	11.3577	12.3455	11.4717	90.6908	96.6538	99.5995
Tril	3.42159	6.24349	5.96784	2.42609	3.14074	2.97749	4.36888	4.1204	4.08628	3.38168	3.03514	2.68796	4.12127	3.99371	4.01678	2.81741	3.55635	2.75661	3.87611	3.74853	3.43082	2.81741	3.55635	2.75661	3.14069	3.71067	2.86877	2.71236	2.71306	2.598
Try10	0	0	0	0	0	0	0	0	0	0	0	0	0	0	0	0	0	0	0	0	0	0	0	0	0	0	0	0	0	0
Try4	0	0	0	0	0	0	0	0	0	0	0	0	0	0	0	0	0	0	0	0	0	0	0	0	0	0	0	0	0	0
Try5	0	0	0	0	0	0	0	0	0	0	0	0.133723	0	0	0	0	0	0	0	0	0	0	0	0	0	0	0	0	0	0
Tsg101	43.1637	40.2939	40.1494	55.4308	57.9265	60.931	49.8728	56.6822	53.6376	53.0526	52.3911	52.6843	49.3935	46.7508	49.0973	42.8325	40.3625	47.1702	44.6945	47.8389	43.3756	42.8325	40.3625	47.1702	58.4882	54.0906	63.2099	49.7792	51.5977	53.8589
Tshb	0	0	0	0	0	0	0	0	0.165268	0	0	0	0	0	0	0.14404	0	0.328081	0	0	0	0.14404	0	0.328081	0	0	0	0	0	0
Tsku	1.33112	3.69854	3.72008	2.69021	3.15519	2.76714	4.34838	4.38451	5.05487	2.59682	3.09838	2.77471	6.03112	4.81891	5.1516	3.66074	3.62498	3.15381	4.76234	4.69815	5.22442	3.66074	3.62498	3.15381	2.84586	3.73685	3.89505	4.39231	2.91844	2.62653
Tslp	1.05265	1.04092	0.766153	0.386654	0.366945	0.335447	0.987288	0.496237	0.493372	0.333982	0.0902409	0.171834	0.370121	0.333151	0.231911	0.38332	0.231372	0.935422	0.237556	0.554667	0.558621	0.38332	0.231372	0.935422	0.418744	0.610118	0.0777689	0.411317	0.575958	0.387586
Ttr	0	0	0	0.0883142	0.0840832	0	0.150381	0.0758079	0.193811	0.152764	0	0	0.0845905	0.0507658	0.0424277	0.552119	0.38101	0.628761	0.162974	0.406743	0.153613	0.552119	0.38101	0.628761	0.0638165	0.23967	0	0.226206	0.263957	0.0888147
Twsg1	43.6427	53.3522	54.5635	28.835	28.3449	30.7601	48.0836	46.3721	40.6681	30.2851	32.2975	33.065	37.934	38.3217	38.7837	28.1356	27.6707	30.9808	38.6011	40.536	36.6417	28.1356	27.6707	30.9808	37.5485	40.209	37.7149	29.9965	29.6176	29.1886
U90926	0	0	0	0	0	0	0	0	0	0	0	0	0	0	0	0	0	0	0	0	0	0	0	0	0	0	0	0	0	0
Ucma	0	0	0	0	0	0	0	0	0	0	0	0	0	0	0	0	0	0	0	0	0	0	0	0	0	0	0	0	0	0
Ucn2	0.262525	0.135031	0	0.337471	0.214202	0.293723	0.383094	0.289674	0.658278	0.0972894	0.210338	0.200258	1.18519	0.775918	0.864656	0.575382	0.431367	0.291223	0.968721	0.712337	0.847857	0.575382	0.431367	0.291223	0.406421	0.508787	0.634434	0.288123	0.112067	0.4525
Ucn3	0	0	0	0	0	0	0	0	0	0	0	0	0	0	0	0	0	0	0	0	0	0	0	0	0	0	0	0	0	0
Ulbp1	0.0432942	0	0.201154	0.0556538	0.317925	0.0968783	0.0947667	0.143322	0.0407144	0.24068	0.312191	0.644031	0.0266545	0.383924	0.213904	0.0316314	0.50692	0.360223	0.136942	0.192253	0.193613	0.0316314	0.50692	0.360223	0.0402172	0.100693	0.179361	0.190073	0.110901	0.167913
Umod	0.172501	0.37709	0.355468	0.226953	0.252095	0.0658342	0.157329	0.259767	0.249057	0.196298	0.070718	0.2357	0.300915	0.217458	0.327123	0.967498	1.77722	0.981678	0.250086	0.588044	0.514299	0.967498	1.77722	0.981678	0.50744	1.10345	0.243809	0.193778	0.866876	0.418471
Umodl1	0	0	0	0	0.017699	0	0	0	0	0.0160791	0	0	0	0	0	0.010566	0	0	0	0.0107036	0.0107789	0.010566	0	0	0.0268678	0	0	0.0158728	0.018523	0.0373925
Uts2	0	0.160751	0	0	0	0	0	0	0	0	0	0	0	0	0	0	0	0	0	0	0.310522	0	0	0	0	0	0	0.228633	0	0
Vash1	0.163704	0.297714	0.347704	0.556157	0.400712	0.300902	0.5247	0.412916	0.472882	0.715075	0.674545	0.682421	0.424757	0.328385	0.281651	0.939787	0.799916	0.778359	0.277406	0.424086	0.313765	0.939787	0.799916	0.778359	0.380188	0.394355	0.532871	0.705899	0.85372	0.604703
Vasn	13.2654	11.8802	12.0219	9.52044	8.46195	9.20404	10.5425	10.7331	10.4037	8.96427	9.80219	8.95769	10.6779	10.9985	10.8706	9.91477	11.5406	10.121	12.1396	11.0326	14.0801	9.91477	11.5406	10.121	9.68852	10.4389	8.83578	9.67242	9.54616	9.24164
Vcam1	3.19806	5.1038	4.68155	2.78762	3.40471	2.47526	2.56515	2.46552	2.59565	2.94694	1.94807	3.23347	1.82062	1.99111	1.92102	2.48065	3.46933	2.93435	1.45502	2.18868	1.74696	2.48065	3.46933	2.93435	2.44179	3.18417	1.81494	2.52445	2.46896	2.09561
Vcan	0.406425	0.385389	0.629447	2.45998	1.72543	1.89712	4.68608	4.09745	3.96909	3.96599	4.39632	4.85767	5.63859	6.19069	6.39152	3.07079	5.30615	4.41284	5.80866	6.54176	6.20795	3.07079	5.30615	4.41284	5.20449	5.88603	4.17182	3.92257	4.34228	3.48808
Vegfa	2.95855	3.2743	2.73923	45.9422	49.8251	34.4717	11.552	12.3067	18.4963	38.459	35.9469	36.7944	23.9043	24.7073	24.9955	59.7908	48.9538	46.0587	29.9048	30.2692	31.7129	59.7908	48.9538	46.0587	36.0272	33.5774	37.1187	47.9634	44.8723	43.757
Vegfb	31.872	29.2559	28.9527	15.2083	15.0991	15.776	14.846	16.252	14.7504	14.4278	15.0181	13.8612	17.6584	15.0177	17.2191	13.6139	13.9191	12.641	12.8061	14.7633	14.4956	13.6139	13.9191	12.641	13.3962	11.2759	16.0903	12.6018	12.9577	10.977
Vegfc	1.91799	3.4743	3.33209	1.87595	1.47989	1.49281	1.23211	1.42631	1.37239	2.22521	2.05453	1.86075	1.2065	1.23249	1.26178	2.37615	1.87573	1.45707	0.890224	1.3578	0.839089	2.37615	1.87573	1.45707	1.16196	0.775802	0.950059	1.28139	1.17487	1.77884
Vgf	0	0	0	0	0	0	0	0	0	0	0	0	0	0	0	0	0.0183509	0.0247763	0	0	0	0	0.0183509	0.0247763	0.0276615	0	0	0	0	0
Vldlr	2.93975	3.99539	4.0414	10.5663	11.6669	10.1231	1.38002	1.40106	1.33593	10.0844	10.686	10.2087	1.02092	1.50512	1.26374	19.8322	16.9571	17.2887	2.08096	2.27577	2.04821	19.8322	16.9571	17.2887	1.33764	1.36599	1.28346	11.37	11.4934	10.5832
Vmo1	0.14895	0	0	0	0	0	0	0.164341	0	0	0	0	0.0916902	0.110042	0.275932	0	0.0917658	0.123915	0	0.220418	0.333011	0	0.0917658	0.123915	0	0	0	0	0.381443	0
Vnn1	3.73116	3.19586	3.02641	0.0406469	0.116099	0.0707553	0.138426	0.174462	0.0892103	0.175784	0.228009	0	0.15574	0.0233673	0.0781137	0.0924096	0.116918	0.0789281	0.0500086	0.0468056	0.0942721	0.0924096	0.116918	0.0789281	0.0587463	0.0367714	0.0654985	0.0347057	0	0.0817584
Vnn3	0.261057	0.268552	0.404308	0.559305	0.426008	0.29208	0.190476	0.384093	0.204584	0.145126	0.313743	0.448085	0.26787	0.128611	0.214967	0.254309	0.50944	0.362014	0.103217	0.289813	0.129717	0.254309	0.50944	0.362014	0.28292	0.354179	0.0901265	0.525301	0.222904	0.393745
Vpreb3	0.350033	0.945216	0.162633	0.22498	0	0	0.191547	0	0.164533	0	0	0.200235	0.430929	0	0.10807	0	0	0	0.138373	0.258974	0.260849	0	0	0	0	0	0.362534	0	0	0.226224
Vtn	1.31575	0.87512	0.843204	2.15795	1.38822	0.964482	2.53245	2.10274	2.77334	3.02667	3.05352	2.85542	3.10053	3.15162	3.1943	1.65741	2.43247	1.54774	2.79842	3.18998	2.53623	1.65741	2.43247	1.54774	2.82377	2.90186	2.20857	2.04168	1.91761	2.11159
Vwa2	30.685	23.8066	23.9707	6.48042	6.44934	7.13023	14.8866	14.2751	15.3148	7.3185	7.52189	7.51032	19.3255	20.0481	19.01	4.281	4.15029	4.11548	16.3072	15.1081	17.9512	4.281	4.15029	4.11548	12.5648	12.6544	13.9497	7.22459	6.31094	6.86189
Vwc2	0.207366	0.143991	0.211962	0	0.0507588	0	0.0453904	0.022883	0	0.0461127	0.0498433	0	0.12767	0.0306497	0.0256141	0.0606036	0.0638982	0.0172541	0.163982	0.0920886	0.185475	0.0606036	0.0638982	0.0172541	0.134843	0.120576	0.0644314	0	0.0265606	0.0536184
Vwc2l	0	0	0	0	0	0	0	0	0	0	0	0	0	0	0	0	0	0	0	0	0	0	0	0	0	0	0	0	0	0
Vwf	2.27895	1.80208	1.80871	1.04254	1.45911	1.50627	1.66872	1.8168	1.94503	1.96583	1.85192	2.28306	1.83254	2.07385	1.74812	2.81469	3.23891	2.51709	2.10362	1.93293	2.05533	2.81469	3.23891	2.51709	1.97393	2.05611	1.65476	2.93761	3.33463	2.90443
Wap	0	0	0	0	0	0	0	0	0	0	0	0	0	0	0	0	0	0	0	0	0	0	0	0	0	0	0	0	0	0
Wfdc1	9.33905	7.81979	9.88916	14.2387	10.987	11.9879	21.0761	27.8795	18.8573	17.7881	18.0104	21.7036	23.8892	23.3239	23.9641	13.3815	13.3832	14.697	26.6192	29.7349	28.7053	13.3815	13.3832	14.697	17.081	17.5948	17.6956	15.9707	10.7551	14.8808
Wfdc10	1220.62	908.331	892.771	3904.67	3525.24	4094.28	3899.5	4145.06	3903.26	3299.33	3239.7	3328	4186.36	3461.72	3789.45	2991.96	3090.96	3121.58	2878.66	2802.07	2906.53	2991.96	3090.96	3121.58	3450.43	3321.96	3747.21	3653.32	3529.7	3579.7
Wfdc11	2.19298	1.8221	2.19456	26.0218	30.9689	52.6577	56.4948	51.9264	48.3695	36.3801	38.5198	32.0378	51.2966	41.9968	48.5407	9.61179	12.8864	23.5761	44.5465	48.301	45.2562	9.61179	12.8864	23.5761	114.374	111.21	112.691	47.7609	49.677	49.0611
Wfdc12	0	0	0	0	0	0	0	0.14769	0	0	0	0	0	0	0	0	0	0	0	0	0	0	0	0	0	0	0	0	0	0
Wfdc13	0.160566	0.123882	0.0746023	0.412808	0	0.179647	0.351463	1.32879	2.26476	0.357029	0.385942	0.45931	1.48274	1.00847	1.14033	0.0586531	0.395757	0.066795	1.26963	1.01	1.31637	0.0586531	0.395757	0.066795	3.20666	6.25487	3.90805	0.0881118	0.20563	0.103785
Wfdc15a	0	0	0	0	0	0	0	0	0	0	0	0.303351	0	0	0.163723	0.387373	0.489968	0	0	0	0	0.387373	0.489968	0	0.246259	0	0.274646	0.290966	0	0.342724
Wfdc15b	304.126	277.208	268.827	349.708	284.859	347.961	405.783	389.852	351.464	289.648	315.044	272.71	314.994	295.791	299.592	224.393	240.718	262.02	264.907	248.436	252.673	224.393	240.718	262.02	392.714	383.342	410.003	307.383	303.555	309.803
Wfdc16	22.0913	20.453	16.281	28.3	25.4525	29.319	62.6958	53.2075	45.1281	23.0364	24.9934	24.8419	23.4017	22.2903	25.5919	20.091	59.9425	24.1475	27.7685	31.6823	29.2393	20.091	59.9425	24.1475	15.921	17.3621	21.6968	22.9917	24.3895	21.5667
Wfdc17	19.6648	24.2752	29.9683	7.75212	2.88811	9.97409	6.02619	7.80966	4.43585	7.57738	8.50806	6.29881	6.13238	5.80953	5.98971	1.14907	4.68317	3.48953	3.52371	3.10312	1.75834	1.14907	4.68317	3.48953	2.67843	2.13375	4.88809	3.45238	1.00689	1.01662
Wfdc18	0	0.157931	0.190214	0.789404	1.00211	0.68707	0.224031	0.677497	0.192421	0.682629	2.21409	4.21531	0.755987	0.151206	0	2.09334	1.7653	4.08673	0.809168	0.454306	0.152538	2.09334	1.7653	4.08673	0.19011	0	0.212008	1.34774	1.04826	0.793739
Wfdc2	40.3991	41.7368	41.0118	19.3857	22.8595	18.4205	3.17983	5.03747	5.2031	11.0741	14.9648	18.3623	5.02491	3.98641	3.75913	31.1297	33.4991	24.9768	4.59442	4.60669	4.22741	31.1297	33.4991	24.9768	5.39718	6.11308	4.29882	24.2934	22.3218	21.8187
Wfdc21	0	0	0	0	0	0	0	0	0	0	0	0	0	0	0	0	0	0	0	0	0	0	0	0	0	0	0	0	0	0
Wfdc3	6.11709	3.40855	3.7895	5.97035	6.9321	6.33706	9.17442	10.3742	7.34922	5.54122	4.08424	6.61022	16.4575	12.2197	13.641	4.30332	5.58367	3.864	14.958	14.25	15.0275	4.30332	5.58367	3.864	53.5564	73.4999	66.9925	16.5347	19.8733	11.7148
Wfdc5	0	0	0	0	0	0	0	0	0	0	0	0	0	0	0	0	0	0	0	0	0	0	0	0	0	0	0	0	0	0
Wfdc6a	1.85756	2.06018	1.84851	85.3931	87.3291	89.1081	60.5833	58.5412	42.1355	62.4695	76.4258	74.0612	29.1597	26.4468	29.7991	79.8361	79.7604	83.2769	22.1989	21.0458	22.6498	79.8361	79.7604	83.2769	25.6649	31.8859	28.4977	72.0752	70.7378	73.4125
Wfdc6b	30.4327	24.9082	27.5266	95.7933	92.0537	163.514	347.001	320.337	276.239	159.645	154.642	144.577	201.021	183.728	195.934	34.4054	58.6759	77.2075	189.025	188.887	174.459	34.4054	58.6759	77.2075	330.177	303.411	324.782	129.786	106.687	137.316
Wfdc9	7.87056	5.43319	5.77394	88.9271	87.2016	175.191	294.914	300.254	278.807	210.435	181.463	188.379	314.387	281.816	289.155	27.838	41.5925	74.2591	276.08	246.235	237.533	27.838	41.5925	74.2591	498.402	415.635	465.93	199.552	119.59	210.688
Wfikkn1	0.0899829	0.185133	0.027872	0.154228	0.0734197	0.201353	0.164136	0.0661972	0.112832	0.100048	0.0360478	0.13729	0.461665	0.354656	0.33344	0.284891	0.277269	0.224611	0.450657	0.399594	0.268276	0.284891	0.277269	0.224611	0.250767	0.348809	0.34172	0.329214	0.230505	0.15511
Wfikkn2	2.23846	2.86147	3.03854	0.902744	0.483465	0.933039	1.77737	1.42882	1.46538	1.17123	1.13411	1.53188	1.44572	1.411	1.54513	0.769646	1.33895	0.748663	1.70072	1.8517	1.48853	0.769646	1.33895	0.748663	1.14164	0.995329	0.454588	0.602189	0.871384	0.907914
Wnt1	0.032276	0	0.0599845	0	0	0	0	0	0	0	0	0	0	0.0477042	0.0199336	0	0	0.0268552	0.0765691	0	0	0	0	0.0268552	0	0	0.0668574	0	0	0
Wnt10a	1.39297	2.05732	2.03407	3.12082	2.24066	3.11701	2.00368	1.62495	2.1334	3.27452	2.77422	2.86913	2.40128	2.97052	2.67917	2.6461	1.96211	2.21867	1.73095	1.41388	2.19514	2.6461	1.96211	2.21867	0.776384	1.0645	1.36028	1.96571	2.14093	1.54359
Wnt10b	1.72856	1.60037	1.6705	1.1999	0.634672	0.696232	1.09726	1.22077	1.69062	1.23001	1.2049	0.791195	1.46862	1.3796	1.64403	0.631463	0.490014	0.66159	2.54243	1.53521	1.72643	0.631463	0.490014	0.66159	2.02321	1.04528	1.75449	1.02451	0.929863	0.670416
Wnt11	0.348552	0.344763	0.452652	0.104586	0.0707474	0.0910263	0.148598	0.0956881	0.178214	0.110409	0.195207	0.198449	0.0835921	0.0640788	0.083854	0.119041	0.100313	0.0721467	0.0228539	0.213928	0.236982	0.119041	0.100313	0.0721467	0.100771	0.168063	0	0.190347	0.104208	0
Wnt16	0.0478188	0.110681	0.0444352	0.0614701	0	0	0	0	0	0	0	0	0.0588798	0	0	0.0349369	0.0294679	0	0.0378131	0.106171	0	0.0349369	0.0294679	0	0	0	0	0	0	0
Wnt2	0.219572	0.395282	0.272047	0.517467	0.537464	0.859827	1.88243	1.373	1.51427	0.93583	0.571752	1.00502	0.991337	0.892442	0.858837	1.17644	0.902087	1.73558	1.09966	1.54383	1.11832	1.17644	0.902087	1.73558	0.679892	0.723466	0.909652	1.04432	0.656199	0.993531
Wnt2b	0.851461	0.672952	0.714022	0.961056	0.889596	1.02235	0.795509	0.779176	0.605461	1.01598	0.948427	0.926813	0.690443	0.890159	1.05173	0.682802	0.806311	0.950381	0.640478	0.507239	0.3715	0.682802	0.806311	0.950381	0.655925	0.966039	1.07545	1.2081	1.0906	0.912864
Wnt3	0	0	0	0.0308933	0.0588265	0	0.0263024	0	0.0226016	0.0534418	0	0	0	0	0	0	0.0296215	0.0399928	0	0	0	0	0.0296215	0.0399928	0.0893001	0.055896	0.0248908	0	0.0307819	0
Wnt3a	0.164786	0.148328	0.22969	0.458964	0.10084	0.215097	0.330643	0.454604	0.46492	0.122146	0.0990217	0.157139	0.371999	0.304448	0.42405	0.100332	0.236958	0.137111	0.456083	0.264255	0.388944	0.100332	0.236958	0.137111	0.306155	0.351328	0.312897	0.241157	0.175887	0.213041
Wnt4	9.82144	10.3371	10.8871	3.82734	3.21806	3.56913	6.87687	5.71772	4.85476	3.18146	3.99649	3.5398	5.04697	4.71504	4.62098	3.53145	2.72853	2.36474	4.3267	3.11951	3.83319	3.53145	2.72853	2.36474	3.52016	4.20443	3.90468	3.3104	3.24403	3.1994
Wnt5a	6.31068	8.58636	9.90497	8.51281	6.72034	6.7657	8.65146	8.49628	7.45932	7.80221	8.55556	7.92046	7.22982	7.68553	6.9458	4.03633	5.04393	6.41269	6.08287	7.18713	6.25514	4.03633	5.04393	6.41269	7.60949	7.27513	6.2452	10.6567	10.4781	8.46556
Wnt5b	4.45963	5.95107	7.0996	1.83273	1.2975	1.3087	1.20022	2.09756	1.71885	1.54447	1.66938	2.3422	2.34225	1.67491	2.14471	1.62908	2.12383	2.49395	1.79181	2.35383	2.50666	1.62908	2.12383	2.49395	1.12064	1.36025	1.55235	1.32409	0.84279	1.27598
Wnt6	3.22646	4.11027	3.69541	6.1731	4.59168	5.37285	6.52862	8.15569	6.70358	6.3821	8.56685	7.8992	7.20653	10.3136	8.04006	4.71464	4.27723	5.61882	10.3835	9.57957	11.1852	4.71464	4.27723	5.61882	5.64583	6.15165	5.4011	5.97078	5.23765	5.77181
Wnt7a	0.0235396	0	0	0	0	0	0	0	0	0	0	0	0	0	0	0.0171988	0	0	0	0	0	0.0171988	0	0	0	0	0	0	0	0
Wnt7b	24.8874	20.4215	18.5935	7.6681	8.37396	6.7562	13.4041	13.5282	10.7193	7.48281	8.41267	9.19734	11.2769	10.559	11.1168	8.51485	7.59745	8.4254	15.2329	12.999	15.4932	8.51485	7.59745	8.4254	6.33264	10.0357	9.20847	9.20466	8.90359	9.81765
Wnt8a	0	0	0	0	0	0	0	0	0	0.0591002	0	0	0	0	0	0.0388362	0.0655132	0	0.0420334	0	0	0.0388362	0.0655132	0	0	0	0	0	0.0680798	0
Wnt8b	0	0	0	0	0.0269946	0.0246774	0	0	0	0	0	0	0.0135795	0	0	0.0161151	0.0271858	0.0183521	0	0	0	0.0161151	0.0271858	0.0183521	0	0	0	0	0	0.0285153
Wnt9a	1.57268	2.68676	2.56789	1.55956	1.56733	1.65903	2.28677	1.83463	2.30309	1.32395	1.56606	1.92819	1.77053	1.77657	1.83158	1.65792	1.46767	1.66374	1.86547	1.52984	1.95927	1.65792	1.46767	1.66374	1.5653	1.51538	1.55904	1.60287	1.55394	1.36517
Wnt9b	0.227031	0.287766	0.105484	0.062538	0.0793892	0	0.106489	0.250533	0.167764	0.144246	0.155915	0.18557	0.199684	0.203737	0.190294	0.118484	0.0899469	0.215891	0.243653	0.300068	0.241745	0.118484	0.0899469	0.215891	0.13558	0.264023	0.235139	0.302589	0.145399	0.0838623
Xcl1	4.90046	3.60082	3.90318	1.19989	0.856806	0.783259	1.27698	2.31695	0.219344	1.03756	1.1218	0.533919	1.72359	0.86181	1.5849	0.511354	0.574942	0.582337	0.922417	0.517871	0.695546	0.511354	0.574942	0.582337	0.650151	0.813905	0.241689	0.512122	0.298733	0.30161
Xdh	4.7126	7.1984	7.2396	1.61138	1.80606	1.509	3.33428	3.34438	5.35732	1.6584	1.60185	1.77942	2.81354	2.62674	2.87135	2.34185	2.61097	2.62733	3.45063	2.91259	3.29973	2.34185	2.61097	2.62733	3.56711	3.7459	3.9606	2.68208	2.72342	3.03609
Xpnpep2	0.212395	0.0983199	0.217107	0.273031	0.155969	0.11882	0.278949	0.0234348	0.119849	0.165311	0.178682	0.218743	0.235382	0.172662	0.131176	0.139665	0.287973	0.406475	0.302331	0.141483	0.269131	0.139665	0.287973	0.406475	0.236767	0.271702	0.395968	0.279751	0.217638	0.219675
Xylt1	0.292915	0.47082	0.544378	0.0941341	0.0896243	0.0819311	0.400727	0.377105	0.298431	0.217121	0.410703	0.307254	0.18034	0.360782	0.437188	0.32102	0.150431	0.223411	0.482566	0.252931	0.618592	0.32102	0.150431	0.223411	0.181402	0.397411	0.303376	0.187543	0.250119	0.315577
Xylt2	9.73402	9.45469	10.0548	10.9767	12.0996	11.693	10.8436	11.6527	12.7509	11.8617	12.6125	11.5615	12.0128	11.8021	11.3392	12.4143	11.5693	10.5218	13.0411	12.5919	14.5755	12.4143	11.5693	10.5218	10.1526	10.2335	11.4319	11.5903	10.2136	11.3767
Ybx1	157.33	152.044	143.025	191.884	180.709	206.192	181.936	179.943	173.578	183.772	182.103	185.711	169.369	159.99	168.617	136.885	140.598	146.134	157.756	159.452	147.409	136.885	140.598	146.134	191.172	184.925	196.195	181.452	185.777	177.736
Zan	0.00430043	0.00331792	0.00399614	0.00552812	0	0	0	0	0.0121338	0	0	0	0.0079432	0.00635652	0.00531206	0	0	0.0143132	0.00340079	0.00636616	0.00641089	0	0	0.0143132	0.0199749	0	0.00445401	0.018881	0.0110169	0.00555991
Zbed3	69.6866	63.8096	58.8793	36.9178	36.3141	42.3866	37.8864	39.1249	42.7252	33.5368	32.4052	36.4032	46.192	43.8595	44.9207	37.6733	37.1263	37.3165	46.0921	43.0693	48.1424	37.6733	37.1263	37.3165	40.8221	39.6187	42.104	40.2412	41.1053	39.5938
Zg16	0.322611	0	0	0	0	0	0	0	0	0	0	0.184551	0	0	0	0	0	0	0.127535	0.119347	0	0	0	0	0	0	0	0	0	0
Zp3	0	0.0484416	0.116687	0	0	0	0	0	0	0	0	0	0	0.0463956	0	0.0458715	0.0386901	0	0	0	0	0.0458715	0.0386901	0	0	0	0	0	0	0.0811685
Zp3r	0	0	0	0.147367	0.093538	0	0.0418225	0	0	0.212436	0.0918509	0	0	0.0282393	0	0	0.0235492	0.031795	0.0302178	0.0282821	0.0284821	0	0.0235492	0.031795	0.106493	0.0444384	0	0	0	0.0494027
Zpld1	0	0	0	0.037701	0	0	0	0	0	0	0	0	0	0	0	0	0	0	0	0	0	0	0	0	0.0272444	0	0	0	0	0

## Sheet: Plasma membrane
Sample Name	BOD 1	BOD 2	BOD 3	Sham-operated control 1	Sham-operated control 2	Sham-operated control 3	UOD 1	UOD 2	UOD 3	Contralateral control 1	Contralateral control 2	Contralateral control 3	EDL 1	EDL 2	EDL 3	WT 1	WT 2	WT 3	W/Wv 1	W/Wv 2	W/Wv 3	WT 1	WT 2	WT 3	Nell2 KO 1	Nell2 KO 2	Nell2 KO 3	WT 1	WT 2	WT 3
gene name	Normalized FPKM	Normalized FPKM	Normalized FPKM	Normalized FPKM	Normalized FPKM	Normalized FPKM	Normalized FPKM	Normalized FPKM	Normalized FPKM	Normalized FPKM	Normalized FPKM	Normalized FPKM	Normalized FPKM	Normalized FPKM	Normalized FPKM	Normalized FPKM	Normalized FPKM	Normalized FPKM	Normalized FPKM	Normalized FPKM	Normalized FPKM	Normalized FPKM	Normalized FPKM	Normalized FPKM	Normalized FPKM	Normalized FPKM	Normalized FPKM	Normalized FPKM	Normalized FPKM	Normalized FPKM
Acin1	46.5031	35.3131	33.4814	29.5651	31.2318	28.5213	28.8111	29.2862	33.4954	30.5487	33.1081	27.0411	42.4454	42.4656	40.3395	39.4748	37.2359	32.7704	37.9638	37.1491	37.2765	39.4748	37.2359	32.7704	35.4035	37.9941	38.2771	37.8433	36.8572	37.0425
Ackr2	0.025941	0.0600517	0.0723282	0.128103	0.0952648	0.0580557	0.0283917	0.114526	0.268422	0.110801	0.280653	0.23753	0.184063	0.0920574	0.0640965	0.132702	0.175895	0.207295	0.041033	0.134429	0.174058	0.132702	0.175895	0.207295	0.0240973	0.0301682	0.0806162	0.0284732	0.033228	0.0670853
Acsl5	30.4336	28.7004	27.0448	19.0116	19.321	21.4607	19.9017	21.6119	20.1601	21.4061	19.6288	19.5045	17.5241	16.8595	17.6816	16.9457	18.4045	17.8758	17.9465	18.8354	18.4727	16.9457	18.4045	17.8758	18.8769	16.8678	17.3092	16.8843	18.6694	16.481
Actl6a	15.491	16.1701	14.7262	20.4736	19.3473	19.4596	16.9542	18.8428	19.2254	20.263	16.3795	16.5928	18.172	16.7177	18.18	18.323	17.6523	18.7238	18.9542	21.5226	19.4306	18.323	17.6523	18.7238	19.8002	20.226	21.0093	18.8724	17.2529	17.927
Adam12	0.0374718	0.0433661	0.156692	0.204719	0.137585	0.0838497	0.0615166	0.0620266	0.114537	0.166657	0.146362	0.139361	0.0865158	0.159237	0.127287	0.184806	0.225166	0.124717	0.111122	0.138677	0.1606	0.184806	0.225166	0.124717	0.130538	0.0762611	0.0873226	0.154236	0.143992	0.133226
Add1	59.1609	61.8262	60.162	50.5195	49.9131	54.1342	55.8781	54.9601	54.8748	50.4857	50.9952	50.8853	57.3381	54.0884	56.931	54.0466	54.2282	52.7257	57.8833	55.5354	60.1427	54.0466	54.2282	52.7257	54.8399	55.6261	57.9884	52.1048	51.9013	52.426
Adgrd1	1.19947	1.15407	1.08837	0.997697	0.673564	0.852572	1.25098	0.91876	0.836107	0.847269	0.864928	0.629775	1.18159	1.19932	1.27244	0.824832	1.15667	1.42074	1.66272	1.62937	1.59877	0.824832	1.15667	1.42074	1.33712	1.39491	1.19846	0.851886	1.04835	0.839225
Adh1	44.218	98.9592	89.247	97.3061	93.5525	104.55	110.867	104.272	104.273	84.5724	85.5476	92.9141	129.526	111.46	115.38	93.3021	87.651	93.8018	103.673	111.034	110.439	93.3021	87.651	93.8018	86.9742	92.3398	79.9368	64.4141	73.2638	63.7998
Adk	18.6564	19.6262	19.4336	19.5707	16.7048	17.6855	20.3615	21.5245	19.0668	16.1512	17.2116	15.7726	18.565	16.1976	16.3191	14.829	15.5994	17.0322	18.2891	18.3808	17.7026	14.829	15.5994	17.0322	17.3871	17.6214	17.8265	13.7461	14.129	15.3586
Adra1a	2.21177	1.97033	1.93568	0.249146	0.328195	0.607733	0.868341	0.808832	1.01632	0.651226	0.537559	0.531886	0.58423	0.79904	0.725995	0.576669	0.655383	0.542102	0.909028	0.904186	1.07195	0.576669	0.655383	0.542102	0.975378	0.840411	0.903276	0.518263	0.665684	0.769911
Adrm1	59.9079	54.9809	56.3582	98.7201	98.1104	97.2852	76.6189	88.0782	88.3138	88.0476	89.5525	85.9819	99.02	96.3807	98.2379	79.1591	76.5411	72.8206	83.42	78.6656	86.7505	79.1591	76.5411	72.8206	82.5727	77.4282	85.2708	79.0902	77.9686	76.4154
Ajuba	15.927	19.2586	17.362	12.6496	13.3414	13.4538	14.2514	13.9949	16.2752	13.1813	14.63	13.8815	15.7338	15.2342	15.4949	14.9218	12.8347	13.2169	15.731	14.9434	15.2384	14.9218	12.8347	13.2169	16.47	18.5713	17.4183	18.2031	18.8247	17.0268
Akt1	57.1288	55.3459	54.6474	51.8471	49.4524	50.4133	46.5318	49.2452	47.7319	51.8817	52.5847	49.3277	49.2083	48.8752	49.3119	51.69	51.9164	47.2854	51.0643	47.3948	53.7622	51.69	51.9164	47.2854	47.0075	46.5604	47.856	47.4178	46.3238	48.0545
Akt2	36.9702	37.9441	35.5255	28.891	31.4155	32.2612	34.6861	32.7354	32.0328	31.1998	30.0733	32.1123	29.1814	28.0635	30.1152	31.5808	32.8906	30.9103	30.3733	29.7823	33.0835	31.5808	32.8906	30.9103	27.7431	25.2391	25.0639	25.5168	28.5235	26.5596
Amer1	2.23588	2.19552	2.01471	1.00161	1.03655	1.12761	2.12264	1.48602	1.86388	1.45961	1.62856	1.36652	1.83025	2.27834	1.90922	1.46656	1.48759	1.51511	2.103	2.03105	1.93801	1.46656	1.48759	1.51511	1.66008	1.90091	1.71925	1.44088	1.64893	1.46724
Amot	10.9424	10.1312	11.4873	44.8681	53.1558	46.8148	6.22614	6.51788	6.61291	46.7668	50.7104	45.9488	5.50917	6.11116	5.77462	59.0525	66.9237	55.0005	7.16186	7.6467	7.36204	59.0525	66.9237	55.0005	5.42912	6.88091	7.25498	48.0181	55.3152	48.4173
Anks1b	1.69259	1.93498	1.6241	0.0404994	0	0.123394	1.60687	1.15666	2.10578	0.315003	0.189356	0.306512	0.346511	0.403018	0.389571	0.0345301	0.058257	0.0468854	0.252904	0.0815993	0.1449	0.0345301	0.058257	0.0468854	0.412118	0.697042	0.546825	0.101136	0.100901	0.333669
Ano1	72.6193	70.9573	74.489	36.8234	38.3931	43.9637	68.0505	71.6875	70.6599	48.4833	52.1194	46.2396	83.4247	87.1391	85.5694	41.395	41.6074	41.5806	97.0441	100.971	99.6647	41.395	41.6074	41.5806	79.6566	80.7287	84.8885	53.0336	52.9394	52.2805
Ano2	0	0	0	0	0	0	0.0205688	0.0207391	0.017675	0	0	0.0215061	0.0115709	0.0277782	0.0232143	0.0411943	0	0	0	0.0417306	0	0.0411943	0	0	0	0.0218559	0	0.0206281	0.0481444	0
Anxa1	72.8234	83.0333	83.0478	181.116	184.433	169.127	74.4353	76.1485	72.5097	150.71	140.907	150.61	61.0906	57.8892	58.564	167.289	156.613	173.374	62.9675	61.321	55.5892	167.289	156.613	173.374	80.8376	77.5193	72.8107	143.688	148.581	146.186
Anxa13	2.90568	2.39823	2.13495	0.434325	0.744331	1.20967	1.33122	2.01323	1.77922	1.65284	1.94908	0.463929	3.61931	2.04725	2.54563	0.54306	0.499678	1.518	4.70213	3.50061	3.87803	0.54306	0.499678	1.518	9.91757	8.95802	9.65824	0.815813	1.03851	2.00922
Aplp1	0.895063	1.06052	1.03966	1.47932	1.01721	1.50214	2.79886	2.92781	2.07432	1.74156	2.65084	1.57291	2.91276	3.07104	2.25064	0.864156	1.0244	1.22349	1.64309	2.03469	2.2635	0.864156	1.0244	1.22349	2.04896	2.71372	2.51622	1.57887	1.06453	1.61176
Aqp3	0.134542	0.0692023	0.0833481	0.0576504	0.0548884	0	0	0	0	0	0	0	0.0276106	0	0	0.0327661	0.027637	0.111943	0.0354635	0	0	0.0327661	0.027637	0.111943	0	0	0	0	0.0574395	0
Ar	50.9805	45.2596	47.5909	20.3785	24.5721	23.1221	28.2047	24.3413	24.2306	30.0591	31.4921	28.0767	20.0934	22.7605	22.1339	34.1469	34.5436	31.5621	27.2568	25.6852	26.2573	34.1469	34.5436	31.5621	26.9146	28.294	28.0072	33.2424	34.5555	35.7779
Arap1	15.106	14.7483	14.7833	18.4568	16.2624	16.2558	17.521	17.0717	16.9785	17.784	15.4958	15.0998	19.6901	18.8633	18.721	22.1259	21.9022	19.3249	18.6541	19.6269	20.6162	22.1259	21.9022	19.3249	15.9926	16.0603	16.3101	16.399	17.2067	17.413
Arhgap15	0.657743	0.728108	1.16925	0.588175	0.490004	0.703911	0.782455	0.694251	0.322724	0.667714	0.481157	0.850822	0.545806	0.528345	0.282582	0.587567	0.528715	0.52348	0.356487	0.444477	0.383668	0.587567	0.528715	0.52348	0.47817	0.631874	0.414653	0.345262	0.512799	0.258793
Arhgap18	33.4449	29.854	29.2873	11.3347	14.0292	11.4484	17.5501	17.9443	16.1223	11.3771	13.9979	12.9762	14.2283	15.2907	13.9943	12.4353	11.5	13.1719	18.421	17.9092	16.4458	12.4353	11.5	13.1719	15.2201	17.2651	15.6949	12.0413	12.686	11.2141
Arhgap33	4.35633	2.80042	2.78779	4.47497	6.33289	4.16847	2.75239	2.29197	2.46763	3.78907	3.9473	3.72339	3.81915	3.7536	3.39364	10.4684	9.23943	6.62087	1.89656	1.97989	2.51592	10.4684	9.23943	6.62087	1.32111	1.52565	1.2099	4.6805	4.72344	4.66935
Arhgef11	8.10563	7.8247	8.41185	6.28512	6.98399	7.31315	8.13313	7.72825	7.97695	8.24823	9.13364	8.63736	9.39013	9.84339	9.43556	10.5086	10.2227	8.77316	10.4814	9.83913	10.8364	10.5086	10.2227	8.77316	7.9756	7.87291	8.55629	9.75094	8.72117	8.36678
Arhgef5	19.0182	18.6683	17.835	16.2176	17.416	17.0948	18.3856	18.7903	17.5448	17.5867	21.7572	19.1619	19.9983	22.037	21.2156	20.7548	21.0295	19.3608	24.2715	25.3157	25.3235	20.7548	21.0295	19.3608	21.328	23.2745	23.3749	20.1955	19.7946	19.1277
Arid1b	11.7318	11.2172	11.1181	7.30585	8.52726	8.99944	11.1935	11.8281	12.0045	10.6581	11.6336	10.393	11.9391	13.694	13.1621	10.9585	11.5554	10.6049	15.4592	13.2303	14.8855	10.9585	11.5554	10.6049	12.7753	12.3626	12.4245	11.5023	11.0125	11.0421
Arid2	8.81132	8.56661	8.65952	6.53507	7.94977	8.21684	9.41787	9.50472	9.36113	9.12699	10.704	9.96513	8.69662	10.3043	9.66434	9.91483	10.0495	8.86266	11.3331	10.455	10.4575	9.91483	10.0495	8.86266	10.2852	10.284	10.736	10.3505	10.8902	10.0281
Arid4a	6.91533	7.08804	6.86919	5.63057	6.91222	6.15039	6.26358	6.01079	6.16147	7.18665	7.25514	7.19532	5.39354	6.21447	6.31735	7.13422	6.82986	6.71477	6.19311	5.6944	6.31447	7.13422	6.82986	6.71477	6.77386	7.1518	6.66834	7.41127	8.03786	6.91229
Arl14ep	10.1524	10.243	10.9136	8.26025	9.0995	8.06346	8.3352	9.30222	8.46658	7.47822	7.26251	7.4539	8.36469	8.88088	7.92604	8.30088	7.90472	7.98973	8.21721	9.07561	8.11433	8.30088	7.90472	7.98973	8.64883	7.60868	9.05919	8.23529	8.25332	7.31405
Arl4a	5.78913	8.55249	7.92718	2.3664	2.8023	2.56811	5.38741	4.49869	4.60359	3.12	2.95835	2.99012	4.25784	4.24014	4.37945	3.23199	3.12489	3.35625	4.38783	5.32409	4.17339	3.23199	3.12489	3.35625	5.86613	6.82047	5.2434	3.47342	3.81161	2.95397
Armc12	0	0	0	0.299641	0.380381	0.434662	0.425188	0	0.146125	0.863846	0.28014	0.177811	0.430505	0.287065	0.239919	0.510889	0.718165	0.258581	0.184316	0.230001	0.0579095	0.510889	0.718165	0.258581	0.577387	0.451759	0.482842	0.511657	0.497533	0.301336
Arpc2	211.726	214.307	202.481	397.708	378.04	371.024	214.808	201.072	182.353	306.487	311.874	314.283	170.886	156.2	166.679	305.418	276.627	296.457	171.908	170.996	161.248	305.418	276.627	296.457	197.656	193.574	198.601	280.357	298.873	292.014
Arrb1	4.79303	6.72985	6.32172	2.39995	2.27702	2.52518	3.98103	3.44423	3.09344	2.95752	3.0057	3.35056	2.99196	3.47378	3.2187	3.68243	4.2898	4.10809	3.35125	4.38762	3.53345	3.68243	4.2898	4.10809	3.26775	4.0028	2.86462	3.62114	3.06022	3.13644
Arrb2	11.4938	11.5582	11.9429	33.9969	34.3219	30.2075	11.0029	10.7685	13.2272	24.4374	27.2344	28.76	10.11	11.6412	10.4405	51.7424	45.3283	47.1604	9.80676	11.414	8.79143	51.7424	45.3283	47.1604	6.73964	7.60726	7.85148	36.2615	37.3586	32.9129
Aspscr1	33.6022	26.0781	27.8688	38.633	35.9458	35.4268	37.4012	37.1492	39.0697	37.8028	32.8968	33.6185	39.9923	36.0142	36.8258	36.3114	33.7545	33.1643	38.12	34.454	43.1169	36.3114	33.7545	33.1643	35.4409	34.505	41.0137	35.4861	34.7385	33.3861
Atf4	119.809	112.666	101.864	190.035	189.197	177.803	127.121	128.912	134.521	171.805	160.487	162.721	124.825	118.349	119.553	152.08	143.217	153.293	113.604	113.657	110.1	152.08	143.217	153.293	142.183	135.329	143.727	152.678	158.345	155.468
Atp10d	1.73236	2.07914	1.94517	1.46917	1.44295	1.33255	2.64654	2.3233	2.27424	1.56505	1.56147	1.44552	2.49943	2.205	2.37768	1.20418	1.11215	1.11113	1.37632	1.30894	1.27334	1.20418	1.11215	1.11113	1.26284	1.04929	1.13381	1.12215	1.07864	0.993161
Atp2b1	36.6707	37.3207	39.3061	25.044	28.4943	30.0733	32.3153	31.7469	31.97	35.2681	37.0764	36.5865	31.3623	36.1151	34.4686	27.9155	28.2113	30.8909	42.1441	43.8586	40.6949	27.9155	28.2113	30.8909	45.3116	43.6919	41.7479	34.6492	35.7622	35.9397
Atp6v0a1	33.2273	27.8352	27.653	57.438	59.0012	58.4179	32.7925	33.1148	38.8532	51.0031	51.7918	47.7495	43.0404	45.8997	45.6703	60.6851	56.6708	52.2433	43.9238	42.6515	47.33	60.6851	56.6708	52.2433	46.1657	41.4494	48.9568	60.4143	59.981	55.6699
Atp6v1a	63.1257	59.3935	63.8717	40.309	45.8383	37.9706	45.472	45.9517	40.2176	39.8548	45.034	41.2747	36.2174	39.9358	37.5318	38.2529	39.0303	40.5602	44.9064	43.8715	41.4768	38.2529	39.0303	40.5602	40.5763	41.7503	43.3608	41.0673	43.8525	44.8914
Atp6v1d	86.5811	74.4012	71.0846	131.04	131.004	136.552	94.6319	90.1668	94.9344	114.239	114.781	119.43	75.3527	76.6127	78.6667	107.417	96.6006	115.047	75.4293	80.4603	70.1463	107.417	96.6006	115.047	98.9445	95.2917	99.997	119.897	120.536	125.042
Atp8a2	0.100498	0.0620298	0.0747094	0.749289	0.565793	0.832061	2.02381	1.84094	1.49334	1.02801	0.555589	0.989012	1.18798	1.55968	1.07998	0.425879	0.458321	0.652237	1.4305	1.19013	1.22848	0.425879	0.458321	0.652237	1.41904	1.35571	1.24904	0.860391	0.514893	0.857525
Atp8b1	8.23741	8.26032	8.17597	6.2178	6.99127	6.10236	6.92739	6.79905	6.62839	7.37463	7.74187	7.56418	5.4033	5.84727	5.71134	7.29778	7.17932	6.2658	5.71537	6.73664	5.50418	7.29778	7.17932	6.2658	5.99462	6.00359	6.33476	6.87351	7.24495	6.97897
Atxn3	7.01696	8.14797	7.37808	9.3691	14.7846	11.0488	9.30063	11.1422	9.9386	12.7193	13.1197	10.6933	9.10004	11.7703	9.64826	10.9631	10.4328	9.5426	9.08146	9.8926	9.88011	10.9631	10.4328	9.5426	10.2222	10.0564	12.2217	12.3587	10.2091	10.8374
Aurka	0.784727	1.08343	0.76758	2.28298	2.12305	2.12565	1.44648	1.32169	0.854493	1.56131	2.23367	2.26853	1.34767	1.73909	1.3519	1.29756	3.41428	1.30585	1.04512	1.42647	1.56998	1.29756	3.41428	1.30585	1.38205	1.15271	1.49718	2.03992	2.16885	1.54846
Baiap2	21.9574	19.8983	21.7502	26.3902	27.0077	28.946	39.5513	38.9891	52.3629	30.0031	27.2603	28.0099	61.5598	60.7398	57.1386	31.0907	27.0885	29.0278	53.998	49.8708	59.2508	31.0907	27.0885	29.0278	55.1059	47.6996	50.3108	32.3008	31.9068	32.9475
Baiap2l1	7.49251	7.34115	6.81286	6.23387	6.04773	6.73718	4.40194	5.12314	5.53339	6.41416	6.07676	5.33889	4.41485	4.46706	4.58482	6.56578	6.30304	6.21507	4.83447	5.63057	5.4647	6.56578	6.30304	6.21507	6.17022	6.94921	5.49871	6.30657	6.56466	7.45811
Baiap2l2	0.336931	0.404371	0.347878	0.0481242	0.0458186	0.0837712	0.163891	0.0413109	0.387272	0.124871	0.0449922	0.0856772	0.161339	0.276655	0.277448	0.410281	0.392202	0.342638	0.0888113	0.249367	0.195323	0.410281	0.392202	0.342638	0.173881	0.261212	0.116321	0.0821794	0.383592	0.145197
Basp1	150.813	120.245	108.658	195.609	185.927	213.703	159.959	147.258	174.127	191.459	211.738	187.645	162.78	167.532	183.194	153.32	147.564	175.484	209.144	188.223	187.124	153.32	147.564	175.484	188.602	175.577	213.441	191.977	183.178	178.109
Bcl3	0.77166	1.42225	1.75281	1.2675	1.36418	1.10318	1.36065	1.08804	1.45136	1.19161	1.03044	1.12828	1.76835	1.77409	1.64151	1.40947	1.37377	1.53378	1.1526	1.17395	1.31006	1.40947	1.37377	1.53378	0.955755	1.54546	1.33203	0.988109	1.20796	0.886763
Bcorl1	2.81303	2.73573	2.66891	1.12433	1.51891	1.15049	1.57817	1.09562	1.54513	1.36675	1.67618	1.50132	1.45541	1.58105	1.53297	1.9517	1.90849	1.69155	1.17769	1.04105	1.53292	1.9517	1.90849	1.69155	1.43836	1.51199	1.30985	1.53084	1.54422	1.61978
Blvrb	42.5531	42.8515	40.5234	32.8478	28.8189	27.4083	28.4288	26.7974	26.1115	27.8215	25.5072	29.7209	27.4961	25.2932	25.3001	23.605	25.3734	29.9563	29.7226	30.3167	31.95	23.605	25.3734	29.9563	23.0484	23.7009	24.0596	24.9151	18.7989	19.9287
Bmpr2	6.14207	7.16527	7.64383	10.9462	12.5943	11.1535	11.1427	10.7241	10.1983	14.0591	14.6938	14.5282	9.26987	10.1148	9.97816	20.2017	18.3404	18.1094	11.5147	11.4583	11.0403	20.2017	18.3404	18.1094	10.5752	10.2544	10.891	14.8952	17.0694	15.9234
Bmx	0.674342	0.674433	0.858712	0.674219	0.427945	0.447099	1.23006	0.578775	1.10396	0.52762	0.660357	0.743078	0.861103	0.978243	1.06433	0.875905	0.769596	0.789682	0.671509	0.720931	0.577089	0.875905	0.769596	0.789682	0.464022	0.697074	0.543219	0.87722	0.831736	0.645789
Brca1	0.369257	0.385444	0.403681	0.837657	0.943738	0.814125	0.475451	0.587255	0.735422	1.05058	1.03114	0.733253	0.83583	1.06751	0.986015	0.595138	1.28512	0.677751	0.704251	0.964626	0.793319	0.595138	1.28512	0.677751	0.554897	0.593617	0.461182	0.894048	0.639909	0.716097
Cacnb4	1.14581	0.970273	1.21189	0.694541	1.07171	0.969295	1.5497	1.39807	1.77852	1.03578	1.14195	1.066	1.68622	2.03096	1.90526	0.905246	0.866918	1.13975	2.3423	2.24709	2.27732	0.905246	0.866918	1.13975	1.98173	1.90669	1.71721	1.06333	1.27674	0.867129
Caprin2	4.11881	3.17674	2.95074	5.2455	5.1127	5.01732	2.8688	3.32997	4.02113	5.20152	4.62205	4.80506	6.03367	5.78759	5.27836	6.65732	6.92817	5.68194	4.60725	5.2936	4.52528	6.65732	6.92817	5.68194	5.11607	6.43999	5.29136	7.31234	7.56001	6.80811
Casp8	16.4103	16.0374	14.087	19.7891	19.5862	18.1859	15.9199	15.0623	14.9833	14.0128	14.9275	16.8187	16.6577	15.892	17.7864	17.0143	17.0727	17.9526	15.9378	16.115	15.9005	17.0143	17.0727	17.9526	13.9172	14.5497	15.6717	16.0847	17.891	16.6088
Cblb	3.2258	3.70674	3.82666	1.88219	2.53402	2.71326	2.47885	2.72661	1.97952	2.51833	2.29585	2.29075	2.42977	2.67143	2.76237	2.51571	2.60844	2.39855	3.15702	2.94642	3.21441	2.51571	2.60844	2.39855	3.35796	3.03307	2.91449	2.31023	2.44689	2.32188
Ccdc8	1.13157	2.24082	2.45352	1.26067	0.87712	1.09724	2.60075	2.08112	2.4121	1.71945	1.67727	1.76963	2.46156	2.39718	3.14483	1.62594	1.46442	1.47504	2.89323	2.81956	3.85159	1.62594	1.46442	1.47504	1.9972	1.66682	1.79704	1.03499	1.20777	1.36539
Cckar	0	0	0	0	0	0	0	0	0	0	0	0	0	0	0	0	0	0	0	0	0	0	0	0	0	0	0	0	0	0.0331893
Ccnt2	8.77198	8.56176	9.01553	7.03744	8.64052	6.76367	8.81395	7.55736	9.40273	6.81554	7.49395	7.86102	10.8014	11.7626	10.7569	9.7604	9.22281	8.93444	11.0988	10.1377	10.7921	9.7604	9.22281	8.93444	8.30585	9.04588	9.56687	9.21052	9.25924	8.99066
Ccny	28.7	29.1653	29.0395	30.0525	30.5891	32.6034	29.1413	28.6333	27.958	29.0339	34.1394	29.7972	24.042	25.3735	24.8767	30.6227	28.2389	30.9648	27.3102	27.4357	24.5925	30.6227	28.2389	30.9648	25.5019	26.7821	27.1592	28.1175	30.9317	30.0112
Cd180	0.626237	1.27148	0.949458	1.01686	1.1295	1.40131	0.937896	0.763789	0.712924	0.51305	1.14874	1.20691	0.507308	0.779436	0.793879	1.10774	1.54371	1.12439	0.755849	0.439098	0.663299	1.10774	1.54371	1.12439	0.67359	0.996564	0.341369	0.832052	0.84431	1.19312
Cd2	1.11476	0.974746	1.86458	0.955331	1.09147	1.16408	0.650691	0.902043	0.489183	1.40463	0.714526	0.680292	0.732035	0.439317	0.642537	1.52026	1.05327	1.85496	0.528883	0.494982	0.387725	1.52026	1.05327	1.85496	1.03549	0.432098	0.461827	0.16313	0.856588	0.768591
Cd274	2.44494	2.53085	2.29087	1.04764	0.673278	0.843442	1.51632	1.59632	1.57125	1.06473	0.440756	1.11911	1.49275	1.35515	1.64843	1.28023	1.02963	1.15279	1.74008	1.56833	1.5642	1.28023	1.02963	1.15279	1.36274	1.16101	1.0129	1.22997	0.835097	0.842914
Cd33	0.612473	1.60667	1.05291	1.0629	1.12441	1.0279	0.871429	0.709664	0.950406	1.02148	0.920116	0.876081	0.641045	0.905254	0.624871	1.55485	1.3777	1.33164	0.678068	0.702632	0.684772	1.55485	1.3777	1.33164	0.637942	0.605416	0.7295	1.16767	1.17672	1.26693
Cd63	383.078	389.829	385.022	1044.06	933.398	894.222	489.945	516.24	432.775	730.845	703.849	752.443	555.136	467.945	505.236	817.075	707.399	811.755	411.608	443.931	418.831	817.075	707.399	811.755	465.954	460.116	493.574	774.819	759.203	760.305
Cdca4	8.21008	7.96665	7.36507	8.19956	7.69079	6.71266	6.73915	7.49173	7.03808	7.33783	6.86897	7.84105	7.01824	7.21073	7.13773	8.28254	6.63586	6.59471	7.41622	7.66572	7.2962	8.28254	6.63586	6.59471	5.89601	5.76529	6.47558	6.65447	7.6845	5.71534
Cdh17	6.9792	5.9977	6.68492	0.828149	1.18271	1.68185	3.00835	3.60198	4.30174	2.22054	2.37437	2.18705	3.5962	3.93579	3.77988	0.69036	0.688186	1.17929	7.1323	6.23053	6.05035	0.69036	0.688186	1.17929	10.0542	6.91759	9.18568	2.59274	1.9804	3.19276
Cdh5	3.58914	4.22508	5.01996	5.82667	4.4833	5.00923	5.60873	5.38976	4.57605	5.94485	6.35908	7.21923	5.05738	4.96314	5.17606	7.92116	8.55133	7.54293	5.55945	5.77858	5.75033	7.92116	8.55133	7.54293	4.74344	5.5509	3.92809	6.66052	6.8721	5.66871
Cdh6	1.06595	1.82264	1.55271	0.222203	0.282077	0.032233	0.0945913	0.31791	0.298031	0.160159	0.207742	0.230767	0.461164	0.809034	0.711705	0.147343	0.177544	0.143825	0.865707	0.63968	0.644195	0.147343	0.177544	0.143825	0.0802869	0.134012	0.0596764	0.158104	0.221399	0.148983
Cdk14	2.94358	4.26686	4.03388	5.15989	5.05824	4.69059	4.36056	3.92092	3.71914	4.42999	5.36008	4.61031	2.91068	3.21917	3.08507	5.90901	6.28525	6.51897	3.31529	3.84026	3.83405	5.90901	6.28525	6.51897	2.18206	2.73165	2.32502	4.06311	4.03695	3.76718
Cdk5	18.5955	14.2306	14.8262	24.6315	22.3896	22.8733	28.0303	26.7633	27.3135	24.282	23.0285	20.545	32.9524	29.1564	31.7744	20.7239	19.6883	20.9644	27.769	30.0102	30.0817	20.7239	19.6883	20.9644	31.3946	28.4237	30.7451	21.0724	21.1118	22.7727
Cdk5r1	0.890218	1.16761	1.12503	0.64084	0.806254	0.617525	1.03276	1.74861	1.15537	0.593885	0.599134	0.4686	1.85254	1.60527	1.49547	0.780513	0.66933	0.977746	1.67546	1.71313	1.6323	0.780513	0.66933	0.977746	1.4224	1.92559	2.17594	0.683975	0.592929	0.713569
Cdk7	7.01488	7.23818	7.09032	7.1434	8.15677	7.213	9.57348	9.22454	8.59182	7.4629	7.57731	8.12486	8.46306	8.38166	8.58897	6.22518	5.8869	6.90815	9.2231	9.06004	8.79211	6.22518	5.8869	6.90815	8.79432	9.09372	9.9029	7.10737	7.38468	7.38026
Cebpe	0.067574	0.156407	0	0	0	0	0	0	0.190631	0	0.0812118	0	0	0	0	0	0.0416399	0	0	0	0	0	0.0416399	0	0	0	0	0	0.0865423	0
Celsr1	7.09231	6.6221	6.79437	2.18178	2.92237	3.23471	5.31841	4.7287	4.4914	3.42271	4.00978	3.14597	5.60235	5.04604	5.30503	6.8606	6.56252	5.17105	7.2825	7.7525	8.35536	6.8606	6.56252	5.17105	5.31161	7.50502	6.50342	3.89588	4.38935	3.83798
Chd1l	9.94714	9.14743	9.31332	13.5295	11.8361	11.4946	11.6564	12.5289	13.0165	11.8418	12.1962	10.3478	15.0321	13.9411	13.8691	11.3787	11.4554	10.91	12.3353	12.1217	12.0387	11.3787	11.4554	10.91	11.6205	12.3273	13.0601	11.2763	11.4216	10.7816
Chmp1b	19.224	21.5632	22.6163	32.8722	33.1015	31.0007	25.0896	25.5626	26.3689	27.5291	29.9736	28.9523	22.2821	23.2332	22.9837	27.6516	26.6979	29.1371	23.0289	23.5134	21.6836	27.6516	26.6979	29.1371	26.0744	25.0149	25.5815	28.1335	28.6687	29.4429
Chmp7	23.1772	21.0528	22.4725	19.2635	19.7778	19.7379	17.9308	18.9429	19.0362	19.3661	18.8834	19.7714	16.7654	15.7852	16.3344	18.9153	18.298	18.8891	16.5151	16.3264	16.4625	18.9153	18.298	18.8891	17.297	16.354	17.1711	19.3017	18.9432	17.964
Chp2	1.51717	2.45258	1.9469	0.650098	0.795796	2.10163	0.55349	1.6741	1.22286	1.0442	0.868271	1.15734	0.889549	0.427079	0.446168	0.738952	0.934887	0.961748	0.45702	0.534658	0.376922	0.738952	0.934887	0.961748	0.402655	0.588083	0.374132	0.634339	0.277575	0.747177
Chrna2	0.0842186	0.048733	0	0.40598	0.618448	0.612475	0.737385	0.46468	0.633638	0.7023	0.379558	0.457771	0.622217	0.451237	0.63717	1.32296	1.77766	1.69931	0.516141	1.2311	1.14561	1.32296	1.77766	1.69931	0.234706	1.02837	0.130839	0.392863	0.728135	0.190543
Chrna3	0	0	0	0	0	0	0	0	0	0	0	0	0	0	0	0	0	0	0	0	0	0	0	0	0	0	0	0	0	0
Cib1	34.8027	35.0372	33.8751	59.2337	56.2581	64.0826	70.4285	71.9948	66.8967	59.8343	57.96	55.7518	84.1936	70.5007	80.3856	43.8323	40.7761	45.9769	76.582	68.1933	74.2038	43.8323	40.7761	45.9769	72.339	71.1345	64.1264	56.7321	52.2249	48.0374
Ciz1	25.3636	20.6654	22.3573	17.7018	19.522	18.6704	17.2263	18.1897	20.5691	17.9027	19.3353	17.7974	26.6357	24.6964	25.1143	21.0199	21.0219	17.9475	22.1941	21.2113	24.7992	21.0199	21.0219	17.9475	21.3595	20.652	23.7154	19.4448	19.2523	21.0638
Clca2	0.0564722	0.188804	0.122445	0.0725939	0.0230387	0.0842443	0.0824081	0.166181	0.230146	0.0418599	0.0678694	0.107704	0.208612	0.139115	0.19764	0.0687679	0.127611	0.0626511	0.208402	0.181124	0.0982154	0.0687679	0.127611	0.0626511	0.157381	0.0875645	0.136474	0.0619841	0.0482221	0.07301
Clint1	84.0475	80.4779	82.7006	112.152	121.846	119.523	111.332	105.969	103.991	112.617	116.963	117.232	84.9352	87.9489	88.137	110.141	107.806	109.173	98.7511	99.3338	98.4502	110.141	107.806	109.173	102.413	97.512	105.38	113.071	112.057	112.795
Clns1a	16.0711	15.5965	16.9305	17.1078	14.3293	16.1902	15.6933	16.549	13.6296	12.652	14.0709	14.7274	12.9183	11.7635	13.4598	11.9343	11.0799	12.7518	10.7669	12.0734	10.3609	11.9343	11.0799	12.7518	15.4385	14.9414	15.1917	15.185	15.2489	14.9382
Cmya5	0.0721347	0.0788435	0.0893742	0.11591	0.17657	0.208493	0.480266	0.358213	0.531436	0.240617	0.325098	0.330186	0.46263	0.386507	0.438091	0.180076	0.200057	0.210075	0.442092	0.320353	0.313643	0.180076	0.200057	0.210075	0.329471	0.594215	0.566557	0.336501	0.346491	0.27201
Cnot2	29.7181	30.1131	28.2638	22.7357	21.8061	22.3428	23.8002	24.1283	21.8714	21.0104	21.4181	20.8629	22.7201	21.4164	22.3509	20.7545	19.7387	20.8541	21.0947	21.8823	20.4712	20.7545	19.7387	20.8541	24.4626	23.5825	24.4373	21.5032	19.8013	20.9141
Coprs	17.2683	11.2526	13.2275	25.4978	21.563	23.1062	23.8795	26.9065	26.3292	23.8674	22.2959	21.2265	30.5265	27.2413	29.2531	14.8315	14.8092	19.9966	23.2484	24.3472	24.6087	14.8315	14.8092	19.9966	23.0839	22.5214	22.7188	18.8233	16.8834	18.401
Corin	0.217601	0.278192	0.111656	0.219781	0.114135	0.173899	0.255165	0.394496	0.536792	0.241945	0.168117	0.257812	0.49762	0.275687	0.389624	0.783335	0.651381	0.530607	0.28506	0.448671	0.382786	0.783335	0.651381	0.530607	0.115508	0.379587	0.0965851	0.263778	0.26934	0.261232
Cpeb3	1.96881	1.99919	2.11515	2.80213	3.26459	3.22998	2.90759	2.48439	3.08268	3.22356	4.01557	3.72274	2.8156	3.14566	2.5853	4.32055	4.06028	3.87794	3.39495	3.27285	2.93459	4.32055	4.06028	3.87794	2.90217	2.39301	3.06035	3.37302	3.36787	3.52888
Cpne1	14.531	16.7475	16.5757	14.6496	15.4659	15.9689	13.1266	13.7891	13.9217	15.8218	14.7646	14.679	12.4603	12.3432	13.0891	15.2295	15.3978	14.2844	13.0519	13.3753	13.6334	15.2295	15.3978	14.2844	13.5398	13.7241	14.378	14.5194	15.3942	16.7211
Cpne3	13.3224	14.9219	15.9526	15.9685	18.4299	16.5314	18.1555	17.4971	16.3633	18.0156	18.1438	18.7916	13.6574	15.2248	14.7644	18.4155	17.9269	19.859	17.6028	17.161	15.729	18.4155	17.9269	19.859	17.3575	15.6876	15.2366	17.7704	18.135	19.1359
Crtc1	7.2284	6.52453	6.50294	7.84472	8.51797	8.27348	5.96485	5.90134	5.65515	8.73413	8.16446	7.52502	6.88434	7.58291	7.3563	11.0021	10.5339	8.52678	7.42596	7.15882	7.56203	11.0021	10.5339	8.52678	7.08335	6.82912	7.6853	9.45056	9.97976	9.46108
Csf1	10.172	10.9098	10.318	8.52646	8.26244	8.7317	8.62259	8.9141	9.25053	8.08754	8.66811	9.32174	8.93443	8.74367	9.52191	8.96754	9.16267	9.40131	9.31807	8.85684	9.81731	8.96754	9.16267	9.40131	10.0055	11.9176	8.1214	8.65439	8.72661	8.74938
Csf1r	11.455	14.1906	17.0027	13.5981	11.8502	11.9632	14.748	14.1761	13.2109	12.355	13.5835	13.4789	9.16482	8.63456	8.35775	13.4802	15.1528	12.6871	8.10887	9.31069	8.45286	13.4802	15.1528	12.6871	8.44564	9.99654	10.1664	14.0374	13.7201	11.68
Csnk2b	134.687	110.323	114.743	347.245	340.135	327.386	157.211	158.962	148.159	267.319	279.589	264.231	153.571	145.532	153.583	334.949	303.63	288.043	141.376	143.892	145.572	334.949	303.63	288.043	192.5	166.929	179.001	277.581	261.448	290.505
Cspg4	0.588742	0.722644	0.629975	0.710948	0.66597	0.718588	1.53277	1.65376	1.92959	1.81506	1.4044	1.65367	2.00463	2.28102	2.14864	1.60333	1.95715	1.43994	2.31377	2.52877	2.77927	1.60333	1.95715	1.43994	1.92252	2.09552	1.83854	2.03655	1.91957	2.06437
Ctsk	2.0784	6.41422	8.29063	4.17053	4.46706	4.42392	5.99192	7.32785	6.14959	5.8616	4.56927	6.26469	4.30687	3.78349	4.63343	2.85181	5.09192	4.59737	4.12881	5.85268	4.23169	2.85181	5.09192	4.59737	4.42641	3.89069	3.67522	4.17287	3.44103	3.3423
Cxadr	29.3534	30.8082	31.2778	16.844	20.1339	19.0784	22.1418	19.3155	19.9725	20.0534	20.4139	21.8665	17.274	18.8603	17.7934	24.0967	23.6359	22.7794	21.844	20.1002	19.1437	24.0967	23.6359	22.7794	21.0984	21.7546	22.3028	20.7067	21.2837	19.437
Cxcr2	0.172491	0.152094	0.022898	0.0633525	0.150793	0.0551398	0.080907	0.108768	0.0231744	0.0821941	0.207303	0.0563953	0.439964	0.382422	0.380468	0.144032	0.136675	0.123019	0.155889	0.182382	0.128568	0.144032	0.136675	0.123019	0.0457816	0.0859689	0.0255216	0.135232	0.126248	0.12743
Cyth3	13.6487	15.8492	15.4442	16.9595	15.5409	15.5367	22.396	24.8329	23.3437	16.387	18.5698	16.0265	24.3692	23.8335	23.2822	14.0104	14.4424	13.1532	27.2572	24.6027	27.1996	14.0104	14.4424	13.1532	22.1746	22.8528	24.5588	17.1334	16.6448	14.7517
D1Pas1	0	0	0	0.119591	0.113862	0.156132	0	0	0.0218733	0.0517196	0.13976	0.0798435	0	0	0	0.0509794	0.100334	0.135464	0	0	0	0.0509794	0.100334	0.135464	0.626562	0.486853	0.409507	0.357392	0.17874	0.240552
Dag1	71.1639	75.8371	76.6756	51.7327	55.3246	60.9185	67.5648	68.2355	71.2741	64.2906	65.4216	62.6591	57.4384	64.052	61.3942	52.408	54.9862	52.3062	69.2399	69.6593	73.1252	52.408	54.9862	52.3062	72.7818	71.8345	75.1854	61.5657	60.6706	63.5047
Daglb	5.13536	4.45958	5.62796	4.91405	5.32687	4.35431	4.13339	3.60852	3.72508	4.53202	3.98536	4.45347	4.0124	4.10147	3.96808	4.00445	4.20084	3.75556	3.16864	3.17025	3.45007	4.00445	4.20084	3.75556	3.82924	3.64215	3.36298	3.96834	4.95534	4.37652
Dcun1d3	2.8954	3.59802	3.15897	3.33982	3.92335	4.20286	5.66925	5.80257	5.82149	4.76866	4.40983	4.18599	5.36252	5.41501	5.6503	3.36215	3.24926	3.6521	6.26059	6.17087	5.6844	3.36215	3.24926	3.6521	5.29539	5.32136	6.34295	3.74553	3.37754	4.29156
Ddx3x	62.7962	73.2982	73.6744	57.1386	70.1096	63.1414	84.0371	83.1417	78.2573	73.4025	78.6664	80.0004	64.8253	71.987	69.8083	72.8905	66.3018	74.4492	77.5606	80.4693	71.7678	72.8905	66.3018	74.4492	75.1703	81.4693	76.3404	75.9078	81.1931	77.5194
Def6	5.87044	4.99778	5.48642	13.6181	15.3606	13.2494	5.16947	5.91953	4.85448	12.6415	14.0293	14.5933	5.91987	4.73718	5.27165	19.8432	17.0907	16.4219	5.84274	4.94413	5.12993	19.8432	17.0907	16.4219	4.79513	4.00192	5.0318	14.7381	15.7293	14.6991
Dgkq	4.0621	3.18379	3.65484	3.25323	4.14298	2.81348	3.68718	3.91338	4.89669	2.99312	3.1965	3.28336	6.26231	6.46865	6.3118	4.27525	4.42076	4.06399	4.72917	4.92748	5.74311	4.27525	4.42076	4.06399	4.67199	4.61151	4.14039	4.03396	4.48038	4.12634
Dgkz	24.1751	21.7364	21.6271	20.2961	21.1132	19.2869	14.319	13.264	14.2326	18.1383	17.6821	17.8966	14.5937	14.3805	15.2341	25.07	25.0026	21.0574	17.932	16.5216	19.0134	25.07	25.0026	21.0574	12.6849	15.8833	13.8608	20.2297	20.8258	20.0049
Dnaaf1	0.935562	1.21678	0.894202	0.412336	0.981452	0.568231	0.380315	0.589939	0.628465	0.743009	0.289125	0.428228	0.658285	0.513606	0.49526	0.70308	0.823661	1.00085	0.338204	0.613305	0.657479	0.70308	0.823661	1.00085	1.61402	1.02581	0.802863	0.704136	0.924403	0.829389
Dnajb4	17.4235	19.7269	18.7176	16.058	14.3408	15.2125	18.1228	16.8072	17.9601	15.2158	16.9836	16.3313	14.8239	16.6556	15.7211	12.5223	11.9281	13.7212	16.1588	17.1992	14.8899	12.5223	11.9281	13.7212	18.852	18.8811	17.3509	15.1334	15.2523	14.6849
Dnajc9	35.6647	34.5846	33.5054	14.8623	14.45	15.5117	15.4417	16.0555	15.6639	14.3252	12.4231	13.6782	17.0108	14.7705	15.0369	10.8451	12.0456	13.7772	16.8128	15.8081	13.7292	10.8451	12.0456	13.7772	16.7014	17.034	17.3529	13.765	10.7921	11.9068
Dock1	10.6497	11.1161	10.7127	9.60752	10.9741	11.7258	10.2074	9.62609	10.7428	12.5475	12.9899	13.5436	9.13141	10.0221	9.83999	15.0751	14.3143	12.7547	11.1174	10.2019	10.9996	15.0751	14.3143	12.7547	9.59823	10.0583	9.78014	11.8055	13.1937	12.9611
Dok7	0.0306912	0.118396	0.0285196	0.749607	0.525879	0.515078	0.10077	0.0677353	0.17318	0.477738	0.258197	0.421441	0.13227	0.090724	0.113729	1.61452	0.79439	1.07254	0.169889	0.567885	0.388888	1.61452	0.79439	1.07254	0.114042	0.214148	0.0317873	0.471608	0.746891	0.753891
Dpep1	1.16564	3.04184	2.9309	14.4992	9.81846	12.8114	13.3952	16.3432	11.0588	11.626	14.0088	13.8876	10.8491	11.5276	11.5818	10.1195	11.3244	13.5495	10.6544	12.4332	10.2212	10.1195	11.3244	13.5495	12.0382	12.3991	9.55158	10.7995	9.30904	11.0806
Dst	6.31434	6.33291	7.24895	2.57154	2.88062	2.9001	5.29771	4.46956	5.36098	5.30049	5.68813	5.27089	5.49247	5.74185	5.94723	7.58037	7.20589	5.58337	6.61196	5.97336	6.65131	7.58037	7.20589	5.58337	4.70965	5.81672	4.85824	6.23142	6.65562	6.10573
Dtna	2.1445	2.20825	2.49109	0.773989	0.929442	0.935114	1.5821	1.96249	1.1911	1.60998	1.65708	1.43038	1.87373	2.3432	1.75236	1.32461	1.68234	1.19577	2.27444	2.32334	2.33541	1.32461	1.68234	1.19577	1.79796	2.33449	1.45366	1.32453	1.18293	1.36968
Dvl2	13.32	13.9922	13.7581	12.3809	13.9823	12.5815	10.5691	12.8048	13.1532	12.56	12.8066	13.8352	14.1778	14.2165	12.8143	15.7771	14.839	14.3226	13.2677	13.1764	14.1285	15.7771	14.839	14.3226	12.9209	11.6474	12.31	13.0455	13.6158	14.1407
Dxo	19.4638	14.2443	17.0351	20.7174	18.3599	18.0763	15.0614	16.66	18.798	15.898	17.068	15.0206	20.9431	18.9231	18.5792	20.6182	21.4499	20.0906	22.3529	21.1383	22.417	20.6182	21.4499	20.0906	18.8929	16.6512	18.4763	19.0281	18.9944	19.1183
Ecscr	3.69672	2.79272	4.15081	5.74208	4.80717	5.68704	5.81595	5.77868	5.35906	5.13746	5.83117	8.19547	5.35767	5.86151	5.1842	5.57033	6.16933	5.63873	5.54171	4.61653	5.22339	5.57033	6.16933	5.63873	4.79307	5.46296	3.98827	6.33943	4.73429	5.47587
Eed	16.6916	15.0002	13.5148	13.6102	12.9121	13.3213	10.3506	10.8934	10.2404	10.8083	11.5018	11.5549	8.97736	10.2188	10.1922	11.5621	10.8204	10.3769	8.96829	9.14674	7.58255	11.5621	10.8204	10.3769	8.75022	9.37674	9.09262	13.854	9.74825	11.983
Ehbp1	5.57622	6.81761	6.80375	4.00352	3.7512	4.10543	6.30364	5.45782	5.13923	5.08957	5.31399	5.37464	5.31147	6.55556	5.63776	4.22665	4.81594	4.93071	5.95257	6.5188	6.73548	4.22665	4.81594	4.93071	6.03527	5.79418	5.60069	5.13852	4.65333	4.43816
Eng	3.38008	4.69864	5.61436	9.39011	6.52526	7.76143	5.10291	4.99718	5.44933	9.44369	9.79186	9.99406	5.04606	4.88424	5.14587	15.1533	15.7695	13.6314	6.76612	7.17003	6.77447	15.1533	15.7695	13.6314	4.8956	4.68895	4.2638	10.9901	9.63478	9.7303
Epha3	0.0370798	0.314691	0.189509	0.166829	0.0680727	0.0622294	0.162328	0.20459	0.174363	0.082456	0.0668449	0.127294	0.0456585	0.109612	0.103054	0.121914	0.0685555	0.0462791	0.161272	0.192112	0.110552	0.121914	0.0685555	0.0462791	0.172228	0.0862428	0.134414	0.142446	0.0712413	0.0719079
Epha6	0	0.0134661	0	0	0	0	0	0	0	0	0	0	0	0	0	0	0.0107565	0	0	0	0	0	0.0107565	0	0	0	0	0	0.0223558	0
Ephb2	1.76222	2.61463	2.19737	2.09104	1.65823	2.22359	2.37373	2.45869	2.16728	1.94262	1.84566	2.06675	2.13284	1.75872	1.82165	2.46414	2.56195	2.50646	3.08397	2.9866	3.0627	2.46414	2.56195	2.50646	1.90287	1.69778	1.71532	1.52018	1.9285	1.4215
Epm2a	3.11318	3.38732	3.56049	4.72023	5.56876	7.41284	4.10614	2.8186	3.67802	6.92237	6.71548	5.84566	3.58742	3.77497	2.16906	7.11489	5.90251	6.50859	2.77727	4.13514	3.21268	7.11489	5.90251	6.50859	3.48497	2.59907	3.72042	6.65832	5.11146	5.46927
Epn3	11.7692	9.91646	8.95763	9.38539	9.37788	9.14727	9.61378	10.113	11.0686	9.32285	8.84314	8.11545	9.73942	9.18955	8.98317	9.32139	9.35065	8.30559	9.50238	8.65467	9.75017	9.32139	9.35065	8.30559	10.2796	8.97711	10.2597	8.93193	9.69262	8.57884
Epor	0.301197	0.497963	0.119951	0.221247	0.315971	0.144424	0.188369	0.379844	0.0404642	0.239201	0.206848	0.0984728	0.238416	0.286173	0.106295	0.094311	0.13258	0.143204	0.2722	0.286607	0.192423	0.094311	0.13258	0.143204	0.11991	0.100074	0.0891295	0.188905	0	0.111254
Erbb2	30.5805	25.2268	25.1478	11.5023	12.1304	12.9673	17.0939	16.559	17.8328	13.0976	12.9291	11.8095	18.1359	16.6777	17.7059	10.7824	10.2464	10.348	17.3262	15.709	16.8206	10.7824	10.2464	10.348	17.5873	18.4691	19.1547	13.8107	12.7325	13.9462
Ets2	33.3753	29.921	31.2853	15.8573	17.4478	17.0711	18.7778	20.4304	20.16	16.1061	16.5813	17.3404	21.6279	21.179	20.3292	19.1239	18.5877	19.625	22.7449	22.6015	23.7254	19.1239	18.5877	19.625	18.905	21.045	20.9695	17.778	19.2223	19.5102
Ewsr1	79.5291	65.9932	64.7224	81.8391	94.1557	79.5774	82.9634	86.2568	100.063	77.7722	82.1258	77.1395	122.424	123.152	124.646	101.993	104.045	94.37	104.413	102.478	111.023	101.993	104.045	94.37	103.76	101.273	107.421	96.554	95.0543	95.1994
Exo1	0.0131989	0.0916501	0.0367948	0.27147	0.145386	0.295347	0.115564	0.0873912	0.07448	0.13208	0.23794	0.090623	0.235663	0.117054	0.22825	0.0771493	0.309107	0.0768763	0.125251	0.107462	0.0590281	0.0771493	0.309107	0.0768763	0.0735675	0.107446	0.0683511	0.318719	0.253592	0.102385
Fam107a	0.951825	2.3316	1.23827	1.62121	1.28143	1.09156	1.06777	1.26041	1.11894	1.11121	1.17252	1.14365	1.42108	1.16064	1.24918	1.94722	1.90642	1.30675	2.35214	2.92361	2.44761	1.94722	1.90642	1.30675	1.45893	2.32449	1.13369	1.14919	1.06675	1.1075
Fas	20.8122	19.3709	19.6646	18.4294	16.9047	16.8938	16.7855	14.6632	15.1392	15.1796	14.2112	15.3902	11.4954	11.3537	12.367	16.4797	15.6846	19.2291	9.16	11.9043	8.15479	16.4797	15.6846	19.2291	10.1309	13.2087	13.2478	16.2216	16.6003	15.0205
Fcho1	3.73148	3.16305	3.48739	2.16869	1.96253	1.45612	1.4593	1.76154	2.04289	1.6578	1.62127	1.54369	2.06686	1.91945	1.98897	1.40505	1.72922	1.5864	1.40665	1.28318	2.00871	1.40505	1.72922	1.5864	1.84677	1.29376	2.42641	1.84572	1.93687	1.07198
Fermt2	21.0412	22.0419	23.5954	20.5375	17.6095	16.0722	22.7766	21.5424	20.5029	21.4752	21.857	24.9997	19.857	23.9883	22.0661	17.93	19.4083	21.0702	26.0689	28.574	26.8193	17.93	19.4083	21.0702	21.2998	23.7197	20.4335	24.9898	23.1173	22.2325
Fkrp	11.8291	12.383	11.117	14.0656	15.1356	16.0623	10.0334	12.5194	12.7176	16.6496	16.3489	16.2126	13.225	12.2585	12.3864	16.3229	15.3752	15.1215	12.7982	12.2373	11.6623	16.3229	15.3752	15.1215	12.8617	12.7558	11.5833	15.0196	13.8771	14.0766
Flt4	0.633377	1.37978	1.38485	0.878051	0.942382	0.91707	0.842713	0.808582	1.31985	1.39467	1.25375	1.40695	1.07048	0.94536	0.951107	1.3611	2.04359	1.70504	0.913351	0.910025	1.07379	1.3611	2.04359	1.70504	0.68068	0.751023	0.784622	1.18593	1.16125	0.818866
Fmr1	8.34076	8.92541	10.8749	10.3739	11.2819	9.36177	9.73807	10.5898	9.19522	8.85754	10.2313	10.09	9.53764	11.5217	9.62045	12.2564	11.2005	11.5329	9.97881	10.8866	9.82163	12.2564	11.2005	11.5329	9.45815	10.3169	10.055	11.0131	11.7905	11.3677
Frmd7	1.19697	1.08146	1.80012	1.31597	1.59989	0.986786	2.24082	2.8503	1.79227	1.71613	1.74139	1.73017	3.62656	3.6897	3.53093	1.5765	1.5336	2.2671	3.30046	4.55793	3.99132	1.5765	1.5336	2.2671	1.96051	2.34441	1.97375	1.36566	1.59368	1.42533
Frmd8	11.408	10.8972	10.8861	9.56395	7.83384	9.06406	5.91961	6.56805	6.35284	6.4865	7.3803	7.29744	8.47777	7.13905	8.09588	9.5948	10.3201	8.15572	7.34025	6.78277	8.06292	9.5948	10.3201	8.15572	6.77974	5.90544	6.0667	8.24388	6.98828	7.6339
Fto	26.5967	26.2176	27.3123	24.8042	26.9859	27.0501	26.4605	24.1473	24.6798	25.9306	26.4992	26.8306	23.7726	24.2188	23.5637	28.2724	28.9641	28.4479	23.3582	22.5109	24.582	28.2724	28.9641	28.4479	27.4394	27.1457	27.1144	28.8033	28.6693	30.3401
Fzd10	2.61332	4.59474	4.97356	1.35667	1.5377	1.65874	2.17261	1.77465	1.46517	1.06168	1.23817	1.12142	1.90289	2.07984	1.98645	1.19336	1.39373	1.12903	2.70242	2.13879	2.54719	1.19336	1.39373	1.12903	1.2605	1.54877	2.02998	1.15838	1.73799	1.03957
Gabra5	0.0849596	0.0873988	0.052632	0	0.069321	0.095056	0	0	0	0.0314877	0	0	0	0	0.052471	0.0206913	0	0.0471272	0	0.0209604	0.0211083	0.0206913	0	0.0471272	0	0	0	0.0310836	0.0725459	0
Gbp2b	0.0267405	0.0825247	0.0745453	0.0343744	0	0.0897549	0	0	0	0	0.0321373	0.0305994	0.0493902	0.098808	0.016515	0	0.131836	0.0222495	0	0	0.119587	0	0.131836	0.0222495	0.0248405	0	0	0.0293502	0	0.0345711
Gfi1b	0.092046	0	0.256612	0.0591589	0.0563242	0.051489	0.0503667	0.0507819	0.30298	0.0511666	0.16594	0.105327	0.0566681	0.0958033	0.0852713	0	0.0567222	0.0382905	0.17086	0.136252	0.0686056	0	0.0567222	0.0382905	0.120428	0.160565	0.0895146	0.252579	0.0589423	0.118999
Gfral	0	0	0	0	0	0	0	0	0	0	0	0	0	0	0	0	0	0	0	0	0	0	0	0	0	0	0	0	0	0
Gja1	208.187	209.817	209.524	275.619	291.663	266.924	117.238	116.451	108.544	232.897	238.64	226.614	89.7066	84.2964	87.277	302.244	278.197	293.796	105.476	116.231	111.694	302.244	278.197	293.796	115.392	128.807	110.371	216.251	231.536	224.195
Gja6	0.0385712	0	0.107526	0	0	0	0.168857	0.0425627	0.0362733	0	0.139067	0	0.0237469	0	0.095285	0.0563617	0.0237697	0	0.0305008	0.142735	0.0862465	0.0563617	0.0237697	0	0	0	0.119846	0.0423348	0.0494019	0.0997308
Gjb4	1.12642	0.521439	0.575692	13.4663	14.2686	14.6822	10.3556	11.808	14.4589	15.2163	17.1249	15.467	14.0429	13.7342	14.1564	9.38177	7.77425	8.15365	11.5792	8.87822	8.22757	9.38177	7.77425	8.15365	22.601	16.7665	19.0746	15.3919	12.0461	13.9068
Gjc1	3.02751	3.339	4.36131	2.5837	2.12381	2.16224	4.18689	4.04256	3.96142	4.06987	3.27195	3.46869	2.57389	4.08924	3.28055	2.71725	2.95948	2.68772	3.17434	3.90043	3.52659	2.71725	2.95948	2.68772	3.44205	3.43124	2.69602	3.09003	2.59558	2.85539
Gldc	0.0195386	0.165821	0.0907804	0.125582	0.0239131	0.0218605	0.064152	0.366538	1.91105	0.0651731	0.0234818	0.111792	0.120295	0.0144395	0.108604	0.256961	0.0722481	0.227602	0.55623	0.187999	0.203887	0.256961	0.0722481	0.227602	0.435611	0.477163	0.263073	0.0857824	0.0250262	0.0252604
Glo1	94.3242	88.2341	87.6981	117.692	109.36	115.389	104.149	106.179	96.1079	109.691	100.383	97.1552	87.3425	83.5693	84.6548	54.1504	52.4366	57.1606	52.4854	54.2909	48.4869	54.1504	52.4366	57.1606	62.5782	54.7629	58.1191	61.5301	60.4319	63.3475
Gnai1	14.3009	13.923	15.029	20.2791	18.5054	20.6094	35.069	34.92	33.0624	24.827	24.4727	25.6854	28.129	30.2703	29.894	14.1426	13.7033	20.624	35.8517	34.9763	33.112	14.1426	13.7033	20.624	29.8529	26.0488	28.7264	19.2933	18.2274	18.973
Gnai2	184.392	175.356	176.088	199.35	185.461	203.172	180.743	172.261	175.142	189.291	193.959	192.585	170.788	165.525	168.827	226.711	214.03	210.462	176.505	167.114	174.371	226.711	214.03	210.462	164.572	150.663	158.56	178.887	175.199	187.153
Gnai3	54.551	57.4949	58.4441	73.5235	73.6838	75.9031	71.9035	73.3789	68.9259	68.2825	73.0672	73.3796	68.7714	71.5651	71.5492	57.7116	57.7686	65.3814	72.143	75.7567	68.2199	57.7116	57.7686	65.3814	92.287	86.5292	89.9547	72.7608	72.2074	75.536
Gpc1	25.5368	23.8461	23.6133	42.4978	45.1423	53.9866	60.426	70.7269	76.6091	57.1356	54.6253	55.1443	76.7979	75.968	75.6059	38.5529	38.0054	42.4788	78.5124	68.3806	81.2299	38.5529	38.0054	42.4788	72.3323	60.8774	70.732	46.0578	43.7903	48.8472
Gper1	3.97524	2.57537	3.75036	11.1174	10.4733	9.47247	0.929922	1.07155	0.941758	7.89507	7.18452	6.80596	0.803356	0.381232	0.356083	7.9151	7.70477	6.74143	0.935858	0.651324	0.836865	7.9151	7.70477	6.74143	0.958429	1.12925	0.691439	6.92779	8.04548	7.29703
Gpr107	17.4829	18.3039	17.5735	18.7524	21.4202	20.9907	21.8705	21.9686	21.5516	22.1768	23.632	21.8991	19.7221	18.8665	20.109	19.4901	21.2477	20.4594	19.9797	19.9386	18.9021	19.4901	21.2477	20.4594	20.7988	19.916	20.5021	19.7464	21.1411	21.0229
Gpr50	0.205293	0.118795	0.0476876	0.0989597	0.328737	0.200978	0.140425	0.169905	0.183716	0.0570605	0.154202	0.146823	0.315988	0.270706	0.158487	0.131244	0.165536	0.142221	0.347571	0.506039	0.497315	0.131244	0.165536	0.142221	0.204152	0.298432	0.292361	0.18761	0.295818	0.132703
Gpr63	0.742691	1.4699	1.4703	0.456603	0.988016	0.650309	1.30761	1.03335	1.27544	1.14889	2.05682	1.84753	1.15307	1.83746	1.41594	2.17052	2.30838	1.53145	1.83851	1.57735	2.14206	2.17052	2.30838	1.53145	1.19985	1.65227	1.47154	1.52401	1.73707	1.7951
Gprc5b	3.5141	6.38454	6.68139	2.39399	2.07179	2.31918	2.99528	2.73418	3.4063	2.64684	2.8414	2.92279	2.74184	2.11835	2.72043	2.62672	2.63535	2.69112	3.40641	3.24826	3.36766	2.62672	2.63535	2.69112	2.60254	2.72845	2.70035	2.61288	2.92468	1.86335
Grap	1.45325	2.43578	2.79398	1.73929	0.858648	2.80337	2.74227	1.9354	2.16777	2.39579	1.68632	2.58039	2.34473	1.33313	2.32113	1.61095	1.94551	1.83457	1.46618	1.74311	2.09162	1.61095	1.94551	1.83457	1.72236	2.68064	1.97227	1.65003	1.34781	2.1379
Grap2	0.202793	0.146028	0.276387	0.10427	0.0827354	0.211766	0.177556	0.0596704	0.0635689	0.180384	0.0649866	0.108291	0.108207	0.0999125	0.108546	0.0888993	0.133317	0.0562422	0.0962238	0.110077	0.0403096	0.0888993	0.133317	0.0562422	0.138148	0.172945	0.140021	0.0890304	0.225128	0.104869
Grb2	37.4455	40.128	39.4426	37.9701	37.2541	40.9846	39.7095	36.8937	36.5279	36.4944	40.6002	38.3579	33.7935	33.3875	35.5692	34.2409	33.3786	35.172	34.3009	35.052	33.5008	34.2409	33.3786	35.172	37.0803	35.2628	39.2645	39.1213	37.5349	36.8718
Grik5	4.56315	3.56518	2.79106	1.55927	1.48457	0.689339	1.9808	1.65725	2.1367	1.13461	0.879304	1.14569	3.54438	3.05925	3.28199	2.02572	1.8748	1.58601	3.30396	3.16365	3.70257	2.02572	1.8748	1.58601	2.14631	2.66451	2.39296	1.77517	1.80028	1.16993
Grk5	6.11526	7.35954	6.07748	3.9457	4.13233	4.70221	5.68505	6.27923	5.30705	5.25045	5.78875	4.62015	5.88737	6.87491	5.90581	1.89761	2.48822	2.43607	2.40858	2.34171	2.55181	1.89761	2.48822	2.43607	9.6288	7.99024	7.58081	6.81575	7.19763	7.6008
Gsdmd	3.11339	3.15702	4.05033	1.94392	1.36088	1.69192	2.23918	1.57053	2.21681	0.98902	1.49669	1.47593	2.3549	2.39933	1.78544	1.62477	1.72675	1.70229	1.86404	1.74462	2.08847	1.62477	1.72675	1.70229	1.77658	1.55166	0.967372	2.00147	1.59502	1.3225
Gsk3b	15.2189	15.9516	15.8214	18.6965	21.3885	18.5076	16.1831	14.6951	14.2726	20.8924	21.8652	21.0965	13.6717	15.7337	14.5691	24.3558	22.9743	23.0168	16.7943	16.98	16.0488	24.3558	22.9743	23.0168	14.8287	15.6272	16.2549	22.9402	23.9131	24.9191
Gypa	0	0	0	0.0553798	0.0527266	0.0964014	0.14145	0	0	0.0957981	0.0517757	0.049297	0.0530465	0.0636723	0.0266063	0.22033	0.0265487	0.0716899	0.0681337	0.0318845	0.0963301	0.22033	0.0265487	0.0716899	0.0800384	0.0500988	0.356957	0.236422	0.110355	0.167087
Hcfc2	4.51967	4.229	4.05093	5.60391	6.98314	6.09681	4.0695	5.48262	5.03425	6.77154	6.81867	5.68537	4.12458	4.78503	4.57303	7.30696	6.69662	6.69435	5.01885	5.14816	4.44386	7.30696	6.69662	6.69435	3.99006	5.55419	4.48188	7.66976	5.41937	5.63594
Hdac11	74.1302	74.9387	72.5462	28.4269	28.8967	33.1827	66.9914	71.4548	66.2683	36.915	35.9007	34.8117	68.6757	63.044	68.4759	20.1516	20.0656	20.4075	56.6155	53.4416	59.0322	20.1516	20.0656	20.4075	78.538	72.2832	77.0306	34.1951	33.4879	35.5788
Hdac3	48.7679	43.4676	43.1523	58.8468	62.1578	54.8239	44.1525	43.7886	44.5479	53.0134	49.9773	53.0499	48.766	46.3973	48.4392	55.9425	53.1439	56.5361	51.521	49.1115	49.7481	55.9425	53.1439	56.5361	49.1614	48.9911	51.0725	53.4838	52.3166	54.6648
Hdac6	15.4719	13.245	13.1008	9.77923	9.73234	11.2996	16.8386	17.0787	22.8837	12.633	12.5443	10.6497	22.1839	22.0545	21.8964	10.4895	11.5424	11.6867	26.507	23.5868	26.1301	10.4895	11.5424	11.6867	20.4337	18.7818	20.9025	13.19	11.8902	12.0568
Hfe	10.455	11.1223	10.6567	8.11114	6.7079	5.97752	4.1838	5.38721	4.67773	5.12077	5.81199	5.63913	3.06238	4.18632	2.98664	6.79727	6.32928	7.3193	3.4599	2.99963	3.02087	6.79727	6.32928	7.3193	2.73814	2.94577	1.62186	4.0946	4.30617	3.51302
Hic2	1.59703	1.34657	1.32502	0.98248	1.42406	1.00827	1.62302	1.54835	1.58781	1.4713	1.11047	1.34454	1.66452	1.84628	1.97973	1.51692	1.56776	1.26239	1.60571	1.64644	2.00663	1.51692	1.56776	1.26239	1.28224	1.33987	1.6068	1.12688	1.35887	1.47481
Hif3a	0.239795	0.209138	0.30034	0.763984	0.829474	0.688275	0.935744	0.985005	1.29443	0.660809	0.676668	0.62046	1.9901	1.78007	1.49479	0.652181	0.607689	0.494513	1.43473	1.73646	1.78754	0.652181	0.607689	0.494513	1.07516	1.01856	1.1987	0.595105	0.614342	0.687488
Hint1	360.703	362.345	364.75	503.138	448.563	503.674	453.772	457.016	456.806	436.341	433.049	430.445	379.534	355.504	377.834	285.363	271.208	306.602	320.843	328.347	283.443	285.363	271.208	306.602	477.56	446.151	454.233	361.314	371.463	380.341
Hipk3	12.0261	14.0641	16.0999	10.6986	12.4165	12.1682	16.084	15.8249	15.7351	15.1237	15.0423	15.3332	14.6502	16.2313	16.3862	16.4386	16.2143	16.7329	19.0074	18.1232	18.1436	16.4386	16.2143	16.7329	17.4763	16.7321	15.4183	14.3589	15.8968	15.9824
Hpse	2.47941	2.6256	2.64279	0.46871	0.327253	0.679914	1.03755	0.509653	1.00586	0.486487	0.525847	0.778843	1.12243	1.14969	1.05088	0.568325	0.569256	0.566314	0.980334	1.42131	1.43133	0.568325	0.569256	0.566314	0.677424	0.791511	0.780455	0.346843	0.342481	0.282836
Hras	18.0139	17.0937	15.8675	30.79	24.3505	28.2825	22.3271	21.22	21.794	25.3182	24.2553	25.729	22.5173	18.9642	19.0879	20.7991	19.7828	20.0612	18.47	18.9644	21.4069	20.7991	19.7828	20.0612	22.3147	19.8582	20.7251	23.0336	21.6588	24.272
Hsp90aa1	112.201	134.705	114.703	138.625	143.017	136.597	109.431	102.896	96.8426	124.105	132.653	132.447	89.5717	93.3318	93.02	127.718	128.192	141.048	93.9738	102.377	89.2064	127.718	128.192	141.048	105.408	113.387	103.065	121.497	123.292	123.969
Htr2b	0.187184	0.144418	0.243515	0.0481242	0.0458186	0	0.122918	0	0.0704131	0.0832477	0.0449922	0.0856772	0.138291	0.0829965	0.0462413	0	0.0692121	0.0622978	0.177623	0.0277075	0.0837099	0	0.0692121	0.0622978	0.139105	0	0	0	0.0958981	0.145197
Igflr1	5.54931	1.7565	2.64444	1.09747	2.0027	0.795997	0.700782	1.57008	3.27815	0.870086	1.11155	0.814072	4.90555	3.94284	3.38313	3.01471	3.37567	2.30853	3.15038	2.84315	2.59824	3.01471	3.37567	2.30853	2.44519	2.39921	2.35794	2.18635	1.8223	1.83947
Il16	1.40394	1.04933	1.20947	0.601578	0.769642	0.458143	0.784276	1.00057	0.550157	0.455293	0.474547	0.836751	0.495217	0.507972	0.605154	0.555628	0.567812	0.596252	0.636064	0.432973	0.752135	0.555628	0.567812	0.596252	0.611345	0.510217	0.363519	0.674176	0.580691	0.642843
Il17rd	3.8068	4.35171	3.74839	0.774441	0.876257	0.849885	1.4716	1.2622	1.20711	1.12614	1.05983	1.26891	1.56432	2.00036	1.5854	1.16106	1.35603	1.27137	2.26471	2.29421	2.33637	1.16106	1.35603	1.27137	1.66276	1.78709	1.60061	1.24586	1.14074	1.28686
Il2rg	1.62929	1.51575	1.60297	1.7247	0.703744	0.589725	1.78306	0.898875	0.777379	0.586113	1.05522	0.877296	0.571695	0.531146	0.947014	0.603941	1.30424	1.35553	0.734295	0.461023	0.42872	0.603941	1.30424	1.35553	1.02376	0.839887	0.694605	1.41999	1.12449	1.00041
Il4ra	16.042	15.0157	14.734	37.509	41.089	37.1937	13.0622	13.8652	13.3511	35.4826	33.7264	33.2921	11.7006	11.2317	11.039	47.5531	45.2526	39.2225	12.5048	11.4711	12.0639	47.5531	45.2526	39.2225	15.6336	14.3123	13.7692	34.7759	35.9083	40.0924
Il7r	0.186188	0.125694	0.367654	0.0897529	0	0.0520785	0.178302	0.0256824	0.218878	0.051754	0.0279706	0.0798966	0.157618	0.0171996	0.201233	0.102027	0.186459	0.213014	0.147234	0.103354	0.0867356	0.102027	0.186459	0.213014	0	0.108262	0.0241047	0	0.0894294	0.120356
Ing2	5.55013	4.50966	5.6308	4.48066	5.51297	4.43978	4.22563	4.97067	4.43795	2.89171	4.22127	4.35677	5.0348	5.4292	4.52068	3.58494	3.23864	3.83718	4.57975	4.18722	4.43659	3.58494	3.23864	3.83718	4.48328	4.92652	5.35956	3.17832	3.74328	3.67436
Inpp4a	2.82674	3.10174	2.9579	1.0816	1.159	0.970738	1.87463	1.77702	1.88075	1.20411	1.79578	1.5446	1.92001	2.03331	1.84778	2.2898	2.08033	1.84994	1.79188	1.88123	1.88206	2.2898	2.08033	1.84994	1.37025	1.17108	1.59601	1.49343	1.36274	1.46255
Irak1	37.9657	34.9774	34.3052	55.0154	56.9449	61.588	82.788	84.1092	88.9452	63.2399	66.7024	59.2507	88.6327	93.7416	89.7614	41.21	42.3844	41.7312	72.5252	73.4624	75.3669	41.21	42.3844	41.7312	89.638	84.9529	85.4351	59.3557	56.5653	58.8459
Irs1	1.07811	1.09701	1.23413	0.692943	0.392022	0.358372	0.709672	0.612103	0.852313	0.460383	0.488232	0.55428	0.735927	0.860286	0.709282	0.553686	0.587406	0.572041	0.864922	0.757506	0.803594	0.553686	0.587406	0.572041	0.377388	0.590551	0.436934	0.437326	0.470322	0.373713
Itch	19.5801	21.1096	21.4079	20.2563	23.8919	21.554	19.9513	19.7984	19.2901	21.3336	22.2659	21.281	16.5549	18.6076	17.5093	21.1021	22.568	23.1839	19.5472	19.5786	17.7082	21.1021	22.568	23.1839	18.7337	18.427	18.6422	22.1256	21.6599	22.1438
Itgb1bp1	10.5094	10.4342	12.2558	16.3622	16.9107	18.8788	15.3971	15.8937	13.9389	16.3867	14.6433	15.7151	15.6729	12.4694	14.3256	14.8366	12.7465	15.6768	13.6743	14.4405	13.2945	14.8366	12.7465	15.6768	15.3634	14.8506	15.6115	13.9704	14.3183	14.6694
Itgb3	0.527216	0.435819	0.548234	0.629316	0.553077	0.744358	0.851779	0.664907	0.696536	1.04679	0.724135	0.847505	0.440526	0.67722	0.488422	1.4216	1.46215	1.10714	0.575745	0.678248	0.626882	1.4216	1.46215	1.10714	0.699664	0.510935	0.390031	0.771572	0.675301	0.795218
Itpr2	9.84546	7.69579	8.81762	4.90658	6.19386	6.37049	6.3662	5.47256	6.62326	8.88182	9.15862	8.29121	5.95065	6.40756	6.57994	14.0772	13.2842	10.9975	7.63582	7.04359	7.85897	14.0772	13.2842	10.9975	7.32555	7.96564	7.94271	8.81263	8.74457	9.03754
Itpr3	3.75207	4.46826	4.49332	3.16427	3.67566	3.29776	2.37146	2.44387	2.86201	4.18959	4.49016	4.37567	3.52646	3.53243	3.14882	6.57713	7.26128	5.83302	3.79238	4.0095	4.39989	6.57713	7.26128	5.83302	3.06374	4.15965	3.0445	4.45935	4.72438	4.41835
Iyd	1.88359	5.24784	3.79234	1.68147	1.47284	1.46349	3.20677	2.36715	3.29661	1.74518	1.06899	1.0178	1.99715	1.27591	1.4864	3.74622	4.93311	4.83218	1.19984	4.10461	3.08077	3.74622	4.93311	4.83218	1.11786	4.01572	0.325143	1.37823	2.3454	1.69103
Jade1	13.9307	14.5663	15.3739	8.16211	7.32406	7.04922	8.84398	8.63898	7.13665	7.92417	7.86434	8.58702	7.06214	7.73678	8.04749	10.092	10.0579	9.96631	8.17335	8.12495	7.78316	10.092	10.0579	9.96631	7.89359	7.52144	7.9291	8.94177	9.2621	9.46921
Jak2	14.0938	14.58	14.7989	14.5754	17.3036	16.2205	19.3595	17.4815	16.9451	16.0256	18.6371	16.8211	14.4778	16.4821	16.157	15.599	15.7537	16.096	17.2953	17.8738	16.0962	15.599	15.7537	16.096	15.4243	16.8598	16.3749	15.5802	17.3319	16.0018
Jmjd6	13.8963	13.3373	13.3568	16.8812	15.8387	13.464	12.8047	13.9114	16.6607	14.9725	13.7165	14.3166	13.8473	15.1388	14.8049	14.3744	13.7133	13.2706	13.8207	14.3136	14.1658	14.3744	13.7133	13.2706	17.2114	15.2158	16.0742	15.0948	14.8622	16.36
Jph1	0.395261	0.551267	0.635699	0.42993	0.334909	0.47625	0.915101	0.805249	0.772065	0.608512	0.676007	0.504496	1.30101	1.35944	1.17364	0.122182	0.271704	0.227688	1.06995	1.0577	0.917836	0.122182	0.271704	0.227688	1.2004	1.39667	1.22813	0.533959	0.292084	0.589632
Kansl2	15.255	15.8577	16.7635	17.9899	19.2636	17.2331	12.8266	14.3692	16.4383	17.4548	17.2476	16.8823	15.4421	14.3109	14.361	18.1358	16.5732	17.6126	14.2765	15.167	14.5069	18.1358	16.5732	17.6126	15.1458	15.7612	15.7562	16.7227	16.1325	16.863
Kcng4	0.213672	0.269763	0.234654	0.274671	0.404155	0.651993	2.97632	2.31502	3.01428	0.950302	0.910456	1.00026	0.95675	1.65087	1.41563	0.255464	0.395049	0.371739	1.68969	1.09267	1.23067	0.255464	0.395049	0.371739	1.29922	0.993944	0.824856	0.469054	0.398086	0.652943
Kel	0	0	0	0	0	0	0.033111	0	0.0284518	0	0	0	0	0	0	0.0221041	0	0	0	0	0	0.0221041	0	0	0	0	0	0	0	0
Klc2	13.8605	12.1242	11.1034	11.6022	12.2943	14.4836	13.1109	11.8489	14.0858	12.8929	13.2564	11.4607	14.8312	14.3528	14.568	13.598	12.5092	13.0637	15.6461	15.4431	17.2516	13.598	12.5092	13.0637	13.6137	12.3443	14.8113	11.8373	12.653	11.704
Klf9	12.4644	13.781	13.0701	14.6116	16.3468	17.2466	16.0196	15.2689	15.0562	17.724	19.0755	18.3459	12.7572	13.4031	13.3622	17.9298	18.8305	17.7165	17.8867	17.266	17.1491	17.9298	18.8305	17.7165	17.1452	18.272	18.9025	19.1031	22.1753	19.16
Klhl41	0.179812	0.0231218	0.111392	0.19262	0.403463	0.20118	0.0327992	0.264562	0.281839	0.233245	0.144068	0.0342932	0.387466	0.3765	0.333154	0.218959	0.240094	0.274289	0.213286	0.243987	0.178698	0.218959	0.240094	0.274289	0.278392	0.278808	0.310389	0.230252	0.268692	0.232466
Klhl7	8.46593	9.41245	11.0539	6.80872	8.12971	6.84899	8.33895	8.86312	7.6761	5.59952	6.93954	7.47686	7.44419	8.55059	8.23166	8.16804	7.30438	9.75344	9.54425	10.0899	9.46526	8.16804	7.30438	9.75344	9.78012	9.18892	8.27365	8.33915	7.53492	7.60541
Lancl2	6.54477	6.30015	7.04194	7.76199	7.06774	7.48122	6.12064	6.21602	6.23137	7.14175	7.74387	6.7937	5.1647	5.73522	5.48122	6.54358	6.51844	6.50779	4.45446	4.75411	4.39493	6.54358	6.51844	6.50779	6.23038	5.27829	5.58229	6.40514	6.56618	7.04678
Ldb2	3.47459	5.19522	5.52426	3.57478	1.91874	2.35791	4.42746	3.50598	2.50491	3.54131	3.33794	3.7166	2.46868	2.94262	3.15343	2.8649	3.8133	3.20474	3.81169	3.08721	4.14999	2.8649	3.8133	3.20474	2.05786	3.1553	2.40351	3.50747	2.67857	2.82862
Lgr5	0.23289	0.215619	0.302976	0.11975	0.0380043	0	0.0339849	0.085666	0.0730094	0.0863149	0.0186595	0.0177668	0.133827	0.103268	0.0767121	0.0113439	0.0669799	0.0387559	0.0859447	0.126408	0.0115726	0.0113439	0.0669799	0.0387559	0.0288461	0.0541673	0.0160805	0.0170415	0.0596605	0.14051
Limd1	18.5591	19.1964	20.0293	15.7888	14.9403	15.544	15.1063	15.9623	14.6232	15.8824	15.6296	15.7947	13.8452	14.0607	14.5951	16.4084	15.872	14.6283	16.0571	15.9425	16.1894	16.4084	15.872	14.6283	13.9687	14.7913	13.9682	14.4891	16.06	14.1085
Limd2	10.1902	8.78587	9.72957	18.6993	18.5517	19.61	14.0803	14.4216	12.4585	17.1651	16.2882	18.3657	13.4888	13.3294	12.8702	18.5574	16.4693	16.8728	11.1808	12.9914	12.7412	18.5574	16.4693	16.8728	10.0815	9.95436	10.8971	14.8757	15.0751	16.0726
Litaf	37.8759	38.8571	39.8631	233.316	240.748	203.34	15.2108	15.6401	13.8791	158.351	155.826	162.658	14.4446	13.1435	13.4275	276.805	229.726	226.097	10.9086	13.087	12.2307	276.805	229.726	226.097	11.2488	11.0816	10.5821	167.571	174.704	171.317
Lmo7	7.01016	7.63239	7.14241	4.74205	5.03749	4.31311	4.20612	4.3457	3.85985	5.06442	4.64727	4.83217	3.31554	3.75192	3.89002	5.8066	6.08212	5.5862	3.95837	4.00343	4.06696	5.8066	6.08212	5.5862	3.41587	4.52453	3.99267	4.99944	5.34802	5.93476
Lpar4	0.0867494	0.147246	0.209589	0.200726	0.19111	0.0970584	0.151909	0.191458	0.212123	0.0578726	0.14596	0.416931	0.160229	0.205153	0.192878	0.202824	0.278006	0.101053	0.356722	0.256831	0.297436	0.202824	0.278006	0.101053	0.193408	0.0403535	0.269542	0.133303	0.200006	0.0672924
Lpxn	1.85606	2.0195	2.43231	2.75299	2.32986	2.44935	2.96892	2.3632	2.86432	1.42866	1.88747	1.74264	3.19368	4.00923	3.26247	1.73853	2.02361	1.86108	2.67195	2.95865	3.61809	1.73853	2.02361	1.86108	2.82935	2.82251	2.6617	2.66395	2.62099	2.09188
Lrch4	22.856	18.0319	20.3143	24.2027	28.6744	26.7067	21.2852	21.954	24.3393	25.6129	24.4776	26.3377	21.9384	22.9547	23.3844	33.7424	29.6645	26.8538	23.8224	21.6573	24.3139	33.7424	29.6645	26.8538	25.8303	22.1502	22.696	28.3841	27.2071	28.2427
Lrrc32	1.02666	1.18068	1.65603	1.19525	0.972029	0.953611	1.20843	1.21844	1.31168	1.83073	1.42011	1.75116	0.966029	1.15957	1.10066	2.12298	2.22048	1.91802	1.13355	1.26169	1.3139	2.12298	2.22048	1.91802	0.719792	0.810977	0.441381	1.21191	1.09171	1.2021
Lrrc45	17.2772	13.4494	12.1417	8.47782	9.85272	8.21021	13.4532	13.3594	18.5195	12.5311	9.34011	8.50337	20.1875	20.7307	21.379	12.4196	11.6205	10.8975	19.2204	17.3018	21.6242	12.4196	11.6205	10.8975	18.2355	15.303	14.8477	11.6566	11.3818	11.8487
Ltb4r2	1.58463	1.00427	0.736253	0.509253	0.484855	0.633194	1.11491	0.874287	1.70304	0.755065	0.816188	0.84186	1.56789	1.29644	1.74756	0.454824	0.73237	0.517961	1.4768	1.84289	1.89814	0.454824	0.73237	0.517961	1.41941	2.36922	2.3446	0.683262	0.652338	0.951129
Lypla1	12.332	16.2933	16.3872	25.8158	24.579	22.5394	19.5411	24.0655	18.7095	20.8985	18.8937	23.4474	16.9429	16.6035	17.306	21.8718	21.1943	24.5685	18.6848	18.3938	17.4945	21.8718	21.1943	24.5685	17.8102	17.9901	16.0223	19.6659	20.9395	22.3528
Maea	67.2443	67.7259	67.35	65.8822	63.3486	65.8411	48.8117	50.9796	48.7449	60.4588	60.6771	63.9702	53.708	51.3048	50.5988	68.1979	63.2575	62.9968	56.7101	54.6109	58.1666	68.1979	63.2575	62.9968	52.91	46.7502	54.7378	61.1591	54.0038	59.3975
Maf1	54.7443	53.62	49.8513	42.1684	38.3227	37.5994	30.6176	32.8133	32.4625	35.3795	36.1032	35.1324	33.5387	32.4413	30.527	38.9336	40.1195	40.8168	32.4519	33.0122	30.6922	38.9336	40.1195	40.8168	33.1911	29.8038	31.65	34.1749	32.292	35.2229
Magi1	9.32025	8.95345	9.42967	2.89058	2.95213	3.52131	3.84022	3.83286	4.2176	3.36727	3.81472	3.40215	4.02694	4.26459	3.95045	3.73249	3.65363	3.20337	3.87804	4.05358	3.98394	3.73249	3.65363	3.20337	4.63291	4.46577	4.9883	4.22097	3.73141	4.01264
Mapk1	37.5784	38.4493	37.5817	61.4195	64.3184	67.4419	53.1749	54.6048	48.6081	60.6211	62.9706	62.8027	46.429	50.0465	49.8428	52.3003	53.8269	59.5041	50.5607	52.6422	48.0596	52.3003	53.8269	59.5041	53.6001	52.5902	56.4974	56.4031	58.5248	59.035
Mapk10	1.07028	0.925796	0.883212	1.69725	1.45703	2.17101	1.63066	1.35761	1.25103	1.77964	1.3705	1.28196	1.04114	0.997871	1.03802	2.26608	1.96701	1.82253	1.13127	1.20679	1.14782	2.26608	1.96701	1.82253	1.75605	1.62871	1.79224	2.02024	2.37033	2.40557
Mapk3	87.7537	81.2251	81.0472	44.5376	46.4423	51.1864	62.6128	58.2086	59.5451	50.3206	48.3913	49.7993	56.8264	55.7865	57.3899	44.4042	45.01	44.4465	58.3909	57.6533	60.9859	44.4042	45.01	44.4465	54.9243	52.1649	55.2345	44.7319	41.976	46.1749
Mapk9	11.041	12.0544	11.1493	12.0423	13.436	13.4519	17.0154	15.9103	17.4584	13.7903	12.2554	11.8114	13.9828	14.1109	15.2822	12.4981	11.0852	12.8822	14.421	14.3771	14.3866	12.4981	11.0852	12.8822	15.6321	14.3505	15.0002	12.9072	13.2005	12.4544
Mapkap1	24.2271	22.4435	20.5753	29.9109	33.0167	33.8826	25.6713	25.4093	26.2078	30.9874	29.4758	27.8997	24.2007	22.5919	22.9233	31.4988	29.1264	31.4094	24.0364	24.611	24.0106	31.4988	29.1264	31.4094	23.2665	22.3278	23.1473	28.28	28.271	29.4358
Mapt	5.40465	4.79139	4.19611	1.55647	1.61444	1.53397	2.55703	2.49129	2.29956	1.72501	1.38841	1.60214	2.8682	3.13153	2.51367	2.58831	2.02788	2.11362	3.05396	2.73046	3.29273	2.58831	2.02788	2.11362	3.89523	4.49045	5.22213	2.94761	3.34061	3.2738
Mark2	27.2628	28.5205	27.1775	19.0219	20.519	19.6881	21.3308	20.0508	21.7254	20.7686	20.2266	18.6637	21.6364	20.6658	21.7135	21.1037	21.5261	19.1611	21.0908	21.4234	23.069	21.1037	21.5261	19.1611	20.8091	20.3006	22.5377	19.9352	20.7896	19.4838
Mcc	1.28017	1.19726	1.33404	0.60197	0.483223	0.441742	0.61047	0.709288	0.69088	0.714661	0.681348	0.784793	0.797125	0.975435	0.798173	0.939273	0.905446	1.0391	1.08195	1.28719	1.36569	0.939273	0.905446	1.0391	0.740687	0.907663	0.694231	0.866751	0.952673	0.795397
Mcoln1	18.7074	14.1933	13.9142	30.1474	34.9863	33.1145	31.2009	35.1922	36.4292	32.6048	31.7378	31.8207	37.9524	36.0416	39.2483	32.2518	30.5589	28.6711	34.2303	36.4417	38.4676	32.2518	30.5589	28.6711	43.0292	37.9013	43.9472	36.0283	33.2256	34.2413
Mfap3l	30.964	35.4148	34.3377	19.7216	22.0248	24.102	43.3867	40.8138	38.5856	25.3993	27.6953	25.1623	31.3654	33.7564	31.2605	19.7386	19.6075	22.5072	35.8008	36.0034	34.3234	19.7386	19.6075	22.5072	39.3302	37.1603	36.3134	22.4065	21.6804	22.3189
Mical3	12.6924	11.6883	12.4377	6.07704	7.01743	8.55875	13.2308	12.3402	13.6911	9.24062	9.3079	8.99361	14.5051	15.4718	15.0581	9.64735	9.63471	8.30408	17.2193	15.1611	18.8781	9.64735	9.63471	8.30408	12.3822	12.1816	12.9157	8.64922	9.61484	8.44921
Mif	187.148	160.656	170.58	226.258	203.005	228.747	228.55	235.216	250.149	193.445	183.329	195.905	310.333	268.556	277.043	155.302	139.297	167.264	315.575	272.053	338.501	155.302	139.297	167.264	364.434	329.739	380.248	262.329	244.185	249.353
Mlip	0.205499	0.158549	0.190958	0	0	0	0	0	0.128828	0	0	0	0	0.101234	0	0	0	0	0	0	0	0	0	0	0	0	0	0	0	0
Morf4l2	192.599	174.377	174.86	596.286	580.5	581.45	443.011	443.877	425.99	518.324	540.055	548.68	372.488	385.608	384.908	388.873	355.842	406.592	369.804	340.335	325.227	388.873	355.842	406.592	438.699	408.923	420.144	477.286	471.431	489.478
Mphosph8	8.75084	9.21923	8.58341	11.1504	12.6204	10.9359	8.82126	8.64009	8.66292	11.1522	12.485	10.365	6.9945	8.83068	8.04359	11.4599	10.4547	10.2192	8.5387	7.0639	7.38072	11.4599	10.4547	10.2192	9.76916	10.7419	9.48737	10.8687	11.3067	11.8096
Mpp7	11.6165	13.734	12.9926	7.05156	9.5445	8.06778	12.2	11.376	10.7338	8.51646	9.03297	8.47878	10.2865	11.0922	10.6902	7.80083	7.85421	7.64069	11.3932	11.4241	11.1074	7.80083	7.85421	7.64069	12.7028	11.5647	12.206	7.90328	7.15781	9.08477
Mrpl44	29.7328	25.7244	25.1269	21.062	19.8426	23.9721	21.9449	21.0508	21.3876	22.102	22.3076	20.256	21.5145	19.3465	18.8222	21.8066	20.1226	20.3054	19.57	19.5031	18.4886	21.8066	20.1226	20.3054	24.1069	19.3197	20.9451	22.3214	22.0115	23.0332
Ms4a1	0.301916	0.0582344	0.105207	0	0	0	0.041304	0	0.0354912	0.0419604	0.136068	0.08637	0.0232348	0	0	0.0827197	0	0.251206	0.0298432	0.0279315	0	0.0827197	0	0.251206	0	0	0	0	0	0.0487902
Msra	14.9228	14.4041	14.1409	35.0968	33.7053	32.7757	24.4539	26.4433	21.3656	29.2442	27.0323	27.2651	24.5406	20.0241	21.0742	22.928	23.3547	24.0837	20.7742	23.5897	22.241	22.928	23.3547	24.0837	24.8263	23.818	24.8126	25.2061	26.1581	24.8585
Mycbp2	23.8883	20.468	22.1028	10.3218	12.6318	15.4141	37.0122	32.0305	38.565	25.4219	26.7727	24.2291	33.8947	37.7603	37.0068	23.8789	22.091	19.8265	40.1205	36.2835	39.2741	23.8789	22.091	19.8265	37.0061	36.6206	37.2254	25.3052	27.0669	26.3442
Myh9	36.1793	34.7612	36.1197	38.8809	43.5452	40.8362	32.9335	30.1091	33.3346	52.4202	53.3684	49.0657	31.7084	34.4492	32.9973	81.87	80.6177	62.1162	37.4738	32.7463	38.5677	81.87	80.6177	62.1162	33.9601	33.4751	32.0381	64.4747	69.3887	64.644
Myo16	0.149342	0.132948	0.0960747	4.54834	5.90514	5.69388	0.0880099	0.0507082	0.064825	4.10016	5.08071	4.83768	0.0636558	0.0933897	0.0567602	10.2737	7.66756	7.53222	0.0817605	0.0510171	0.0599387	10.2737	7.66756	7.53222	0.0320153	0.133597	0.0118981	4.1232	3.86993	3.83185
Myo1c	14.5329	13.8402	15.4198	12.5159	12.3292	11.9267	13.2529	13.9984	13.4766	13.7572	14.7597	13.6072	13.3787	14.4415	13.6517	14.7321	14.7604	13.4759	14.4715	15.0749	15.6029	14.7321	14.7604	13.4759	12.631	13.5138	11.8718	13.4704	12.6774	13.9367
Myo1g	0.721487	0.661022	0.75424	0.434745	0.275945	0.201806	0.468844	0.572243	0.445286	0.275755	0.216774	0.309603	0.458083	0.383233	0.362044	0.164732	0.389059	0.206359	0.303099	0.283689	0.336104	0.164732	0.389059	0.206359	0.418891	0.183539	0.14011	0.173229	0.144393	0.233192
Myo6	55.2493	52.3356	53.402	29.1013	34.6143	34.3405	48.8738	47.9891	47.8562	39.0212	41.1897	37.558	45.4917	49.727	47.7155	39.1	39.4589	39.1782	57.3615	58.1299	57.1569	39.1	39.4589	39.1782	61.3268	64.8786	65.12	43.7228	47.1399	45.5025
Mypn	0.0277584	0.0214165	0.0128971	0.0535243	0.0339734	0.0465857	0.197471	0.0459479	0.0391595	0.046296	0.0333606	0.0476471	0.145268	0.0718008	0.0857195	0.0507037	0.111198	0.0692905	0.0987801	0.133547	0.206902	0.0507037	0.111198	0.0692905	0.180506	0.0807035	0.229998	0.106638	0.0355551	0.107663
Myzap	6.72818	7.55292	6.75228	7.43809	6.34063	7.94176	7.10593	8.2783	7.7511	7.70515	8.9351	9.35434	5.65426	7.43333	6.7108	9.61033	7.85731	9.12499	7.55505	6.125	5.91752	9.61033	7.85731	9.12499	7.12508	10.2107	7.45625	8.8986	8.96225	9.00279
Naa35	16.66	18.9447	17.1533	17.0135	17.4061	16.6589	17.63	17.3593	16.7051	14.7155	16.0109	17.2706	15.7608	15.7009	16.2942	14.8654	15.2575	16.3494	17.8794	18.0017	17.0039	14.8654	15.2575	16.3494	15.8806	17.1127	15.8721	15.801	14.7957	14.6717
Naif1	1.43736	0.890817	1.07292	1.2722	1.4708	1.1864	1.72786	1.69016	1.44044	1.33617	1.58587	1.59087	1.24763	1.35827	1.38252	1.53226	1.77166	1.66654	1.15528	1.27315	1.61581	1.53226	1.77166	1.66654	1.26959	1.56194	1.36669	1.5518	1.78068	1.30996
Ncam2	0.0208162	0	0.0386871	0	0	0	0	0	0	0	0	0.0952834	0	0.0110291	0.00921699	0	0	0	0.0236029	0.0331375	0.0333786	0	0	0	0	0.024208	0.0215596	0	0	0
Ncoa1	5.45163	5.48688	5.93301	6.5155	7.08096	7.14354	5.67627	5.85341	5.90323	8.69372	8.94832	7.91331	5.91468	7.03441	6.23047	11.1171	10.2006	9.62806	8.04743	8.27379	8.04644	11.1171	10.2006	9.62806	6.09551	6.27141	6.25673	8.6792	9.39866	9.82939
[truncated: 3,931 more rows]

## Sheet: Cytosol
Sample Name	BOD 1	BOD 2	BOD 3	Sham-operated control 1	Sham-operated control 2	Sham-operated control 3	UOD 1	UOD 2	UOD 3	Contralateral control 1	Contralateral control 2	Contralateral control 3	EDL 1	EDL 2	EDL 3	WT 1	WT 2	WT 3	W/Wv 1	W/Wv 2	W/Wv 3	WT 1	WT 2	WT 3	Nell2 KO 1	Nell2 KO 2	Nell2 KO 3	WT 1	WT 2	WT 3
[truncated: 3,227 more rows]

[truncated: 4 more sheets: Mitochondrion, Endoplasmic reticulum, Golgi apparatus, Nucleoplasm]
