# Supplementary material for: Distinct actions of testicular endocrine and lumicrine signaling on the proximal epididymal transcriptome
Source: Reprod Biol Endocrinol. 2024 Apr 10;22:40. doi: 10.1186/s12958-024-01213-x (PMC11005294; doi:10.1186/s12958-024-01213-x)
Supplement: Supplementary file 3 — Supplementary Material 3 [file 12958_2024_1213_MOESM3_ESM.xlsx]

## Sheet: Sheet1
		BOD 1	BOD 2	BOD 3	Sham control 1	Sham control 2	Sham control 3	UOD 1	UOD 2	UOD 3	UOD control 1	UOD control 2	UOD control 3	EDL1	EDL2	EDL3	WT1	WT2	WT3	W/Wv1	W/Wv2	W/Wv3	WT1	WT2	WT3	Nell2_KO_1	Nell2_KO_2	Nell2_KO_3	Wild-type_1	Wild-type_2	Wild-type_3
	Craniata	288545	272708	268817	280379	261601	289049	284594	288424	278527	263881	259795	259396	268868	253175	260478	221981	210092	230334	253405	246592	241881	221981	210092	230334	298318	270149	285905	248691	239248	251964
	Gnathostomata	126736	124643	123712	154653	151841	156594	141829	142825	139455	146019	145895	146008	133050	129762	131565	143530	138503	143745	132299	130452	129228	143530	138503	143745	145109	137472	142329	144884	144383	147667
	Teleostomi	19513.3	19294.3	18926.6	22039.1	20602	22137	19370	19711.9	19083.1	19613.9	19413.5	19796.9	18620.3	17311.8	17847.5	18361.3	17770	18648	17380.4	16975.1	16779.1	18361.3	17770	18648	19104.4	17820.9	18606.4	18937.3	18543.5	19273.7
	Tetrapoda	33797.4	31672.4	31752.5	42649.7	40922.8	44116	41537.4	42393	41105.2	40097.4	39877.1	39804	41272.2	38801.4	40046	36485.3	35930.3	37181.8	37937.5	37593.8	37971.6	36485.3	35930.3	37181.8	44509.3	41539.6	44214.3	39332.6	37980.7	39781.6
	Amniota	19809	18251.7	17996.1	61613.8	55353.6	54272.4	19848	20192.3	19114	43182.3	44180.8	44330.8	19057	17379.8	18040.4	52537.7	46193.4	49230.5	17448.3	16966.6	17116.1	52537.7	46193.4	49230.5	19486.2	18098.8	19192.9	44249.5	44722.5	45774.6
	Mammalia	1253.64	1356.13	1313.91	8143.54	8652.99	8766.3	4894.93	4823.3	4740.63	7998.37	8143.15	8108.38	3938.25	4118.61	4078.13	8369.21	7786.44	8084.77	3768.24	3743.05	3645.54	8369.21	7786.44	8084.77	5697.26	5093.44	5365.98	8262.29	8404.64	8697.94
	Theria	1711.78	2080.11	1951.72	64131.7	59698.4	54609.3	7965.46	7493.77	7403.75	43259.3	41841.6	43847.3	6310.5	5754.66	6059.68	65434.6	54802.6	55029	4842.98	4950.03	4745.16	65434.6	54802.6	55029	7364.1	6007.32	6860.17	47667.6	48599.3	49825.8
	Eutheria	16693.2	14381.2	14142.9	97042	90423.8	97580.7	76512.5	76227.3	65659.6	77049.2	77611.3	77813.8	62611.1	57297.6	60692.5	63166.5	59423.7	69076.9	49708.8	51809.6	47972.4	63166.5	59423.7	69076.9	72631	71900.8	76774.4	77249.8	76834.5	79518.7
	Others	34320.4	31235.5	30065	81281.6	76930.3	85660.8	75345.2	72547	69292.7	71893.2	72098.7	72682.9	63128.8	56955	60468.6	71786.7	63737.9	73715.8	54856	53981	50972.2	71786.7	63737.9	73715.8	77322.2	69989	74825.5	71900.2	69406.4	75515.1
	Average	Sham control	UOD control	EDL/W/Wv con	BOD	UOD	EDL	W/Wv	Nell2 KO		SE	Sham control	UOD control	EDL/W/Wv con	BOD	UOD	EDL	W/Wv	Nell2 KO
	Craniata	277010	261024	220802	276690	283848	260840	247293	284791		Craniata	8100.92	1433.19	5873.07	6032.87	2881.32	4533.79	3345.28	8150.64
	Gnathostomata	154363	145974	141926	125031	141370	131459	130660	141637		Jawed vertebrates	1379.66	39.6572	1712.68	894.163	999.837	950.719	892.714	2231.89
	Teleostomi	21592.7	19608.1	18259.8	19244.7	19388.3	17926.5	17044.8	18510.6		Teleostomi	496.135	110.693	258.509	171.189	181.767	379.782	177.06	373.595
	Tetrapoda	42562.9	39926.2	36532.5	32407.4	41678.5	40039.9	37834.3	43421		Tetrapods	922.827	88.1838	362.047	695.377	378.385	713.261	120.647	944.577
	Amniota	57080	43898	49320.5	18685.6	19718.1	18159.1	17177	18925.9		Amniotes	2288.33	360.432	1832	566.506	317.972	487.788	142.354	422.161
	Mammalia	8520.94	8083.3	8080.14	1307.89	4819.62	4045	3718.94	5385.56		Mammals	191.514	43.6357	168.247	29.7404	44.5816	54.6369	37.4129	174.583
	Theria	59479.8	42982.7	58422.1	1914.54	7620.99	6041.61	4846.06	6743.86		Theria	2751.05	595.275	3506.88	107.939	174.184	160.71	59.1609	395.961
	Eutheria	95015.5	77491.5	63889.1	15072.4	72799.8	60200.4	49830.3	73768.7		Eutheria	2301.11	228.732	2809.97	813.278	3571.05	1553.48	1109.34	1517.55
	Others	81290.9	72225	69746.8	31873.6	72395	60184.1	53269.7	74045.6		Others	1482.45	523.622	2725.82	1255.16	2385.08	1829.11	903.963	8779.18
	Sample Name	BOD 1	BOD 2	BOD 3	Sham control 1	Sham control 2	Sham control 3	UOD 1	UOD 2	UOD 3	UOD control 1	UOD control 2	UOD control 3	EDL1	EDL2	EDL3	WT1	WT2	WT3	W/Wv1	W/Wv2	W/Wv3	WT1	WT2	WT3	Nell2_KO_1	Nell2_KO_2	Nell2_KO_3	Wild-type_1	Wild-type_2	Wild-type_3
	gene name	Normalized FPKM	Normalized FPKM	Normalized FPKM	Normalized FPKM	Normalized FPKM	Normalized FPKM	Normalized FPKM	Normalized FPKM	Normalized FPKM	Normalized FPKM	Normalized FPKM	Normalized FPKM	Normalized FPKM	Normalized FPKM	Normalized FPKM	Normalized FPKM	Normalized FPKM	Normalized FPKM	Normalized FPKM	Normalized FPKM	Normalized FPKM	Normalized FPKM	Normalized FPKM	Normalized FPKM	Normalized FPKM	Normalized FPKM	Normalized FPKM	Normalized FPKM	Normalized FPKM	Normalized FPKM
ncRNA	0610005C13Rik	0.152188	0.532494	0.0912387	0.684723	0.0932136	0.595959	0.537299	0.671614	0.572432	0.218318	0.365845	0.11245	0.568421	0.787186	0.469929	1.57726	1.68801	1.64718	0.300849	1.29511	1.19099	1.57726	1.68801	1.64718	0.273604	1.25768	0.394059	0.584605	0.77976	0.126927
Craniata	0610007P14Rik	43.9411	40.3307	38.6481	68.2952	64.3259	60.9557	53.0019	51.944	52.8386	52.8917	50.6695	56.2281	51.736	45.7308	46.7522	50.2096	42.6119	52.0243	43.3618	44.1664	39.8094	50.2096	42.6119	52.0243	44.9843	42.8156	48.1657	49.9463	49.7993	49.2559
Others	0610009B22Rik	41.2012	40.7142	41.4673	55.5432	51.2928	49.0033	45.4803	44.8089	40.5148	45.8046	42.5643	42.954	35.6106	33.9301	37.0344	33.9803	32.5137	41.1527	35.5643	39.3104	29.4742	33.9803	32.5137	41.1527	46.3837	42.28	44.2621	41.8482	41.1194	45.3245
ncRNA	0610009L18Rik	16.7882	11.6573	14.6642	12.5169	16.8485	21.4129	16.5364	15.1884	17.8346	13.0639	14.527	11.7165	17.9814	14.2626	15.8607	12.509	11.9972	14.5247	17.5208	12.2968	14.1373	12.509	11.9972	14.5247	22.9209	16.3966	17.5616	16.3967	13.7569	15.1903
Craniata	0610009O20Rik	25.9425	26.3439	26.4112	23.9898	21.1673	21.3779	20.1812	19.8918	19.793	21.3504	20.7855	21.3914	20.2586	20.2994	19.6741	22.5082	21.8457	22.6964	20.213	18.4948	19.0282	22.5082	21.8457	22.6964	19.0489	20.1496	19.131	20.7275	20.9302	20.3044
Others	0610010B08Rik	0.548819	0.410978	0.344991	0.331998	0.237069	0.19866	0.282661	0.285003	0.212533	0.179476	0.135796	0.184714	0.467093	0.50103	0.588188	0.436371	0.258648	0.28205	0.331883	0.454001	0.288756	0.436371	0.258648	0.28205	0.23992	0.431752	0.501546	0.372063	0.248106	0.354771
Craniata	0610010F05Rik	3.21768	3.15461	2.90741	6.71857	7.20171	7.93604	6.10928	6.66992	6.75449	6.36465	8.03325	7.28275	7.27847	7.58057	7.27932	7.48151	6.89127	7.58817	7.28205	7.3026	6.99627	7.48151	6.89127	7.58817	7.06812	6.90503	7.12548	6.67323	7.53695	7.53852
Craniata	0610010K14Rik	40.7146	36.1355	36.2999	41.7084	41.294	50.7155	33.6796	39.6907	32.5812	38.4683	42.4444	38.2692	42.6795	36.3661	38.9512	43.7868	37.1418	34.2234	39.3024	31.6689	34.6314	43.7868	37.1418	34.2234	37.7827	32.9478	34.0376	40.6241	35.0959	39.3029
Craniata	0610011F06Rik	63.3394	55.9636	56.4008	50.2419	47.6942	50.9312	45.921	50.7347	49.6106	41.5342	37.3014	44.3247	48.1206	41.2775	47.4905	47.0282	38.4591	39.3066	40.538	36.8318	43.8638	47.0282	38.4591	39.3066	52.2123	41.5703	43.8136	46.1737	36.0649	45.1741
Gnathostomata	0610012G03Rik	18.4809	13.1945	14.0462	23.7568	17.8924	22.3436	14.4906	14.4881	16.9641	19.5047	17.1055	16.5389	18.0686	17.8148	17.7845	17.4924	17.3717	17.3043	18.4526	16.5761	17.0226	17.4924	17.3717	17.3043	19.7806	17.5777	18.1124	16.5903	16.7451	18.9708
Craniata	0610030E20Rik	7.73992	7.70214	6.94273	5.52299	6.283	4.47123	6.13712	5.66503	6.67015	5.81332	5.84696	5.20573	7.80929	8.12482	8.14593	7.29392	7.46658	6.1641	7.36976	7.83317	7.54689	7.29392	7.46658	6.1641	5.92814	6.59464	6.69118	6.22417	5.48296	5.6772
ncRNA	0610031O16Rik	0	0	0.104587	0	0	0	0	0	0.105826	0	0	0	0.0692868	0.166317	0	0.164448	0	0.280914	0	0.0832846	0	0.164448	0	0.280914	0	0	0.233141	0	0.144128	0
Craniata	0610037L13Rik	23.768	18.1776	17.5533	19.6795	17.784	19.9734	17.4934	16.8358	17.0807	16.3863	15.2803	18.171	15.5274	15.2245	15.8966	18.8059	15.8939	18.5666	14.4448	13.8265	12.9962	18.8059	15.8939	18.5666	17.8846	16.2336	14.2971	16.233	16.0845	16.2357
ncRNA	0610038B21Rik	0.211981	0.0817751	0.344718	0.272497	0.0648605	0.355758	0.0580007	0.233913	0.0996724	0.353528	0.127381	0.181923	0.293639	0.430777	0.392746	0.0774373	0.0979723	0.13228	0.293343	0.352989	0.236994	0.0774373	0.0979723	0.13228	0.246141	0.246509	0.49399	0.523487	0.271495	0.205535
uncertain	0610039H22Rik	0	0	0	0	0.162274	0.148345	0	0	0	0	0	0.151701	0	0.0979582	0	0.38744	0.163378	0.110305	0	0	0	0.38744	0.163378	0.110305	0	0	0	0	0	0.171393
ncRNA	0610039K10Rik	1.21507	0.432676	0.607973	0.720899	0.915148	0.732019	0.511474	0.206264	0.527318	1.03913	2.02195	0.641675	1.32342	1.7956	1.55845	1.77538	2.13089	1.16644	1.25639	1.79832	1.46286	1.77538	2.13089	1.16644	0.0868183	0.217371	0.484024	1.33354	0.598477	1.69158
ncRNA	0610040B10Rik	4.41218	5.21967	6.55997	6.428	6.48004	8.55661	9.01396	6.81403	4.97595	3.26936	5.65615	3.70125	6.15518	7.3858	6.53767	6.01545	6.52144	3.91456	4.18543	5.8741	7.23252	6.01545	6.52144	3.91456	5.46303	1.70975	4.87439	7.74577	7.15342	7.22286
ncRNA	0610040F04Rik	19.322	11.2221	15.7439	37.2794	33.5232	26.8167	5.92414	7.21544	7.54432	13.9369	20.3972	18.4012	6.56329	6.20409	6.57262	58.1938	51.1842	50.5191	7.01256	8.4659	5.87065	58.1938	51.1842	50.5191	4.76838	4.94742	2.49164	34.1508	40.6095	35.166
Tetrapoda	0610040J01Rik	3.65143	4.88961	4.17308	0.647426	0.616408	0.469581	0.59715	0.833643	0.473636	0.699965	0.706173	0.816446	0.956063	0.310155	0.51841	1.41056	1.0863	1.18731	0.597397	0.652314	0.500517	1.41056	1.0863	1.18731	0.15595	0.536881	0.0869386	0.82918	0.268776	0.868157
ncRNA	0610043K17Rik	1.00971	1.94756	2.03291	0.216327	0	0.564851	1.10508	0.742676	1.10745	1.12245	0.606745	0.192535	1.86461	0.994562	1.24697	0.368796	0.829381	0.279993	0.399156	1.3696	0.752457	0.368796	0.829381	0.279993	0.468899	0.391333	0.174295	0.923374	0	0.870101
ncRNA	1010001N08Rik	0.149268	0.115153	0	0	0	0	0.326719	0	0.561338	0	0	0	0	0.220552	0	0	0	0	0	0	0.111232	0	0	0	0	0	0	0	0.382244	0
Craniata	1110001J03Rik	88.4601	82.4874	77.5737	70.7887	64.5293	72.0991	55.781	68.8247	65.518	68.3693	56.6769	63.3282	66.883	50.6192	55.5186	52.4151	52.3142	58.4728	58.3509	46.1463	46.4874	52.4151	52.3142	58.4728	64.1941	61.2936	53.394	68.7776	56.2382	62.841
ncRNA	1110002L01Rik	5.31039	4.95143	5.12362	4.64776	5.83559	4.57619	4.87215	3.93995	3.86787	4.84918	4.53538	5.22342	4.53553	4.70939	4.84282	5.56402	5.50091	5.75351	4.32445	4.64963	4.29501	5.56402	5.50091	5.75351	4.99607	5.9128	5.89791	5.72946	4.92046	6.1059
Others	1110004E09Rik	25.351	27.8212	25.2496	29.8725	23.716	25.674	25.3536	25.4813	24.1126	25.5124	21.1871	26.1736	21.5717	20.0783	22.4491	18.6276	18.584	23.0922	18.6634	17.8984	20.0889	18.6276	18.584	23.0922	18.4056	21.2625	18.4096	21.2673	16.8864	16.3864
Gnathostomata	1110004F10Rik	80.9927	79.8915	75.8592	98.0299	92.6182	91.533	90.1775	90.1457	83.857	80.4333	81.5369	86.124	81.1262	77.8998	74.6317	65.919	60.3526	78.1325	78.0458	75.3367	70.0785	65.919	60.3526	78.1325	89.0768	79.2344	81.1011	76.1943	75.5897	76.1498
ncRNA	1110006O24Rik	5.81327	3.0537	2.87337	2.38495	2.87621	4.84348	1.89517	3.95767	4.76801	5.77521	2.08109	2.68884	4.94916	5.20886	3.3607	3.97575	3.81031	3.08703	3.52068	3.56937	6.26818	3.97575	3.81031	3.08703	6.43351	3.88314	5.76467	5.29388	4.59312	4.79659
Gnathostomata	1110007C09Rik	18.4901	19.021	18.9108	21.2274	23.3416	24.9811	18.0729	23.7376	24.1642	21.8489	19.5664	21.6882	31.8568	30.3299	27.7915	18.5203	21.2802	18.4789	30.3432	31.9248	32.1537	18.5203	21.2802	18.4789	32.1885	33.2643	38.1805	25.0144	22.3372	22.2483
Gnathostomata	1110008F13Rik	18.2447	15.8598	15.4962	26.5307	27.1794	30.2959	16.2634	13.0263	18.0097	28.9117	26.9868	23.6154	13.4173	13.6031	15.3457	20.0842	19.8899	18.1329	13.9042	13.6849	11.1982	20.0842	19.8899	18.1329	15.1834	16.1277	17.3572	19.2989	21.1449	18.8899
Craniata	1110008L16Rik	8.14144	6.89284	7.58768	5.61873	6.26072	6.6369	7.09678	6.73146	7.3179	5.82115	6.09008	5.33148	6.18057	6.01667	6.03678	5.93086	5.81663	5.87491	6.34314	5.8836	5.72818	5.93086	5.81663	5.87491	6.8937	5.94884	6.79052	6.87993	5.47542	6.20977
Craniata	1110008P14Rik	54.0051	45.1092	42.3203	231.804	209.965	220.001	159.637	170.267	156.513	201.318	192.309	192.055	177.491	155.271	155.91	172.529	148.251	165.887	141.357	134.105	134.957	172.529	148.251	165.887	163.626	145.087	159.355	186.916	183.61	190.133
Others	1110012L19Rik	20.7973	22.2367	21.6083	18.8405	17.7374	21.2534	18.6394	20.3281	15.4755	16.1126	15.9414	16.6765	16.3823	15.0043	14.2088	12.8611	14.3791	14.1015	14.0494	15.6936	13.1203	12.8611	14.3791	14.1015	17.2647	17.5191	15.2646	14.468	12.6879	15.3481
ncRNA	1110015O18Rik	0	0	0	0	0	0	0	0	0	0	0	0	0	0	0	0	0	0	0	0	0	0	0	0	0	0	0	0	0	0
Tetrapoda	1110017D15Rik	7.91882	13.2741	15.0616	3.38598	3.52943	1.57916	2.29653	2.35464	3.93941	2.7307	0.731599	1.81288	2.26345	1.36966	2.4402	5.96255	5.86389	5.09628	1.71399	2.86461	3.66281	5.96255	5.86389	5.09628	2.13846	5.95005	1.39348	2.8569	3.32817	1.84286
ncRNA	1110019D14Rik	2.75489	2.75063	2.61016	3.54136	3.57003	2.84053	2.30566	2.08622	1.77791	2.2822	2.66169	2.9051	2.22815	2.23535	2.03497	2.48632	2.6297	2.69663	2.09301	1.9589	1.852	2.48632	2.6297	2.69663	2.15764	2.26137	1.73434	2.72721	3.66669	3.28216
ncRNA	1110020A21Rik	4.51656	2.82092	3.59741	2.48826	3.02712	3.70942	3.41313	3.05064	2.62893	1.79331	1.9386	2.33781	2.04223	2.54256	2.25788	2.51398	2.2528	1.69988	1.60931	1.67109	1.6029	2.51398	2.2528	1.69988	3.59248	3.00106	4.23235	3.06851	3.62791	3.19731
Others	1110025L11Rik	0	0	0	0	0	0	0	0	0	0	0	0	0	0	0	0	0	0	0	0	0	0	0	0	0	0	0	0	0	0
ncRNA	1110028F11Rik	0.0559383	0.0215791	0.207921	0.0359538	0.136925	0.125172	0.153054	0.123456	0	0.0932931	0.369752	0.0320053	0.241077	0.227364	0.172737	0.12261	0.0861831	0.093087	0.132704	0.0621026	0.229316	0.12261	0.0861831	0.093087	0.0779454	0.0650517	0.0869039	0.184192	0.0358238	0.144638
ncRNA	1110028F18Rik	0	0	0	0	0	0.0687674	0	0.0678218	0	0	0	0	0.0378396	0	0.0759162	0.0898099	0	0	0.0972034	0	0	0.0898099	0	0	0	0	0.0636583	0	0	0
Gnathostomata	1110032A03Rik	27.0722	23.5193	22.3981	27.7951	25.8127	27.9099	28.1259	24.7887	25.6673	24.2375	25.2939	24.9449	22.0411	18.9253	21.4808	25.4121	21.7619	27.1701	22.2485	23.0531	21.6971	25.4121	21.7619	27.1701	29.0582	25.7113	27.1671	26.7957	27.7502	29.3282
Gnathostomata	1110032F04Rik	4.21337	4.95569	4.07952	1.81802	2.09153	2.10979	3.12796	3.1213	3.13116	2.32595	2.65579	2.39383	3.57361	3.33145	3.89416	0.990256	0.998682	1.51997	4.14731	3.48916	3.20633	0.990256	0.998682	1.51997	2.38123	2.26144	3.32628	0.905505	1.88692	1.14276
Gnathostomata	1110034G24Rik	11.916	10.1726	11.1241	3.40396	2.63322	3.88853	4.04528	4.01771	4.04649	2.51476	1.72381	2.90378	3.73598	4.15814	3.30477	2.49892	2.65165	3.3048	3.48985	3.59286	3.49498	2.49892	2.65165	3.3048	3.94588	4.36236	3.54249	3.02742	2.54356	3.42331
ncRNA	1110036E04Rik	0	0	0	0	0	0	0	0	0	0	0	0	0	0	0	0	0	0	0	0	0	0	0	0	0	0	0	0.133616	0	0
Craniata	1110037F02Rik	8.68882	8.17258	8.23399	7.97993	9.35759	8.36174	9.42081	9.26424	9.84803	9.24433	9.49308	10.0356	8.23635	9.96143	9.13153	10.2774	9.73623	10.221	10.0343	9.33193	9.62402	10.2774	9.73623	10.221	10.3482	10.7524	10.0375	11.7045	10.7014	10.6705
ncRNA	1110038B12Rik	59.499	53.7726	48.2439	47.6635	61.7081	66.1372	36.6076	43.4057	45.2873	47.6561	54.851	48.586	42.2262	41.4853	43.5505	35.5783	34.1127	33.5997	37.1016	31.2155	33.9323	35.5783	34.1127	33.5997	61.7504	48.2491	55.1832	42.9714	33.988	42.2617
Craniata	1110038F14Rik	27.2467	22.2368	25.0993	21.0555	17.7337	20.7049	18.3575	21.8969	20.8817	18.5607	15.8996	20.9045	19.6827	20.3076	17.7505	21.0566	17.5171	16.6415	19.2408	19.0563	19.192	21.0566	17.5171	16.6415	18.36	16.5744	19.085	18.5818	18.4555	18.7314
ncRNA	1110046J04Rik	0.608754	0.657542	1.35763	0.156508	0.59604	0.817315	0.13325	0.806013	0.572366	0.270706	0.438967	0.41791	0.749538	0.269901	0.601473	0.533664	0.225041	0.607744	0.481331	0.36052	0.27221	0.533664	0.225041	0.607744	1.01779	0.707855	0	0.668082	0.62362	0.314769
Gnathostomata	1110051M20Rik	11.1491	10.8815	10.2138	13.4203	12.247	13.2674	6.76937	6.82523	6.817	10.0745	10.4163	11.225	7.3249	7.33654	6.66659	13.3555	11.9205	12.1938	6.32406	6.7062	6.34253	13.3555	11.9205	12.1938	7.83159	7.19275	7.22212	11.7613	10.9999	11.0012
uncertain	1110058D11Rik	0	0	0	0	0	0	0	0	0	0	0	0	0.0927599	0	0	0	0	0	0	0	0	0	0	0	0	0	0	0	0	0
Craniata	1110059E24Rik	19.643	20.2216	21.7551	14.8274	15.2352	17.5691	19.186	20.7301	19.8143	15.9986	17.2251	16.7922	17.1554	17.5112	17.1739	10.3879	10.7674	13.7303	17.9709	19.2704	14.9384	10.3879	10.7674	13.7303	17.451	17.663	19.2799	14.1012	13.0175	11.7374
Craniata	1110059G10Rik	3.76738	5.21488	5.84841	4.27314	3.79719	4.33905	4.72956	4.20624	4.21001	3.40033	4.0483	4.08283	3.54744	4.02886	4.27027	3.20594	2.88172	3.83537	3.39977	3.64132	3.15493	3.20594	2.88172	3.83537	4.54963	4.2781	4.93478	3.64859	3.71843	3.72459
Eutheria	1110065P20Rik	54.5052	40.7022	42.633	96.7416	80.7847	88.6763	57.8746	57.6561	62.4129	82.692	76.6233	76.8093	63.6431	59.7584	56.8175	71.4169	69.1661	71.3463	54.3643	51.8014	56.6453	71.4169	69.1661	71.3463	65.8371	57.9989	59.6886	77.1035	69.7948	77.5677
ncRNA	1190002F15Rik	0.736912	1.27924	1.02715	4.4996	3.15666	2.88569	0.806481	2.03254	0.519565	1.84315	2.4355	2.52925	1.81441	1.22483	1.59259	1.34575	7.71729	1.07279	1.01958	0.954092	0.411863	1.34575	7.71729	1.07279	0.684413	0.642598	1.52646	2.02166	1.4152	1.90502
Gnathostomata	1190002N15Rik	3.41815	5.11591	5.13761	2.9053	2.46892	2.69586	3.8841	3.31851	3.60114	2.78291	3.16518	3.59085	4.47346	4.15497	3.94529	2.70214	2.49795	3.07724	4.6823	4.54837	4.49688	2.70214	2.49795	3.07724	3.59175	4.21402	3.92713	2.64469	3.18196	3.26003
Others	1190003K10Rik	0	0	0	0	0	0	0	0	0	0	0	0	0.0963091	0	0	0	0	0	0	0	0	0	0	0	0	0	0	0	0	0
Others	1190005I06Rik	2.36858	3.12111	2.07875	0	1.44586	2.65001	2.44834	2.75863	2.72183	2.3812	1.10704	0	2.34912	2.04165	0.798578	2.04011	2.59437	1.42129	4.26574	2.91023	3.2362	2.04011	2.59437	1.42129	2.44449	2.09967	1.77173	0	1.51009	2.16113
Craniata	1190007I07Rik	10.843	13.4937	14.261	11.7516	14.066	12.6724	8.72862	9.04058	13.0078	10.1858	12.6385	10.2408	10.071	11.0384	12.1122	12.658	10.4143	10.1923	9.06472	7.91426	10.3686	12.658	10.4143	10.1923	8.69701	15.1813	13.9341	11.9829	12.1604	13.0836
Craniata	1200014J11Rik	5.47899	5.57708	4.97365	5.37113	5.71957	5.21573	5.27842	4.75057	5.66173	6.06639	5.63024	5.58484	4.58517	5.16358	4.81281	4.82738	4.82385	4.96115	5.15197	5.0777	5.02763	4.82738	4.82385	4.96115	6.10561	6.38514	6.0323	5.81167	5.91219	6.50319
ncRNA	1300002E11Rik	31.4948	25.1965	27.6783	15.8088	19.4314	23.7585	19.7656	18.6418	15.7147	18.4807	16.7087	15.3984	20.4839	17.7012	19.1901	16.6372	14.1006	14.9706	16.5367	17.4295	14.8651	16.6372	14.1006	14.9706	17.3666	19.8762	17.4302	20.1407	20.2101	15.349
Others	1300017J02Rik	0.101312	0.0781656	0	0.0434116	0.165327	0.0755679	0.0369604	0	0.0635184	0.112644	0.162345	0.0386438	0.124749	0.149739	0.271136	0.0740211	0.187305	0.0561975	0.16023	0.249944	0.25171	0.0740211	0.187305	0.0561975	0.376451	0.235634	0	0.222397	0.302778	0.261957
ncRNA	1500004A13Rik	0.490272	0.409782	0.322703	0.577715	0.225015	0.319978	0.402434	0.157797	0.345814	0.408838	0.466464	0.327266	0.742046	0.845421	0.921001	0.970153	0.654652	0.713887	0.66232	0.801344	0.700407	0.970153	0.654652	0.713887	0.550324	1.1403	1.16366	1.34531	1.07278	0.924358
ncRNA	1500009C09Rik	0	0	0	0	0	0	0	0	0	0	0	0	0	0	0.0322882	0	0	0	0	0	0	0	0	0	0	0	0	0	0	0
Teleostomi	1500009L16Rik	1.19971	1.79678	1.31156	11.9748	10.2782	13.1859	3.86184	6.54117	4.64531	10.1215	13.655	10.9014	9.55819	8.96933	7.32185	7.88847	9.9584	9.98167	5.80352	8.35623	8.41564	7.88847	9.9584	9.98167	14.2906	9.02706	9.42881	9.91413	8.85725	9.30565
Others	1500011B03Rik	72.2831	60.1196	60.9057	180.031	146.839	207.464	152.117	169.276	206.053	210.154	183.291	191.129	225.176	198.198	218.164	110.423	103.482	136.229	184.495	171.259	169.515	110.423	103.482	136.229	166.171	133.376	164.566	107.448	91.2528	115.244
Tetrapoda	1500011K16Rik	19.5421	17.9154	20.8298	24.6777	15.476	18.1346	17.8651	16.9961	16.1045	15.2079	14.2298	19.466	17.196	14.0989	14.9783	16.8798	15.2278	19.4142	16.7242	15.141	15.6779	16.8798	15.2278	19.4142	20.8208	17.3767	21.3115	20.1852	16.1924	15.1571
ncRNA	1500012F01Rik	68.8312	73.4609	75.9762	54.734	50.6731	72.7731	72.4734	66.0016	66.803	61.2744	65.927	60.2233	69.5476	65.1352	73.5562	40.1695	33.717	47.7015	59.3799	63.6878	50.5182	40.1695	33.717	47.7015	102.995	78.5158	91.9862	67.0816	62.3824	70.5725
ncRNA	1500012K07Rik	0	0.13206	0.477162	0	0	0.191506	0	0	0	0.190276	0	0	0	0	0	0	0.210892	0.427176	0	0.126639	0	0	0.210892	0.427176	0	0	0	0	0	0
ncRNA	1500015A07Rik	2.69581	2.37239	2.66162	1.78685	2.47454	1.74372	2.39722	1.81275	2.37673	1.31132	1.3162	1.68699	3.78619	3.26838	4.08421	3.66222	3.14088	3.08414	3.96371	4.36446	4.77208	3.66222	3.14088	3.08414	2.69985	2.59613	4.01361	1.66435	1.56453	0.980202
ncRNA	1500015L24Rik	0.243079	0.562629	0.338818	2.96849	2.97502	1.49581	0.532075	0.134102	0.571372	2.70236	1.60675	0.695308	0.374096	0.35919	0.450322	1.95337	2.77069	1.51672	0.192198	0.359735	0.362316	1.95337	2.77069	1.51672	0.451559	0.282647	0.12588	2.26753	2.64579	2.67089
Gnathostomata	1500015O10Rik	6.12303	10.2356	9.10365	3.67315	5.12086	4.11041	3.79744	5.06709	4.31799	5.55929	5.27379	3.50298	2.45012	1.50805	1.57551	1.71474	2.38941	1.95277	0.806916	1.13275	1.82536	1.71474	2.38941	1.95277	0.663533	1.42398	0.63417	1.34399	1.17616	1.31922
ncRNA	1500017E21Rik	0.483786	0.548907	0.555332	5.63366	5.36376	3.66159	0.68521	0.533857	0.856426	3.0692	2.63351	3.25647	0.630748	0.525769	0.509694	8.0466	6.40133	7.64816	0.292551	0.463379	0.509071	8.0466	6.40133	7.64816	0.185052	0.23166	0.20632	3.9044	4.70204	2.98011
ncRNA	1500026H17Rik	0.370668	0.362244	0.390365	0.317657	0.272195	0.276478	0.0811355	0.163613	0.185918	0.0824262	0.237587	0.226218	0.182568	0.255668	0.228925	0.288876	0.228434	0.287855	0.429905	0.219476	0.221024	0.288876	0.228434	0.287855	0.344331	0.373584	0.230343	0.271229	0.28486	0.319475
ncRNA	1600002D24Rik	0	0	0	0	0	0	0.0463795	0	0.0797039	0	0.0509294	0	0.130449	0	0.052343	0.0619225	0	0	0.0335101	0	0	0.0619225	0	0	0.0393651	0	0	0	0	0.422725
Craniata	1600002H07Rik	2.99359	3.47839	3.01638	1.94728	2.11884	2.3405	2.05264	2.18899	2.98486	2.84719	2.73083	2.60012	2.62024	3.22509	2.4948	2.52975	3.17844	2.25072	2.70949	2.40246	3.09151	2.52975	3.17844	2.25072	2.17778	2.81018	2.16661	2.0981	2.26357	2.42468
Gnathostomata	1600002K03Rik	9.6669	8.42098	10.287	13.6295	10.4954	14.6543	15.3579	14.4506	15.3918	11.7864	12.7426	5.35165	14.9725	13.2466	14.3455	11.618	9.6062	11.934	12.944	13.3822	11.7358	11.618	9.6062	11.934	19.4051	11.4216	15.8256	8.89758	11.1797	10.6817
ncRNA	1600010M07Rik	0.845491	0.391394	0.314266	0	0.206958	0	0.925348	0.559697	0.317943	0.187979	0	0.38693	0.52045	0.124921	0.104416	0.370577	0	0.140673	0.133695	0.12511	0	0.370577	0	0.140673	1.09938	0	0	0	0	0.218576
Craniata	1600012H06Rik	12.7675	12.674	14.2988	14.8732	15.5427	13.4223	12.9343	13.7717	11.005	12.8848	14.0491	12.9616	11.9919	11.4949	12.0494	13.4106	11.952	12.9956	12.5574	11.8897	11.2055	13.4106	11.952	12.9956	12.559	13.7236	13.6772	13.7583	12.6618	14.2904
Craniata	1600014C10Rik	4.35549	4.76078	5.36954	6.66563	6.49009	5.4541	5.76115	6.25955	5.59338	6.42985	5.62999	6.81014	5.77139	5.89001	6.20162	6.88377	7.07978	6.45018	5.6225	5.82943	5.67722	6.88377	7.07978	6.45018	6.27322	4.70713	5.94978	6.80244	5.81744	6.53483
Others	1600014C23Rik	0	0	0	3.41742	4.88054	4.95734	0.484929	0.977632	1.04122	2.95511	2.66251	3.54825	0.818171	1.30912	0.820734	3.23647	3.27508	1.84287	0.875726	0.983329	0.990508	3.23647	3.27508	1.84287	0.617242	2.31812	1.83561	3.16029	3.97062	2.86343
Theria	1600014K23Rik	0	0	0	0.141054	0.268592	0.245536	0.240184	0.121072	0.206345	0.243979	0	0.12555	0.337747	0.648589	0.271044	0.641299	0.540868	0.18258	0.173523	0.0811966	0.163556	0.641299	0.540868	0.18258	0	0	0	0	0.281029	0
Others	1600015I10Rik	0	0	0	0	0	0	0	0	0	0	0	0	0	0	0	0	0.0189058	0	0	0	0	0	0.0189058	0	0	0	0	0	0	0
ncRNA	1600019K03Rik	0	0	0	0	0	0	0	0	0	0	0	0	0	0	0	0	0	0	0	0	0	0	0	0	0	0	0	0	0	0
ncRNA	1600020E01Rik	13.1376	14.2815	12.0199	10.2817	9.82722	8.42878	8.13274	9.46021	13.0127	10.1095	8.31019	5.46765	14.0765	11.5958	15.7575	7.44458	8.91721	8.25412	9.73787	12.7417	12.8835	7.44458	8.91721	8.25412	12.2209	11.2922	10.2064	7.05725	7.73728	7.50856
ncRNA	1600023N17Rik	2.77942	0.871168	1.04924	0.558264	0.531518	0.485894	0.950606	1.82095	1.30676	0.386261	0.104386	0.596301	1.22984	1.47611	1.77008	0.824921	0.963352	0.433584	1.16755	1.73545	1.22995	0.824921	0.963352	0.433584	0.968151	0.908999	1.07951	0.857935	0.667395	1.23511
ncRNA	1600025M17Rik	0	0	0	0	0	0	0	0	0	0	0	0	0	0	0	0	0	0	0	0	0	0	0	0	0	0	0	0	0	0
ncRNA	1600027J07Rik	0.487851	0	0	0	0	0	0	0	0	0	0	0	0	0	0	0	0	0	0	0	0	0	0	0	0	0	0	0	0	0
ncRNA	1600029I14Rik	2.11501	3.33143	2.13598	0.543759	0.5712	0.591587	0.347215	0.700102	0.497166	0	0.127093	0.483994	0.882876	0.668815	0.487784	0.974521	1.36357	1.36789	0.585316	0.656703	0.657022	0.974521	1.36357	1.36789	0.687585	0.983734	0.32858	1.16059	1.08337	0.683519
pseudogene	1600029O15Rik	0	0	0	0.0560005	0	0	0.0476786	0.0480768	0.122903	0	0	0	0.160922	0.0965781	0.0538087	0.0954883	0.0268507	0	0.241139	0.0644831	0.0324697	0.0954883	0.0268507	0	0	0.0506614	0	0.047814	0	0
Gnathostomata	1700001C02Rik	4.94165	9.74341	9.56664	1.76455	1.34401	1.5358	2.10326	1.51454	2.71021	0.763005	0.989828	0.628218	1.2675	1.72404	2.20388	3.71028	3.8057	2.51235	1.08533	2.84391	2.76207	3.71028	3.8057	2.51235	1.14747	2.39414	0.28434	1.80771	3.51537	0.532319
Amniota	1700001C19Rik	0.147894	0	0.0458121	0.316311	0.225865	0.206477	0.0673216	0	0.0927234	0.136785	0.295725	0.0703853	0.0378685	0	0.0608943	0.0449403	0.075812	0.102362	0.04864	0.136577	0.0458461	0.0449403	0.075812	0.102362	0.800006	0.92997	1.08314	1.09583	0.393927	0.795275
ncRNA	1700001D01Rik	0.385711	0	0	0	0	0	0	0	0	0	0	0	0	0.142463	0	0	0	0	0	0	0	0	0	0	0	0	0	0	0	0
Others	1700001F09Rik	0	0	0	0	0	0	0	0	0.0966597	0.228576	0.494187	0	0	0	0	0	0	0	0	0	0	0	0	0	0.0954862	0	0.319413	0.338464	0.131644	0
ncRNA	1700001G01Rik	0	0	0	0	0	0	0	0	0	0	0	0	0	0	0	0	0	0	0	0	0	0	0	0	0.095633	0	0.0533138	0	0	0
ncRNA	1700001G11Rik	0.370406	0.4763	0.344197	0.634865	0.906674	1.24327	0.540521	0.681153	1.16088	0.686313	0.741934	0.565074	0.608054	0.456112	0.381224	0.541192	0.83679	0.719037	0.292872	0.548165	0.368066	0.541192	0.83679	0.719037	0.917452	0	1.40666	2.03252	0.632416	1.11723
ncRNA	1700001G17Rik	1.32473	1.10069	0.852225	1.8339	2.49434	2.16622	1.33832	0.787066	1.53305	2.2658	1.34715	1.51575	0.752786	1.20468	1.06979	2.08447	1.5069	1.18691	1.36976	1.1311	0.987297	2.08447	1.5069	1.18691	2.17701	0.710955	1.37203	1.45387	1.69643	3.29324
Others	1700001J03Rik	0.729236	0.187543	0	0	0.148751	0	0.133019	0	0	0.405355	0.146068	0	0	0.269393	0.0750537	0.177579	0.149767	0	0.288297	0.179868	0	0.177579	0.149767	0	0.677339	0	0	0.266769	0	0.314222
pseudogene	1700001J11Rik	0.0308944	0.023836	0.0287084	0.158857	0.302492	0.0345658	0	0.0681836	0.0581088	0.17175	0.074259	0.0707051	0.0380415	0	0.0381606	0.112861	0.171353	0.154234	0.0244305	0.0457315	0.0690816	0.112861	0.171353	0.154234	0.459186	0.574841	0.287979	0.271274	0.197851	0.399411
Others	1700001K19Rik	0.46547	0.43095	0.0865069	0.11967	0.683623	0.104157	0.30566	0.308161	0.0875357	0.517493	0.223764	0.532596	0.171931	0.481503	0.40243	0.476081	0.745703	0.774525	1.10416	0.275562	0.138764	0.476081	0.745703	0.774525	1.47002	1.73203	0.67493	1.12388	0.476872	0.962759
ncRNA	1700001K23Rik	0	0	0	0	0	0	0	0	0	0	0	0	0	0	0	0	0	0	0.193511	0	0.364791	0	0	0	0.454645	0	0	0	0	0
ncRNA	1700001L05Rik	0.736151	0.661073	0.941988	1.10144	1.16683	1.08017	1.32079	1.29178	1.04419	1.27473	1.29082	1.13241	1.47859	1.48944	1.30434	2.21318	2.261	2.14887	1.32652	1.52743	2.01492	2.21318	2.261	2.14887	1.62556	1.6701	1.14991	1.69549	1.7931	1.70065
Gnathostomata	1700001L19Rik	0.479498	0.60537	0.769621	0.392245	0.106701	0.438938	0.763327	0.72152	0.942845	0.533123	0.366717	0.548682	0.429392	0.515404	0.323053	0.191088	0.29549	0.507766	0.413639	0.806541	0.519838	0.191088	0.29549	0.507766	0.809852	0.912447	0.902949	0.239219	0.334981	0.225418
Theria	1700001O22Rik	3.15194	2.60704	2.23898	3.29164	3.40119	3.34967	2.02964	1.00227	1.88874	1.85337	1.89278	2.15324	1.92319	1.43812	1.18741	2.73487	2.07795	2.42932	0.49046	0.585902	0.966419	2.73487	2.07795	2.42932	2.90182	1.35562	2.30796	2.81325	2.99398	3.66365
Gnathostomata	1700001P01Rik	0	0	0	0	0	0	0	0	0	0	0.199373	0	0	0.122553	0	0	0.204398	0	0	0	0	0	0.204398	0	0	0	0	0.3641	0	0
ncRNA	1700003C15Rik	0	0	0	0	0	0	0	0	0	0	0	0	0	0	0	0	0	0	0	0	0	0	0	0	0	0	0	0	0	0
ncRNA	1700003D09Rik	0	0	0.164414	0.0758148	0	0	0	0	0.110923	0	0	0.0674861	0.145238	0	0.254963	0.0861785	0.254405	0.147212	0.0466365	0.349184	0.0879153	0.0861785	0.254405	0.147212	0	0	0.0610841	0	0	0
Craniata	1700003E16Rik	3.63671	3.8288	3.80181	1.46091	1.99365	1.14438	2.1974	2.80078	1.81691	1.76901	1.04714	1.69059	1.77253	1.67969	1.54413	1.46692	1.63417	1.7651	1.2282	1.73831	1.60942	1.46692	1.63417	1.7651	2.67446	2.99565	2.19718	1.49684	1.55263	2.5467
ncRNA	1700003E24Rik	0	0	0	0	0.559949	0.255912	0	0	0	0.508549	0	0.26167	0	0	0	0	0	0	0	0	0	0	0	0	0	0.265926	0.473775	0.502023	1.17145	0
Theria	1700003F12Rik	0.131839	0.305155	0	1.01686	0.968143	0.295013	0	0	0.371866	0.879402	0.158447	1.05591	0.568112	0.974049	0.325652	0	0.64982	0.329047	0.416966	0.0975527	0.294762	0	0.64982	0.329047	2.81647	0.76649	1.77512	1.59155	1.35055	1.02254
ncRNA	1700003G13Rik	0.417535	0	0	0	0	0.155718	0	0	0	0	0	0	0	0	0	0.101673	0	0	0	0	0	0.101673	0	0	0	0	0	0	0	0
ncRNA	1700003G18Rik	0.50244	0	0	0.430584	0.204978	0.374766	0.733194	0.739123	0.629803	0.372361	0.603842	0.383228	0.515471	0.371177	0.206834	0.244688	0.206354	0.139327	0.264831	0.619567	0.12481	0.244688	0.206354	0.139327	0	0.194731	0	0	0.214438	0
Others	1700003H04Rik	0	0	0	0	0	0.564512	0	0	0	0	0.151595	0	0	0	0	0	0.155432	0	0	0	0	0	0.155432	0	0.234321	0	0	0.138431	0	0.163055
ncRNA	1700003I22Rik	0	0	0	0	0	0	0	0	0	0	0	0	0	0	0	0	0	0	0	0	0	0	0	0	0	0.366559	0	0.345967	0	0
ncRNA	1700003L19Rik	0	0	0	0	0	0	0	0	0	0	0	0	0	0	0	0.0940116	0	0	0	0	0	0.0940116	0	0	0	0	0	0	0	0
Craniata	1700003M02Rik	1.57215	3.06808	2.49213	1.06992	0.792293	0.776018	0.303642	1.02048	0.565292	1.4395	0.666859	0.582021	0.74016	0.444209	0.428353	1.68916	1.42474	1.42349	0.402208	1.43732	0.792674	1.68916	1.42474	1.42349	1.4604	2.25841	1.24516	1.47178	1.18445	0.777122
ncRNA	1700003M07Rik	0.0393261	0.163674	0.109636	0.181804	0.144402	0.0439999	0.0430408	0.156064	0	0.0437247	0	0.202297	0.0484249	0	0.109183	0.0287324	0.152524	0.065445	0.0621984	0.058214	0.0790598	0.0287324	0.152524	0.065445	0.0328444	0	0	0	0	0
ncRNA	1700003P14Rik	0	0	0	0	0.108183	0	0	0	0	0	0	0.10114	0	0	0	0	0	0	0	0	0	0	0	0	0.0821052	0.308355	0.091549	0	0	0
Others	1700006A11Rik	0	0	0	0.050529	0	0	0	0	0	0.131111	0.141722	0.0449792	0	0	0	0.0287188	0	0	0	0	0	0.0287188	0	0	0.0730281	0	0	0	0	0
Tetrapoda	1700006E09Rik	0	0	0	0	0.172743	0	0	0	0	0	0.339255	0	0	0	0	0	0.0869572	0	0	0	0	0	0.0869572	0	0.131095	0.49234	0	0.154894	0	0.364894
ncRNA	1700006F04Rik	0	0	0	0	0	0	0	0	0	0	0	0	0	0	0	0	0	0	0	0	0	0	0	0	0	0	0	0	0	0
ncRNA	1700006H21Rik	0	0	0	0	0	0	0	0	0	0	0	0	0	0	0	0	0	0	0	0	0	0	0	0	0	0	0	0.182916	0	0
Gnathostomata	1700007B14Rik	0	0	0	0.0488759	0.0465339	0	0	0	0	0.0845527	0.0913955	0	0	0	0	0	0.0702979	0.0316352	0	0	0.0283384	0	0.0702979	0.0316352	0.176614	0.176878	0.0740244	0.039223	0.0974021	0.2458
ncRNA	1700007F19Rik	0	0.0375086	0	0	0	0	0	0.053646	0	0	0	0	0	0	0	0	0	0.0808995	0	0.107941	0.036235	0	0	0.0808995	0	0.0565347	0	0.160076	0	0
Gnathostomata	1700007G11Rik	2.97449	3.68825	1.67815	0.819352	0.650081	0.118856	0.930123	0.586074	0.499428	0.590513	0.510685	0.243099	0.392383	0.392454	0.393612	0.931298	0.589092	0.972194	0.503983	0.786098	0.475034	0.931298	0.589092	0.972194	0.296021	1.72937	0.220051	0.582936	0.272076	0.68663
ncRNA	1700007J10Rik	0.30806	0.297098	0.286263	0.396005	0.0942582	0.0861673	0.252868	0.424903	0.434519	0	0	0	0.521543	0.341447	0.33293	0.225064	0.284738	0.192229	0.487184	0.455954	0.401799	0.225064	0.284738	0.192229	0.786921	0	0	0.0845257	0.0986311	0.199123
Others	1700007K09Rik	0.147693	0.34185	0.137243	3.41742	1.98837	1.32196	0.646572	0.651817	0.833136	1.4777	1.065	1.35184	0.545499	0.763796	0.729611	1.18682	0.636942	1.10583	0.583873	0.764955	0.550335	1.18682	0.636942	1.10583	0.548712	0.686916	0.611871	0.324164	0.567338	0.57274
Gnathostomata	1700007K13Rik	3.95386	8.25439	7.3482	1.19591	2.1349	1.82154	2.29093	1.53974	3.06153	2.58567	1.81688	1.59668	4.22371	2.49169	2.01075	3.05839	3.51087	3.86994	2.48263	3.52808	2.60003	3.05839	3.51087	3.86994	2.05228	4.86794	1.6862	1.40387	3.87178	1.80392
ncRNA	1700007L15Rik	4.8812	3.96421	4.41645	10.733	9.90437	11.6411	6.88867	3.82668	6.40094	5.5693	8.95385	7.05457	6.80039	5.88402	4.44204	7.13177	5.22335	6.94625	6.39855	3.89695	6.22247	7.13177	5.22335	6.94625	7.63584	4.77954	6.11983	8.59918	7.07282	6.8079
ncRNA	1700007P06Rik	0	0	0	0	0	0	0	0	0	0	0	0	0	0	0	0	0	0	0	0	0	0	0	0	0.104711	0.131084	0	0	0	0
ncRNA	1700008C04Rik	0	0	0	0	0	0	0	0	0	0	0	0	0	0	0	0	0	0	0	0	0	0	0	0	0	0	0	0	0	0
ncRNA	1700008J07Rik	3.70439	2.97916	2.85884	2.50203	2.61269	3.12602	2.78302	2.6328	2.8933	2.37351	2.71648	2.55055	3.18908	2.94636	3.33479	2.47716	2.34094	2.08965	3.40101	3.41553	3.01846	2.47716	2.34094	2.08965	4.19939	3.50472	2.86126	3.17001	3.05588	2.84101
ncRNA	1700008K24Rik	0	0	0	0.694253	1.59233	0.325254	0	0.159582	0	0.417891	0.521627	0.399819	0	0	0	0.236682	0.179202	0.719051	0	0	0	0.236682	0.179202	0.719051	1.20574	0.504545	0.486703	1.38287	0.555615	0.364426
Gnathostomata	1700008O03Rik	0.69118	0.0761811	0.27526	0.76157	0.604236	1.10474	0.432264	1.52529	0.185687	0.878199	0.593338	0.79085	1.03336	0.802525	0.914644	0.288543	0.0608399	0.164299	0.468446	0.511473	0.147179	0.288543	0.0608399	0.164299	0.366863	0.114816	0.81813	0.433465	0.252893	0.127643
Others	1700008P02Rik	0	0	0	0.30714	0	0.267324	0	0	0	0.398438	0	0.273378	0	0	0	0.0872746	0.0736061	0	0	0	0	0.0872746	0.0736061	0	0	0.277824	0	0.524434	0	0.15443
ncRNA	1700009C05Rik	0	0	0	0	0	0	0	0	0.112517	0	0	0	0	0	0	0	0	0	0	0	0	0	0	0	0.111153	0	0	0.131333	0	0
ncRNA	1700009J07Rik	2.75307	1.82064	1.82734	0.505574	1.32372	0.550043	0.645665	1.1934	1.75659	0.765187	1.89068	0.675016	0.968476	1.16239	1.5787	0.35916	1.33284	0.736229	0.699708	0.873117	1.90527	0.35916	1.33284	0.736229	3.37919	2.97265	2.24038	2.37401	1.25914	0.889735
Others	1700009N14Rik	0	0	0	0.424492	1.45496	0.665033	0.072282	0	0	0.954564	0.952476	0.604568	0	0	0	0.386011	1.05813	0.604443	0	0	0	0.386011	1.05813	0.604443	3.74225	3.53281	3.42013	3.98672	2.70666	3.24443
Others	1700010B08Rik	0	0	0	0	0.246919	0	0	0	0	0.448589	0.242465	0	0	0	0.062294	0.221084	0.435081	0.251774	0	0	0	0.221084	0.435081	0.251774	0.562187	0.46919	0.208953	0.221416	0.129179	0.130401
ncRNA	1700010D01Rik	0	0	0	0	0	0.260219	0	0	0	0	0	0	0	0	0	0	0.286516	0	0	0	0	0	0.286516	0	0	0.270401	0	0.255211	0.595482	0.300608
ncRNA	1700010I02Rik	0	0	0	0	0	0	0	0	0	0	0	0	0	0	0	0	0	0	0	0	0	0	0	0	0	0	0	0	0	0
Craniata	1700010I14Rik	1.62903	1.09572	1.74666	3.11429	2.81172	2.38343	1.14288	1.1984	1.257	2.4614	1.80721	2.43765	1.62012	1.35817	1.13506	1.709	2.08501	2.08526	1.4203	1.05109	1.15192	1.709	2.08501	2.08526	2.5997	2.52587	2.29288	2.29228	3.04942	2.48404
ncRNA	1700010J16Rik	0	0	0	0	0	0	0	0	0	0	0	0	0	0	0	0	0.0629709	0	0	0	0	0	0.0629709	0	0	0	0	0	0	0
ncRNA	1700010K23Rik	0	0	0	0	0	0	0	0	0	0	0	0	0	0	0	0	0	0	0	0	0	0	0	0	0.372994	0	1.24819	0	0	0
Others	1700011A15Rik	0.0998685	0	0	0	0	0	0.218599	0	0	0.111027	0	0	0.245918	0.368946	0	0.0729589	0	0	0.15793	0	0.0744293	0.0729589	0	0	0.185525	0	0	0	0	0
ncRNA	1700011B04Rik	0	0	0	1.00888	0.384218	1.22933	0	0	0	1.22146	1.13187	1.25711	0	0	0	0.917317	0.870317	0.78349	0	0	0	0.917317	0.870317	0.78349	0	0	0	0.344511	0.803922	0.811586
ncRNA	1700011C11Rik	0	0	0	0	0	0	0	0	0	0	0	0	0	0	0	0	0	0	0	0	0	0	0	0	0	0	0	0	0	0
Gnathostomata	1700011E24Rik	0	0.0837401	0	0.139523	0.265677	0	0	0	0.204106	0.84466	0.52177	0.248375	0	0	0	0.0792925	0.2675	0.541796	0	0	0	0.0792925	0.2675	0.541796	1.00815	1.00966	1.01172	0.238235	0	0.140306
Others	1700011H14Rik	125.867	119.163	115.41	2.51792	3.37396	1.86684	9.76593	8.16506	16.2359	4.0328	2.7028	2.90535	3.75159	3.16276	4.56977	6.14812	5.40906	5.55297	5.33488	6.17405	4.10926	6.14812	5.40906	5.55297	3.77369	9.36397	4.95901	1.75166	4.64542	2.43839
Theria	1700011I03Rik	0.640584	0.282418	0.25511	0.235274	0	0	0	0	0	0	0	0.418837	0.0563367	0.0676174	0.282566	0.200568	0.0563873	0.228409	0.0723597	0.20316	0.20461	0.200568	0.0563873	0.228409	0.255008	0.319237	0	0.200869	0	0
Gnathostomata	1700011L22Rik	0	0	0	0	0.441653	0.100936	0.0987357	0	0	0.100298	0	0	0	0	0	0	0	0.150115	0	0.0667603	0	0	0	0.150115	0.167596	0.104904	0.560619	0.495055	0	0.116623
ncRNA	1700011M02Rik	0.321111	0	0	0.825563	0	0	0	1.06264	0	0	0	0	0.395249	0	0	0	0	0	0	0	0.239251	0	0	0	0	0	0.332578	0	0	0
Others	1700012A03Rik	0	0	0	1.13595	1.5622	1.2084	0	0	0	1.96486	1.29802	1.90986	0	0	0	0.860774	0.604986	0.898573	0	0	0	0.860774	0.604986	0.898573	4.65127	3.65351	2.7457	4.74137	3.39491	3.42702
Others	1700012B07Rik	0	0	0	0.122105	0.465024	0.106276	0	0	0	0.211208	0.114158	0.108686	0	0	0	0.0693945	0.058528	0	0	0	0	0.0693945	0.058528	0	0.0882303	0.331362	0.295143	0.104248	0	0.122793
Tetrapoda	1700012B09Rik	2.60894	5.59134	7.27302	0.558957	0.886964	0.972994	1.26905	1.59918	1.36269	0.966779	0.174193	0.66333	1.60601	0.963732	1.34253	3.49412	2.58961	2.29103	0.458396	3.32456	0.864131	3.49412	2.58961	2.29103	1.34622	3.20206	0.450352	0.636249	1.48472	1.3115
ncRNA	1700012C14Rik	0.473017	0.547422	0.219774	0.608054	1.15785	2.11692	0.517694	0.521834	0.889227	1.84025	0.852722	1.08226	0.727863	0.52407	0.438086	0	0	0.786939	0.560927	0.34991	0.352471	0	0	0.786939	0	0.274967	0.48991	0.778561	0.908302	2.13979
ncRNA	1700012D01Rik	4.97005	4.93014	4.75033	2.92064	4.34486	5.08404	11.5006	8.61714	8.94493	4.42014	6.31442	7.47359	8.30426	8.18299	9.47021	3.52699	2.97453	2.59897	6.96105	6.30416	5.18546	3.52699	2.97453	2.59897	8.83677	8.75093	7.35362	5.92179	4.54568	5.32315
ncRNA	1700012D14Rik	2.9511	1.89739	1.21879	0.421509	1.20394	0.917166	1.43548	0.723548	2.00373	0.911286	1.37927	0.375153	1.11014	1.69567	1.82228	0.958126	1.71705	1.22752	1.42588	2.06215	0.977436	0.958126	1.71705	1.22752	1.21819	1.33439	1.69805	0.899592	2.51904	1.05961
ncRNA	1700012D16Rik	0	0	0	0	0.22727	0	0.203233	0	0	0	0	0	0	0	0	0	0	0	0	0	0	0	0	0	0.172465	0	0	0	0	0
uncertain	1700012H19Rik	0	0	0	0	0	0	0	0	0	0	0	0	0	0	0	0.503595	0.212302	0	0	0	0	0.503595	0.212302	0	0	0	0	0.756527	0	0.8911
ncRNA	1700012I11Rik	0	0	0	0	0	0	0	0	0	0	0	0	0	0	0	0	0	0	0	0	0	0	0	0	0	0	0	0	0	0
Others	1700012L04Rik	0.433477	0	0.604208	0	0	0.48499	0.23721	0.478226	0.407468	0.240924	0.520961	0.495911	0.133407	0	0	0	0	0.360588	0.514052	0	0	0	0	0.360588	0	0	0.673437	0.95133	0	0
Gnathostomata	1700012P22Rik	0.545507	1.61336	1.60521	0.116873	0.111274	0.508611	0.298515	0.200639	0.42745	0.101079	0	0.312088	0.279855	0.0671785	0.112293	0.597796	0.728275	0.680779	0.14378	0.538243	0.135521	0.597796	0.728275	0.680779	0.0844508	0.528607	0.188329	0.498912	0.349295	0.470128
ncRNA	1700013D24Rik	0	0	0	0	0	0	0	0	0	0	0	0	0	0	0	0	0	0	0	0	0	0	0	0	0	0.490319	0	0.462774	0.53991	0
Craniata	1700013F07Rik	1.61554	5.12425	3.50286	0.922996	1.31816	1.00418	0.785834	0.792176	0.674999	1.59635	0	0.205368	0.662964	0.795627	0.886721	0.786753	2.43278	1.79193	0.851521	1.19525	0.535073	0.786753	2.43278	1.79193	1.50045	1.66967	0.557744	1.57587	1.37896	0
Others	1700013G24Rik	0	0	0	0.215809	0.719143	0.187832	0.0918691	0	0	0.279971	0.403527	0.67233	0	0	0	0.0613253	0.465508	0.209514	0	0	0	0.0613253	0.465508	0.209514	1.48145	0.976094	1.21714	0.644883	0.859991	0.759596
Others	1700013H16Rik	0.0684997	0	0	0	0	0	0	0	0	0	0	0	0	0	0	0	0	0	0	0	0	0	0	0	0.127258	0.318622	0	0	0	0
Tetrapoda	1700015E13Rik	0.136999	0	0	0	0	0	0.149939	0	0	0.761512	0.164648	0.156747	0.253004	0.50608	0.253797	0.300245	0	0	0.324962	0	0.306296	0.300245	0	0	0.127247	0.637187	0	0.300696	0	0
Amniota	1700015F17Rik	0	0	0	0.53145	0.674651	0.61674	0	0	0	0	0	0	0.0848327	0	0	0.100673	0	0	0	0	0	0.100673	0	0	0.511994	0.160237	0.14273	0	0	0
Eutheria	1700015G11Rik	0	0	0	1.93377	0.460281	1.26231	0	0	0	0	0.451979	0	0	0	0	0	0.231563	0.625555	0	0	0	0	0.231563	0.625555	3.14281	3.06008	3.11608	3.71337	1.92508	1.94396
Tetrapoda	1700016C15Rik	1.02386	0.789943	0.83249	0.164519	0	0.286384	0	0	0	0.14228	0.153812	0	0	0	0	0.373984	0.0788524	0.106475	0.101193	0	0.0953804	0.373984	0.0788524	0.106475	0	0	0	0.140455	0.163883	0
Others	1700016D06Rik	0	0	0	0	0	0	0	0	0	0	0	0.150999	0	0	0	0	0	0.0548976	0	0	0	0	0	0.0548976	0.0612905	0	0	0	0	0
ncRNA	1700016G22Rik	0	0	0	0	0	0	0	0	0	0	0	0	0	0	0	0	0	0.148946	0	0	0	0	0	0.148946	0.332582	0	0	0	0	0.462861
Amniota	1700016H13Rik	0.119665	0	0	0.615327	0.292921	0.319272	1.0539	0	0.450063	0.63449	1.29439	0.21767	0.476319	0.487522	0.370217	0.174844	0.442938	0.298675	1.13545	0.708402	0.354454	0.174844	0.442938	0.298675	1.59033	1.54991	2.13966	2.10181	1.38117	1.39051
Gnathostomata	1700016K19Rik	4.28414	8.93947	6.33341	1.87744	1.54916	0.980438	1.27876	1.28921	1.19018	1.62372	1.05316	0.779852	1.07893	0.575539	1.74372	3.34323	3.29966	3.88833	1.38579	2.16155	1.95929	3.34323	3.29966	3.88833	1.89925	2.26439	1.6135	0.854874	1.87033	0.755206
ncRNA	1700016L04Rik	0	0	0	0	0	0	0	0	0	0	0	0.113138	0.0608717	0.0730598	0	0	0.0609258	0	0	0	0.0736936	0	0.0609258	0	0	0	0	0	0	0
ncRNA	1700016L21Rik	0	0	0	0	0	0	0	0	0	0	0	0	0	0	0	0	0	0	0	0	0	0	0	0	0	0	0	0	0	0
ncRNA	1700016P04Rik	0	0	0	2.37861	0	0	0	0	0	0	0.370634	0	0	0	0	0.225241	0.379839	0.256507	0	0	0	0.225241	0.379839	0.256507	0.859134	0.358508	0.638815	0	0.39472	0.398558
Gnathostomata	1700017B05Rik	16.0223	14.5761	14.1187	5.61025	6.35544	5.7437	5.73185	7.64047	7.05429	5.51057	5.60073	5.82376	6.00256	6.57105	6.20411	8.0962	7.48559	7.06585	8.32984	7.62128	8.50197	8.0962	7.48559	7.06585	6.92665	7.14003	6.84923	6.70645	6.00705	6.82831
Others	1700017D01Rik	0	0	0	0.0907179	0.259115	0.157916	0	0	0	0.0784609	0.169628	0.161502	0	0	0	0.0515586	0.0869729	0.0587157	0	0	0	0.0515586	0.0869729	0.0587157	0.131107	0.328257	0.365458	0.232362	0.361521	0.638623
ncRNA	1700017G19Rik	0	0	0	0.040229	0.0383016	0	0	0	0	0.0347953	0	0.0358108	0	0	0	0	0	0.0260389	0	0	0	0	0	0.0260389	0	0	0	0.0686977	0.0400832	0
ncRNA	1700017J07Rik	0	0	0	0	0	0	0	0	0	0	0	0	0.159586	0	0	0	0	0.215673	0	0	0	0	0	0.215673	0	0	0	0	0	0
ncRNA	1700017L05Rik	0	0	0	0	0	0	0	0	0	0.214975	0.232418	0	0	0	0	0	0	0	0	0	0	0	0	0	0	0.224847	0.200295	0.212216	0.247594	0
Tetrapoda	1700017N19Rik	0	0	0	0.0604786	0	0.0526385	0	0	0	0.104618	0.282713	0.107671	0	0	0	0.0687469	0.0289927	0	0	0	0	0.0687469	0.0289927	0	0.218518	0.218844	0.243638	0.258188	0	0.182469
ncRNA	1700018A04Rik	0	0.73845	0.762341	0.351532	0	0	0.149646	0.301724	0.128554	0.152005	0	0.156441	0.16834	0	0.253301	0.499431	0.252722	0.341256	0	0.60703	0.203799	0.499431	0.252722	0.341256	0	0.158986	0	0.300109	0	0
Theria	1700018B08Rik	0	0	0	0.102497	0.487931	0.0892097	0	0	0	0.177295	0.0958262	0.182469	0	0	0	0.0582523	0.0982632	0.0663386	0	0	0	0.0582523	0.0982632	0.0663386	0.814703	0.0927183	0.330327	0.262529	0.306338	0
pseudogene	1700018B24Rik	0	0	0	0.0284066	0	0	0	0	0	0.0737103	0	0	0	0	0	0	0.0136187	0.0183869	0	0	0	0	0.0136187	0.0183869	0.0205281	0.0770954	0.0457745	0.0242548	0	0
Eutheria	1700018C11Rik	0	0	0	0	0.365376	0	0.163366	0	0	0.663755	0	1.02469	0	0	0	0.109043	0.0919614	0.372538	0	0	0	0.109043	0.0919614	0.372538	0.970481	0.173559	0.309197	0.982857	0.573384	1.54359
Others	1700018F24Rik	0	0	0.0709413	0	0.0934359	0	0	0	0	0	0	0	0	0	0	0	0.0470424	0	0	0	0	0	0.0470424	0	0.354571	0	0	0	0	0
ncRNA	1700018G05Rik	1.77611	0.822195	4.62122	7.76272	7.39081	14.3077	34.212	24.293	20.0274	16.976	13.6612	11.783	24.2655	21.2459	30.0431	4.41025	3.49971	4.43158	25.2705	16.0243	20.6431	4.41025	3.49971	4.43158	24.4084	17.7556	20.9707	7.01504	6.36442	7.34479
ncRNA	1700018L02Rik	11.1877	7.80467	6.03843	7.49217	8.3631	11.6177	7.03867	5.61807	8.12654	11.5447	11.0302	10.7318	8.37233	8.26699	9.26738	9.05462	8.42138	9.19678	7.78705	8.52743	9.3869	9.05462	8.42138	9.19678	8.21421	8.80298	12.3504	9.48487	10.8962	8.4007
Others	1700019A02Rik	0	0	0	0.211746	0	0.184296	0.18028	0	0	0	0.197965	0	0	0	0	0.240658	0.101478	0	0	0.121873	0.122754	0.240658	0.101478	0	0.305981	0.574572	0.682416	0.542295	0	0.21292
Tetrapoda	1700019B03Rik	0	0	0.0461043	0.127558	0.0607234	0.0555111	0.0543011	0	0	0.0551632	0	0.0567732	0.0610913	0	0	0.144997	0.122299	0.330248	0	0.110159	0.0369797	0.144997	0.122299	0.330248	0	0	0.0513868	0.0544554	0.190635	0.256568
ncRNA	1700019B21Rik	0	0	0	0	0	0	0	0	0	0	0.214626	0.204296	0	0	0	0	0	0	0	0	0	0	0	0	0	0	0	0	0	0
ncRNA	1700019C18Rik	0	0	0	0	0.411855	0	0.368296	0	0	0	0	0	0	0	0	0	0.414442	0	0	0	0	0	0.414442	0	0.624955	0.391181	0	0.369206	0	0
Amniota	1700019D03Rik	0.33231	0.769164	0.205864	1.42393	0.542283	1.23934	0.606162	1.34444	1.87473	1.60092	1.73063	1.77438	2.25029	1.47317	1.84692	0.566463	0.546002	1.01372	1.83929	1.14754	2.14641	0.566463	0.546002	1.01372	1.7491	3.34888	2.17979	1.45881	1.13478	2.14788
ncRNA	1700019E08Rik	0	0	0	0	0	0	0	0	0	0	0	0	0	0	0	0	0	0	0	0	0	0	0	0	0	0	0	0	0	0
Others	1700019G17Rik	0.487512	0.338539	0.562121	0.564018	0.715996	1.09784	0.743821	0.242087	0.636119	0.623353	0.585902	0.529984	0.675334	1.32198	0.873158	1.06118	0.841241	1.19523	0.785771	0.782293	0.454214	1.06118	0.841241	1.19523	2.77116	2.24553	3.48664	3.66622	3.08356	2.90008
ncRNA	1700019G24Rik	0.447346	1.72566	0.831349	0	0.547481	0.250245	0	0.24675	0.21024	0.248619	0	0	0.137684	0.165208	0	0.81687	0	0.372106	0	0	0.333333	0.81687	0	0.372106	0.207739	0.260038	0.231651	0.490859	0	0.578174
Gnathostomata	1700019L03Rik	2.09117	2.56678	2.51733	0.366567	0.349005	0.319047	0.676202	0.734219	1.20674	0.845464	0.856776	0.217535	1.19966	1.43996	1.08601	1.21532	1.37653	1.5422	1.20263	1.02005	1.55862	1.21532	1.37653	1.5422	0.750525	1.32644	0.836806	0.886779	0.791318	0.491539
ncRNA	1700019M22Rik	0	0	0	0.674941	0.214202	0.39163	0	0	0.329066	0	0.420677	0.200235	0	0	0	0.383544	0.215635	0.29119	0	0	0	0.383544	0.215635	0.29119	1.13785	0.203492	2.1752	0.768241	0.672249	0.678673
Amniota	1700019N19Rik	0	0	0	0.124816	0.475344	0.108635	0	0.107136	0	0.971532	0.116693	0.666591	0	0	0	0	0.119655	0.161564	0	0	0	0	0.119655	0.161564	0.631326	0.903244	0.905078	0.106563	0	0.376556
Mammalia	1700019O17Rik	0.0460874	0	0	0	0	0.103129	0.0504404	0.101712	0	0.204966	0	0.0527369	0	0	0	0.101016	0.0568022	0.0766923	0	0	0.0343506	0.101016	0.0568022	0.0766923	0.171247	0.375162	0.477333	0.252919	0.354165	0.417073
Theria	1700020A23Rik	0	0	0	0.179984	0.265069	0	0	0	0.203731	0	0.260476	0	0	0.206892	0.0864598	0.316632	0.267009	0.116481	0	0.320673	0	0.316632	0.267009	0.116481	0.603863	0.505807	1.09444	0.475661	0.896412	0
Others	1700020D05Rik	0.171375	0	0	0.220299	0.838979	0.671092	0.750246	0	0.564011	0.285796	0.514905	0.0980455	1.10778	1.77281	0.582083	0.688613	1.10878	0.499038	0.813057	0.887751	1.27726	0.688613	1.10878	0.499038	0.716338	0.996402	1.24247	0.564257	0.877881	0.443085
uncertain	1700020D14Rik	0	0	0	0	0	0	0	0	0	0	0	0	0	0	0	0	0	0	0	0	0	0	0	0	0	0	0	0	0	0
ncRNA	1700020G17Rik	0	0	0	0	0	0	0	0	0	0	0	0	0	0	0	0.250684	0	0	0	0	0	0.250684	0	0	0.159364	0	0	0	0.439382	0
ncRNA	1700020I14Rik	8.55874	13.4026	12.9897	11.5576	14.6108	13.1869	21.5529	16.6994	20.0599	19.9754	23.4469	21.8827	13.0751	18.7985	15.3724	19.3722	19.7214	18.707	20.0042	18.384	17.1918	19.3722	19.7214	18.707	18.0687	18.4263	18.6178	21.4645	17.7319	18.9193
Tetrapoda	1700020L24Rik	1.5365	1.25955	1.07083	1.72824	1.17532	1.71909	4.20405	2.86095	4.06336	3.09614	1.38494	1.42843	4.43388	4.25735	4.03265	2.03455	1.00591	1.03865	2.73357	1.84765	2.64813	2.03455	1.00591	1.03865	3.92479	3.57333	2.58598	1.5809	1.22978	2.73111
ncRNA	1700020M21Rik	0	0	0	0	0	0	0	0	0	0	0	0	0	0	0	0	0	0	0	0	0	0	0	0	0	0	0	0	0	0
ncRNA	1700020N01Rik	0	0	0	0.104764	0	0	0	0	0	0	0.0979458	0.0932522	0	0	0	0.0595407	0	0	0	0	0	0.0595407	0	0	0.302808	0.189538	0.253225	0.17889	0.104371	0
Others	1700020N15Rik	0	0	0	0	0	0	0	0	0	0	0	0	0	0	0	0	0	0	0	0	0	0	0	0	0	0.236609	0	0	0.260543	0
ncRNA	1700020N18Rik	0	0	0.565679	0	0	0	0	0	0	0	0	0	0	0	0	0.148224	0.249994	0	0	0	0	0.148224	0.249994	0	0	0	0	0	0	0
Craniata	1700021F05Rik	19.4128	19.401	17.4784	13.5764	12.5567	15.1926	15.8522	17.2026	15.0377	13.7545	12.9346	13.2352	15.9137	11.8167	12.982	12.7126	10.9697	13.222	13.9977	14.5887	13.6434	12.7126	10.9697	13.222	14.5749	16.9593	14.8972	13.4676	16.101	13.9128
Craniata	1700021F07Rik	0	0	0	0.204993	0	0.178419	0	0	0	0.177276	0	0.54735	0	0	0	0.116493	0	0.132663	0	0	0	0.116493	0	0.132663	0.444337	0	0	0.350003	0.204184	0.412262
Craniata	1700021K19Rik	11.5945	11.4681	11.7188	7.15205	8.00315	8.37671	9.37753	9.99023	9.79868	9.86734	8.55223	8.66188	10.0904	10.8734	10.1559	9.56552	9.19829	7.54419	9.74462	10.2493	10.1474	9.56552	9.19829	7.54419	10.6433	11.5027	11.6813	10.1328	9.57232	10.319
ncRNA	1700021N21Rik	0.0995828	0.153663	0	0	0.121879	0.111417	0	0	0	0.110712	0	0.227885	0.0613046	0	0	0.218254	0.184077	0.0828503	0	0	0	0.218254	0.184077	0.0828503	0	0	0	0	0	0
pseudogene	1700022A21Rik	0.0561852	0	0	0	0.412588	0.31431	0.307459	0.433986	0.422684	0.249871	0.135049	0.321454	0.830168	0.581258	0.79807	0	0.0692458	0.186989	0.0444283	0.0415815	0.0418763	0	0.0692458	0.186989	0.260955	0.261346	0.407342	0.369996	0.0719586	0.290541
ncRNA	1700022A22Rik	0	0	0	0	0	0	0	0	0	0	0.128844	0	0	0	0	0	0	0	0	0	0	0	0	0	0	0	0	0.117658	0	0
ncRNA	1700022E09Rik	0	0	0	0	0	0	0	0	0	0	0	0	0	0	0	0	0	0	0	0	0	0	0	0	0	0	0	0	0	0
ncRNA	1700022H01Rik	0.435726	0.672353	0.404895	0	0.533282	0.162502	0.476881	0.16025	0.136552	0.645856	1.04733	0.498529	0.357631	0.643821	0.179376	0.53051	0.268446	0.241661	0.689021	0.322399	0.10824	0.53051	0.268446	0.241661	0.269803	0.675517	0.300858	0.956353	0.37195	0
ncRNA	1700022H16Rik	0	0	0	0	0	0	0	0	0	0	0	0	0	0	0	0	0	0	0	0	0	0	0	0	0	0	0	0	0	0
Theria	1700022I11Rik	0	0.0306541	0	0	0.048627	0	0	0	0.0560492	0	0.023875	0	0.0244617	0.0146813	0.0245384	0	0.0612147	0	0.0157095	0	0.0296143	0	0.0612147	0	0.0184543	0	0.102876	0	0	0
ncRNA	1700023C21Rik	0	0	0	0	0	0	0	0	0	0	0	0	0	0	0	0	0	0	0	0	0	0	0	0	0	0	0	0	0	0
ncRNA	1700023F02Rik	0	0	0	0	0	0	0	0	0	0.540467	0	0.556241	0	0	0	0	0	0	0	0	0	0	0	0	0	0	0	0	0	0
Others	1700023F06Rik	0.140435	0.10835	0.260996	0	0.257816	0.157124	0	0	0.198086	0.31227	0	0	0.0864569	0.0518858	0	0.0513001	0.25961	0.175264	0.0555233	0	0.052334	0.0513001	0.25961	0.175264	0.195674	0	0	0.308263	0	0.272323
ncRNA	1700024B18Rik	0	0	0	0	0	0	0	0	0	0	0	0	0	0	0	0	0	0	0	0	0	0	0	0	0	0	0	0	0	0
ncRNA	1700024F13Rik	0	0	0.2786	0	0	0.167722	0.328132	0.661586	0.281873	0	0.360323	0	0.461395	0.332246	0	0.438038	0.0923551	0.124711	0.355574	0.221833	0.446866	0.438038	0.0923551	0.124711	0	0	0	0	0.191946	0.581323
Craniata	1700024G13Rik	7.14048	11.2937	7.96228	1.37684	0.873919	2.39671	2.73522	1.18143	2.68386	0.793585	0.858157	0.816745	1.53802	2.37262	2.42445	2.08594	1.0992	3.56324	0.282207	2.90427	1.32999	2.08594	1.0992	3.56324	2.32061	3.32012	0	1.1751	2.74144	0.922755
ncRNA	1700024I08Rik	0	0	0	0	0	0	0	0	0	0	0	0	0	0	0	0	0	0	0	0	0	0	0	0	0	0	0	0	0	0
uncertain	1700024N05Rik	0	0	0	0	0	0	0	0	0.13487	0	0	0	0	0	0	0.104795	0	0	0	0	0	0.104795	0	0	0	0	0	0	0	0
Others	1700024P04Rik	0	0	0	0.985314	0.938108	1.42931	0	0	0	0.56799	0.307063	0.584566	0.314514	0	0	0.18662	0.157366	0.425051	0	0.377987	0.190381	0.18662	0.157366	0.425051	1.66092	2.3763	1.05849	1.1214	0	0.66044
Gnathostomata	1700024P16Rik	17.0123	13.2447	14.2602	7.16092	7.91061	6.56685	7.84862	7.65644	10.7635	6.67081	7.33805	7.32201	12.7569	14.51	14.1818	9.25595	8.20883	7.32397	13.8663	13.9772	13.7435	9.25595	8.20883	7.32397	10.3774	12.2483	12.5526	10.2786	8.98513	7.79416
ncRNA	1700025B11Rik	0	0	0.185866	0	0	0	0	0	0	0.444687	0	0	0	0	0	0	0.123212	0	0	0	0	0	0.123212	0	0	0	0.207162	0.21949	0	0
ncRNA	1700025C18Rik	0	0	0	0.179984	0	0	0	0	0	0	0	0	0	0	0	0	0	0	0	0	0	0	0	0	0	0	0	0	0	0
Others	1700025F22Rik	0	0	0	0.209772	0	0	0	0	0.153415	0	0	0.186702	0	0	0	0	0	0	0	0	0	0	0	0	0	0	0	0	0.417883	0
ncRNA	1700025F24Rik	0.202331	0.0780526	0	0.260093	0.247632	0	0	0	0	0	0	0	0	0	0.0624741	0	0	0	0.079992	0.0748621	0	0	0	0	0	0	0	0.111028	0.129552	0
Craniata	1700025G04Rik	2.71174	3.93558	3.82065	1.35667	1.35446	1.2628	1.82082	1.43154	1.37169	1.18976	1.4093	1.43415	1.25444	1.28913	1.32174	1.77784	1.71191	1.50627	1.50111	1.68166	1.49136	1.77784	1.71191	1.50627	1.30041	1.38929	1.19934	1.29516	1.48326	1.12758
ncRNA	1700025J12Rik	0	0	0	0	0	0	0	0	0	0	0	0	0	0	0	0	0	0.136072	0	0	0	0	0	0.136072	0	0	0	0	0	0
ncRNA	1700025K24Rik	0	0	0	0	0	0	0	0	0	0	0	0	0	0	0	0	0	0	0	0	0	0	0	0	0	0	0	0	0	0
ncRNA	1700025M24Rik	0	0	0	0	0	0.20998	0	0	0	0	0	0.21469	0	0	0	0	0	0	0	0	0	0	0	0	0	0	0	0.205956	0.961174	0
ncRNA	1700025N23Rik	0	0	0	0	0	0	0	0	0	0	0	0	0	0	0	0	0	0	0	0	0	0	0	0	0	0	0	0	0	0
Gnathostomata	1700026D08Rik	2.50024	4.59996	2.91905	1.73062	1.88309	1.43454	2.66623	2.12222	3.49656	0.784041	0.924565	1.02699	6.5517	4.68989	5.54284	2.71658	1.89623	2.77364	4.51171	6.40501	4.73037	2.71658	1.89623	2.77364	5.71687	7.15678	7.43659	2.18122	2.70946	2.48634
ncRNA	1700026D11Rik	0	0	0	0	0	0.121436	0	0	0	0	0.130442	0	0	0	0	0.0792925	0.066875	0	0	0	0	0.0792925	0.066875	0	0	0	0	0.119117	0	0
ncRNA	1700026F02Rik	0	0	0	0	0	0.279735	0	0	0	0	0	0	0	0	0	0	0	0	0	0	0	0	0	0	0	0	0	0	0	0
ncRNA	1700026J14Rik	0.354764	0.0912371	0	0.152014	0.289462	0	0.129424	0.782871	0.333561	0	0	0	0.363987	0.262114	0.365127	0	0.145721	0.295147	0.467511	0	0.0881313	0	0.145721	0.295147	0.329518	0.962531	0	0.51912	0	0.152866
Gnathostomata	1700026L06Rik	3.13463	6.21891	4.99342	2.87821	1.64419	2.17108	0.653465	0.494074	1.26302	1.16157	1.07636	1.53703	0.826971	0.882213	1.01391	2.61702	1.74727	2.11105	0.236039	1.32533	0.667441	2.61702	1.74727	2.11105	0.831841	1.21492	1.08219	1.96571	1.52903	1.54359
ncRNA	1700027A15Rik	0	0	0	1.68193	1.60135	1.46389	0	0	0.614778	1.4542	0.786234	1.49666	0	0	0	1.67229	0.201431	2.1765	0	0	0	1.67229	0.201431	2.1765	6.07485	4.9432	5.75931	6.10105	5.86101	5.49542
ncRNA	1700027F06Rik	0	0	0	0	0	0	0	0	0	0	0	0	0	0	0	0	0	0	0	0	0	0	0	0	0	0	0	0	0	0
ncRNA	1700027F09Rik	0	0	0	0.159561	0	0.277752	0	0	0	0	0.149176	0	0	0	0	0.0906784	0	0	0	0	0.0925059	0.0906784	0	0	0	0	0	0	0.158945	0
ncRNA	1700027H10Rik	0	0	0	0	0	0	0.402198	0	1.0364	0	0	0.210218	0.226207	0.271471	0.567289	0	0	0	0	0	0	0	0	0	0	0	0	0	0	0
ncRNA	1700027I24Rik	0	0	0	0	0	0	0	0	0	0	0	0	0	0	0	0	0	0	0	0	0	0	0	0	0	0	0	0	0	0
ncRNA	1700027J07Rik	0	0.125903	0.303278	0	0	0.182578	0	0	0.153447	0	0	0.0933609	0.150693	0.12058	0.201553	0.0596101	0.201106	0.13577	0.129035	0.0603813	0.0608114	0.0596101	0.201106	0.13577	0.0757901	0	0.169013	0	0	0
pseudogene	1700028B04Rik	0	0	0	0.25712	0	0	0	0	0	0	0	0	0	0	0.123504	0	0	0	0	0	0.149052	0	0	0	0	0	0	0	0	0
ncRNA	1700028D13Rik	0	0	0	0	0	0	0	0.21695	0	0	0	0	0	0	0	0	0	0	0	0	0	0	0	0	0	0.475102	0	0.215788	0	0
ncRNA	1700028E10Rik	0.564895	0.212873	0.764221	0.352626	0.249751	0.510781	0.200362	0.302925	0.0843012	0.442896	0.217993	0.257582	0.115489	0.269669	0.370759	0.686376	0.51642	0.0936438	0.0711278	0.0679253	0.195741	0.686376	0.51642	0.0936438	0.209116	0.106642	0.0388568	0.247067	0.349805	0.242773
ncRNA	1700028I16Rik	0	0.0632464	0.152349	0	0	0.0917167	0.0897176	0	0	0.455691	0	0	0.0504662	0	0	0.0598892	0	0.204608	0	0.121328	0	0.0598892	0	0.204608	0.0761451	0	0.0849026	0	0	0.105973
ncRNA	1700028J19Rik	0.426437	0.712854	0.264175	1.18771	1.30478	0.636151	0.311143	0.392122	0.467831	0.395092	0.341667	0.487947	1.05012	0.840285	1.31676	0.675025	0.832113	0.591329	1.51739	0.84156	0.582686	0.675025	0.832113	0.591329	1.32038	1.15706	1.47222	1.24807	0.546134	1.92948
Craniata	1700028K03Rik	0.120952	0.0373272	0.134872	0.0621923	0.148032	0.0541336	0.185327	0.0266942	0.292999	0.0806889	0.0581466	0.0553638	0.238294	0.321787	0.3735	0.176742	0.104356	0.060383	0.191292	0.143234	0.180304	0.176742	0.104356	0.060383	0.404488	0.0843951	0.0250542	0.0265526	0.15492	0.340258
ncRNA	1700028M03Rik	0	0	0	0	0	0	0	0	0	0	0	0	0	0	0	0	0	0	0	0	0	0	0	0	0	0	0	0	0	0
Craniata	1700028P14Rik	1.3665	3.32509	3.32103	0.135123	0.643249	0.117607	0.460173	0.463932	0.889525	0.81803	0.631647	0.60136	0.776519	0.931992	1.0386	0.921511	2.00777	1.57415	0.166229	0.777838	0.861743	0.921511	2.00777	1.57415	0.683456	0.977826	0.108869	0.115362	0.538434	0.679414
ncRNA	1700028P15Rik	0	0	0	0	0.13101	0	0	0	0	0	0	0	0	0	0	0	0	0	0	0	0	0	0	0	0	0	0	0	0.137078	0
ncRNA	1700029B22Rik	0	0	0	0	0.173092	0	0.154785	0	0	0	0	0.161813	0	0	0	0	0.261399	0	0	0	0	0	0.261399	0	0	0	0.292956	0.155207	0	0
Others	1700029F12Rik	0	0	0	0.456807	0.822098	0.496987	0	0	0	0.666503	0.538182	0.508261	0	0.131284	0.0548595	0.770078	0.698779	0.377355	0	0	0	0.770078	0.698779	0.377355	1.97018	1.9545	2.37356	1.07866	0.860241	1.75951
Amniota	1700029H14Rik	0	0	0	0.63097	0.826012	0.480527	0	0.0676945	0	0.994526	0.478827	0.702057	0	0	0	0.457415	0.219223	0.510482	0	0	0	0.457415	0.219223	0.510482	1.68194	1.8805	0.988768	1.56172	1.10234	1.46852
Tetrapoda	1700029I15Rik	3.01655	0.332481	1.60178	0.55396	1.58226	0.482148	0.943277	0	3.23888	0.957785	0	0.492869	2.65178	0.636284	1.06404	1.88815	1.59182	0.716752	0.681198	2.23037	2.24724	1.88815	1.59182	0.716752	0.40011	2.50443	0.892652	0.945495	1.65418	0.556841
ncRNA	1700029J03Rik	0	0	0	0	0	0	0	0	0	0	0	0	0	0	0.0736474	0	0	0	0	0	0	0	0	0	0	0	0	0	0	0
Craniata	1700029J07Rik	5.93044	3.74554	3.79349	2.16293	4.18614	2.43805	3.98491	4.07873	5.18817	2.57618	2.51942	2.2726	5.62115	5.99303	5.79208	2.92222	3.41679	2.54754	4.14435	4.47097	4.5642	2.92222	3.41679	2.54754	4.48411	5.77392	4.57096	3.14863	3.21501	3.49475
ncRNA	1700029M20Rik	0	0	0	0	0.0976545	0.0595125	0	0	0.050023	0.0887148	0	0.0913042	0	0	0	0.0194295	0.0327797	0.0442582	0	0.0196822	0.0198252	0.0194295	0.0327797	0.0442582	0.123536	0.0309258	0.0826388	0.116771	0.102198	0.0343815
ncRNA	1700029N11Rik	0	0	0	0	0	0	0	0	0	0	0	0	0	0	0	0	0	0	0	0	0	0	0	0	0	0	0	0	0.246912	0
Others	1700029P11Rik	0	0	0	0	0.104234	0.0952872	0	0	0	0	0	0	0.0524306	0	0	0	0.26239	0.141715	0.0673426	0	0	0	0.26239	0.141715	0.316436	0	0.0882078	0.186942	0	0.330293
ncRNA	1700030A11Rik	0	0	0	0	0	0	0	0	0	0	0	0	0	0	0.0630204	0	0	0	0.0806916	0.0755167	0	0	0	0	0	0	0	0	0	0
ncRNA	1700030C10Rik	0.275979	0.603293	0.341935	1.0643	0.281474	0.360238	1.20818	0.558315	0.821853	1.07395	1.05031	0.473696	0.538044	0.373894	0.624949	2.18437	2.69279	2.41105	2.69154	2.14464	2.46837	2.18437	2.69279	2.41105	1.79455	2.40701	3.38238	2.42324	1.76733	1.78393
ncRNA	1700030F04Rik	0	0	0	0	0	0	0.354688	0	0	0	0	0	0	0	0	0	0	0	0	0	0	0	0	0	0	0	0	0	0	0
Gnathostomata	1700030F18Rik	0	0	0	0	0.204488	0	0.182861	0	0	0	0	0	0.617089	0.12343	0.309511	0	0	0.138994	0.264199	0.618089	0	0	0	0.138994	0.465542	0	0.173047	0.183353	0	0.215968
Tetrapoda	1700030J22Rik	1.97202	2.18469	1.7855	1.6575	2.32071	2.74382	3.45878	3.68268	2.40147	2.72671	2.12693	2.7195	3.11313	2.6905	3.12288	1.42235	2.05668	1.70394	2.93894	3.3308	2.8455	1.42235	2.05668	1.70394	3.0062	3.20475	2.95893	2.24773	1.71628	1.6343
Craniata	1700030K09Rik	6.13542	4.87933	5.75977	4.12549	4.50546	3.94271	3.82234	3.95808	4.55682	3.74318	3.81918	4.06845	3.95173	3.8598	4.54706	4.34477	4.18825	4.45048	4.5034	3.88894	4.43233	4.34477	4.18825	4.45048	3.91654	4.17121	4.07342	3.72968	3.38515	3.41688
ncRNA	1700030L20Rik	0.178817	0.137963	0.41541	0.45973	0.218852	0.6002	0.587118	0.591925	0.588496	0.198803	0.214905	0.306907	1.15588	0.924887	1.38035	1.04511	0.661096	0.669478	0.989751	0.926291	0.999534	1.04511	0.661096	0.669478	0.332195	0.727765	0.463006	0.0981259	0.801494	0.577904
ncRNA	1700030M09Rik	0	0	0	0	0	0	0	0	0	0	0	0	0	0	0	0	0	0	0	0	0	0	0	0	0.170675	0	0.0951532	0	0	0
ncRNA	1700030N03Rik	0	0	0	0	0	0	0	0	0	0	0	0	0	0	0	0	0	0	0	0	0	0	0	0	0	0	0	0	0	0
ncRNA	1700030O20Rik	0	0	0	0	0	0	0	0	0	0	0	0	0	0	0	0	0	0	0	0	0	0	0	0	0.165867	0	0	0	0	0
ncRNA	1700031A10Rik	0	0	0	0	0	0	0	0	0	0	0	0	0	0	0	0	0	0	0	0	0	0	0	0	0	0	0	0	0	0
Others	1700031F05Rik	0	0	0	0	0	0	0	0	0	0	0	0	0	0	0	0	0	0	0	0	0	0	0	0	0	0	0	0	0	0
ncRNA	1700031M16Rik	0	0	0	0.578728	0.413251	0.377778	0	0.124186	0	0.375381	0.541064	0.386336	0	0	0	0.246672	0.48543	0.46819	0	0	0	0.246672	0.48543	0.46819	1.9863	0.78524	2.33141	1.7293	1.87366	2.3279
ncRNA	1700031P21Rik	0	0	0	0.853827	0	0	0	0	0	0.737914	0	0	0	0	0	0.484902	0	0.552213	0	0	0	0.484902	0	0.552213	0.61652	0	0	1.45689	0	0.858023
Gnathostomata	1700034E13Rik	0	0.392817	0	0.654487	0.623131	0.854465	0	0	0	0	0.611893	0	0	0	0	0.557825	0.783969	0.211753	0	0	0	0.557825	0.783969	0.211753	0.236412	1.18383	1.84562	0.279332	0.651746	0.658039
ncRNA	1700034G24Rik	0	0	0	0	0	0	0	0	0	0.183566	0.0991914	0	0.101628	0.0609824	0.101946	0	0	0.137354	0	0	0.0615113	0	0	0.137354	0.306709	0.28797	0.41244	0	0.211425	0
ncRNA	1700034H15Rik	0.302914	0.168789	0.156378	0.194695	0.205963	0.0564852	0.202598	0.0928527	0.158268	0.0748448	0.202249	0.0962865	0.528411	0.522347	0.415738	0.356573	0.300767	0.182031	0.252849	0.286481	0.301042	0.356573	0.300767	0.182031	0.203229	0.469692	0.313731	0.203182	0.301772	0.217568
Others	1700034I23Rik	0	0	0	0.0419936	0.0399817	0.182749	0	0.0360485	0	0.0726431	0.117782	0.0747631	0.0201124	0	0.0201754	0.119339	0.120792	0.108724	0	0	0	0.119339	0.120792	0.108724	0.576579	0.417885	0.507514	0.430266	0.460254	0.337868
Theria	1700034J05Rik	0	0	0	0.147694	0.280884	0.171396	0	0	0	0.29741	0.0920016	0	0	0	0	0.0837581	0.0942868	0.06359	0	0	0	0.0837581	0.0942868	0.06359	0.461466	0.133439	0.19789	0.461362	0.391917	0.247246
ncRNA	1700034K08Rik	0	0	0	0	0	0	0	0	0	0	0	0	0	0	0	0	0	0	0	0	0	0	0	0	0	0	0	0	0	0
Mammalia	1700034O15Rik	0.259765	0.100208	0	1.33569	1.43066	0.435952	0.2843	0	0	0.288784	0.468286	0.297212	0.71959	0.191919	0.481229	0.284651	0.320089	0.432219	0.102695	0.288316	0.0967958	0.284651	0.320089	0.432219	0.361914	1.05716	0.403563	1.56793	0.665258	0.671577
ncRNA	1700034P13Rik	1.73391	2.75915	1.51052	1.11445	1.92318	1.81872	1.77908	2.21226	2.75155	2.46999	3.38626	3.1621	2.16833	3.28332	2.0078	3.68165	3.07191	2.07382	3.47058	2.68678	3.15007	3.68165	3.07191	2.07382	1.71132	2.39439	3.03047	2.67618	2.42889	1.89134
ncRNA	1700036G14Rik	0.830939	0.961644	0.386072	2.40335	1.27123	0.464843	0.227355	1.14591	0.195275	2.77102	1.2483	2.85189	0.127867	0.153448	0.128267	2.42787	2.0474	1.20964	0.656936	0	0.1548	2.42787	2.0474	1.20964	0	0	0	1.36773	2.39357	0.537008
Mammalia	1700037C18Rik	10.0904	8.75061	7.3412	7.34014	8.71167	8.75152	6.93422	7.33634	9.4147	6.95709	6.48642	5.10159	8.76413	8.55409	9.17803	6.80037	6.21761	7.09357	8.78276	6.4253	8.80295	6.80037	6.21761	7.09357	10.608	7.54946	8.5874	8.58477	8.51475	6.97718
Craniata	1700037H04Rik	21.4266	19.0265	16.2789	16.2835	13.5242	18.3942	18.4358	21.2638	20.8456	16.6305	16.2765	14.6487	27.3776	20.5628	24.9667	11.1744	10.7121	10.5953	21.7378	18.9983	24.3058	11.1744	10.7121	10.5953	27.4137	16.8457	21.424	14.6423	12.1674	14.1983
Others	1700039E15Rik	0	0	0	0.235274	0.168002	0	0	0.100981	0	0.305238	0.0549905	0	0	0	0	0.10029	0.253772	0.304564	0	0	0	0.10029	0.253772	0.304564	0.510047	0.744931	0.521291	0.451982	0.351619	0.414075
ncRNA	1700039E22Rik	0.369753	0	0.343591	0.475311	0.150846	0	1.21403	0.135991	0.463534	0	0	0	1.06222	1.1838	1.14166	0.27012	0.227814	0.307616	0.974523	0.5472	1.0104	0.27012	0.227814	0.307616	0.228959	0.286627	0.382958	0	0.473477	0
Craniata	1700040L02Rik	12.1633	15.8492	15.3214	2.86655	2.64651	4.15824	7.39565	5.36861	5.21057	3.45593	3.57332	3.47947	5.07536	5.04322	5.42511	3.30773	2.91479	4.32911	4.6487	5.70099	5.23786	3.30773	2.91479	4.32911	5.46094	6.05059	4.96909	3.78241	2.94244	3.14487
uncertain	1700041A01Rik	0	0	0	6.45233	2.55967	2.33995	1.37337	0	0.392985	2.78903	1.0054	2.39202	1.02958	0.30881	0	4.88731	3.86282	3.13073	1.98362	1.23711	1.24645	4.88731	3.86282	3.13073	0.388368	1.94474	1.73288	1.37662	0.535221	2.7025
ncRNA	1700041C23Rik	0	0	0	0	0	0	0	0	0	0	0	0	0	0	0	0.524142	0	0.29845	0	0	0	0.524142	0	0.29845	0	0	0.37166	0	0	0
ncRNA	1700041M19Rik	0	0	0	0	0	0	0	0	0	0	0	0	0	0	0	0	0	0	0	0	0	0	0	0	0	0.175636	0	0.0828846	0	0
Eutheria	1700042G07Rik	0	0	0	0.473345	0.450668	0.411983	0.403004	0	0	0	1.32762	0.421178	0	0	0	0	0.680193	0	0	0	0	0	0.680193	0	4.10293	1.28409	3.81375	0	2.35613	1.42753
ncRNA	1700042G15Rik	0	0	0	0	0.048092	0.13192	0	0	0	0.131095	0	0.131469	0	0	0	0	0.024212	0.032694	0	0	0	0	0.024212	0.032694	0	0.0914054	0.0406948	0	0.0490506	0
ncRNA	1700042O10Rik	0.0801909	0	0	0.103084	0	0	0	0	0.0754055	0	0	0	0	0.0592541	0	0	0	0.133437	0	0.118688	0.0597667	0	0	0.133437	0	0.186499	0.249164	0.176022	0.102697	0
ncRNA	1700044C05Rik	0	0	0	0	0	0	0	0	0	0	0	0	0	0	0	0	0	0	0	0	0	0	0	0	0	0	0	0	0	0
ncRNA	1700044K03Rik	0	0	0	0	0	0	0	0	0	0	0	0	0	0	0	0	0	0	0	0	0	0	0	0	0	0	0	0	0	0
ncRNA	1700045H11Rik	0	0	0	0	0	0	0	0	0	0	0	0	0	0	0.110557	0	0	0	0	0	0	0	0	0	0	0	0.370878	0	0	0
ncRNA	1700046C09Rik	0	0	0	0	0	0	0	0	0	0	0	0	0	0	0	0	0	0.161768	0	0	0	0	0	0.161768	0	0	0	0.213395	0	0
ncRNA	1700047A11Rik	0	0	0	0	0	0.187383	0	0	0	0	0	0	0	0	0	0	0.103177	0	0	0	0	0	0.103177	0	0	0	0	0	0	0
ncRNA	1700047E10Rik	0	0	0	0	0	0	0	0	0	0	0	0	0	0	0	0.139722	0	0	0	0	0.142538	0.139722	0	0	0	0	0	0	0	0
ncRNA	1700047G03Rik	0	0	0	0	0.268592	0	0	0	0	0	0	0	0	0	0	0	0	0	0	0	0	0	0	0	0	0	0.227294	0.120424	0	0.283691
Gnathostomata	1700047I17Rik2	0	0	0	0	0	0	0	0	0	0	0	0	0	0	0	0	0	0	0	0	0	0	0	0	0	0	0	0	0	0
ncRNA	1700047L14Rik	0	0	0	0	0	0	0	0	0	0	0	0	0	0	0	0	0	0	0	0	0	0	0	0	0.416769	0.52174	0	0	0	0
ncRNA	1700047M11Rik	0.144642	0	0	0.371868	0	0	0	0	0	0	0	0	0	0	0.0893174	0	0	0	0	0.107022	0.107793	0	0	0	0.134344	0	0.149807	0	0	0
ncRNA	1700048M11Rik	0.249134	0.961073	0.231506	0	0.609826	0	0.272665	0.274841	0.234166	0	0	0	0.920045	0.920045	0.461464	0.363945	0.153448	0.414466	0.196953	0.737153	0.55692	0.363945	0.153448	0.414466	0.231366	0	0.516062	0	0.637838	0.321997
ncRNA	1700048O20Rik	0.212657	0.328144	0.355698	0.16402	0.0520539	0.142757	0.232743	0.18773	0.159989	0.23644	0.357806	0.194672	0.0261849	0.09429	0.157601	0.186445	0.23589	0.389264	0.437219	0.314777	0.443805	0.186445	0.23589	0.389264	0.237052	0.197839	0	0.326768	0.217894	0.21994
ncRNA	1700049E15Rik	0	0	0	0.625815	0.595833	0.544688	0	0	0	0.324745	0.234034	0.222815	0	0	0	0.284531	0.179982	0.486041	0	0	0	0.284531	0.179982	0.486041	0	0	0	0.854874	0.374065	0.755206
ncRNA	1700049E22Rik	0	0	0	0	0	0	0	0	0	0	0	0	0	0	0	0	0	0	0	0	0	0	0	0	0	0	0	0	0	0
Others	1700049G17Rik	2.55674	2.59382	2.70399	1.32555	1.59052	1.8175	2.0407	1.8082	2.27172	1.38213	1.52788	2.10137	2.23511	2.48457	2.3817	1.47587	1.60182	1.66899	1.78727	1.62056	1.94783	1.47587	1.60182	1.66899	1.95521	2.36553	2.17989	1.62797	1.64648	1.68014
pseudogene	1700049L16Rik	0	0	0	0	0	0.259358	0	0	0	0.386566	0	0.265232	0	0	0	0.169348	0	0	0	0	0	0.169348	0	0	0	0.134773	0.600221	0	0	0
ncRNA	1700051A21Rik	0	0	0	0.0778479	0.148237	0	0	0	0	0.134661	0	0	0	0	0	0.0442447	0.037318	0.100773	0	0	0	0.0442447	0.037318	0.100773	0.337524	0.352114	0.125444	0.1994	0.07756	0.23487
ncRNA	1700052I22Rik	0	0	0	1.54046	0.488887	0	0	0	0	0	0	0	0.491629	0	0	0	0	0.332207	0	0	0	0	0	0.332207	1.11268	0	0	0.438226	1.0223	0
ncRNA	1700052K11Rik	4.71778	5.71638	4.35453	7.57058	6.54917	6.73087	6.44559	6.60363	6.75943	6.40725	6.35491	7.46381	6.39399	6.36453	7.09848	6.68566	5.60021	6.45454	6.53497	6.30389	5.8528	6.68566	5.60021	6.45454	4.79432	5.52319	6.59156	5.0044	5.27209	5.85368
ncRNA	1700054A03Rik	0.121119	0	0.225097	0.155696	0	0	0	0	0	0	0	0.13858	0	0	0.224382	0	0	0	0	0	0	0	0	0	0.112499	0	0.250888	0	0.155096	0.313135
ncRNA	1700054K19Rik	0	0	0	0	0	0	0	0	0	0	0	0	0	0	0	0	0	0	0	0	0	0	0	0	0	0	0	0	0	0
ncRNA	1700054M17Rik	0	0	0	0	0	0	0	0	0	0	0	0	0	0	0	0	0	0	0	0	0	0	0	0	0	0	0	0	0	0
ncRNA	1700055C04Rik	0	0	0	0	0	0	0	0	0	0	0	0	0	0	0	0	0	0	0	0	0	0	0	0	0	0	0	0	0	0
Others	1700056E22Rik	2.37931	2.04753	2.46607	1.52928	1.79202	1.63819	0.300466	0.706826	0.60234	2.34002	1.97966	0.732965	0.50703	0.608557	0.452106	3.81079	3.94711	3.88296	0.217079	0.60948	0.272813	3.81079	3.94711	3.88296	0.255008	0.106412	0.947801	1.60695	0.937541	0.9464
Others	1700057G04Rik	0	0	0	0	0	0.0921483	0	0	0	0	0	0	0	0	0	0	0	0.0685236	0	0	0	0	0	0.0685236	0.0765034	0.0957723	0.255906	0.180784	0	0.106471
ncRNA	1700057H15Rik	0	0	0	0	0	0	0	0	0	0	0	0	0	0	0	0	0	0	0	0	0	0	0	0	0	0	0	0	0	0
ncRNA	1700057H21Rik	0	0	0	0	0	0	0	0	0	0	0	0	0	0	0	0	0	0	0	0	0	0	0	0	0	0.267733	0	0	0	0
ncRNA	1700060C16Rik	0	0	0	0	0	0	0	0	0	0	0	0	0	0	0	0	0	0	0	0	0	0	0	0	0	0	0	0	0	0
ncRNA	1700060C20Rik	0	0.139207	0	0	0	0	0	0	0	0	0	0.206426	0	0	0	0	0.111151	0	0	0	0	0	0.111151	0	0	0.419567	0	0	0	0
ncRNA	1700061F12Rik	0	0	0	0	0	0.115016	0	0	0	0.228576	0	0	0	0	0	0	0.0633407	0	0	0	0	0	0.0633407	0	0	0.119536	0	0	0.131644	0
Others	1700061G19Rik	0.248581	0.0958943	0.14437	0.0798866	0	0.104296	0.102023	0.102866	0.14611	0.172741	0.0746875	0.10667	0.0765219	0.0688886	0.115142	0.113513	0.0382982	0.0517079	0.0245715	0.183982	0.16212	0.113513	0.0382982	0.0517079	0.144324	0.144539	0.225276	0.272839	0.119396	0.120515
ncRNA	1700061I17Rik	0	0	0	0	0	0	0.0435335	0	0	0	0	0	0	0	0	0	0	0	0	0	0	0	0	0	0	0	0	0.0436577	0	0
ncRNA	1700061J23Rik	0	0	0	0	0	0	0	0	0	0.464593	0	0	0	0	0	0	0	0.347675	0	0	0	0	0	0.347675	0	0	0	0.229316	0	0
ncRNA	1700063A18Rik	0	0	0	0	0	0	0	0	0	0	0	0	0	0	0	0	0	0	0	0	0	0	0	0	0	0	0	0	0	0
ncRNA	1700063D05Rik	0	0.106533	0	0.177499	0	0.154489	0.151122	0	0	0	0.165947	0	0.425	0	0.0852662	0.201742	0.255214	0	0.109175	0.102169	0.102904	0.201742	0.255214	0	0.128251	0.321107	0	0	0.353616	0.356979
ncRNA	1700063O14Rik	0	0	0	0	0	0	0	0	0	0	0	0	0	0	0	0	0	0	0	0	0	0	0	0	0	0	0	0	0	0
ncRNA	1700064J06Rik	0	0	0	0	0	0	0	0	0	0	0	0	0	0	0	0	0	0	0	0	0	0	0	0	0	0	0	0	0	0
ncRNA	1700064M15Rik	0	0	0	0	0	0	0.345909	0.523065	0.297138	0.351352	0	0	0.194555	0.350239	0.0975821	0.230882	0.389426	0	0	0.233847	0.117768	0.230882	0.389426	0	0	0	0	0	0	0.612811
Others	1700065D16Rik	0	0.170386	0	0.470885	0	0	0	0	0	0	0.265411	0	0	0	0.452305	0	0.225548	0	0	0.163371	0	0	0.225548	0	0	0.256757	0.379392	0	0.565443	0.473366
pseudogene	1700065I16Rik	0	0	0	0.147262	0.280435	0	0	0	0	0	0	0	0	0	0	0	0	0	0	0	0	0	0	0	0.202888	0.133203	0	0	0	0.148088
ncRNA	1700065J11Rik	0	0	0	0	0	0	0	0	0	0	0	0	0	0	0	0	0	0	0	0	0	0	0	0	0	0	0	0	0	0
ncRNA	1700065J18Rik	0	0	0	0	0	0	0	0	0	0	0	0	0	0	0	0	0	0	0	0.76868	0	0	0	0	0	0	0.358844	0	0	0
ncRNA	1700065L07Rik	0	0	0	0	0.197877	0	0	0	0	0	0	0	0	0	0	0	0.298812	0.269003	0	0	0	0	0.298812	0.269003	0	0	0.167452	0	0	0
ncRNA	1700065O20Rik	0	0.21605	0	0	0	0	0	0	0	0	0	0	0	0	0.0864598	0	0	0	0	0.103599	0	0	0	0	0	0	0	0	0	0
ncRNA	1700066B17Rik	0	0	0	0	0	0	0	0	0	0	0	0	0	0	0	0	0	0	0	0	0	0	0	0	0	0	0.220385	0	0	0
Amniota	1700066B19Rik	0.152056	0.0938531	0	0.430024	0.260541	0.306227	0.133135	0	0.0286001	0.371942	0.365488	0.382797	0.16851	0.179793	0.131474	0.31107	0.337347	0.253037	0.192388	0.202574	0.0680013	0.31107	0.337347	0.253037	0.0282503	0.0707315	0.0944919	0.300411	0.194757	0.353849
ncRNA	1700066J03Rik	0	0	0	0	0	0	0	0.491929	0.20957	0	0	0	0.27446	0.164682	0.6883	0.162854	0	0.18546	0.17626	0.494794	0.332272	0.162854	0	0.18546	0	0.518418	0.461826	0	0	0
Craniata	1700066M21Rik	6.26442	6.37366	6.16904	11.8386	15.8838	12.2306	8.76815	9.94232	7.22931	9.57364	10.5582	10.9954	8.68172	8.65035	8.33898	11.3786	11.4127	13.1866	8.03262	7.35195	7.32939	11.3786	11.4127	13.1866	6.63078	6.9948	6.85002	11.0944	11.8598	9.45406
ncRNA	1700066N21Rik	0	0	0	0	0	0	0	0	0	0	0	0	0	0	0	0	0	0	0	0	0	0	0	0	0	0	0	0	0	0
ncRNA	1700066O22Rik	0	0	0	0	0	0	0	0	0	0	0	0	0	0	0	0	0	0	0	0	0	0	0	0	0	0	0	0	0	0
ncRNA	1700067G17Rik	0	0	0	0.224419	0	0.195327	0	0	0.492368	0.194072	0	0	0.214927	0.386906	0.323401	0	0.215098	0.145232	0	0	0.1301	0	0.215098	0.145232	0.32429	0	0	0	0.223524	0
Gnathostomata	1700067K01Rik	0.158745	0.122477	0.147513	0	0.194287	0	0.173739	0.0875818	0	0.176491	0.0953916	0.272462	0.195457	0.293248	0.196069	0.173965	0.244544	0.396227	0.125524	0.176216	0.354941	0.173965	0.244544	0.396227	0.36864	0.184596	0.164414	0.174226	0.406599	0.410435
ncRNA	1700067P10Rik	0	0	0	0	0	0.132308	0	0	0	0	0	0	0	0	0	0	0	0.196765	0	0	0.0881313	0	0	0.196765	0.109839	0.275009	0	0.12978	0	0
ncRNA	1700069L16Rik	0	0	0	0	0	0.156028	0	0	0	0	0	0.159557	0	0	0	0	0	0	0	0	0	0	0	0	0	0	0	0	0	0
ncRNA	1700069P05Rik	0	0	0	0	0	0	0	0	0	0	0	0	0	0	0	0	0	0	0	0	0	0	0	0	0	0	0	0	0	0
Others	1700071K01Rik	0	0	0	0	0	0	0	0	0	0	0	0	0	0	0	0	0	0	0	0	0	0	0	0	0	0	0	0	0	0
ncRNA	1700071M16Rik	3.879	2.6363	1.88809	2.84936	1.35642	3.20331	12.9376	10.9036	17.6271	5.44182	5.9936	7.07994	10.9146	12.0768	9.75104	0.742019	1.25197	1.69008	9.85669	7.7903	8.80868	0.742019	1.25197	1.69008	9.69257	6.44192	10.3301	3.74998	2.95686	3.34218
ncRNA	1700072B07Rik	0	0	0	0	0	0	0	0	0	0	0	0	0	0	0	0	0	0	0	0	0	0	0	0	0	0	0	0.316102	0	0
uncertain	1700072I22Rik	0	0	0	0.154618	0.14721	0	0.394935	0.45707	0.113089	0.345399	0.124461	0.412877	0	0.0888667	0	0	0	0	0	0	0.0771815	0	0	0	0.961924	0.842948	0.858068	0	0.132618	0.155484
ncRNA	1700072O05Rik	0	0	0	0	0	0	0	0	0	0	0	0	0	0	0	0	0	0	0	0	0	0	0	0	0	0	0	0	0	0
pseudogene	1700073E17Rik	0.0159215	0	0.0295898	0	0.097431	0.0356271	0	0.0175696	0.0598952	0.0354054	0.0382695	0.0182193	0.00980255	0.0117665	0.0196665	0.0581644	0.00981227	0.105982	0.0251811	0.0353531	0.0118673	0.0581644	0.00981227	0.105982	0.0147904	0.0185157	0.0494702	0.0524266	0.0203934	0
ncRNA	1700074H08Rik	0	0	0	0	0	0	0	0	0	0	0	0	0	0	0	0	0	0	0	0	0	0	0	0	0	0	0	0	0	0
Others	1700074P13Rik	0	0	0	0	0.652241	0.0542049	0	0	0	0.215461	0.11645	0.166312	0	0	0	0.0353963	0.119421	0.0806196	0	0	0	0.0353963	0.119421	0.0806196	0.22502	0.676069	0.301066	0.212697	0.2482	0.250532
Others	1700080E11Rik	0	0	0	0.134517	0.128073	0.585397	0	0	0	0.349012	0.377289	0.239466	0	0	0	0.305793	0.19343	0.174121	0	0	0	0.305793	0.19343	0.174121	0.971988	1.2168	1.19219	1.14845	0.134005	0.270547
ncRNA	1700080N15Rik	0	0	0	0	0	0	0	0	0	0	0	0	0	0	0	0	0	0	0	0	0	0	0	0	0	0	0	0	0	0
Others	1700080O16Rik	0	0	0	0	0	0.0625608	0	0	0	0.124337	0.0672008	0	0	0	0	0	0	0	0	0	0	0	0	0	0	0	0.173738	0.184112	0.143228	0.289149
ncRNA	1700081H04Rik	0	0	0	0	0	0	0	0	0	0	0	0	0	0	0	0.0553526	0	0	0	0	0	0.0553526	0	0	0	0	0	0	0	0
Tetrapoda	1700084C01Rik	0.395838	0.69806	0.788205	0.0726916	0.346045	0.316341	0.185668	0.499189	0.0531769	0.0628713	0.0679608	0.323531	0.487394	0.37608	0.209537	0.2892	0.453006	0.470493	0.313008	0.251101	0.716498	0.2892	0.453006	0.470493	0.31517	0.394552	0.351406	0.310323	0.144847	0.146209
ncRNA	1700084D21Rik	0	0	0	0	0.344099	0	0	0	0	0	0.337892	0	0	0	0	0	0.346308	0	0	0	0	0	0.346308	0	0.522178	0.326849	0.291191	0	0	0
ncRNA	1700084E18Rik	4.82802	2.79373	1.9628	1.93947	2.21587	1.68805	2.31176	3.32865	1.98509	3.01848	2.1759	0.690349	2.97143	3.56548	2.60814	2.20391	1.67249	1.25492	4.77068	2.45498	3.14765	2.20391	1.67249	1.25492	2.24169	2.80631	1.25011	3.97299	1.54489	3.50979
ncRNA	1700084F23Rik	0	0	0	0	0	0	0	0	0	0	0	0	0	0	0	0	0	0	0	0	0	0	0	0	0	0	0.0861126	0	0.106478	0
pseudogene	1700084J12Rik	0	0	0	0	0	0	0	0	0	0	0	0	0	0	0	0	0	0	0	0	0	0	0	0	0	0	0	0	0	0
pseudogene	1700084M14Rik	0	0	0	0.252787	0.240676	0	0	0	0.369716	0	0	0	0	0	0	0	0	0	0	0	0	0	0	0	0.182635	0.685908	0.611011	0.431584	0	0
ncRNA	1700085C21Rik	0	0	0	0	0	0	0	0	0	0	0	0	0	0	0	0	0	0	0	0	0	0	0	0	0	0	0	0	0	0
ncRNA	1700086L19Rik	23.6591	21.1586	21.1934	14.1918	17.8272	15.3279	7.18044	7.19095	7.1091	15.6662	13.2502	14.4774	5.86382	6.38914	6.70606	14.4212	17.375	17.0658	5.67972	7.88464	4.9656	14.4212	17.375	17.0658	11.3319	9.92291	10.9504	15.0824	16.846	17.8223
ncRNA	1700086O06Rik	3.48392	3.17845	3.57699	3.86936	2.69461	3.20188	2.16189	3.09979	2.01753	3.1327	2.76996	3.67783	3.28121	3.44724	3.81502	4.48501	4.05965	3.68561	2.55219	2.75133	2.73363	4.48501	4.05965	3.68561	2.81542	2.43138	3.56406	4.20187	3.86111	3.2554
Craniata	1700088E04Rik	15.7865	17.5245	15.7836	13.1863	12.9622	12.2967	16.5485	13.4505	14.2812	9.62737	12.0079	11.0516	15.5419	12.502	14.6444	11.7282	12.8883	12.3586	12.0616	13.7533	14.3971	11.7282	12.8883	12.3586	9.65229	12.2383	10.7622	11.697	12.8814	7.92219
ncRNA	1700091H14Rik	0	0	0.0548509	0.0758788	0.0722435	0.132084	0	0	0	0	0.141881	0	0.0363401	0	0	0	0.0363742	0.049112	0	0	0.0879894	0	0.0363742	0.049112	0.109662	0.137283	0.122271	0.259142	0.151197	0.0763097
ncRNA	1700092C02Rik	0	0	0	0	0	0	0	0	0	0	0	0	0	0	0	0	0	0	0	0	0	0	0	0	0.830239	0	0	0	0	0
ncRNA	1700092C10Rik	0	0	0	0	0	0	0	0	0	0	0	0	0	0	0	0	0	0	0	0	0	0	0	0	0	0.221785	0	0	0	0
ncRNA	1700092E19Rik	0	0	0	0	0	0	0	0	0	0	0	0	0	0	0	0	0	0	0	0	0	0	0	0	0	0	0	0	0	0
ncRNA	1700092K14Rik	0.72508	0.279711	0	1.86415	3.54968	3.24499	0	1.19967	0.340661	1.20876	2.61425	2.48807	1.33866	1.33847	2.23809	2.11815	1.78587	1.80913	0	0.804299	1.08042	2.11815	1.78587	1.80913	2.01981	1.68569	2.62841	1.98875	1.39188	2.81101
Others	1700092M07Rik	2.35683	0	1.82505	2.52471	1.44225	1.31845	0.85981	2.59954	0.369071	0	0	0.898557	1.69208	1.74011	1.21241	1.4343	0.725553	0.980042	0.931427	0.871375	0.292642	1.4343	0.725553	0.980042	1.45889	3.1961	0.813665	1.72375	1.50795	0
Theria	1700093K21Rik	0	0	0	0.337468	0.2142	0	0	0	0.0822827	0.194577	0	0	0	0	0	0	0.10784	0.291223	0.0990291	0.0647563	0.0466704	0	0.10784	0.291223	0.232664	0.101756	0	0.288121	0	0.412449
Gnathostomata	1700094D03Rik	6.50494	9.142	8.92094	1.33667	1.80536	1.37984	2.75246	2.02805	2.3197	1.66699	0.755621	1.57729	3.51494	3.03805	3.49475	3.28627	3.1594	3.84306	2.31384	4.38501	3.37053	3.28627	3.1594	3.84306	1.81957	2.5872	2.42942	1.69869	2.41592	1.65696
ncRNA	1700094J05Rik	0.352235	0.815282	0.327312	0.226395	0.107775	0.29557	0.289128	0.19433	0.414011	0	1.16414	0.100758	0.379477	0.91093	0.326285	0.450333	0.488339	0.146527	0.487406	0.651651	0.459409	0.450333	0.488339	0.146527	0.654364	0.819178	0.27361	0.19329	0.563856	0
ncRNA	1700094M24Rik	0	0	0	0	0	0	0	0	0	0	0	0	0	0	0	0	0	0	0	0	0	0	0	0	0	0	0	0	0	0
ncRNA	1700095A21Rik	0	0	0	0	0.0988244	0	0	0	0	0	0	0.184784	0	0.0596641	0	0.0589913	0.0497548	0	0.0638477	0.119509	0	0.0589913	0.0497548	0	0.0750035	0.0938946	0.167259	0.0886199	0	0.104384
ncRNA	1700095B10Rik	0	0	0	0	0.114539	0	0	0	0	0	0	0	0.0510036	0	0	0.121054	0.153146	0	0	0.06131	0	0.121054	0.153146	0	0	0.0963389	0	0	0	0
ncRNA	1700095J12Rik	0	0	0	0	0	0	0.139307	0	0	0	0	0	0	0.0940411	0	0	0	0	0	0	0	0	0	0	0	0	0	0	0	0
ncRNA	1700096J18Rik	0	0.428669	0	0	0	0	0	0.306458	0.522189	0	0	0.317791	0	0	0.171517	0	0.342189	0	0.21961	0	0	0	0.342189	0	1.03193	0.645919	0.575449	0	0.711188	0
ncRNA	1700096K18Rik	2.75087	2.68546	2.24321	3.75268	3.91644	4.14557	3.748	4.39833	3.37876	3.12088	3.57592	3.14772	5.39176	4.14852	5.37398	3.60942	3.25194	4.57756	4.12852	4.98577	4.22612	3.60942	3.25194	4.57756	4.53698	5.22272	4.012	2.83436	3.59504	4.1369
uncertain	1700096P03Rik	0	0	0	0	0	0	0	0	0	0	0	0	0	0	0	0	0	0	0	0	0	0	0	0	0	0	0	0	0	0
ncRNA	1700097N02Rik	0	0.0840006	0	0	0	0	0	0	0.10237	0	0.130848	0	0.134049	0	0	0	0.134166	0	0.086087	0.0805654	0	0	0.134166	0	0	0.379799	0	0	0	0
ncRNA	1700099I09Rik	0	0	0	0.189457	0	0	0.161303	0	0.138564	0	0.354254	0.33725	0.272176	0.217768	0.273028	0.215331	0	0.245221	0.233058	0.109042	0.414204	0.215331	0	0.245221	0.273778	0	0.457937	0.323481	0.188715	0.190512
ncRNA	1700100I10Rik	0	0	0	0	0	0	0	0	0	0	0	0	0	0	0	0	0	0	0	0	0	0	0	0	0.10223	0.127982	0.227998	0	0	0.14228
ncRNA	1700100L14Rik	0	0	0	0	0	0	0	0	0	0.162137	0	0	0	0	0	0	0	0	0	0	0	0	0	0	0	0	0.151056	0	0	0
Gnathostomata	1700101E01Rik	2.97696	3.3341	3.65868	0.370338	0.940255	1.07443	1.36632	1.05961	2.07683	0.640581	1.73118	0.439518	1.35972	1.41912	1.00816	2.31518	1.36094	0.95875	1.13899	2.06084	1.43142	2.31518	1.36094	0.95875	0.802799	2.345	1.09407	1.26472	0.737871	0.868989
ncRNA	1700101I11Rik	1.97039	1.25194	2.04637	2.3839	1.56041	1.55615	1.64908	1.9183	1.63468	1.28855	0.975079	2.12186	1.71243	2.99726	1.86095	0.508045	1.0712	1.73571	1.92454	1.20072	2.41866	0.508045	1.0712	1.73571	1.72252	0.673865	1.68062	0.890414	1.03895	2.54709
ncRNA	1700101O22Rik	0	0	0	0	0	0	0	0	0	0	0	0.579507	0	0	0	0	0	0	0	0	0	0	0	0	0	0	0	0	0	0
ncRNA	1700102H20Rik	1.7496	0.80992	1.93491	2.69889	1.28479	1.56601	0.76594	3.47379	2.63051	4.6668	6.72865	4.0025	2.79951	5.16767	2.59225	2.04445	0.86188	2.91031	1.93616	2.64712	2.86269	2.04445	0.86188	2.91031	3.57414	2.44056	3.62416	1.15173	1.30601	1.3566
Gnathostomata	1700102P08Rik	0.31253	0.241127	0	0.100438	0	0.262253	0.0855121	0.344854	0	0.173733	0	0.178804	0.240504	0.230934	0.096503	0.0570822	0.240724	0.260024	0.0617814	0.346926	0.0582326	0.0570822	0.240724	0.260024	0.290305	0.0908559	0.161845	0	0.200124	0.101006
ncRNA	1700104L18Rik	0	0	0	0	0	0	0	0	0	0	0	0	0	0	0	0	0	0	0	0	0	0	0	0	0	0	0	0	0	0
ncRNA	1700105P06Rik	0.594957	0.306019	0.368573	0	0.485443	0	0	0.218797	0.559285	0.220454	0	0.453776	0.48829	0.439489	0.48982	0	0.488663	0.164975	1.09754	0.293437	0.591142	0	0.488663	0.164975	0.736749	0	1.43781	0.217625	0	0.512674
Amniota	1700106J16Rik	0.0688365	0	0	0	0.0842485	0	0	0	0	0	0.165458	0	0	0	0.0850223	0	0	0	0	0	0	0	0	0	0	0	0.14259	0.0755503	0	0
ncRNA	1700108F19Rik	0.105115	0	0	0	0	0	0	0	0	0	0	0	0	0.077666	0.129825	0	0.0647669	0	0	0.155568	0.0783403	0	0.0647669	0	0.0976365	0	0	0	0	0
ncRNA	1700108J01Rik	0	0	0	1.35326	0	0.294458	0	0	0	0.292533	0.316298	0.301071	0.161985	0	0	0	0.162095	0.218915	0	0	0	0	0.162095	0.218915	0	0.917903	0.545163	0.288779	0.336891	0
ncRNA	1700109G14Rik	0	0	0	0.150994	0	0	0	0	0	0.391754	0	0	0.0723089	0	0	0	0	0	0	0	0	0	0	0	0	0.273164	0	0.128909	0	0.15184
ncRNA	1700109G15Rik	0	0	0	0	0	0	0	0	0	0	0	0	0	0	0	0	0	0	0	0	0	0	0	0	0	0	0	0	0	0
Others	1700109H08Rik	0.136465	0.526436	0.126809	0	0	0.152682	0	0.301136	0.38491	0	0	0	0.336024	0.70575	1.0955	0.59815	0.168153	0.454121	0.323696	0.100974	1.01701	0.59815	0.168153	0.454121	0.253502	0.476028	0.565355	0	0.524222	0.176402
ncRNA	1700109I08Rik	0	0	0	0	0	0	0	0	0	0	0	0	0	0	0	0	0	0	0	0	0	0	0	0	0	0	0	0	0	0
ncRNA	1700109K24Rik	0.0788364	0	0.293049	0.101348	0.193003	0	0.0863465	0.0870025	0.296554	0.0876664	0.0947471	0.0902328	0.679479	0.407774	0.778978	0.691157	0.485784	0.524772	0.685717	0.408393	0.528815	0.691157	0.485784	0.524772	0.366157	0.458384	0.571604	0.259584	0.504817	0.203831
ncRNA	1700110C19Rik	0.134628	0	0	0	0	0	0	0	0	0	0	0	0.414377	0.0994647	0.49881	0	0	0	0.106446	0.0996156	0	0	0	0	0.125045	0	0	0.147746	0	0
ncRNA	1700110I01Rik	0	0	0	0	0	0	0	0	0	0	0	0	0	0	0	0.0340985	0	0	0	0	0	0.0340985	0	0	0	0.0542735	0	0	0	0
ncRNA	1700110I07Rik	0	0	0	0	0	0	0	0	0	0	0	0	0	0	0	0	0	0	0	0	0	0	0	0	0	0	0	0	0	0
ncRNA	1700110K17Rik	0.138353	0.213488	0.899944	0.7114	1.01598	0.619178	0.605682	0.457952	0.260155	1.23046	0.498826	0.949775	0.255504	0.204431	0.512608	1.51606	1.87527	1.38121	0.437564	0.307112	0.206215	1.51606	1.87527	1.38121	0.514017	0.321741	0.71647	1.51833	2.65736	1.96726
ncRNA	1700111N16Rik	0	0	0	0	0	0	0	0	0	0	0	0	0	0	0	0	0	0	0	0	0.0561039	0	0	0	0	0	0	0	0	0
Craniata	1700112E06Rik	1.38236	1.5998	2.11033	1.01543	0.604236	1.43616	2.48552	2.61479	3.24952	1.64662	1.30534	1.35574	2.61379	1.96983	2.50003	0.937765	0.425879	1.23224	3.27912	1.89976	2.42846	0.937765	0.425879	1.23224	1.10059	0.574081	1.63626	0.975296	0.252893	0.255285
ncRNA	1700112H15Rik	0	0	0	0	0	0	0	0	0	0	0	0	0	0	0	0	0	0	0	0	0	0	0	0	0	0	0	0	0	0
ncRNA	1700112J05Rik	0	0	0	0	0	0	0	0	0	0.130148	0.281389	0	0.0720671	0	0.0722929	0	0.0721295	0.292186	0	0.0866262	0.174494	0	0.0721295	0.292186	0.434949	0.27225	0.727492	0.128478	0	0.151332
ncRNA	1700112J16Rik	1.81675	2.20287	2.84706	0.8047	2.39377	1.65834	3.50548	3.01075	3.74943	1.41573	2.01623	1.83961	3.77121	4.54064	3.25438	2.01883	1.53083	0.943706	5.7913	3.06938	2.13728	2.01883	1.53083	0.943706	2.37297	2.84932	3.69986	3.94279	4.17108	2.95503
ncRNA	1700113A16Rik	15.0591	14.0391	14.7432	16.3622	15.2492	14.9431	13.4402	15.4294	13.9072	10.6632	13.6814	11.7949	18.4862	16.1607	16.4406	14.7999	13.2558	13.6476	15.8766	14.6596	14.7642	14.7999	13.2558	13.6476	14.2377	15.1137	18.1963	15.0517	17.104	13.0941
ncRNA	1700113B09Rik	0	0	0	0	0	0	0	0	0	0	0	0	0	0	0	0	0	0	0	0	0	0	0	0	0	0	0	0	0	0
Eutheria	1700113H08Rik	0	0	0	0	0.0750927	0	0	0	0	0	0	0	0	0	0	0.0448263	0	0.0510488	0	0	0	0.0448263	0	0.0510488	0.0569935	0.142697	0	0.0673404	0	0
ncRNA	1700116B05Rik	0	0	0	0	0	0	0	0	0	0	0	0	0	0	0	0	0	0	0	0	0	0	0	0	0	0	0	0	0	0
ncRNA	1700119H24Rik	0	0	0	0	0	0	0	0	0	0	0	0	0	0	0	0	0	0	0	0	0.135858	0	0	0	0.169321	0	0	0	0	0
ncRNA	1700120C14Rik	1.12824	0.870472	1.04841	1.93377	0.920562	4.62849	2.4696	3.73336	4.9472	3.76164	2.2599	4.30158	2.31438	3.88754	3.25028	1.09898	2.08407	1.87824	3.86441	5.28395	4.483	1.09898	2.08407	1.87824	9.42843	3.49724	8.95873	3.3021	2.4086	3.40193
ncRNA	1700120E14Rik	0	0	0	0	0.0990529	0	0	0	0	0	0	0	0	0	0	0	0	0	0.0639987	0	0	0	0	0	0.0375904	0.0941166	0	0.0444147	0	0.0523153
ncRNA	1700120G07Rik	0	0	0	0	0.125632	0	0.112344	0	0	0	0	0	0	0	0	0.0749912	0	0	0	0	0	0.0749912	0	0	0	0	0	0.225312	0	0
ncRNA	1700120K04Rik	1.02649	0.158394	0.381543	1.05563	1.00505	0.45939	0.674065	1.13247	0.578956	0.22821	0.493462	0.23487	0.379102	0.303298	1.90145	0.449888	0.758775	0.17078	0.81154	0.303758	0.458955	0.449888	0.758775	0.17078	0.762669	0.477381	0.637889	0.675845	0.262834	0
ncRNA	1700121L16Rik	0	0	0	0	0	0	0	0	0	0	0	0	0	0	0	0	0	0	0	0	0	0	0	0	0	0	0	0	0	0
ncRNA	1700121N20Rik	0	0	0	0	0	0	0	0	0	0	0	0	0	0	0	0	0	0	0	0	0	0	0	0	0	0	0	0	0	0
ncRNA	1700122C19Rik	0	0	0	0	0	0	0	0	0	0	0	0	0	0	0	0	0	0.130872	0	0	0	0	0	0.130872	0.146111	0.409093	0	0	0	0
Others	1700122O11Rik	0	0	0	0	0.150581	0	0	0	0	0	0	0	0.0757396	0	0	0	0	0	0	0	0	0	0	0	0	0	0	0	0.157549	0
Craniata	1700123I01Rik	0.148845	0.382795	0.414939	0	0.18217	0.0555111	0.108602	0.0547485	0	0.0551632	0.119256	0	0.21382	0	0.091924	0.108747	0.122299	0	0.0784666	0.0367196	0.184899	0.108747	0.122299	0	0.230442	0.0576966	0.0513868	0.108911	0.12709	0
ncRNA	1700123J17Rik	0	0	0	0.37785	0.179872	0.328867	0.0536129	0.192767	0.138206	0.108933	0.176627	0.112112	0.457108	0.430956	0.332806	0.638161	0.301893	0.366847	0.310812	0.471796	0.19531	0.638161	0.301893	0.366847	0.637681	0.457169	0.542796	0.479336	0.37646	0.225841
Others	1700123K08Rik	0	0	0	0	0	0	0	0	0	0	0	0	0.0510036	0	0	0	0	0	0	0	0	0	0	0	0	0	0	0	0	0
pseudogene	1700123L14Rik	0	0	0	0.539594	0.45666	0.626191	0.10209	0.102932	0.0877211	0.777838	0.504476	0.320215	0	0	0	0.306682	0.632316	0.659702	0	0	0	0.306682	0.632316	0.659702	1.60303	1.03051	0.821196	1.12619	0.477882	0.422074
ncRNA	1700123M08Rik	1.05334	0.687658	0.301172	0.104158	0.0991675	0.906552	0.975472	0.894063	0.685718	0.630585	1.16855	0.556276	1.09741	0.598712	1.90146	0.295981	0.39942	0.471894	0.896971	0.839469	1.14739	0.295981	0.39942	0.471894	1.27949	0.659544	1.17488	0.444638	0.622602	0.418985
ncRNA	1700123O12Rik	0	0	0	0	0	0	0	0	0	0	0	0	0	0	0	0.139722	0	0	0	0	0	0.139722	0	0	0	0	0	0	0	0
Craniata	1700123O20Rik	17.2631	15.0159	15.3089	19.7375	19.4014	19.7324	13.171	13.875	14.9076	16.3331	17.3059	16.6199	12.5954	14.6278	13.455	17.5547	15.9064	17.6091	13.3885	12.7765	12.7432	17.5547	15.9064	17.6091	11.95	13.0296	13.3667	16.989	16.2638	17.5431
ncRNA	1700123O21Rik	0.148018	0	0	0	0	0	0	0	0	0	0	0	0	0	0	0	0	0	0	0	0	0	0	0	0	0	0	0	0	0
ncRNA	1700124L16Rik	0.966264	0.372752	0	3.72634	4.13912	2.70273	0	0	0.907679	3.75803	4.6451	1.10506	0.594555	0.713259	0.298209	2.4695	2.37919	3.21406	0	1.07151	1.07969	2.4695	2.37919	3.21406	0	0	2.50193	2.11989	0	1.87274
ncRNA	1700125G02Rik	0	0	0	0	0	0	0	0	0	0	0	0	0	0	0	0	0	0	0	0	0	0	0	0	0	0	0	0	0	0
ncRNA	1700125G22Rik	0.106232	0	0	0.136559	0	0	0	0.234429	0.199771	0	0.127671	0	0.130794	0.0784907	0.393612	0.0776082	0	0	0.0839972	0.23583	0.0791723	0.0776082	0	0	0.394694	0.123526	0.550127	0	0	0
ncRNA	1700125H03Rik	0.40752	0	0	0.203602	0	0.531625	0	0	0	0	0	0	0	0	0	0	0.153448	0	0	0	0	0	0.153448	0	0	0.28964	0	0	0	0
Tetrapoda	1700125H20Rik	0	0	0.0841567	0	0.221684	0.303982	0.198238	0.0999302	0.0851582	0.201374	0.217685	0.207251	0	0.267671	0.33557	0.198492	0	0.150697	0.286444	0	0.0674975	0.198492	0	0.150697	0.168246	0.631867	0.0937992	0.0993952	0.23196	0.234152
ncRNA	1700126H18Rik	0	0	0	0	0	0	0	0	0	0	0	0	0	0.255839	0.213893	0.253038	0	0	0	0	0	0.253038	0	0	0	0	0	0	0	0
ncRNA	1700128A07Rik	0	0	0	0	0	0.238073	0.116442	0	0	0	0	0.243468	0	0	0	0	0	0.0885156	0	0	0	0	0	0.0885156	0	0.247428	0	0	0	0
pseudogene	1700128F08Rik	0	0	0	0	0	0	0	0	0	0	0	0	0	0	0	0.0563279	0	0	0	0.057057	0	0.0563279	0	0	0	0	0	0	0	0
Mammalia	1700129C05Rik	0	0	0	0.416149	0.198106	0.362202	0	0	0.0761028	0.449897	0.0972664	0	0	0	0	0.0591277	0.448829	0.202006	0	0	0	0.0591277	0.448829	0.202006	0.601415	0.847005	0.670583	0.266474	0.310941	0.313875
ncRNA	1810006J02Rik	0	0.036372	0	0	0	0	0.0515952	0	0.0443331	0.209658	0	0	0	0	0.0291145	0	0	0	0	0	0.0702741	0	0	0	0	0	0	0.103484	0.0603788	0
ncRNA	1810007C17Rik	0	0	0	0	0	0	0	0	0	0	0	0	0	0	0	0	0	0	0	0	0	0	0	0	0	0	0	0	0	0
ncRNA	1810007D17Rik	0	0	0	0	0	0	0	0	0	0	0	0	0	0	0	0	0	0	0	0	0	0	0	0	0	0	0	0	0	0
ncRNA	1810008I18Rik	0	0	0	0	0	0	0.156685	0	0	0	0	0	0	0	0	0	0	0	0	0	0	0	0	0	0	0	0	0	0	0
Craniata	1810009A15Rik	54.4186	41.6913	46.6537	56.4049	54.2139	61.0494	52.2093	46.8808	52.9002	58.6498	52.3713	53.4002	39.7774	40.647	38.4707	38.3808	32.955	41.9977	42.7099	35.2331	35.5929	38.3808	32.955	41.9977	53.4345	43.3091	49.7794	55.9389	48.4264	52.3234
Others	1810009J06Rik	0	0	0	0	0	0	0	0	0	0	0	0	0	0	0	0	0	0	0	0	0	0	0	0	0	0	0	0	0	0
Tetrapoda	1810010D01Rik	0.191014	0	0.0887492	0	0.11689	0	0	0	0.179608	0	0	0	0.0587958	0.0705686	0	0.0697742	0	0	0.0755183	0.212027	0	0.0697742	0	0	0	0	0	0	0	0.246928
Gnathostomata	1810010H24Rik	3.04377	3.19137	4.13381	5.51792	4.20285	3.23084	2.05	2.66964	1.83471	3.29725	3.09528	4.55441	2.49845	2.4221	2.36169	6.50012	6.10757	5.19469	2.53021	2.83007	2.21037	6.50012	6.10757	5.19469	2.53733	3.26717	4.04163	5.05372	3.89806	4.03572
Gnathostomata	1810011H11Rik	0.16524	0.339968	0.511827	0.637238	0.404473	0.308128	0.542541	0.486229	0.207186	0	0.132392	0.252105	0.13564	0.122106	0.27213	0.160967	0.305478	0.320795	0.217773	0.203818	0.164211	0.160967	0.305478	0.320795	0.0511646	0.320257	0.171141	0.423172	0.21163	0.284827
Gnathostomata	1810011O10Rik	16.37	13.5868	13.2526	24.4709	23.6021	18.8704	22.6667	24.4952	25.5981	19.9928	18.8541	17.8801	17.8276	17.0452	16.2751	27.6799	25.5245	26.4148	13.6309	12.3903	13.1253	27.6799	25.5245	26.4148	13.651	17.0172	13.872	23.2752	22.8714	22.1247
ncRNA	1810012K16Rik	1.44131	0.476579	0.191333	2.38214	2.77202	1.15185	2.02814	2.04444	0.580658	1.60217	0.247457	0.471122	1.26739	1.97723	1.14422	1.65444	1.52201	1.02769	0.813926	1.37093	0.767174	1.65444	1.52201	1.02769	0.956139	2.39392	2.3458	1.58161	0.263606	1.33068
ncRNA	1810013A23Rik	0	0	0	1.25559	0.398479	0	0	0	0	0.361864	1.17388	0	0	0	0.201003	1.66453	0.200496	1.08319	0	0	0	1.66453	0.200496	1.08319	0.302333	0.378482	0	1.42888	0.833404	0.420764
Gnathostomata	1810013L24Rik	12.5477	14.1169	13.2559	13.7824	11.9714	11.9148	12.13	12.1307	12.906	12.8056	12.277	12.0414	12.3116	12.0524	12.0375	13.3554	13.7166	13.0731	13.0537	12.539	12.3039	13.3554	13.7166	13.0731	12.8152	12.4264	12.8273	13.8121	13.1076	12.6459
pseudogene	1810014B01Rik	4.69015	4.0376	5.55108	2.34817	3.26288	3.09327	2.32342	2.72391	3.34278	4.00704	3.56003	2.3727	3.19146	2.59029	3.23195	3.13811	3.34661	3.82019	3.39645	3.1423	3.34854	3.13811	3.34661	3.82019	4.2192	3.32988	3.42592	2.4384	2.78218	2.80832
ncRNA	1810018F18Rik	0	0	0	0	0	0	0	0	0	0	0	0	0	0	0	0	0	0	0	0	0	0	0	0	0	0	0	0	0	0
Others	1810019D21Rik	18.7942	10.9256	12.1354	39.1001	42.5749	33.2467	46.1787	40.7338	51.8762	31.7536	30.3052	33.588	63.0121	60.5162	59.4726	46.729	38.8022	38.3547	46.9043	49.9224	52.0809	46.729	38.8022	38.3547	55.3878	54.8649	54.9754	42.6497	44.0332	47.9757
Craniata	1810020O05Rik	0.414241	0.3196	0.692874	0.212999	0.304192	0	0.181346	0.182833	0.389518	0.0921089	0.0995685	0	0.408029	0.183651	0.358144	0.423689	0.3063	0.137858	0.19653	0.49048	0.493975	0.423689	0.3063	0.137858	0.076956	0.385356	0.0858068	0.272781	0.530499	0.107101
ncRNA	1810021B22Rik	3.4074	4.54086	4.46161	5.77383	2.84339	5.02534	3.55972	2.90503	3.49468	5.16536	3.16438	2.30365	4.09965	4.11921	4.78197	3.73371	3.81675	3.99431	4.65337	3.55248	5.19404	3.73371	3.81675	3.99431	3.88404	4.14197	4.33115	4.75914	4.56122	4.40448
Gnathostomata	1810022K09Rik	142.075	130.778	120.911	217.443	174.315	210.108	177.432	163.696	154.984	150.475	166.099	164.118	150.63	135.29	166.734	114.548	88.351	145.95	126.202	159.422	118.428	114.548	88.351	145.95	190.703	190.498	195.591	152.403	152.57	147.245
Others	1810024B03Rik	0.263183	0.0507636	0.183421	0	0	0	0	0.217806	0.0618717	0.36576	0	0	0.0405066	0.0972382	0.0406335	0.04807	0.0810885	0	0.0520273	0	0	0.04807	0.0810885	0	0	0.153023	0.204436	0.0722133	0	0.0850588
ncRNA	1810026B05Rik	6.22248	6.0269	5.81877	2.69821	2.89321	2.12524	3.00184	3.14123	3.4251	2.40923	2.0747	2.83539	3.52416	3.54228	3.29268	2.47068	2.76582	2.83896	3.31919	3.81747	2.54265	2.47068	2.76582	2.83896	3.07484	2.97074	3.4162	2.07654	2.58228	2.70776
Craniata	1810026J23Rik	19.6245	19.4175	18.4551	26.3791	26.732	26.1263	21.0134	22.2024	22.5821	24.8095	26.2215	23.5093	19.5902	21.092	19.8555	23.4204	21.2085	24.3361	20.9279	20.6177	20.3587	23.4204	21.2085	24.3361	21.6922	20.216	21.0094	24.5171	26.1632	24.67
Craniata	1810030O07Rik	19.1411	17.799	17.2377	11.2395	12.111	11.0384	12.7052	13.0057	11.7508	10.5097	9.19455	10.4108	14.0033	15.6953	14.3938	13.1649	10.9587	13.5669	14.7159	13.2924	14.443	13.1649	10.9587	13.5669	12.0186	12.1603	12.9105	10.6018	11.2745	10.6164
ncRNA	1810032O08Rik	13.1932	11.6369	11.2827	10.9659	10.9461	5.90964	5.64123	6.1486	6.43368	4.55412	5.08094	6.25311	8.17266	9.17897	8.29165	7.87734	8.60327	7.51268	6.89467	5.3066	7.28309	7.87734	8.60327	7.51268	7.84629	7.98292	5.55784	6.85639	7.30413	7.09268
ncRNA	1810034E14Rik	0.787576	0.472609	0.93514	0.337471	0.481954	0.195815	0.814076	0.917353	0.370323	0.340532	0.525846	0.300403	0.646504	0.905339	0.594485	0.703284	0.431415	0.7281	0.553586	0.518121	0.880517	0.703284	0.431415	0.7281	0.772244	0.763223	1.0876	0.672325	0.896632	0.282829
Theria	1810037I17Rik	83.5739	81.5071	78.753	118.827	103.282	118.805	82.9543	89.9208	84.3678	91.7081	91.201	90.2449	89.035	77.3907	87.0239	85.9022	79.6407	90.0005	86.1797	93.4382	94.9138	85.9022	79.6407	90.0005	93.256	87.6109	91.336	88.9431	83.2819	83.0165
ncRNA	1810041H14Rik	1.85788	3.23027	4.97002	5.37344	12.4374	17.7752	2.8945	4.01253	3.92695	6.02357	4.46567	7.59139	8.07868	4.43071	7.2366	7.52162	6.34062	9.29776	5.31753	4.46406	5.96286	7.52162	6.34062	9.29776	7.19031	9.17727	5.77267	6.34866	8.38636	3.99614
Craniata	1810041L15Rik	0.183745	0.28353	0.136595	0.0157467	0.0149923	0	0.0536265	0.0405532	0.0230413	0.0136201	0.0147219	0.0280353	0.00754191	0.018106	0.0378277	0.0805512	0.0830437	0.0407702	0.0290608	0.0906672	0.0639136	0.0805512	0.0830437	0.0407702	0.022759	0.0569826	0.0380613	0.0672268	0	0
Craniata	1810043G02Rik	11.1992	10.629	11.1905	9.45701	9.23334	10.3806	10.0005	11.2722	10.3996	9.01309	9.34838	11.689	11.1356	10.8037	10.2155	11.2977	11.4928	12.2032	10.8197	8.66997	10.2331	11.2977	11.4928	12.2032	10.6208	11.3887	9.46374	11.6232	10.6827	12.0552
Gnathostomata	1810043H04Rik	47.9497	51.4227	44.1113	49.9271	40.1995	43.4548	32.7991	40.996	39.6616	46.6364	26.7965	37.0266	42.7942	33.1142	37.0071	42.379	36.3271	38.2903	41.8875	30.5042	34.4793	42.379	36.3271	38.2903	41.6361	36.7927	36.005	36.3042	44.5023	35.6351
ncRNA	1810044D09Rik	27.1152	26.6258	25.8838	41.8273	35.9014	42.1967	50.9892	58.1948	49.5825	44.9357	45.6226	37.7873	44.4544	36.2312	40.18	16.7447	15.942	17.0187	19.0976	18.2343	19.1027	16.7447	15.942	17.0187	54.9414	48.1457	47.9974	37.3266	32.5019	42.6919
Gnathostomata	1810046K07Rik	0.18819	0.0483982	0.233166	0	0.307099	0	0.0686549	0	0.117978	0.0697437	0.301561	0	0.347574	0.556249	0.426144	0.0916607	0.115966	0.104385	0.347223	0.371395	0.420786	0.0916607	0.115966	0.104385	0.407891	0.364733	0.194911	0.0688488	0.0803395	0.0810958
ncRNA	1810053B23Rik	0	0	0	0	0	0	0	0	0	0	0	0	0	0	0	0	0	0	0	0	0	0	0	0	0	0.0851543	0.16784	0	0	0
Tetrapoda	1810055G02Rik	10.126	8.90562	9.7967	14.9451	12.0871	14.2199	10.5351	12.0935	12.6185	14.0846	13.7221	13.8758	12.2374	13.4878	12.25	14.8573	13.5845	14.2847	12.95	11.5961	13.5106	14.8573	13.5845	14.2847	13.6256	12.1147	11.6529	13.8124	13.7698	12.0674
Craniata	1810058I24Rik	44.1581	47.4697	43.9881	51.0991	49.0135	52.6269	50.1439	51.4356	48.9753	45.1958	44.1122	47.2077	52.8648	47.3539	49.6501	37.3298	39.3424	37.8496	53.9974	51.5833	49.8298	37.3298	39.3424	37.8496	58.5095	54.1573	56.9466	43.7166	42.9229	39.6545
Others	1810062G17Rik	3.75212	4.0376	3.39488	9.13884	7.25084	8.28555	6.7001	5.33853	8.07737	5.15942	7.3574	8.24744	3.70794	5.25289	3.65858	6.34795	6.20566	5.9969	4.52831	3.58031	4.34179	6.34795	6.20566	5.9969	4.95265	5.39636	5.52238	6.50198	7.20746	6.76506
ncRNA	1810062O18Rik	1.14765	0.787066	1.8959	1.31136	0.936401	1.14136	1.25605	0.984875	0.959142	0.283525	0.76626	1.1672	0.94198	0.753699	0.944931	0.931555	0.864217	1.69739	0.302473	1.32097	1.61556	0.931555	0.864217	1.69739	2.0135	1.631	1.71692	1.11955	0.979717	0.659346
ncRNA	1810063I02Rik	0.881911	0	0	1.13368	0	0.986714	0	2.9165	0.827676	0.979532	0	0	1.0848	0	0.544097	0.643675	0.542372	0	0	0.651379	0	0.643675	0.542372	0	0	0	0	0	0	0
ncRNA	1810064F22Rik	3.30032	2.52058	2.57116	2.91404	3.83529	3.13304	2.88233	2.35434	3.98157	2.5575	3.20516	2.17438	6.75246	6.55313	6.1148	5.79685	4.91005	4.438	5.40413	5.55145	5.29249	5.79685	4.91005	4.438	4.33547	4.22565	4.73024	3.84191	4.65408	4.91321
Others	1810065E05Rik	0.0968281	0	0.0899767	0	0.118507	0.21667	0.105974	0	0	0	0	0	0	0	0	0	0.0596621	0	0	0.071653	0.0721648	0	0.0596621	0	0	0.225186	0	0	0.123999	0
ncRNA	2010001A14Rik	10.3391	6.34309	10.0705	8.80706	8.38512	7.9441	7.08929	7.00957	4.45057	8.03205	5.23975	6.27111	6.6714	6.07423	6.84615	6.46107	7.21435	7.4616	5.71257	5.34606	4.92026	6.46107	7.21435	7.4616	6.71069	7.38701	7.35389	9.15934	7.17796	10.3056
ncRNA	2010001E11Rik	0.100826	0.0518602	0.124922	0.0864064	0.205667	0.263218	0.110349	0.11126	0.252854	0.149471	0.201957	0.307666	0.227609	0.273204	0.145296	0.220997	0.165694	0.223711	0.372074	0.323368	0.200401	0.220997	0.165694	0.223711	0.249763	0.31267	0.522133	0.258218	0.172185	0.13035
Amniota	2010003K11Rik	0	0	0.0674126	0	0	0	0	0	0	0	0	0	0.0446618	0	0	0	0.0447029	0.0603584	0	0	0.0540692	0	0.0447029	0.0603584	0	0	0	0	0	0.0937842
Others	2010005H15Rik	0	0	0	0	0	0	0	0	0	0	0	0	0	0	0	0	0.132278	0	0	0	0	0	0.132278	0	0	0	0	0	0	0
ncRNA	2010009K17Rik	0.951177	0.733863	0.530324	0	0	0	0.208203	0.210083	0.178833	0	0.457257	0.435284	0.351294	0	0.117465	0.277925	0.468754	0	0.300805	0.281483	0.42529	0.277925	0.468754	0	0	0	0.197029	0.417514	0.487118	0
ncRNA	2010010A06Rik	0	0.109781	0	0	0	0	0	0	0	0.333859	0	0	0.175182	0.221869	0.732073	0	0.0973565	0.131466	0.450013	0.327489	0.661454	0	0.0973565	0.131466	0.704646	0.183744	0.327344	0	0	0.18393
Craniata	2010012O05Rik	8.15681	8.70109	6.68987	9.66482	11.0682	10.3165	13.2744	11.623	10.7393	9.58173	9.63253	8.72508	11.725	10.3522	10.9294	8.62839	8.30503	10.0327	11.3579	11.4178	10.7584	8.62839	8.30503	10.0327	12.1893	13.3624	12.1947	9.26415	10.4473	9.9034
ncRNA	2010016I18Rik	0.154929	0.318703	0.0479939	0	0.126412	0	0.0565313	0	0.0486125	0.0574631	0	0	0.190742	0.381516	0.350753	0.150877	0.445412	0.128881	0.367446	0.305671	0.115448	0.150877	0.445412	0.128881	0.239862	0.180129	0.106942	0.0566978	0.0661507	0.333732
ncRNA	2010106C02Rik	0	0	0	0	0	0	0	0	0	0	0	0	0	0	0.095009	0	0	0.127999	0	0	0	0	0	0.127999	0	0	0.318711	0	0	0
Others	2010106E10Rik	0	0	0	0	0	0	0	0	0	0	0	0	0	0	0	0	0	0	0	0	0	0	0	0	0	0	0	0	0	0
Craniata	2010107E04Rik	275.428	256.456	258.327	390.398	348.103	398.258	363.793	356.219	327.981	330.356	331.014	330.689	321.575	281.447	309.626	258.375	230.22	283.199	301.313	289.475	258.477	258.375	230.22	283.199	382.595	316.651	329.185	296.983	304.735	312.726
Others	2010107G12Rik	0.178954	0.0828412	0.0665166	0.506091	0.175216	0.120132	0.705082	0.750398	0.740492	0.318351	0.172056	0.204776	1.1899	0.819926	0.839958	0.287645	0.242621	0.178677	1.217	1.56287	1.30715	0.287645	0.242621	0.178677	0.698194	0.832427	1.11207	0.196416	0.275046	0.323897
Gnathostomata	2010107G23Rik	14.0105	13.6356	12.8915	8.71082	9.13405	9.16964	10.0221	8.53848	7.75034	7.68685	7.4836	7.54444	9.47132	7.95117	7.43679	7.32594	7.33599	6.74288	8.68936	6.87888	7.95135	7.32594	7.33599	6.74288	9.44203	7.40093	9.911	6.18113	5.98143	6.98468
Others	2010109A12Rik	1.21399	0.468315	1.88015	3.3812	2.47632	0.905503	1.55009	1.78578	1.52158	2.47404	1.70216	1.38886	1.74358	1.19567	1.62411	0.73898	0.747816	0.504937	0.319926	1.0478	0.301549	0.73898	0.747816	0.504937	2.63078	1.88194	1.25734	2.66432	1.55422	2.87674
Others	2010109I03Rik	0.041547	0.160274	0	0.0534078	0.0508491	0.0464843	0	0	0.117215	0.0461936	0.049932	0	0.0511577	0	0	0.0303549	0.102414	0.0691373	0.0328539	0.122997	0	0.0303549	0.102414	0.0691373	0.192971	0.048315	0.0430307	0	0	0.322274
Gnathostomata	2010111I01Rik	20.0294	14.0053	14.3215	13.1048	16.5338	12.0469	12.2365	12.6873	12.8397	13.1268	12.1494	12.0025	15.2561	14.4792	14.1324	13.3814	13.6835	11.8646	10.9414	11.7728	11.5452	13.3814	13.6835	11.8646	9.00842	9.55359	8.68436	10.5722	10.3367	12.7378
ncRNA	2010204K13Rik	0.403493	3.60935	2.28335	1.03737	0.740755	0.225723	0.61394	0.445158	0.948251	2.28978	0.484939	0.461663	0.496731	1.41439	0.878411	1.62107	0.497108	0.335655	0.639501	1.08644	0.751702	1.62107	0.497108	0.335655	0.936856	0.703693	0.626859	0.492579	0	0.260767
Craniata	2010300C02Rik	13.0958	12.5843	13.0138	17.6998	19.7566	19.9629	28.8495	31.1503	31.9304	21.3172	20.9782	20.4562	31.8055	34.4707	33.1215	19.1489	17.4175	18.2635	37.1511	35.3453	38.0408	19.1489	17.4175	18.2635	28.2088	30.1067	30.3347	21.7827	21.8406	21.8056
ncRNA	2010308F09Rik	0.259279	0.200042	0.240933	0	0	0	0	0	0	0.288195	0	0.296608	0.159583	0.382999	0.320169	0	0.159693	0	0	0.38358	0	0	0.159693	0	0	0	0	0	0	0
ncRNA	2010310C07Rik	0	0.168002	0	0	0.133265	0.243627	0	0	0	0.121066	0	0.373721	0	0	0	0	0	0	0	0	0	0	0	0	0	0.1266	0	0	0.139422	0
Others	2010315B03Rik	10.9595	10.0985	10.0592	6.74434	7.01927	6.0709	8.04636	7.96099	6.83129	5.98493	5.74956	5.53658	9.37105	9.27309	9.09745	7.25151	7.74433	7.95536	11.008	11.5224	10.557	7.25151	7.74433	7.95536	8.65642	11.3753	10.0474	7.87915	7.7084	8.26871
ncRNA	2010320M18Rik	28.4926	28.8464	28.1538	30.3288	24.1421	33.6095	31.3248	31.4374	32.2437	25.5125	25.8759	27.7321	25.9525	27.4329	21.8939	19.1195	18.5873	20.1647	27.1156	25.8527	22.0991	19.1195	18.5873	20.1647	30.0571	29.5324	32.4478	25.0436	22.2871	23.9987
Tetrapoda	2200002D01Rik	1.14765	0.708358	1.27973	0.885168	1.4046	1.54084	0	0.50644	0.647252	2.29625	0.82756	1.31292	0.565113	0.847691	0.425163	0.670631	2.54485	1.71838	0.36292	0.848977	0.51311	0.670631	2.54485	1.71838	0.426331	2.13484	0.475453	1.76305	3.23222	2.96667
Others	2200002J24Rik	0.171585	0	0	1.32341	0.630005	0.383951	1.50233	0.567926	0.161308	0.572228	0.412428	0.785238	0.422481	0.253514	0.317854	0.250684	1.37416	0.428223	0.271321	0	0.767208	0.250684	1.37416	0.428223	1.43427	0.79801	0.533138	0.753181	0.439382	0.665369
Others	2210010C04Rik	0	0	0	0	0	0	0	0	0	0	0	0	0	0	0	0	0	0	0	0	0	0	0	0	0	0	0	0	0	0
Craniata	2210011C24Rik	0.61779	0.45968	0.369096	0.382945	0.243066	0.111101	0	0.109568	0.18674	0.220795	0	0.454478	0.122261	0.220112	0.429255	0.072545	0.36711	0.247846	0	0.073482	0.222021	0.072545	0.36711	0.247846	0.276708	0.230935	0.205693	0.108981	0	0.256734
Others	2210013O21Rik	33.0765	24.446	28.3489	24.7685	23.9749	27.1866	31.7488	35.3151	30.7986	26.0622	25.6008	27.6802	30.7081	31.4781	32.1263	18.8465	15.6313	22.2642	30.978	32.2387	29.1188	18.8465	15.6313	22.2642	34.1037	31.6156	32.7056	25.9627	19.3279	24.3541
ncRNA	2210015D19Rik	4.06022	2.30822	2.78005	4.12052	4.02773	3.682	2.29202	3.06551	3.7379	3.56392	3.85236	3.96137	3.78904	3.4426	3.74812	5.02737	5.16225	5.15627	4.73151	4.68145	5.8295	5.02737	5.16225	5.15627	4.36717	2.63416	3.36417	4.0811	4.16021	5.02807
Craniata	2210016F16Rik	19.5859	19.5022	17.6786	24.662	23.5132	26.3977	24.6818	24.2667	22.9177	23.7375	24.4057	25.531	21.3203	19.2134	20.925	20.4987	20.0238	22.0325	18.6787	20.6862	19.0596	20.4987	20.0238	22.0325	22.265	20.1045	20.8111	22.5238	19.4393	20.7268
Gnathostomata	2210016L21Rik	39.6371	33.6249	31.5374	30.8292	31.8812	32.1571	26.2478	26.1872	24.4367	28.4742	27.1672	26.0809	26.7539	23.6908	24.9815	26.717	26.5088	24.4344	23.9155	21.9195	22.6818	26.717	26.5088	24.4344	26.291	28.5439	27.109	27.8339	31.8377	28.4137
Craniata	2210018M11Rik	5.27071	5.14337	4.19808	3.3995	4.36046	4.45875	4.64296	3.38439	4.23155	5.53364	5.62816	4.93859	4.87325	4.94026	4.38945	5.72951	5.31947	4.85925	3.87755	4.15938	4.43507	5.72951	5.31947	4.85925	4.07737	4.61313	4.43182	6.24877	5.90423	5.1997
ncRNA	2210019I11Rik	0	0	0	0	0	0	0	0	0	0	0	0	0	0	0	0	0	0	0	0	0	0	0	0	0	0	0	0	0	0
ncRNA	2210039B01Rik	5.52024	5.67872	5.82914	4.73077	3.58283	3.55602	4.94315	4.42992	4.16835	3.90554	3.21665	2.96679	5.04612	5.25318	4.59706	2.93306	3.55611	4.03609	5.02633	4.39461	4.36359	2.93306	3.55611	4.03609	5.12764	4.5712	5.54413	3.39645	2.24939	4.21687
ncRNA	2210404E10Rik	0	0	0.170743	0	0	0	0	0	0	0	0	0	0.226207	0	0	0	0	0	0	0.135941	0	0	0	0	0	0	0	0	0	0
Others	2210404O09Rik	4.81968	4.94913	4.60753	1.87205	1.90968	1.97852	3.18771	2.98446	2.21738	1.88906	2.08359	1.38871	2.47632	2.38303	2.18427	1.44402	1.47441	1.73102	2.30321	2.66894	2.14507	1.44402	1.47441	1.73102	2.77006	2.74194	2.08291	1.71259	2.35377	1.92757
ncRNA	2210406O10Rik	1.54616	2.02214	2.32671	2.25911	1.41279	2.41887	3.13557	3.02379	2.88632	2.73462	0.722632	1.93658	2.38298	3.25366	2.76077	0.656183	1.18888	1.49378	2.14487	3.34255	2.88997	0.656183	1.18888	1.49378	4.09548	4.3376	3.28943	1.79068	1.21005	2.10982
Others	2210407C18Rik	0.103407	0.159564	0.288271	0.930495	0.126559	0.462783	0	0	0	0.459852	0.621384	0.236636	0.190976	0.229213	0.191574	0.45327	0.637148	0.172064	0.408821	0.229561	0.0770676	0.45327	0.637148	0.172064	0.192101	0.120243	0.3213	0	0	0
ncRNA	2210408F21Rik	2.314	2.08509	3.45523	6.86985	7.27274	9.27167	2.80502	2.38374	3.33583	6.32594	7.95507	7.7406	3.02527	3.13953	3.70084	8.18147	8.42346	8.21938	2.65318	3.04418	2.66852	8.18147	8.42346	8.21938	4.04993	3.32151	1.98304	5.54949	8.28431	4.25245
Craniata	2210408I21Rik	1.97529	2.37531	2.86272	2.90832	2.41644	2.77851	2.16536	2.24979	2.07114	3.11615	2.20691	2.68885	1.69304	2.5086	2.57752	3.12648	2.9209	3.09929	2.40912	2.81543	2.44548	3.12648	2.9209	3.09929	2.16685	3.1753	2.52234	2.71689	2.90805	2.81825
ncRNA	2210409D07Rik	0	0	0.254113	0	0	0	0	0	0	0	0	0	0	0	0	0.199737	0	0	0	0	0	0.199737	0	0	0	0	0	0	0	0
pseudogene	2210409E12Rik	0.399452	0	0	0.513488	0.488887	0.446922	0	0	0	0.443923	0.48007	0	0.245814	0.294922	0.246584	0	0	0	0	0	0	0	0	0	0.741786	0	0	0	0	0
ncRNA	2210414B05Rik	0	0	0	0	0	0	0	0	0	0	0	0	0	0	0	0	0	0	0	0	0	0	0	0	0	0	0	0	0	0
ncRNA	2210416O15Rik	1.82813	0.912652	0.24982	0.622066	1.9084	0.72422	0.647318	0.889974	1.61803	2.09234	1.03772	1.9073	1.9433	2.14994	2.20159	1.17851	1.1962	1.02895	1.23921	1.63152	1.60805	1.17851	1.1962	1.02895	0.449519	0.87537	0.893751	0.826195	1.31476	1.1817
ncRNA	2210417A02Rik	0	0	0	0	0	0	0	0	0	0	0	0	0	0	0	0	0.24784	0	0	0	0	0	0.24784	0	0	0	0	0	0	0
ncRNA	2210420H20Rik	0	0	0	0	0	0	0	0	0	0	0	0.376918	0.202793	0.121689	0.101714	0.240658	0	0	0.390705	0	0.122754	0.240658	0	0	0	0	0	0	0	0
Mammalia	2300002M23Rik	0	0	0	0.430173	0.327651	0.374408	0.0732494	0.221554	0.314681	0.372053	0	0.536076	0.906479	0.890201	0.909319	0.440074	0.824837	0.389793	1.48183	1.9317	1.59624	0.440074	0.824837	0.389793	0.186508	0.544796	0.207954	0.587647	0.771435	0.259567
Eutheria	2300003K06Rik	0	0	0	0	0	0	0	0	0	0	0	0	0	0	0	0	0	0	0	0	0	0	0	0	0	0	0	0	0	0
Others	2300005B03Rik	0	0	0	0	0	0	0	0	0	0	0	0	0	0	0	0	0	0	0	0	0	0	0	0	0	0	0	0	0	0
Craniata	2300009A05Rik	23.3355	18.6861	17.0847	22.0435	25.0984	27.4932	12.3828	18.7242	19.2785	20.6348	27.1953	20.2257	22.1993	21.1566	22.2689	19.2417	21.0189	22.9422	17.8906	19.4884	19.4978	19.2417	21.0189	22.9422	21.6733	19.5269	26.183	26.19	25.3507	22.1654
ncRNA	2310001H17Rik	11.4373	8.01124	10.0638	4.42576	1.39767	1.65333	2.90444	3.76308	3.38749	2.44505	1.91034	1.54037	3.65843	3.47653	2.67547	2.32361	2.18128	1.94674	3.29244	3.0904	2.57786	2.32361	2.18128	1.94674	1.85086	1.25235	2.55777	2.2297	2.06867	2.95847
ncRNA	2310001K24Rik	0	0	0	0	0.333387	0	0	0	0.256019	0.908321	0.982123	0	0	0	0	0.397921	0	0	0.215339	0	0	0.397921	0	0	0	0	0	0	0	0.352056
ncRNA	2310002D06Rik	0	0	0	0	0	0	0	0	0	0	0	0	0	0.168984	0.141258	0	0	0	0	0	0	0	0	0	0	0	0	0	0	0
ncRNA	2310002F09Rik	0	0	0.0276587	0	0	0	0	0	0	0	0	0	0	0	0	0	0	0	0	0	0.0221853	0	0	0	0.0276498	0	0	0	0	0
Others	2310002L09Rik	0	0	0	0	0	0	0	0	0	0	0	0	0	0	0	0	0	0	0	0	0	0	0	0	0	0	0	0	0	0
ncRNA	2310003N18Rik	0	0	0	0	0	0	0	0	0	0	0	0	0	0	0	0	0	0	0	0	0	0	0	0	0	0	0	0	0	0
ncRNA	2310005A03Rik	0	0	0	0	0	0	0	0	0	0	0	0	0	0	0	0	0	0	0	0	0	0	0	0	0	0	0	0	0	0
ncRNA	2310005E17Rik	0	0	0	0	0	0	0	0	0	0	0	0	0	0	0	0	0	0	0	0	0	0	0	0	0	0	0	0	0	0
Craniata	2310007B03Rik	0.502112	0.464867	0.839911	0.516366	0.448804	0.187197	0.7694	0.738811	0.346254	0.707183	0.603466	0.34471	0.762603	0.618483	0.640929	0.342396	0.557017	0.640648	0.847141	0.718539	1.07297	0.342396	0.557017	0.640648	1.52386	2.64745	1.38694	1.28606	0.47161	1.16857
ncRNA	2310008N11Rik	0	0.298411	0.179705	0	0.236687	0.43274	0.211654	0	0.181796	0	0	0.221249	0.119038	0.285712	0.119411	0	0	0.32175	0	0.286146	0	0	0	0.32175	0	0	0.200295	0	0	0.249966
Gnathostomata	2310009A05Rik	32.5893	29.6136	30.059	43.7547	34.8631	43.2143	31.7043	32.7566	30.1781	31.1264	31.3331	31.7587	27.9337	23.8925	21.6121	31.0336	23.4928	37.3495	21.1836	22.143	21.4058	31.0336	23.4928	37.3495	36.991	31.9946	29.7527	32.5812	36.4653	34.9448
Gnathostomata	2310009B15Rik	18.2131	19.1751	16.7481	20.486	17.647	22.2879	14.5347	15.2798	15.6947	21.3007	15.7326	19.9688	15.6486	15.5564	15.5805	13.4428	14.8426	17.2028	13.3496	12.9131	13.1483	13.4428	14.8426	17.2028	15.3296	14.1173	16.3091	17.9045	16.5172	14.7135
ncRNA	2310010G23Rik	0.33496	0.516865	0.544704	0.753523	0.819911	0.65584	0.458247	1.57081	0.708679	0.558602	1.10704	0.287452	1.03105	0.680636	0.775712	0.795321	0.619193	1.53276	1.05944	0.681669	0.499292	0.795321	0.619193	1.53276	1.16677	0.779007	0.693845	0.919057	0.428967	0.649525
ncRNA	2310010J17Rik	21.3298	26.2087	23.124	29.9579	18.3705	20.3291	20.7506	14.8129	16.7008	19.3148	15.1909	18.975	17.5013	14.2901	17.0685	16.4422	11.4304	14.4541	15.2982	14.896	8.53395	16.4422	11.4304	14.4541	20.9052	15.1514	27.0008	18.6336	24.2618	16.3587
Craniata	2310011J03Rik	26.8592	24.1333	23.7085	30.1416	27.6978	31.3415	24.4529	24.9726	22.7282	23.9864	25.466	25.0713	22.9255	21.446	21.0685	24.0469	21.2598	22.9475	23.1388	21.6208	21.2367	24.0469	21.2598	22.9475	23.0308	20.0593	19.2589	23.1513	24.554	22.6106
ncRNA	2310015A10Rik	4.20674	3.3736	3.54479	4.55485	4.13364	3.22212	3.38292	3.16136	3.53094	3.45354	3.2074	3.20925	6.37755	6.07299	6.0716	4.91338	4.74842	5.03087	5.25825	6.04873	5.94521	4.91338	4.74842	5.03087	4.58022	4.38367	4.82546	4.28636	4.26815	4.75642
ncRNA	2310015D24Rik	0	0	0	0	0	0	0	0	0	0	0	0	0	0.0190556	0	0	0	0	0	0	0	0	0	0	0.0239531	0	0	0	0	0
ncRNA	2310016D03Rik	0	0	0	0	0	0	0	0	0	0	0	0	0	0	0	0	0	0	0	0	0	0	0	0	0	0	0	0	0	0
ncRNA	2310020H05Rik	0	0	0.252144	0	0	0	0	0	0	0	0	0	0	0	0	0	0	0	0	0	0	0	0	0	0	0	0	0	0	0
Craniata	2310022A10Rik	7.98958	6.32353	5.64985	3.97495	4.5634	4.33223	5.1163	5.11249	5.32431	4.36762	4.67666	5.40754	5.79522	5.43782	5.45843	6.70535	8.04537	8.74972	8.07383	6.66515	8.92006	6.70535	8.04537	8.74972	4.81846	3.4686	5.37638	4.97298	3.52642	4.59765
Craniata	2310022B05Rik	10.935	12.5594	14.2258	9.59338	9.16136	9.20742	10.5613	10.6238	11.7047	11.5065	9.53806	9.39129	11.7436	11.8136	12.2677	9.91688	10.3656	11.1246	12.3557	12.6826	13.545	9.91688	10.3656	11.1246	11.2891	10.488	10.9052	10.2452	9.32779	9.15278
ncRNA	2310030A07Rik	0	0	0	0	0	0	0	0	0	0	0	0	0	0	0	0	0.105705	0	0	0	0	0	0.105705	0	0	0	0	0	0	0
Tetrapoda	2310030G06Rik	29.4163	29.7588	29.1488	28.8148	27.6815	29.8242	27.4797	29.4138	25.3197	24.9217	23.8653	26.6503	28.4287	25.4673	27.3122	24.0978	23.0212	28.227	28.9559	31.9821	27.2425	24.0978	23.0212	28.227	28.3877	31.2325	27.0506	25.784	27.5008	30.2835
Craniata	2310033P09Rik	40.899	31.7628	33.6223	37.1575	43.6238	36.713	22.7128	23.5686	24.3937	32.5867	34.1724	31.4561	27.0872	24.6454	22.0955	36.3784	32.7175	38.0647	22.2706	21.7907	24.0045	36.3784	32.7175	38.0647	28.1647	23.1923	24.8435	34.7568	34.8621	32.6645
Others	2310034C09Rik	0	0	0	0	0	0	0	0	0	0	0	0	0	0	0	0	0	0	0	0	0	0	0	0	0	0	0	0	0	0
ncRNA	2310034G01Rik	17.203	11.5214	8.32591	3.0714	4.09396	4.9455	7.45269	8.56793	9.4353	5.44532	3.58939	3.96398	5.95696	6.79645	6.63958	5.1492	4.19555	5.06887	6.23432	6.89516	7.30075	5.1492	4.19555	5.06887	10.4306	6.52887	8.29002	7.34208	4.58938	6.17722
ncRNA	2310034O05Rik	0.154711	0.119364	0.287528	5.96633	5.39647	4.5005	2.96316	3.07282	4.43713	4.73015	3.25386	4.77969	3.66693	4.17263	4.20391	6.49918	4.09928	5.27749	3.60886	2.9768	3.45921	6.49918	4.09928	5.27749	6.39505	5.30719	4.8872	4.41476	3.26921	6.20008
Gnathostomata	2310035C23Rik	10.1701	9.21661	8.85044	10.9107	12.0932	10.882	10.6899	11.3714	12.7657	12.6092	12.934	12.4384	13.5501	14.7841	14.0495	13.79	13.9699	14.4618	14.0636	14.9654	15.3214	13.79	13.9699	14.4618	13.4716	14.1549	13.7518	13.9092	13.3024	13.4789
Craniata	2310036O22Rik	111.098	95.8916	80.5151	107.991	98.9674	98.1914	60.1847	65.0425	86.6225	101.405	94.9876	97.0506	82.4465	72.2665	75.3741	87.4638	81.2691	93.1054	72.8433	68.2468	67.6761	87.4638	81.2691	93.1054	69.1728	69.2527	75.344	96.9857	87.831	78.9565
Craniata	2310039H08Rik	25.992	23.9319	23.4693	40.3467	40.9647	49.794	36.7663	41.6651	42.3059	43.7527	40.8152	41.6629	36.0013	31.7043	33.1613	32.8711	28.1761	33.15	32.2811	23.5875	27.8685	32.8711	28.1761	33.15	39.6296	38.7765	39.4914	37.5401	36.8943	33.9161
ncRNA	2310039L15Rik	1.90927	1.22755	0.591392	0.613583	0.194729	0.356027	0.870668	0.175544	1.79498	0	0.57365	0.182035	1.27323	1.64559	1.76845	1.04605	0.58812	0.397086	0.251592	1.1772	0.237141	1.04605	0.58812	0.397086	0.443328	1.10998	0.988728	0.349208	0.61116	0.411325
ncRNA	2310040G24Rik	14.9923	12.6189	12.81	4.84727	6.83621	3.96422	9.20669	7.54913	6.6403	7.01022	3.83842	4.81468	7.89253	5.20949	4.92733	6.68904	4.56043	5.12405	5.63509	5.95158	5.35793	6.68904	4.56043	5.12405	5.70405	6.78541	6.18358	6.33038	7.42039	7.3561
ncRNA	2310043L19Rik	0.987997	0.653375	0.786933	0	0.345487	0	0.154473	0.311456	0.530797	0.313815	0	0	0.695078	0.208552	0.522941	0	0	0	0.111596	0	0.210372	0	0	0	0.131095	0	0	0	0.542183	0
ncRNA	2310043O21Rik	0	0	0.310516	0.214778	0	0	0.182861	0	0	0.557209	0	0	0	0	0	0.122052	0.102931	0	0.1321	0	0.124512	0.122052	0.102931	0	0	0	0	0	0.213926	0.215968
Gnathostomata	2310045N01Rik	32.7201	26.9906	25.2676	29.7099	27.7355	29.0115	28.5039	27.1699	25.3677	30.7547	26.78	24.1235	29.7497	25.7394	29.2153	24.0644	24.975	22.9901	28.0837	23.7219	29.5212	24.0644	24.975	22.9901	23.7687	26.7296	23.8077	20.0798	24.4448	23.0424
uncertain	2310045n01rik-mef2b	0	0	0	0	0	0	0	0	0	0	0	0	0	0	0	0	0	0	0	0	0	0	0	0	0	0	0	0	0	0
Gnathostomata	2310047M10Rik	16.4516	16.5751	13.9864	19.4608	17.8323	17.7702	12.4506	13.2775	14.7306	18.5347	16.7219	16.7224	15.0043	13.0304	11.8897	16.1116	17.0409	16.273	15.4312	11.9816	14.6427	16.1116	17.0409	16.273	14.7133	12.5677	14.0482	15.6556	13.1693	16.8566
Mammalia	2310050C09Rik	0	0	0	0	0	0	0	0	0	0	0	0	0	0	0	0	0	0	0	0	0	0	0	0	0	0	0	0	0	0
Others	2310057J18Rik	0	0	0	0.161132	0	0	0	0	0	0	0	0	0	0	0	0.0457893	0.0386208	0.0521455	0	0	0	0.0457893	0.0386208	0.0521455	0	0	0	0	0.160535	0.0810232
Gnathostomata	2310057M21Rik	4.94083	5.28849	4.42957	5.00951	5.49345	5.56692	3.73194	4.91462	4.97374	4.95185	4.05623	4.97692	4.6057	4.37123	4.19035	4.04206	4.71737	4.5742	5.72302	5.04742	4.59033	4.04206	4.71737	4.5742	6.43208	5.26018	5.44161	5.2702	4.99131	4.31839
Others	2310057N15Rik	0	0	0	0	0	0	0	0	0	0	0	0	0	0	0	0	0	0	0	0	0	0	0	0	0	0	0	0	0	0
Craniata	2310061I04Rik	16.861	12.1242	12.597	21.1542	21.6265	22.2603	13.2865	13.4701	15.4748	18.0712	19.3722	20.9138	19.598	18.7386	16.5772	24.2428	22.5253	20.2571	15.6258	15.5727	17.3924	24.2428	22.5253	20.2571	15.7874	15.5287	16.0661	22.5027	20.5574	23.0179
Others	2310061N02Rik	0	0	0	0	0	0	0	0	0	0	0	0	0	0	0	0	0	0	0	0	0	0	0	0	0	0	0	0	0	0
ncRNA	2310065F04Rik	0	0	0	0	0	0	0	0	0	0	0	0	0	0	0	0	0.0171068	0	0	0	0	0	0.0171068	0	0	0	0.0287497	0	0	0
Craniata	2310067B10Rik	13.61	12.2131	11.9821	37.356	43.2336	38.5259	17.2928	17.0815	17.8952	36.1917	36.6974	37.7826	19.4561	18.5733	18.6692	35.7324	30.5271	27.4483	16.3518	16.3317	18.2317	35.7324	30.5271	27.4483	15.9532	15.471	15.4572	23.0969	23.0441	23.3162
ncRNA	2310068J16Rik	1.14266	1.29307	0.424721	0.97929	0.559634	0.852298	0.83372	0.840932	1.14636	1.10105	0.732657	0.697613	1.54782	1.23871	1.08202	0.723844	1.03308	0.697563	1.2654	1.52213	0.681673	0.723844	1.03308	0.697563	1.20298	0.797734	1.10456	0.585754	1.0737	0.886573
ncRNA	2310069B03Rik	0.429753	0.165784	0.159738	1.60207	2.15648	1.05781	0.235172	0.189689	0.323316	1.05119	1.54946	1.03269	0.264581	0.127032	0.26541	2.19789	2.06571	1.8236	0.0679664	0.0318062	0.352343	2.19789	2.06571	1.8236	0.239526	0.149927	0.13353	1.27355	0.935714	1.38897
ncRNA	2310069G16Rik	0	0	0	0	0	0	0	0	0	0	0	0	0	0	0	0	0	0	0	0	0	0	0	0	0	0	0	0	0	0
ncRNA	2310075C17Rik	0	0	0	0	0	0	0	0	0	0	0	0	0	0	0	0	0	0	0	0	0	0	0	0	0	0	0	0	0	0
Others	2310079G19Rik	0	0	0	0	0	0	0	0	0	0	0	0	0	0	0	0	0	0	0	0	0	0	0	0	0	0	0	0	0	0
ncRNA	2310081J21Rik	0	0	0	0	0	0	0	0	0	0	0	0	0	0	0	0	0	0	0	0	0	0	0	0	0	0	0	0	0	0
ncRNA	2400006E01Rik	0.57115	1.19608	0.303278	0	0.099861	0.182578	0.178599	0.360126	0.0767235	0.0907134	0.29418	0.0933609	0.502309	0.241159	0.201553	0.0596101	0	0.0678848	0.451622	0.181144	0.121623	0.0596101	0	0.0678848	0.378951	0	0.50704	0.358198	0	0.632872
Others	2410002F23Rik	35.672	29.9799	28.3968	28.3627	25.4636	21.9137	31.5085	31.8987	39.6125	21.6892	22.5937	20.5671	43.1005	42.9568	41.6567	28.2177	29.6177	30.2041	48.7034	44.7103	49.2477	28.2177	29.6177	30.2041	48.4813	41.9861	45.9481	30.6919	28.5112	29.9482
ncRNA	2410003L11Rik	0	0	0	0	0	0	0	0	0	0	0	0	0	0	0	0.124731	0	0	0	0	0	0.124731	0	0	0	0	0	0	0	0
Craniata	2410004B18Rik	14.1281	11.1798	13.1285	14.436	11.0842	13.1726	10.9031	11.6918	9.28225	13.4921	13.6053	11.5025	11.8198	11.9783	11.2975	10.1231	9.82147	11.9051	10.67	11.0582	10.3271	10.1231	9.82147	11.9051	13.3756	11.9002	10.5055	11.6292	12.2939	10.6539
ncRNA	2410004I01Rik	0	0	0.173014	0	0	0.312471	0.101887	0.205441	0	0	0	0	0	0	0	0	0	0	0	0.206671	0.138764	0	0	0	0.086472	0	0	0	0	0
Gnathostomata	2410004P03Rik	4.03551	7.00538	5.78794	0.694008	0.697905	1.32507	0.960139	1.21007	1.23751	1.21929	0.486626	0.953662	1.83673	1.13452	1.35449	2.01901	2.18957	2.29928	0.554974	1.36715	1.14427	2.01901	2.18957	2.29928	0.752268	2.04401	0.372767	1.10731	1.29214	0.737201
ncRNA	2410006H16Rik	207.317	223.557	204.201	162.611	134.31	188.103	140.221	158.332	171.225	134.896	124.741	136.359	174.18	153.315	152.364	81.9311	82.7372	97.8009	151.07	142.351	129.1	81.9311	82.7372	97.8009	237.708	184.141	204.922	138.207	133.552	159.298
ncRNA	2410012E07Rik	0	0	0	0	0	0	0	0	0	0	0	0	0	0	0	0	0	0	0	0	0	0	0	0	0	0	0	0	0	0
Craniata	2410015M20Rik	146.976	137.619	146.928	206.673	191.968	228.463	196.743	190.662	200.677	196.469	187.137	193.367	188.124	169.946	182.929	133.729	122.455	156.926	183.174	160.93	148.123	133.729	122.455	156.926	216.708	175.757	218.962	173.525	164.213	178.045
Craniata	2410016O06Rik	6.53048	5.49194	5.856	6.75781	6.35413	6.75855	6.1824	7.1703	8.59812	6.53483	7.53452	7.06182	7.17678	7.26318	8.0664	5.43932	4.93002	5.62384	8.64991	6.52504	8.4451	5.43932	4.93002	5.62384	7.88635	7.59437	8.69135	7.41862	7.15151	6.28986
ncRNA	2410017I17Rik	0.106962	0	0	0	0	0	0	0	0	0	0	0	0	0	0	0	0	0.0444975	0	0	0	0	0	0.0444975	0	0	0	0	0	0
ncRNA	2410018L13Rik	0.813356	1.43435	0.431888	0.746823	0.995461	0.845012	1.01735	0.384644	0.819495	0.581336	0.698219	0.265912	1.07302	1.1162	1.14814	1.18848	1.00242	1.35346	2.20512	1.46187	1.68874	1.18848	1.00242	1.35346	0.431734	1.01339	1.44412	1.53034	0.892879	0.45064
ncRNA	2410021H03Rik	0	0	0	0	0	0	0	0	0	0	0	0	0	0.184725	0.0771977	0.091326	0	0	0.197689	0	0	0.091326	0	0	0	0	0	0	0	0
Teleostomi	2410089E03Rik	2.36606	2.43574	2.5408	1.36737	1.65236	1.4495	1.95521	1.60273	2.03931	2.31237	2.13883	2.00532	2.15365	2.25257	2.03405	2.93939	2.81138	2.50205	2.15147	2.28122	2.27184	2.93939	2.81138	2.50205	1.96363	2.25997	1.65254	2.49226	2.18349	2.05403
ncRNA	2410124H12Rik	0	0	0	0	0	0	0	0	0	0	0	0	0	0	0	0	0	0	0	0	0	0	0	0	0	0	0	0	0	0
Craniata	2410127L17Rik	16.0586	17.1287	17.8105	25.2568	28.8924	24.1768	22.7994	22.416	17.7814	24.6016	25.5252	26.2511	15.3768	15.4219	17.2074	21.7894	20.203	22.4743	18.7261	17.554	15.5545	21.7894	20.203	22.4743	19.7295	20.3098	21.0392	23.2707	22.6058	22.5786
Craniata	2410131K14Rik	5.84335	6.12783	6.43152	4.59442	5.24222	6.25213	6.7678	6.76114	7.01593	5.96081	6.40902	6.10232	6.28703	6.4984	5.88628	6.15528	5.45408	5.54642	7.55925	6.69721	6.99818	6.15528	5.45408	5.54642	7.29902	6.30053	6.25768	5.94659	5.63142	6.12425
Others	2410137M14Rik	0	0	0.196239	0	0	0	0	0.233015	0	0	0	0	0.0650027	0	0	0	0	0	0.0834905	0	0.0786947	0	0	0	0	0	0	0	0	0.136498
Others	2410141K09Rik	0	0	0	0	0	0	0	0	0	0	0	0	0	0	0	0	0	0.0903758	0	0	0	0	0	0.0903758	0	0	0	0	0	0.0702125
ncRNA	2500002B13Rik	1.42149	0.713113	0.214697	0.594032	1.13113	1.52096	1.55086	0.77873	0.217238	0	0.467416	0.222475	0.876089	0.25606	1.41204	0.421973	1.21004	0.0961099	0.46123	0.574207	2.10569	0.421973	1.21004	0.0961099	0	1.64402	0.740208	1.55501	0.498139	0.92518
ncRNA	2500004C02Rik	4.21031	4.42673	4.37268	1.96327	2.07129	3.2328	3.34304	4.32715	4.38645	1.74397	2.4308	2.59784	5.33672	4.81956	4.8181	3.13644	2.41655	2.33542	3.49257	4.12422	4.76871	3.13644	2.41655	2.33542	3.87274	4.46415	4.36067	3.76032	3.06633	3.36193
Craniata	2510002D24Rik	18.6231	17.5671	15.6001	21.0564	23.7078	21.2925	17.9273	18.9746	21.475	24.5591	20.9113	21.9317	23.9345	22.6007	21.7009	21.402	20.1454	21.8847	20.9066	19.0134	21.3774	21.402	20.1454	21.8847	18.6248	19.6802	18.8658	23.6472	20.9782	21.6151
ncRNA	2510003B16Rik	1.21399	1.56105	1.12809	1.82065	3.21921	0.452751	2.87874	1.78578	3.23337	1.12457	0.972662	1.15739	2.61537	1.94296	1.49918	1.03457	1.12172	1.3465	0.959779	2.39497	0.452324	1.03457	1.12172	1.3465	3.57034	0.235242	1.67646	1.33216	2.33134	1.04609
Gnathostomata	2510009E07Rik	3.75288	4.43028	4.0773	17.9912	18.2689	16.4008	3.98381	4.20365	3.33049	17.0361	18.2277	16.7099	3.08367	3.76406	3.43316	28.2345	22.7549	25.3216	3.7822	4.51119	4.29056	28.2345	22.7549	25.3216	3.21105	3.3143	2.45489	14.665	17.9448	18.1127
Gnathostomata	2510039O18Rik	31.9722	28.2983	27.8065	33.0221	30.7285	33.294	31.7806	35.4952	34.1815	32.994	31.4385	32.7532	34.2048	31.7697	34.1581	31.3083	30.5875	29.4355	37.4319	35.7721	37.3037	31.3083	30.5875	29.4355	31.7834	27.3949	32.9993	27.8309	28.0807	29.5964
Gnathostomata	2610001J05Rik	24.662	23.2446	22.2262	31.6462	25.4206	27.1035	18.1378	17.0328	16.3251	25.0378	23.7009	25.3182	17.7139	16.4152	15.825	21.6285	21.2878	24.4853	17.185	18.0906	15.5787	21.6285	21.2878	24.4853	20.2689	17.3398	17.5266	22.5088	23.2419	21.7642
Others	2610002M06Rik	8.49169	8.71635	9.03293	8.82527	8.94946	9.12578	14.1988	12.4395	11.2672	9.57979	9.04169	9.44736	9.44743	10.0925	10.1748	6.28604	6.61826	8.07803	10.0531	10.411	9.63297	6.28604	6.61826	8.07803	11.5444	11.348	11.2251	8.09419	8.41207	8.49072
pseudogene	2610005L07Rik	7.17169	8.95242	7.79203	4.42042	6.18918	4.50576	6.92328	5.49925	7.47114	5.92938	6.07756	6.83893	9.61211	11.7689	10.1987	7.06716	7.30971	5.49297	7.92525	7.05028	8.64877	7.06716	7.30971	5.49297	6.88427	6.35138	6.49457	5.30834	5.81777	4.8737
Others	2610008E11Rik	7.2145	6.81359	7.0271	4.51414	5.42553	4.20125	6.1455	5.3523	6.55616	5.39284	4.6591	4.7346	5.29808	5.58869	5.51867	5.43632	5.45332	5.12056	5.93885	5.95745	5.67546	5.43632	5.45332	5.12056	5.47462	4.85205	5.97772	5.0565	5.94529	4.87715
Gnathostomata	2610015P09Rik	4.51656	4.3323	4.14027	2.30146	1.8924	2.13969	2.91691	3.32271	2.79352	1.99063	2.07832	1.8392	2.55528	2.63119	2.87741	2.22971	2.33211	1.57432	2.46153	2.55989	3.12385	2.22971	2.33211	1.57432	2.26794	2.8155	2.48643	1.76411	2.215	2.34095
ncRNA	2610016A17Rik	28.5689	19.8575	21.0466	0.661706	3.46502	4.03148	3.66192	5.11077	3.62864	4.00515	2.47457	4.12204	6.33652	5.13253	4.13164	2.44389	2.06079	2.14088	2.84855	3.99802	4.41095	2.44389	2.06079	2.14088	7.88762	6.58285	4.53166	1.41206	3.62411	2.66118
ncRNA	2610020C07Rik	0.322447	0.359346	0.233046	0.138166	0.306942	0.08017	0.0784226	0.23721	0.572784	0.0796691	0.21529	0.0819942	0.551442	0.820765	0.885071	0.392644	0.507817	0.536579	0.906599	0.742461	0.640892	0.392644	0.507817	0.536579	0.465939	0.416639	0.296855	0.393234	0.367104	0.138955
Gnathostomata	2610020H08Rik	0.870692	0.656774	0.824326	1.22971	1.82781	0.994635	1.46566	1.14501	1.45578	1.27931	1.09245	0.7885	1.87511	2.22172	2.36253	1.74156	1.48373	1.0718	1.89434	2.09541	2.0159	1.74156	1.48373	1.0718	1.1026	1.62013	1.3805	0.763716	1.39408	1.29961
ncRNA	2610027K06Rik	4.6803	4.23318	4.5942	2.03372	2.74773	3.68767	3.3237	2.3642	2.63472	2.83118	2.69366	2.30067	3.15079	3.43439	3.05338	3.10651	2.72185	2.41649	3.28409	2.65898	3.29193	3.10651	2.72185	2.41649	4.25586	3.258	3.27714	2.64086	2.82848	2.59929
ncRNA	2610028E06Rik	0.0419077	0	0	0	0.0256453	0	0.0229329	0.0231227	0.0197064	0	0	0	0.0129008	0.0154854	0.0517648	0.0153096	0.0129135	0	0.01657	0.0465266	0.0156182	0.0153096	0.0129135	0	0.0194651	0	0	0	0.0268388	0
Gnathostomata	2610028H24Rik	1.79389	2.24908	1.2919	0.403553	0.219554	0.401415	0.343583	0.395903	0.295224	0.34904	0.161695	0.410544	0.552213	0.397695	0.553942	0.425959	0.939659	1.23138	0.319172	0.597448	0.401117	0.425959	0.939659	1.23138	0.374939	0.990902	0.185796	0.344561	0.344637	0.289894
ncRNA	2610035D17Rik	7.48553	9.81149	8.41818	2.07758	2.34243	1.18964	4.28247	3.6138	2.43983	2.69542	1.0223	1.11937	2.93271	3.143	2.44282	4.97186	3.32867	2.68946	3.69955	4.0921	3.77235	4.97186	3.32867	2.68946	3.71381	3.51164	4.53718	5.55506	3.75868	4.67372
ncRNA	2610035F20Rik	0	0	0	0	0	0	0	0	0	0	0	0	0	0	0	0	0	0	0	0	0	0	0	0	0	0	0	0	0	0
ncRNA	2610037D02Rik	0.0612482	0.047255	0.0189715	0.0524889	0.0249871	0	0	0.0450587	0	0	0.0245364	0	0.0251394	0.060352	0.0252182	0.0149167	0.0503285	0	0	0	0.0304347	0.0149167	0.0503285	0	0.0189656	0.0237425	0	0	0	0.0263948
Others	2610042L04Rik	0.0831928	0.128372	0.115959	0.0534713	0.101819	0.0465396	0.0910504	0.0918015	0	0.0462484	0	0	0.0768277	0.122956	0.102758	0.091173	0.0256338	0.0692194	0.263143	0.0923573	0.0930105	0.091173	0.0256338	0.0692194	0.270481	0	0.0430819	0.09131	0	0
Others	2610044O15Rik8	6.3602	5.62772	6.61278	6.23199	5.82455	5.22506	5.20853	5.39871	5.14467	3.70882	4.81079	4.22422	3.94309	5.09447	4.09279	6.30412	5.78325	6.14305	5.0294	5.00345	5.13831	6.30412	5.78325	6.14305	4.29684	5.48253	4.19194	4.93046	5.24079	5.405
ncRNA	2610100L16Rik	0	0	0	0	0	0	0	0	0	0	0	0	0	0	0	0	0	0	0	0	0	0	0	0	0	0	0	0	0	0
ncRNA	2610203C22Rik	0.671205	0.776785	1.37217	1.20795	0.49289	1.05136	0.514221	0.962828	1.70416	0.671622	0.887334	0.998434	0.743798	1.63673	1.69951	0.343264	0.703127	0.614294	0.689971	0.695424	1.10057	0.343264	0.703127	0.614294	0.68583	1.32688	1.39035	0.663004	0.859615	0.954483
ncRNA	2610206C17Rik	0.415882	0.142607	0.171758	0.594008	0.169665	0.517004	0.0505735	0.203962	0.217276	0.513767	0.388745	0.211504	0.25604	0.580506	0.342456	0.675218	0.455617	0.461369	0.109621	0.410391	0.378855	0.675218	0.455617	0.461369	0.257548	0.107472	0.335015	0	0.414283	0
Craniata	2610301B20Rik	11.4364	10.9096	11.2383	11.7892	11.1349	9.97472	10.7171	10.8055	9.6899	10.4811	9.52891	9.78358	10.7977	10.7195	10.854	10.8917	10.0876	11.9476	10.546	12.3854	11.1385	10.8917	10.0876	11.9476	10.5558	10.835	10.8987	9.06334	11.2315	9.30568
Others	2610305D13Rik	0.712235	0.663994	0.965181	1.22075	0.690095	0.398437	0.779506	1.01518	0.921	0.72591	0.74898	0.713137	1.35205	0.964969	0.678141	3.29573	3.60288	4.39522	6.05459	5.02985	5.13171	3.29573	3.60288	4.39522	0.744329	0.586691	0.583989	0.52116	0.418114	0.345299
ncRNA	2610306M01Rik	12.369	9.99749	10.3991	6.70615	7.41468	6.21337	7.09093	9.19162	7.51646	6.4548	6.47195	6.06552	8.49528	8.14472	7.37871	6.14727	4.66627	4.83041	8.11706	6.97399	6.58472	6.14727	4.66627	4.83041	8.67557	8.02321	7.84328	6.18728	5.81889	7.61422
ncRNA	2610307P16Rik	1.08444	1.11767	1.1167	0.11733	0.409603	0.3404	0.276852	0.30216	0.292153	0.210941	0.219388	0.352791	0.398037	0.467346	0.326083	0.311205	0.412495	0.35736	0.50965	0.410923	0.544251	0.311205	0.412495	0.35736	0.310889	0.604191	0.220577	0.306823	0.587141	0.367904
ncRNA	2610316D01Rik	0.194463	0.375086	0.271055	0.249978	0	0.761503	1.91547	2.25299	2.01136	0.216196	1.16855	0.778769	2.33443	3.16107	2.76206	0	0	0.0808944	0.999461	0.575612	0.79712	0	0	0.0808944	1.80629	1.46981	1.91337	0.640265	0.124515	0.377079
Others	2610318N02Rik	0	0.0507636	0	1.09953	1.20791	0.736147	0	0	0.123743	0.877824	0.869821	1.43045	0	0	0.0406335	0.62491	0.891973	0.547428	0	0	0	0.62491	0.891973	0.547428	2.32247	1.30069	3.40727	1.51648	1.85383	1.446
Craniata	2610507B11Rik	31.692	31.7615	31.9741	47.4755	50.5258	52.3112	47.986	45.77	46.4551	59.5647	63.2672	59.201	39.9592	42.8924	41.6608	70.4701	67.9444	62.6348	42.8454	42.3707	42.7119	70.4701	67.9444	62.6348	43.9458	42.298	41.936	59.8191	63.6651	60.4352
ncRNA	2610507I01Rik	9.99726	8.27272	6.61844	4.02851	5.16684	4.34662	6.80301	6.34483	7.35595	5.4138	4.94914	4.20848	8.08447	8.97676	8.38173	5.31739	5.33108	5.60297	7.33217	7.93607	7.12335	5.31739	5.33108	5.60297	12.6071	13.2224	13.4928	11.3141	10.4828	11.418
Others	2610524H06Rik	27.0416	25.0798	26.8793	66.1315	55.237	69.0492	58.8821	51.5664	64.232	75.3168	70.3204	67.273	62.0069	54.3725	57.8954	52.3836	54.7472	57.2251	59.3781	66.866	62.7087	52.3836	54.7472	57.2251	71.7658	63.9847	70.1647	59.046	56.9524	63.3373
Amniota	2610528A11Rik	0.252732	0.487476	0.117424	0	0	0.282765	0	0	0	0.280966	0	0	0	0.373449	0.0780336	0.0923149	0.155713	0	0.0999146	0.093504	0.188351	0.0923149	0.155713	0	0	0.440804	0	0	0.161813	0
Gnathostomata	2610528J11Rik	19.8336	19.3172	19.1601	55.9138	44.5828	39.218	20.5248	24.3761	18.2799	33.8393	33.6306	35.6133	20.9744	18.4271	18.0084	38.8066	35.8152	34.881	14.7509	14.4589	16.3916	38.8066	35.8152	34.881	15.7778	15.5274	13.22	31.1422	31.4344	34.1433
Craniata	2700029M09Rik	32.6127	32.0441	32.1619	24.0346	21.8351	24.0328	27.9608	24.4894	20.4672	18.5657	24.1857	22.1288	23.9877	22.9911	26.3545	16.3709	15.6547	18.6434	24.998	20.9135	20.424	16.3709	15.6547	18.6434	26.5816	26.638	27.4949	21.5387	16.725	19.0045
ncRNA	2700038G22Rik	0.974812	0.970628	0.622224	0.861504	0.894798	0.871674	1.2464	1.21018	1.46547	1.558	0.951883	0.976085	1.98802	1.99273	1.82559	1.647	0.627746	1.31793	1.801	1.59694	1.49845	1.647	0.627746	1.31793	1.4476	0.991884	1.07273	1.20365	0.546187	1.00734
ncRNA	2700046A07Rik	0.253779	0.279712	0.336889	0.419436	0.177485	0.365062	0.595175	0.560083	0.238661	0.362781	0.348567	0.373369	0.535689	0.482249	0.470196	0.397321	0.201078	0.42231	0.745385	0.93913	0.459372	0.397321	0.201078	0.42231	0.404133	0.548082	0.300391	0.318334	0.232172	0.14061
Euarchontoglires	2700046G09Rik	6.90824	4.69184	5.37966	9.00548	8.51449	7.34818	8.2529	6.65673	9.15001	6.59897	5.37905	5.95653	10.5728	10.8211	9.28396	8.17509	5.96599	7.04315	8.42492	8.53323	8.77497	8.17509	5.96599	7.04315	7.77295	7.35462	8.76733	7.63561	8.16243	7.86176
Craniata	2700049A03Rik	2.65122	2.29517	2.02378	1.74236	2.07246	1.80723	2.14182	2.67115	2.40194	2.12851	1.96687	2.06217	1.77737	2.21487	2.17238	2.35751	2.52986	2.05307	2.19675	1.84662	2.12829	2.35751	2.52986	2.05307	2.44766	2.57658	2.46886	1.996	2.0641	2.49721
ncRNA	2700054A10Rik	0.996097	0.84942	0.957151	0.157245	0.299428	0.31283	0.631154	0.609123	0.723145	0.233161	0.304403	0.212547	0.505686	0.606997	0.62599	0.421352	0.624646	0.581626	0.842981	0.958203	0.664302	0.421352	0.624646	0.581626	0.585009	0.853558	0.656833	0.57543	0.497503	0.54223
Craniata	2700060E02Rik	119.086	115.416	105.935	147.785	138.805	160.664	163.313	160.287	161.514	141.507	145.372	139.39	138.492	126.879	134.233	94.7476	88.5566	113.066	134.501	131.825	125.299	94.7476	88.5566	113.066	184.203	173.151	185.314	135.286	130.858	135.548
Gnathostomata	2700062C07Rik	22.4359	19.5226	15.5187	24.1786	21.3686	21.0442	22.801	24.2908	23.7141	19.036	21.6927	22.5833	21.0297	23.7452	23.9084	17.6852	16.0075	19.4384	21.8755	20.4106	21.9391	17.6852	16.0075	19.4384	20.8402	21.5776	23.8486	20.458	20.9553	20.935
ncRNA	2700069I18Rik	0	0	0	0	0	0	0	0	0	0	0	0	0	0.0891784	0	0.176355	0	0	0	0	0.179909	0.176355	0	0	0	0	0	0.132465	0	0.156028
ncRNA	2700070H01Rik	2.04035	2.58868	2.31731	0.874277	1.5538	1.7248	1.33984	1.55102	1.57765	1.41153	1.41679	1.03766	2.23317	2.11089	2.15616	1.39133	1.48089	1.73536	2.11538	1.40939	2.02767	1.39133	1.48089	1.73536	2.14804	1.10726	2.11322	1.59248	1.62601	1.46543
Tetrapoda	2700081O15Rik	6.21535	6.07036	5.46314	2.40634	2.66692	2.06164	3.72931	3.38903	3.78243	3.36593	2.56609	3.04577	4.04284	4.39883	4.29054	3.05596	3.06438	2.54326	4.68375	4.01582	4.57821	3.05596	3.06438	2.54326	2.47255	3.36743	2.65066	3.04986	2.52881	2.51465
ncRNA	2700089I24Rik	0.0430811	0.166192	0	0	0.15818	0	0.14145	0.047539	0.040514	0.143697	0.0517757	0.049297	0.106093	0.159181	0.133032	0.0314757	0.0530973	0	0.0340669	0	0	0.0314757	0.0530973	0	0.200096	0.250494	0.267717	0.0472844	0	0.0556955
Gnathostomata	2700094K13Rik	42.0746	37.864	41.3135	42.1063	33.4564	41.7035	38.7204	37.0048	32.7676	33.6949	33.5087	38.1685	38.843	34.921	32.1099	25.8458	34.2256	26.6619	34.7544	30.7571	30.3629	25.8458	34.2256	26.6619	41.1376	35.7576	39.5649	29.863	34.3392	33.7251
Others	2700097O09Rik	3.72654	4.15454	3.1698	4.18568	3.16458	3.12263	4.05329	3.13114	4.29303	3.19134	2.60885	3.5419	5.65641	4.33049	4.39089	2.46852	2.525	2.83842	2.65355	3.02974	2.12686	2.46852	2.525	2.83842	3.97558	3.81183	3.5204	4.23731	4.6188	4.16243
pseudogene	2700099C18Rik	0.260976	0.302027	0.181882	0.838697	1.99629	1.02196	0.499844	0	0.858939	0.870461	0.705702	1.11983	1.00417	0.964228	1.0879	1.38234	2.09062	1.19424	0.670682	0.917406	0.826668	1.38234	2.09062	1.19424	0.727261	0.227609	0.405443	1.43215	2.17252	1.43387
ncRNA	2810001G20Rik	16.425	12.5952	14.7044	31.0273	29.9086	27.1172	8.76897	8.39861	8.8521	21.935	23.9527	26.013	7.95354	6.73403	6.67964	30.7304	24.5606	29.4968	7.1272	6.59602	7.83744	30.7304	24.5606	29.4968	8.09341	7.45335	7.15732	23.3023	29.3704	24.2106
ncRNA	2810002D19Rik	2.35179	2.27865	1.98209	2.39042	1.67345	1.22385	1.55632	1.32773	1.28581	1.27698	2.23485	1.75233	1.38054	1.25289	1.38486	2.0379	1.61776	2.32079	2.03267	1.57861	1.50827	2.0379	1.61776	2.32079	1.82897	1.52643	2.20919	2.04096	2.24152	1.76765
Craniata	2810004N23Rik	15.5439	13.5947	14.7748	13.1175	16.9183	16.6609	14.4797	14.7952	13.6128	13.7859	15.5437	15.7496	12.0532	10.0833	11.2483	10.7929	10.0172	11.1064	12.8073	11.5914	10.9219	10.7929	10.0172	11.1064	12.6753	13.0392	15.3002	12.3718	13.069	13.1153
Craniata	2810006K23Rik	8.13052	8.79859	8.07228	9.19071	8.85142	7.98735	9.34887	8.39686	7.9552	9.13465	8.4083	8.86898	7.5288	6.96648	7.80906	5.7777	6.22811	6.68363	6.849	6.05419	7.01276	5.7777	6.22811	6.68363	8.246	8.95694	8.22435	7.41824	6.98208	6.79975
ncRNA	2810013P06Rik	12.8052	10.6191	11.4003	8.57538	8.21147	8.83635	11.4551	12.5227	13.1239	8.95162	7.51045	6.66836	12.4392	12.6644	13.2359	9.46776	8.03303	10.3673	12.4906	14.301	13.3734	9.46776	8.03303	10.3673	12.8923	12.7511	10.1255	9.34171	9.03519	9.16953
Others	2810021J22Rik	2.97044	3.14401	2.71864	2.18744	2.17399	2.13769	2.72822	2.30608	3.29902	2.30695	2.06302	2.1693	2.68353	2.96746	2.31396	2.61748	2.27223	2.54612	3.31692	3.45808	3.64931	2.61748	2.27223	2.54612	3.17541	3.14197	3.54031	2.2282	2.10313	2.72104
ncRNA	2810025M15Rik	10.7268	9.36506	10.2957	9.97897	9.67363	9.39597	6.48789	9.03304	6.30435	10.1215	9.49916	8.47883	9.55819	6.77915	7.62692	9.22899	9.3061	9.10093	7.1986	8.19955	7.25849	9.22899	9.3061	9.10093	10.4885	7.7961	9.79426	7.35814	8.85725	8.94072
ncRNA	2810029C07Rik	1.43849	1.88057	1.70802	1.23277	1.61385	1.02825	1.2245	1.63145	1.5031	0.755261	0.912428	0.823027	2.68148	2.15559	2.12229	2.04359	1.84683	2.72623	1.92745	2.72076	2.29326	2.04359	1.84683	2.72623	1.78168	3.06685	3.14527	2.71914	2.04713	1.75639
ncRNA	2810032G03Rik	0.265177	0.716074	0.492827	0.681759	0.730234	1.11259	1.52367	1.31674	1.49617	0.515943	1.11543	0.758572	0.816269	1.12671	1.02353	0.629644	0.857878	1.37894	1.4678	1.17748	1.4329	0.629644	0.857878	1.37894	1.23161	2.15855	1.4419	1.16417	0.594324	0.942734
ncRNA	2810047C21Rik1	1.79629	1.87283	1.89475	2.24669	2.49556	2.7702	1.75341	1.98215	3.05888	1.40341	2.50889	2.94429	1.3749	1.1839	1.82894	1.56068	1.10695	1.77732	1.57399	1.00605	1.44739	1.56068	1.10695	1.77732	0.405878	0.790388	0.804514	1.01241	1.24358	1.06697
ncRNA	2810049E08Rik	0	0	0	0	0	0	0	0	0	0	0	0	0	0	0	0	0	0	0	0	0	0	0	0	0	0	0	0	0	0
Gnathostomata	2810403A07Rik	19.6479	17.6694	17.5599	21.0743	23.5262	15.542	15.2854	16.489	23.4447	18.7011	18.3793	16.0391	30.0492	32.5177	33.5905	28.2537	27.0399	26.4486	27.7295	29.4363	32.7967	28.2537	27.0399	26.4486	29.8774	29.0197	29.0338	27.5269	28.4359	27.3755
ncRNA	2810403D21Rik	1.22054	1.278	2.51139	2.91382	2.24072	1.26804	1.71748	2.02014	2.13141	0.872334	0.838211	0.997547	1.39545	1.86813	0.64607	1.97447	1.6653	2.32108	1.9302	1.67742	1.03962	1.97447	1.6653	2.32108	1.61961	1.41928	1.98649	1.24387	1.33978	1.46513
ncRNA	2810404M03Rik	0	0	0	0	0	0	0	0	0	0	0	0	0	0	0	0	0	0	0	0	0	0	0	0	0	0	0	0	0	0
ncRNA	2810405F15Rik	0.0519723	0	0	0	0	0.0581486	0.0568811	0	0.0488744	0	0	0.237882	0.0319969	0.0384058	0.128388	0.113914	0	0.0432423	0	0.038464	0	0.113914	0	0.0432423	0	0.120875	0	0	0	0
Others	2810408A11Rik	4.04251	3.70602	3.35872	2.50658	1.51338	2.23485	1.30127	2.46655	2.05733	3.01401	1.88619	2.17682	2.22527	2.31956	1.87978	3.37047	3.34109	2.96778	2.25645	1.9711	2.58766	3.37047	3.34109	2.96778	3.57846	3.04182	3.39876	3.96712	3.89836	3.5046
ncRNA	2810408I11Rik	0.958995	0.422797	0.891139	1.7611	1.34138	1.68608	1.79927	1.96505	1.80327	2.13223	1.81113	1.72422	2.27704	2.32797	2.45337	1.1009	0.844056	1.70962	1.08321	1.11506	1.42938	1.1009	0.844056	1.70962	2.03595	3.02664	0.567567	2.40557	1.92967	2.47929
ncRNA	2810410L24Rik	8.83806	4.55786	4.84117	3.88671	4.09901	4.52782	3.10548	3.07975	5.29302	3.77542	3.91328	3.24687	3.52247	3.57492	2.95895	4.31612	3.61182	3.83158	3.20012	2.65084	3.15498	4.31612	3.61182	3.83158	4.14815	3.35378	3.85418	3.26748	2.80009	3.60816
Craniata	2810417H13Rik	0.0640794	0.148318	0.238181	2.75949	2.62728	2.36591	0.561054	1.06067	0.512234	1.6743	1.88679	2.12646	1.79505	1.44432	2.17664	0.889543	4.02798	1.38624	1.06412	1.04339	1.1224	0.889543	4.02798	1.38624	0.714311	0.59615	0.630494	1.75831	1.51837	1.07697
Craniata	2810428I15Rik	64.7754	57.9297	53.6152	96.1234	88.6936	98.2948	56.2433	74.0143	74.3511	87.0612	81.3616	87.3136	71.5078	61.3809	60.9958	69.2366	63.8884	70.5276	60.2167	49.4069	57.6751	69.2366	63.8884	70.5276	70.8809	60.8255	74.8971	80.5409	63.4362	69.6094
ncRNA	2810429I04Rik	0.73114	1.55127	0.849257	0.939865	0.223709	1.43155	0.800196	1.00831	1.37466	1.01595	0.659023	2.92769	0.562565	0.945188	0.790058	0.400564	0.900809	1.52056	0.867081	1.08185	0.953487	0.400564	0.900809	1.52056	0.50929	0.850087	0.189313	1.2035	0	0.70879
ncRNA	2810433D01Rik	0.247374	0.286285	0.344805	0.397492	0.302759	0.415156	0.203054	0.0682411	0.465245	0.34379	0.371623	0.141529	0.342662	0.45699	0.26735	0.316278	0.342982	0.257273	0.146707	0.411915	0.276559	0.316278	0.342982	0.257273	0.402126	0.143831	0.448364	0.135752	0.475225	0.399748
ncRNA	2810442N19Rik	0.0976383	0.0753311	0.0907297	0	0	0	0	0.107734	0	0	0	0	0	0.144286	0	0	0	0	0	0	0	0	0	0	0	0	0	0.107157	0	0
ncRNA	2810454H06Rik	1.36117	1.21492	1.31446	0.754796	0.718634	0.537503	1.02236	1.11917	1.28011	0.919926	0.545293	0.335952	1.6925	1.63709	1.64835	0.643507	0.707269	1.02153	1.87839	1.65933	1.81028	0.643507	0.707269	1.02153	1.16528	0.993211	1.57563	0.908122	0.717884	0.552083
Tetrapoda	2810459M11Rik	6.91788	5.6638	5.24421	49.8241	52.0838	41.3801	16.1247	16.966	16.3179	38.0301	38.4822	40.6796	12.1173	11.9603	11.7384	79.5589	68.5638	64.3643	17.3829	15.8035	15.9676	79.5589	68.5638	64.3643	14.8668	15.1021	15.9533	43.6146	44.7669	42.1977
ncRNA	2810468N07Rik	0.610346	0.706353	0.850739	1.09842	0.971098	0.956029	0.267198	0.606139	0.229581	1.08574	0.660173	0.698394	0.375757	0.586319	0.188467	0.936428	1.16594	0.710945	0.434365	0.361359	0.318433	0.936428	1.16594	0.710945	0.510259	0.212926	0.568929	0.200965	0.781685	0.867946
ncRNA	2810471M01Rik	0	0	0	0	0	0	0	0	0	0	0	0	0	0	0	0	0	0	0	0	0	0	0	0	0	0	0	0	0	0
Tetrapoda	2810474O19Rik	18.9385	20.4329	19.1526	4.10029	5.249	5.09637	7.92489	7.32149	5.86991	5.28664	5.03569	5.14187	7.29761	7.30944	7.64975	5.6519	6.10732	5.44858	7.6677	8.04488	7.24208	5.6519	6.10732	5.44858	5.44756	6.40595	5.27789	5.70397	5.43553	5.15865
ncRNA	2900005J15Rik	4.89397	2.92039	2.20278	2.85065	4.81984	1.88222	4.31008	4.00812	7.29914	2.21054	2.38943	2.36255	9.72175	10.2565	9.9175	6.59257	5.2779	4.32648	7.77022	7.0461	8.54929	6.59257	5.2779	4.32648	6.03789	6.18031	5.62314	4.53221	4.70114	4.94297
Gnathostomata	2900008C10Rik	0.302274	0.186571	0.280886	0.155472	0	0.405836	0.13233	0	0.113789	0.268857	0.290642	0.345938	0.0744375	0.0446807	0.298683	0.795028	0.260776	0.251516	0.143413	0.357927	0.135175	0.795028	0.260776	0.251516	0.0561569	0.0703027	0.0626138	0.530815	0.154853	0.234498
ncRNA	2900009J06Rik	1.6032	0.824615	1.24147	0	0	0.597908	0.584876	0.294765	0.502272	1.18799	0.96338	0	0.164457	0	0.164972	0.585494	0.658274	0	0.422463	0.395287	0.597294	0.585494	0.658274	0	0	0.931912	0.830229	0.87956	0	0.690679
Craniata	2900011O08Rik	0	0	0	0	0.079592	0	0.106761	0	0	0.0723057	0	0	0.020019	0.0240293	0.0401634	0.0712708	0.0601153	0	0.0514254	0.120329	0	0.0712708	0.0601153	0	0	0.113439	0.0336771	0.0356889	0	0.168149
Gnathostomata	2900026A02Rik	9.7135	9.93806	10.2612	7.2013	7.31236	7.10161	7.32747	7.15517	7.52328	7.98279	8.40459	8.01676	7.0817	7.4357	7.31102	10.6094	10.6102	9.1365	7.25899	8.39394	8.01786	10.6094	10.6102	9.1365	5.67718	7.35267	6.27809	8.58931	9.88029	8.20617
ncRNA	2900041M22Rik	0.122604	0.0945927	0.39875	0.0788023	0.150054	0.137174	0.335459	0	0.461171	0.136312	0.147348	0.210435	0.264181	0.226494	0.302867	0.134361	0.151102	0.102008	0.0969481	0.317573	0.0456896	0.134361	0.151102	0.102008	0.227775	0.142572	0.0634911	0	0.0785107	0.0792496
ncRNA	2900052N01Rik	0	0.0226657	0.0272989	0.0755285	0.035955	0	0	0.032418	0.055256	0	0.0353065	0	0.0180869	0.0217103	0.0544306	0.0214641	0.0362091	0.0244436	0.0464621	0.0652296	0.0437933	0.0214641	0.0362091	0.0244436	0.10916	0.136655	0.121707	0.128978	0.0752552	0
Teleostomi	2900055J20Rik	0	0	0	0	0	0	0	0	0	0	0	0	0	0	0	0	0	0	0.105634	0	0	0	0	0	0	0	0	0	0	0
ncRNA	2900057B20Rik	0	0	0	0	0	0	0	0	0	0	0	0.0984068	0.105892	0	0.0531117	0	0	0	0	0	0	0	0	0	0	0	0	0	0	0
ncRNA	2900060B14Rik	0	0.13674	0.329383	0.227831	0	0	0.387943	0.195538	0	0.197019	0	0.202769	0	0.130927	0	0	0	0.147438	0.140124	0	0.132078	0	0	0.147438	0	0.206067	0	0	0.680755	0
ncRNA	2900076A07Rik	4.18752	3.2308	2.69392	9.24766	7.49049	6.96766	4.348	5.56823	4.74502	5.13293	5.54881	4.17704	6.34553	6.82266	7.16108	6.51063	6.61572	6.2531	6.02782	5.56175	4.96138	6.51063	6.61572	6.2531	2.89225	3.74557	4.89309	4.36003	3.29995	2.6372
ncRNA	2900079G21Rik	0	0	0	0	0	0	0	0	0	0	0	0	0	0	0	0	0	0	0	0	0	0	0	0	0	0	0	0	0	0
Mammalia	2900092C05Rik	0	0	0	0	0	0	0	0	0	0	0	0	0	0	0	0	0.132926	0	0	0	0	0	0.132926	0	0.200387	0	0.223441	0	0	0
ncRNA	2900092D14Rik	7.7461	6.75411	7.02545	12.6514	14.3829	12.7328	8.15836	7.87454	7.60917	8.93703	9.91517	11.4138	8.36219	8.37106	7.73304	15.9514	14.3048	16.6427	8.05539	9.03169	7.98814	15.9514	14.3048	16.6427	7.39286	8.20602	6.75888	12.4328	12.7416	10.8032
Craniata	2900097C17Rik	67.7499	63.5319	63.9908	67.2986	67.2908	64.2889	62.5464	68.5862	65.058	65.6223	68.5218	64.2583	65.5349	67.7799	67.3633	72.3583	73.4604	73.7053	73.3955	73.7622	67.2318	72.3583	73.4604	73.7053	66.9232	67.2719	66.94	65.4485	67.7421	64.6133
pseudogene	3000002C10Rik	13.0124	8.13198	8.40371	2.84362	3.10553	3.05734	4.69967	5.52801	9.0549	3.68915	3.04952	1.93563	9.29273	9.37501	10.0049	3.04217	2.68617	3.03141	5.09326	4.76684	4.46126	3.04217	2.68617	3.03141	6.3458	5.59871	7.00809	4.07026	3.33302	3.78496
ncRNA	3010001F23Rik	0.309308	0.318188	0.670651	0	0.129779	0.115355	0.225681	0.468108	0.290833	0.465178	0.127478	0.121324	0.825125	0.457076	0.196508	0.0774622	0.127054	0.343114	0.167712	0.30518	0.307362	0.0774622	0.127054	0.343114	0.0984714	0.246638	0.109818	0.226307	0.132032	0.533127
Craniata	3010026O09Rik	5.44828	7.08265	6.31113	8.5387	7.39887	7.18128	5.96288	5.6824	5.68468	5.06162	5.74058	7.08812	5.9272	6.50756	6.86759	6.32508	7.31232	6.39585	6.66873	6.40697	6.28568	6.32508	7.31232	6.39585	6.30874	4.94692	5.72015	6.38919	6.49959	5.59604
ncRNA	3100003L05Rik	0	0	0	0	0	0	0	0	0	0	0	0	0	0	0.0935698	0	0	0	0	0	0	0	0	0	0	0.528566	0.156941	0.332582	0	0
Craniata	3110001I22Rik	1.88804	1.64836	1.80062	1.97996	1.76348	1.1118	1.19632	1.48043	1.26155	1.49167	1.13464	1.87617	1.52945	1.54207	1.90246	1.41572	1.31658	1.61225	1.53227	1.61796	1.51832	1.41572	1.31658	1.61225	1.38461	1.84905	2.16131	0.872523	1.2727	0.83503
Craniata	3110002H16Rik	9.66362	7.76411	7.39318	15.0376	15.8734	15.649	9.26425	10.3029	10.967	13.8951	13.7097	14.0927	11.0044	10.8194	11.5774	16.5363	15.0897	16.5647	11.1753	10.9703	10.4792	16.5363	15.0897	16.5647	12.7229	11.8716	13.809	16.7472	15.9135	15.5931
Craniata	3110009E18Rik	8.44331	11.1638	5.99363	4.50706	4.03127	6.72301	4.10765	4.95696	5.48029	7.03907	5.00771	4.6309	4.97627	5.96743	6.0286	3.0606	3.13764	4.9139	4.74156	4.75474	2.52069	3.0606	3.13764	4.9139	2.44858	4.70622	4.70622	3.13831	4.36846	3.32249
ncRNA	3110009F21Rik	0	0	0	0	0	0	0	0	0	0	0	0	0	0	0	0	0	0	0	0	0	0	0	0	0	0	0	0	0	0
ncRNA	3110015C05Rik	0	0	0	0	0	0	0	0	0	0	0	0	0	0	0	0	0	0	0	0	0	0	0	0	0	0	0	0	0	0
ncRNA	3110021A11Rik	0.225102	0.26051	0	0	0.13775	0.251852	0.123181	0.372559	0.105826	0.625635	0.270532	0	0.900729	0.914743	1.04256	0.328896	0.346736	0.280914	0.444965	0.416423	0.922693	0.328896	0.346736	0.280914	0.627254	0.130873	0.815992	0.370564	0.144128	0
uncertain	3110021N24Rik	0.826166	0.805154	0.929331	0.614854	0.638614	0.778396	1.38009	0.575782	0.817829	1.11194	1.35871	0.995125	0.910192	1.06038	0.805626	0.794223	0.911064	0.795936	1.20345	1.15853	1.03709	0.794223	0.911064	0.795936	1.17137	0.809049	0.900706	1.24085	1.05814	1.12429
Tetrapoda	3110035E14Rik	0	0.0361892	0.0217934	0	0	0	0.025668	0.0258803	0	0.0521527	0	0	0.0288786	0.138657	0.101392	0.239896	0.144535	0.0975704	0.259645	0.156226	0.174808	0.239896	0.144535	0.0975704	0.0653596	0.109096	0.0242904	0	0	0.0303208
ncRNA	3110039I08Rik	9.36617	6.88371	6.24001	6.66663	8.26357	2.90854	4.68471	3.83151	5.27408	4.38063	3.72349	3.02924	13.9594	14.3416	13.3122	17.6515	15.2049	14.5577	19.9417	24.1566	23.3154	17.6515	15.2049	14.5577	14.7397	16.5231	16.0613	14.0009	15.4733	14.4131
ncRNA	3110039M20Rik	0	0	0	0	0	0	0	0	0	0	0	0	0	0	0	0	0	0	0	0	0	0	0	0	0	0	0	0	0	0
Craniata	3110040N11Rik	10.1536	8.16371	8.9386	15.8001	18.5751	17.4589	15.0898	13.3261	13.9689	12.12	14.1296	12.7183	12.7645	10.8189	11.0224	14.6013	12.9733	11.293	11.9159	11.5471	11.4704	14.6013	12.9733	11.293	12.6081	11.9309	15.1655	14.897	15.1924	13.9546
Craniata	3110043O21Rik	4.86028	5.91325	5.16778	6.54817	6.12006	5.67315	6.5213	7.14253	7.20796	5.58584	6.17817	6.68472	6.47384	6.44114	6.14777	5.17297	6.2354	7.1937	6.85534	6.74492	5.78231	5.17297	6.2354	7.1937	6.88098	5.62497	5.9535	5.71934	5.68655	5.92105
ncRNA	3110045C21Rik	1.12551	2.02619	1.32477	2.50782	2.75501	1.84692	1.14969	2.31826	1.76393	2.58608	1.44284	2.31813	1.75535	0.831664	1.5755	0.657825	1.1559	1.311	0.711979	0.832926	0.727006	0.657825	1.1559	1.311	2.43944	2.61759	1.7097	1.31763	1.44142	1.26101
Others	3110052M02Rik	2.85742	2.5677	3.18628	2.59281	2.42745	1.6361	3.09051	2.78224	2.86122	2.37347	2.24227	2.40427	3.20805	2.99368	3.30115	2.52985	1.78172	2.12581	2.40582	2.60012	2.23005	2.52985	1.78172	2.12581	2.32652	2.36519	2.80279	1.808	1.95916	1.76019
ncRNA	3110056K07Rik	6.73168	5.91149	5.87601	6.44395	5.835	3.48116	4.8152	5.67169	6.98215	4.11814	4.27354	4.91646	8.70587	9.94659	8.10409	5.30996	5.73715	5.13824	5.70886	6.74521	5.81869	5.30996	5.73715	5.13824	6.69036	7.49464	7.93164	5.88131	7.8044	5.49233
Craniata	3110057O12Rik	1.00883	0.825518	1.16471	0.668065	1.08504	0.58146	0.869909	1.14697	0.948748	0.747781	1.21243	0.489749	1.20457	1.31033	1.43491	0.871093	0.772429	1.14463	1.25707	1.19919	1.00258	0.871093	0.772429	1.14463	1.02234	0.995429	1.29816	1.34216	0.861423	0.988064
Tetrapoda	3110062M04Rik	5.62745	6.14871	5.89294	3.47109	3.61898	3.24605	3.61111	4.31614	3.94935	3.11872	3.49789	3.03924	4.37119	3.45748	3.60335	3.31429	4.00203	3.53247	3.80146	3.66223	4.33736	3.31429	4.00203	3.53247	3.86567	3.51898	3.78958	3.10193	2.94441	3.40913
ncRNA	3110070M22Rik	0.226804	0.816602	0.562014	1.06902	1.6655	1.52254	0.661934	1.08447	0.924177	0.672421	1.18117	0.951562	0.511969	0.893813	1.07383	1.15989	1.39756	1.69831	1.07604	1.23086	0.845193	1.15989	1.39756	1.69831	1.75563	1.14286	0.861312	0.829741	1.83959	1.75921
Gnathostomata	3110079O15Rik	0	0	0	0	0	0	0	0.297031	0	0	0.970791	0	0	0	0	0	0	0	0	0	0	0	0	0	0	0	0	0	0	0
Craniata	3110082I17Rik	10.7318	9.69564	8.78399	11.2937	13.3387	13.0025	9.85883	10.0013	8.52328	12.1172	12.2294	11.0075	9.85916	8.50559	9.8557	9.38442	8.18944	9.99315	7.9585	10.0823	9.78078	9.38442	8.18944	9.99315	10.1238	8.66469	9.79043	10.5581	9.18682	10.3515
Others	3110082J24Rik	0	0	0	0	0	0	0	0	0	0	0	0	0	0	0	0	0	0	0	0	0	0	0	0	0	0	0	0	0	0
ncRNA	3110099E03Rik	0	0	0	0	0	0	0	0.0316348	0	0	0	0	0	0	0	0	0	0	0.0226698	0	0	0	0	0	0	0	0.0593831	0.0314655	0	0
ncRNA	3200001D21Rik	0	0.103832	0.125042	0	0	0	0.110455	0.0742448	0	0.149614	0	0.0384952	0.0828463	0.0248606	0.0207765	0.0245789	0.0414634	0.139954	0	0.0995934	0.100297	0.0245789	0.0414634	0.139954	0.0625007	0.0782567	0.0696846	0.0738473	0.0430877	0
Others	3300002I08Rik	1.09876	1.08994	1.16687	1.00888	0.960546	1.93181	0.515373	1.55864	1.18056	2.09393	0.754577	0.897935	1.64259	1.5075	1.26004	1.14665	0.580211	1.82814	1.36515	1.04523	1.16976	1.14665	0.580211	1.82814	2.4784	1.27756	1.95085	0.861277	1.40686	0.60869
ncRNA	3300002P13Rik	0	0	0	0	0	0	0	0	0	0	0	0	0	0	0.0485768	0	0	0	0	0	0	0	0	0	0	0	0	0	0	0
ncRNA	3300005D01Rik	0	0	0.133462	0	0	0	0	0	0	0	0	0	0	0.0902666	0	0	0.0752742	0	0.289804	0.187455	0.0910512	0	0.0752742	0	0.0783414	0	0.126536	0	0	0
Gnathostomata	3425401B19Rik	0	0	0	0	0	0	0	0	0	0	0	0	0	0	0	0	0	0	0	0	0	0	0	0	0	0	0	0	0	0
Craniata	3632451O06Rik	1.12737	1.69717	2.68287	1.87337	1.17786	1.93816	3.46079	3.85352	3.54273	3.11839	2.44541	2.29693	2.06533	2.05236	2.19068	0.964318	1.37259	1.32697	2.52228	1.85196	2.3774	0.964318	1.37259	1.32697	3.19288	2.90986	3.81615	1.62973	2.11313	1.77744
ncRNA	3632454L22Rik	0.0843898	0.0319596	0.0784182	0	0.025823	0.0235999	0.0461773	0.0232766	0.0389559	0.0460569	0	0.0724254	0.0904497	0.139183	0.24512	0.167532	0.0260015	0.0508584	0.0333652	0.153291	0.0471749	0.167532	0.0260015	0.0508584	0.0195937	0.0481717	0.0436987	0.0686179	0.0270184	0
Others	3830403N18Rik	0.171166	0	0.159054	0.110015	0.314233	0	0.46833	0.0944334	0.0804745	0.190298	0	0.195851	0.737617	0.632373	0.475668	0	0.263673	0.35602	0.541375	0	0.255139	0	0.263673	0.35602	0	0	0	0.187856	0.109601	0
Craniata	3830406C13Rik	15.476	14.313	13.9109	12.1565	12.2545	14.5053	15.6175	14.9029	15.8668	13.6994	13.1811	12.2232	16.7424	16.7448	15.4012	10.9406	10.7391	14.2373	22.4152	23.57	20.3176	10.9406	10.7391	14.2373	31.773	27.7872	30.2832	19.8537	17.7073	18.4229
ncRNA	3830408C21Rik	1.32088	1.0828	0.84385	0.477553	0.909348	0.508011	0.813172	0.910979	1.63036	0.780197	0.446473	0.614034	2.05845	2.22676	1.78448	0.995216	0.915745	0.858611	1.50148	1.61914	1.96902	0.995216	0.915745	0.858611	1.26535	1.15204	2.43684	1.08732	0.793017	0.907189
Others	3830417A13Rik	0	0	0	0	0	0	0	0	0	0	0	0	0	0	0	0	0	0	0	0	0	0	0	0	0.0449418	0	0	0	0	0
ncRNA	3830432H09Rik	0	0	0.0294092	0	0	0	0	0	0	0	0	0	0	0.0233884	0	0	0	0.0526663	0	0	0	0	0	0.0526663	0.0293997	0	0	0	0	0
ncRNA	3930402G23Rik	0	0.0204206	0	0.0340235	0.0323935	0.0296129	0	0	0.0746746	0	0	0	0.0325907	0.0195599	0	0	0.0326226	0.0220224	0	0.0195896	0.0394555	0	0.0326226	0.0220224	0.049174	0	0	0	0	0.0684364
Gnathostomata	4430402I18Rik	1.90275	2.1882	1.53459	3.32279	2.59239	2.69121	1.9253	1.86196	1.62059	3.4328	2.54564	3.53298	1.59141	1.85714	1.88463	3.43613	3.0974	3.85337	1.73175	1.56768	1.49848	3.43613	3.0974	3.85337	2.20108	2.92246	2.41689	3.38875	3.35669	2.92404
ncRNA	4631405J19Rik	0.0680337	0	0	3.67315	3.41391	1.59849	0.223379	0.0750713	0.127952	1.43716	1.06294	1.40125	0.0837685	0.0502725	0.126046	2.48524	2.76692	1.47172	0.107594	0.100698	0.0507066	2.48524	2.76692	1.47172	0.0631964	0.0791136	0	2.31475	2.70106	2.28674
ncRNA	4632404H12Rik	1.75717	1.11994	1.41986	0.851145	1.05971	0.911763	1.47719	1.71423	1.82019	1.1326	1.0712	1.13651	3.418	3.61343	3.36579	1.84204	1.3654	1.61039	2.71866	2.82728	3.51157	1.84204	1.3654	1.61039	2.48397	2.36922	2.84858	1.81685	1.50044	1.90957
pseudogene	4632415L05Rik	4.99281	5.48132	5.05526	4.27877	5.05937	4.38482	3.93671	4.30502	4.77976	4.49681	4.21538	3.58366	3.81216	4.48335	4.32146	4.69395	4.68721	4.45213	3.22653	3.8014	3.70812	4.69395	4.68721	4.45213	3.69054	4.0998	3.2806	4.18376	4.63016	4.21076
ncRNA	4632427E13Rik	1.49907	3.00711	1.393	0.77081	1.65123	0.670887	2.13286	0.826982	1.5503	0.666597	1.08097	0.514539	1.47646	1.99348	2.40677	1.64264	0.646486	0.997687	2.72607	1.44192	2.56948	1.64264	0.646486	0.997687	1.2531	1.22012	2.94995	1.97413	2.30336	0.775098
ncRNA	4632428C04Rik	0.503193	0.363965	0.467588	3.15337	1.96304	2.25196	1.82426	1.5964	1.5084	2.20294	2.3056	2.26723	1.60709	1.32476	1.47616	3.35477	2.3839	2.74759	1.144	1.62936	1.17205	3.35477	2.3839	2.74759	1.75289	1.35321	1.72635	2.17467	1.73209	2.31755
Gnathostomata	4632428N05Rik	6.82934	10.4908	9.8906	3.68226	2.74947	3.2554	4.42256	5.12489	4.76401	3.42027	3.35193	3.65705	3.20291	2.97455	3.24961	3.44744	3.54003	3.92646	2.78975	3.23656	2.80957	3.44744	3.54003	3.92646	3.05283	2.85752	2.66983	3.14376	3.10871	3.00161
ncRNA	4732416N19Rik	0.200753	0	0.559275	0.257959	0.245607	0	0.219653	0	0.188613	0.446059	0	0.459049	0.247026	0.740924	0.247812	0.586155	0.370864	0.333809	0.634404	0.445256	0.896993	0.586155	0.370864	0.333809	0.559008	0	0.831091	0.220205	0.513686	0.51865
Others	4732456N10Rik	0	0	0	0	0	0	0	0	0	0	0	0	0	0	0	0	0.0370009	0	0	0	0	0	0.0370009	0	0	0	0	0	0	0
ncRNA	4732471J01Rik	0.551988	0.376547	0.389556	0.150867	0.186351	0.269419	0.832561	0.291396	0.510037	0.424093	0.53067	0.107963	0.470879	0.456392	0.403087	0.347735	0.253449	0.415821	0.258364	0.35073	0.219085	0.347735	0.253449	0.415821	0.273	0.238845	0.15681	0.43234	0.583223	0.30346
ncRNA	4732490B19Rik	0.155986	0.336976	0.231919	0.481242	0.381822	0.349047	0.307295	0.309834	0.322732	0.381555	0.299948	0.214195	0.34573	0.276659	0.269743	0.364697	0.403744	0.622983	0.2467	0.300169	0.465059	0.364697	0.403744	0.622983	0.115922	0.290238	0.290803	0.308175	0.279707	0.564658
ncRNA	4732491K20Rik	0.942217	1.16312	0.941214	0.847841	0.922539	1.08054	0.773408	0.493877	0.708894	0.785713	0.651116	1.02428	0.913656	0.870396	0.872875	1.48009	1.20489	1.39156	1.11763	0.679939	0.70229	1.48009	1.20489	1.39156	0.940919	1.12312	1.12225	1.55126	0.844785	1.15723
ncRNA	4831407H17Rik	0.213184	0.219117	0	0	0	0	0.23312	0.15669	0	0	0.0854302	0	0	0	0.0438476	0.0518723	0.043751	0.118212	0.0561427	0	0.0529178	0.0518723	0.043751	0.118212	0.131904	0	0	0	0	0
ncRNA	4831440E17Rik	1.11072	0.70005	0.683241	0.58319	0.746715	0.507588	1.19851	1.10486	1.50071	0.887101	0.902459	0.30433	1.95523	2.58976	1.88406	1.04014	1.11839	0.937209	1.5835	1.80632	1.79571	1.04014	1.11839	0.937209	1.65672	1.5464	1.96052	1.21914	1.48281	1.49668
ncRNA	4833411C07Rik	0.0700067	0.108025	0.0650532	0	0	0	0	0.154496	0.0658308	0.0778333	0.168271	0	0	0.0517302	0	0	0.0862772	0	0	0.103617	0.052177	0	0.0862772	0	0	0	0	0	0	0
ncRNA	4833412C05Rik	0	0.183924	0	0	0.097254	0	0	0	0	0	0	0	0.195679	0	0.0490729	0	0.146893	0	0	0	0.118448	0	0.146893	0	0.0738117	0	0	0	0	0.102725
ncRNA	4833415N18Rik	0	0	0	0	0	0	0	0	0	0	0	0	0.0540073	0	0	0	0	0	0	0	0	0	0	0	0	0	0	0	0	0
ncRNA	4833417C18Rik	0.877434	0.531904	0.931827	0.725094	0	0.210366	0.274374	0.27663	0.471491	0.418088	0.527259	0.645434	0.463017	0.602063	0.735407	0.183157	0.386208	0.156437	0.44603	0.185531	0.513834	0.183157	0.386208	0.156437	0.58218	0.583051	0.454385	0.206362	0.481606	0.729209
ncRNA	4833418N02Rik	1.47605	1.13882	1.32262	1.82966	0.96778	1.65145	1.03851	1.45425	1.38806	1.28944	1.52052	0.904819	1.91482	1.9088	2.3115	2.15682	2.209	1.44741	1.87583	2.22381	1.96454	2.15682	2.209	1.44741	0.979373	1.40995	1.63795	1.73576	1.62038	2.04452
ncRNA	4833419F23Rik	2.57757	2.38641	3.64068	1.98804	2.27136	2.19175	1.91829	2.38901	1.64805	2.29249	1.1152	2.83127	2.22149	2.43774	2.22845	1.12984	1.52465	1.28668	2.28265	1.60219	1.92101	1.12984	1.52465	1.28668	2.10688	1.91821	3.52389	1.81046	1.84845	1.33282
Gnathostomata	4833420G17Rik	9.88305	8.83019	9.60342	6.00866	6.9539	5.5692	7.53521	7.3655	7.3996	5.8859	6.66409	6.58469	7.82354	9.13085	7.58465	7.48458	8.62084	7.95299	7.44093	8.03401	8.38557	7.48458	8.62084	7.95299	12.7148	12.1021	14.6307	12.6299	12.2566	11.2619
ncRNA	4833422C13Rik	0.68194	1.27466	0.932535	0.239888	0.522046	0.477235	0.967512	0.769582	0.592089	0.344311	0.865075	0.871867	0.609916	0.833761	0.882467	0.911099	0.627068	0.915574	0.539263	0.97772	0.798714	0.911099	0.627068	0.915574	0.913823	0.744058	0.595849	0.386124	0.588398	0.399113
ncRNA	4833422M21Rik	0	0.0464423	0.111871	0	0	0.0673483	0	0	0.113211	0	0.0723434	0	0.148235	0.0444811	0.185874	0.0439784	0.0741869	0.200333	0.0475988	0.222743	0.269188	0.0439784	0.0741869	0.200333	0	0	0	0.132133	0.0770933	0.155637
Others	4833423E24Rik	0	0.0728421	0	0.182048	0.0577753	0.052816	0	0.312544	0.0443928	0.0524852	0.113467	0	0.116251	0.0697683	0.116615	0.0689787	0.0581809	0.039277	0.0373286	0.0349371	0.0351844	0.0689787	0.0581809	0.039277	0.0438509	0	0	0	0.12092	0
ncRNA	4833427F10Rik	0.0549935	0	0	2.54495	4.3749	2.39962	0.0601877	0.0606831	0	2.14	3.3707	3.02051	0.135427	0.162552	0	9.8839	8.70939	7.4582	0.260917	0.162799	0.163953	9.8839	8.70939	7.4582	0	0.127902	0.0569574	5.43224	5.70504	6.75402
Craniata	4833427G06Rik	3.29874	7.35247	3.86005	1.09938	0.89718	0.546779	0.936007	0.539217	0.918981	1.90156	0.880999	0.419369	1.20338	0.72214	0.905359	1.9636	1.58079	1.82959	0.48301	1.44647	1.82106	1.9636	1.58079	1.82959	0.340442	0.994443	0.506155	1.47491	1.25159	0.631734
ncRNA	4833428L15Rik	0.397389	0.255499	0.369271	0.0851393	0.243181	0.0741023	0	0	0.0622813	0	0.159197	0	0.163099	0.0978821	0.0818051	0.29033	0.204064	0.165316	0.104744	0.294092	0.246818	0.29033	0.204064	0.165316	0	0.0770181	0	0	0.0848232	0
Gnathostomata	4833439L19Rik	55.335	49.3618	48.0744	110.98	109.31	109.443	78.8348	79.5811	74.4086	94.1942	97.0494	91.6929	70.4833	65.6549	66.3815	117.042	106.424	113.066	59.5688	63.2182	62.2501	117.042	106.424	113.066	64.0024	62.2532	60.3733	98.9396	105.542	103.364
pseudogene	4921501E09Rik	0	0	0	0	0	0	0	0	0	0.0209581	0	0	0	0	0	0	0	0	0	0	0	0	0	0	0	0	0.0195226	0.0206892	0.0241435	0
ncRNA	4921504A21Rik	1.41332	1.59201	1.28542	7.27263	6.79575	8.41963	4.47875	4.15807	4.71079	6.25787	5.992	6.81427	5.65291	5.01299	4.90065	6.09855	5.41089	4.7727	4.54111	4.78873	4.35628	6.09855	5.41089	4.7727	3.35067	3.15207	3.8812	5.55824	5.96937	5.45479
Gnathostomata	4921504E06Rik	0	0	0	0	0.0475476	0	0	0	0	0	0	0	0.0478363	0	0	0.0283842	0.0478824	0	0	0	0	0.0283842	0.0478824	0	0.108266	0	0.0402369	0	0	0
Craniata	4921506M07Rik	0	0	0	0	0	0	0	0	0.0515531	0	0	0	0	0	0	0	0.0337825	0	0	0	0	0	0.0337825	0	0.0509242	0	0	0	0	0
ncRNA	4921507L20Rik	0.0519338	0	0.048259	0.0667598	0	0	0.113678	0.0573071	0	0.0577412	0.062415	0.118853	0.351705	0.268641	0.160366	0.0758863	0.128014	0.302472	0.574935	0.0384355	0.154831	0.0758863	0.128014	0.302472	0.0964843	0.0603929	0	0.171001	0.0665144	0.134279
Craniata	4921507P07Rik	0.656728	1.39338	0.915388	0.675364	0.522446	0.844982	0.862502	0.543517	0.463206	0.69367	0.315705	0.751489	0.566054	0.436788	0.527267	0.671746	0.647545	0.655709	0.493356	0.729087	0.416065	0.671746	0.647545	0.655709	1.34213	1.56561	0.952247	0.828932	0.546746	0.849028
ncRNA	4921508D12Rik	0	0	0	0	0	0	0	0	0	0.17831	0	0	0	0	0	0	0	0	0	0	0	0	0	0	0	0	0	0	0	0
Others	4921509C19Rik	0	0	0.0262311	0	0	0	0	0	0	0.0313861	0	0.0323021	0	0	0	0	0	0	0	0	0	0	0	0	0	0	0.0292366	0	0.036156	0
ncRNA	4921509O07Rik	0	0	0	0	0	0	0	0	0	0	0	0	0	0	0	0	0	0	0	0	0	0	0	0	0	0	0	0	0	0
ncRNA	4921511C10Rik	0	0	0	0	0	0	0	0	0	0	0	0	0	0	0	0	0.0342111	0	0	0	0	0	0.0342111	0	0	0	0	0	0	0
pseudogene	4921511C20Rik	0	0	0	0	0	0	0	0	0	0	0	0	0	0	0	0	0	0	0	0	0	0	0	0	0	0	0	0	0	0
Craniata	4921511H03Rik	0	0	0	0.106626	0.101517	0	0.0907807	0	0	0.184436	0.199373	0	0	0	0	0.121197	0.102221	0.207032	0	0	0	0.121197	0.102221	0.207032	0.0770472	0.096453	0.0859085	0.0910347	0	0.107228
ncRNA	4921511I17Rik	0	0	0	0	0	0	0	0	0	0	0	0	0	0	0	0.044905	0	0	0	0	0	0.044905	0	0	0	0	0	0	0	0
Others	4921511M17Rik	0	0	0	0	0	0	0	0	0	0	0	0	0	0	0	0	0	0	0	0	0	0	0	0	0	0	0	0	0	0
ncRNA	4921513I03Rik	0.050951	0	0	0.0654965	0	0.0570059	0	0	0.0479141	0.0566486	0	0.0583019	0	0.0376512	0.0629328	0.0372252	0	0.127178	0	0.0377083	0	0.0372252	0	0.127178	0	0.177751	0	0	0	0
ncRNA	4921515E04Rik	0	0	0	0	0	0	0	0	0	0	0	0	0	0	0	0	0	0	0	0	0	0	0	0	0	0	0	0	0	0
Eutheria	4921517D22Rik	0	0	0	0	0	0	0	0	0	0.0264755	0	0.0544963	0	0	0	0.0173977	0.0146747	0.0198128	0	0	0	0.0173977	0.0146747	0.0198128	0.04424	0.138457	0.0246622	0	0	0.0615697
ncRNA	4921518K17Rik	0	0	0	0	0	0	0	0	0	0	0	0	0	0	0	0	0	0	0	0	0	0	0	0	0	0	0	0	0	0
Craniata	4921524J17Rik	7.58867	7.44464	6.86491	8.65682	11.0678	10.0086	6.49033	6.59925	6.42745	8.66078	10.596	9.02856	7.24347	5.57065	5.61774	9.98716	9.15066	9.51155	6.63662	6.0873	5.1317	9.98716	9.15066	9.51155	7.98293	7.07149	7.77919	9.8183	8.98416	10.4603
Others	4921524L21Rik	0	0	0	0	0	0.122576	0	0	0	0.121807	0	0	0	0	0	0	0.0337561	0.0455768	0	0	0	0	0.0337561	0.0455768	0.0508843	0.127401	0.170204	0	0	0
ncRNA	4921525O09Rik	0	0	0	0	0	0	0	0	0	0	0	0	0.0140395	0	0	0	0	0	0	0	0	0	0	0	0	0.0265188	0	0.0250291	0	0
ncRNA	4921529L05Rik	0	0	0	0	0	0	0	0	0	0	0	0	0	0	0	0	0	0	0	0	0	0	0	0	0	0.0618613	0	0	0	0
Others	4921530L21Rik	0	0	0	0.282994	0.179624	0	0	0	0	0	0.176385	0	0	0	0	0.0536121	0	0	0	0	0	0.0536121	0	0	0.204492	0	0.228009	0.080539	0.0939795	0
ncRNA	4921531C22Rik	3.49417	3.39362	3.93452	5.44286	5.13179	6.02509	3.91418	4.49081	3.55659	4.75336	3.85353	4.37465	4.30245	3.40235	3.83356	4.89556	4.48391	4.61744	3.83578	4.86788	3.76865	4.89556	4.48391	4.61744	4.92604	4.25459	6.08836	4.60212	3.89614	4.72988
ncRNA	4921531P14Rik	0	0	0	0	0	0	0	0	0	0	0	0	0.134658	0	0	0	0.404271	0	0	0	0	0	0.404271	0	0	0	0	0	0.280073	0
pseudogene	4921533I20Rik	0	0	0	0	0	0	0	0	0	0	0	0	0	0	0	0	0	0	0	0	0	0	0	0	0	0	0	0	0	0
ncRNA	4921534H16Rik	0	0.0409806	0	0	0	0	0	0	0	0	0	0	0	0	0	0	0	0	0	0	0.0395902	0	0	0	0	0	0	0	0	0
Tetrapoda	4921536K21Rik	0.434644	1.05074	0.915484	0.595975	1.31216	0.745654	0.634263	0.415678	0.899272	0.418827	0.766134	0.696312	0.499516	0.51393	0.554768	1.10089	1.37501	1.18138	0.595758	0.407478	0.259171	1.10089	1.37501	1.18138	0.538347	0.33697	0.570211	0.922318	0.630932	0.749229
Tetrapoda	4921539E11Rik	0	0	0.0905947	0.041771	0.0397695	0.145444	0	0	0	0.180672	0.156232	0.111564	0.0400136	0	0	0.356183	0.160227	0.108163	0	0	0.0484432	0.356183	0.160227	0.108163	0.0905656	0.217485	0.168299	0.342116	0.291385	0.336135
Others	4922502D21Rik	0	0	0.047693	0.857697	0.314079	1.09105	0.0561722	0.11327	0.144796	0.570639	0.678512	0.587293	0	0	0	0.449977	0.600933	0.597847	0	0	0	0.449977	0.600933	0.597847	1.76402	1.79054	1.48841	1.12663	0.854545	0.663521
ncRNA	4922502H24Rik	0	0	0	0	0	0	0	0	0	0	0	0	0	0	0	0	0	0	0	0	0	0	0	0	0	0	0	0	0	0
ncRNA	4922502N22Rik	0	0	0	0	0	0	0	0	0	0	0	0	0	0	0	0	0	0	0	0	0	0	0	0	0	0	0	0	0	0
ncRNA	4930401C15Rik	0	0	0	0	0	0	0	0	0	0	0	0	0	0	0	0	0	0	0	0	0	0	0	0	0	0	0	0	0	0
ncRNA	4930401O10Rik	0	0	0	0	0	0	0	0	0	0	0	0	0	0	0	0	0	0	0	0	0	0	0	0	0	0	0	0	0	0
ncRNA	4930401O12Rik	0	0	0	0	0	0	0	0	0	0	0	0	0	0	0	0	0	0	0	0	0	0	0	0	0	0	0	0	0	0.141623
Others	4930402F06Rik	0	0	0	0	0	0	0	0	0	0	0	0	0	0	0	0	0	0	0	0	0	0	0	0	0	0	0	0	0	0
ncRNA	4930402F11Rik	0	0	0	0	0	0	0	0	0	0	0	0.10038	0	0	0	0	0	0	0	0	0	0	0	0	0	0	0	0	0	0
Craniata	4930402H24Rik	4.46663	4.26504	4.06839	2.25502	2.61607	2.52346	4.09796	3.61135	3.64623	3.16338	3.47243	2.85085	3.43072	3.61694	3.76013	3.9636	4.59701	3.55708	3.89355	4.05886	4.19731	3.9636	4.59701	3.55708	3.49201	4.11439	4.39713	3.46258	3.37985	3.46864
Others	4930402K13Rik	0	0	0	0	0	0	0	0	0	0	0	0	0	0	0	0	0	0	0	0	0	0	0	0	0	0	0	0	0	0
ncRNA	4930404A05Rik	0	0	0	0	0	0	0	0	0	0	0	0	0	0	0	0	0	0	0	0	0	0	0	0	0	0	0	0	0	0
ncRNA	4930404H11Rik	0	0	0	0	0	0	0	0	0	0	0	0	0	0	0	0	0	0	0	0	0	0	0	0	0	0	0	0	0	0
ncRNA	4930404I05Rik	1.44344	0.208811	0.167663	0.347908	0.772893	0	0.197471	0.49772	0.763462	0	0.325266	0.20645	1.38846	0.999887	1.00282	1.12044	0.611469	0.450344	0.784675	0.667603	1.07579	1.12044	0.611469	0.450344	0.251394	0.629425	1.21468	1.28714	1.03979	0.34987
Tetrapoda	4930404N11Rik	5.11205	3.94411	4.22252	16.0635	11.818	16.682	13.521	15.3542	14.1517	18.6277	13.8235	15.7595	18.5316	20.7722	17.7128	10.7885	10.0609	10.8684	19.0867	16.706	15.9797	10.7885	10.0609	10.8684	20.0476	9.57649	16.9133	12.3111	13.0916	15.7859
ncRNA	4930405A10Rik	0	0	0	0	0	0	0	0	0	0	0	0	0	0	0	0	0	0	0	0	0	0	0	0	0	0	0	0	0	0
ncRNA	4930405A21Rik	0.441415	0.136368	0.164079	1.3618	0.864423	0.592631	0.96619	0.681871	0.581077	0.29445	1.48537	0.909113	0.706521	0.848018	1.25392	0.838442	0.489585	0.514139	0.977271	0.522658	0.263182	0.838442	0.489585	0.514139	0.738015	0.513277	0.914335	0.484443	0.565278	1.48361
ncRNA	4930405D11Rik	0.156614	0	0	0	0.191679	0	0	0	0	0	0	0	0	0	0.0967091	0	0	0	0	0	0	0	0	0	0	0	0.324415	0	0.601593	0
ncRNA	4930405J17Rik	0.16395	0	0	0.421509	0.200657	0	0	0	0	0.182257	0	0.187576	0	0	0	0.119766	0	0	0	0	0	0.119766	0	0	0	0	0	0.180379	0	0
ncRNA	4930405L22Rik	0	0	0	0	0	0	0	0	0	0	0	0	0	0	0	0	0	0	0	0	0	0	0	0	0	0	0	0	0	0
ncRNA	4930405O22Rik	0.0928471	0	0	0	0	0	0	0	0	0.103224	0	0	0	0	0.0573376	0	0	0	0	0	0	0	0	0	0	0	0	0	0	0.240051
ncRNA	4930406D18Rik	0	0	0	0	0.175216	0	0	0.315913	0	0	0	0	0	0	0	0	0	0	0	0	0	0	0	0	0.132971	0.166462	0	0	0	0
ncRNA	4930407G08Rik	0	0	0	0	0	0	0	0	0	0	0	0	0	0	0	0	0	0	0	0	0	0	0	0	0	0	0	0	0	0
Others	4930407I10Rik	0	0	0	0.020128	0.0191637	0.122631	0.0171369	0.0172788	0	0.0870485	0.0752722	0.0537534	0	0	0	0.0228807	0.0578993	0.0130284	0	0	0	0.0228807	0.0578993	0.0130284	0.0581825	0.109255	0.0973028	0.0859315	0.0401117	0.0607303
uncertain	4930407I19Rik	0	0	0	0	0	0	0	0	0	0	0	0	0	0	0	0	0	0	0	0	0	0	0	0	0	0	0	0	0	0
ncRNA	4930412B13Rik	0	0	0	0	0	0	0	0	0	0	0	0	0	0	0	0	0	0	0	0	0	0	0	0	0	0	0	0	0	0
ncRNA	4930412C18Rik	0.334516	0.401473	0.207231	0.191117	0.272941	0.332683	0.366111	0.287111	0.436948	0.123979	0.111674	0.0850652	0.29749	0.219748	0.137733	0.285145	0.114532	0.216485	0.249835	0.302612	0.235484	0.285145	0.114532	0.216485	0.362543	0.69159	0.404206	0.387564	0.618899	0.360398
ncRNA	4930412O13Rik	5.2911	3.40657	3.2552	3.00209	4.86797	1.87803	4.05359	4.44956	5.78261	3.06323	2.10503	2.06696	8.68324	7.87449	7.69629	5.63886	4.23909	4.40252	5.15082	5.38817	5.8069	5.63886	4.23909	4.40252	5.79655	5.9198	5.78241	4.58595	5.04783	4.71765
ncRNA	4930413E15Rik	0	0	0	0	0	0	0	0	0	0	0	0	0	0	0	0	0	0	0	0	0	0	0	0	0	0	0	0	0	0
ncRNA	4930413F20Rik	1.01799	0.845832	0.436598	1.50994	1.05424	1.92749	1.11414	0.777657	1.32542	2.17652	0.941112	1.97124	1.20521	0.867938	1.25735	1.77351	1.30282	1.04242	1.36223	0.753354	0.933806	1.77351	1.30282	1.04242	0.509169	1.00165	1.54097	1.03133	1.60457	0.708621
ncRNA	4930413G21Rik	10.6177	5.89636	4.17425	4.87458	5.49785	5.0912	2.93706	3.99121	8.66797	7.26455	5.74925	6.60875	7.11141	8.53573	9.65569	6.13764	5.85984	6.01885	8.53429	7.08073	6.52222	6.13764	5.85984	6.01885	6.23203	6.78408	8.09659	4.86626	6.87393	4.82685
ncRNA	4930413M19Rik	0	0	0	0	0	0	0	0	0	0	0	0	0	0	0	0	0	0	0	0	0	0	0	0	0	0	0	0	0	0
ncRNA	4930414N06Rik	0.857924	0.132383	0.797219	0	0.840006	0.575926	0.187791	0.946544	2.25831	1.14446	0.618642	1.17786	1.26744	1.52108	1.37737	0.877393	1.37416	1.42741	2.84887	1.52339	0.895076	0.877393	1.37416	1.42741	0.637454	1.19701	1.95484	0.941476	1.53784	0.22179
Gnathostomata	4930415F15Rik	0.254108	0.686183	0.236128	0.489975	0.311001	0.426458	0	0.700929	0.597288	0.282496	0.458087	0.29074	0.156427	0.281612	0.156917	0.37127	0.626241	0.317106	0.401834	0.564078	0.378752	0.37127	0.626241	0.317106	0.236022	0	0.526365	0.418306	0.813468	0.164238
Others	4930415L06Rik	0	0	0	0	0	0	0	0	0	0	0	0	0	0	0	0	0	0	0	0	0	0	0	0	0	0	0	0	0	0
Tetrapoda	4930415O20Rik	4.42349	4.59995	4.82537	0.494462	1.41232	2.15181	4.8413	2.75842	1.98877	1.06897	2.08027	1.76027	2.84123	2.13107	3.08764	2.10734	1.42171	1.7599	4.10548	5.5492	3.72634	2.10734	1.42171	1.7599	4.82281	6.03753	5.57744	2.95471	1.72364	2.23733
ncRNA	4930417O13Rik	0	0	0	0	0	0	0	0	0	0	0	0	0	0	0	0	0	0	0.0621281	0	0	0	0	0	0	0	0	0	0	0
ncRNA	4930417O22Rik	0	0	0	0	0	0	0	0	0	0	0	0	0	0	0	0	0	0	0	0	0	0	0	0	0	0	0	0	0	0
ncRNA	4930419G24Rik	0	0	0	0	0	0	0	0	0	0	0	0	0	0	0	0	0	0	0	0	0	0	0	0	0	0	0	0	0	0
ncRNA	4930423M02Rik	0	0	0	0	0	0	0	0	0	0	0	0	0	0	0	0	0.0430096	0	0	0	0	0	0.0430096	0	0	0	0	0	0.178778	0.270694
ncRNA	4930425K10Rik	0	0	0	0	0	0	0	0	0	0	0	0	0	0	0	0	0	0	0	0	0	0	0	0	0	0	0	0.142539	0	0
ncRNA	4930425L21Rik	0	0	0	0	0	0	0	0	0	0	0	0	0	0	0	0	0	0	0	0	0	0	0	0	0	0	0	0	0	0
ncRNA	4930425O10Rik	0	0.0444181	0.0534977	0.296027	0	0	0	0	0	0	0	0	0	0	0	0	0	0	0	0.0426072	0	0	0	0	0	0.0669482	0	0	0	0.148854
Others	4930426D05Rik	21.5595	10.5056	9.67317	0.887872	1.69067	1.32475	7.34332	6.09727	13.8257	1.97468	1.42301	1.07261	9.65876	10.0622	9.96323	2.0906	1.67213	1.76508	6.39799	5.91504	6.54528	2.0906	1.67213	1.76508	7.37839	10.04	8.43102	2.11179	1.8956	2.10476
ncRNA	4930426L09Rik	0.218089	0.0420658	0.202658	0.350437	0	0	0.358032	0.18049	0.307632	0.060619	0.065526	0.249553	0.3021	0.16116	0.303047	0.0398343	0.235189	0.136092	0.344909	0.201755	0.243823	0.0398343	0.235189	0.136092	0.202586	0.317015	0.0564695	0.179524	0.0698293	0.0704859
Craniata	4930427A07Rik	1.17677	0.873655	1.17603	3.1396	3.34245	3.25427	1.45802	1.37208	1.39905	2.74026	2.74848	3.37919	1.94114	2.42848	2.18034	2.88759	4.63869	3.04827	1.77335	2.18566	1.58874	2.88759	4.63869	3.04827	1.3613	1.70417	1.1728	2.48576	2.92922	2.23901
uncertain	4930428D20Rik	0	0	0	0	0	0	0	0	0	0	0	0	0	0	0	0	0	0	0	0	0	0	0	0	0.192359	0	0	0	0	0.26771
ncRNA	4930428E07Rik	0	0	0	0	0	0	0	0	0	0	0	0	0	0	0	0	0	0	0	0	0	0	0	0	0	0	0	0	0	0
ncRNA	4930428G15Rik	0	0	0	0	0	0	0	0	0	0	0	0	0	0	0	0	0	0	0	0	0	0	0	0	0	0.13455	0	0	0	0
ncRNA	4930428O21Rik	0	0	0	0	0	0	0	0	0	0	0	0	0	0	0	0	0	0	0	0	0	0	0	0	0	0	0	0	0	0
ncRNA	4930429B21Rik	0	0.0617991	0.0372158	0.051483	0.0490165	0.089618	0.0876647	0.132582	0.0376635	0.267173	0.0962648	0.412455	0.049314	0.147981	0.0742028	0.29261	0.419572	0.266583	0.190019	0.237129	0.0597014	0.29261	0.419572	0.266583	0.11161	0.37259	0.12444	0.307702	0.461657	0.0517766
ncRNA	4930429D17Rik	0.295387	0.341851	0.137243	0.759428	0.964059	0.716061	0.646573	0.32595	0.370375	0.437892	0.355002	0.901344	0.303094	0.472945	0.364852	0.935188	1.0315	0.778273	0.661807	0.510098	0.733873	0.935188	1.0315	0.778273	0.320123	0.458002	0.866818	0.702444	1.13496	0.572813
ncRNA	4930429F11Rik	0	0	0	0	0	0	0	0	0	0	0	0	0	0	0	0	0	0	0	0	0	0	0	0	0	0	0	0	0	0
ncRNA	4930429F24Rik	0.584275	0.450787	0.39486	0.477956	0.325041	0.29714	0.755725	0.293057	0.199798	0.413388	0.702193	0.486231	0.719419	0.785014	0.984099	0.737328	0.327318	0.662905	0.672024	0.943446	0.7126	0.737328	0.327318	0.662905	0.740102	0.617675	0.550127	0.641273	0.612253	0.412006
Others	4930430A15Rik	0	0	0	0	0.104744	0	0.0468331	0	0	0	0	0.146897	0	0	0	0	0	0.106812	0	0	0	0	0	0.106812	0.0397501	0.099524	0.0443196	0.0469665	0	0.165963
Craniata	4930430F08Rik	3.4735	3.55698	3.75589	3.77505	4.32848	4.09825	3.55965	4.73896	3.59328	4.00245	3.64321	4.01086	4.19928	3.87373	3.49086	3.82981	4.61202	5.28103	4.07018	4.06657	3.53042	3.82981	4.61202	5.28103	4.60534	3.85577	4.61139	3.91643	4.73204	3.95992
ncRNA	4930430F21Rik	0	0	0	0	0	0	0	0	0	0	0	0	0	0	0	0	0	0	0	0	0	0	0	0	0	0	0	0	0	0
ncRNA	4930430J02Rik	0	0	0	0	0	0	0	0	0	0	0	0	0.17515	0	0	0	0	0	0	0.210489	0	0	0	0	0	0	0	0	0	0
ncRNA	4930431F12Rik	0	0	0.0315792	0.0436855	0.0415926	0	0.0371936	0.112503	0	0.113355	0.122527	0.0388876	0.0418454	0.0502281	0.104941	0.198635	0.167544	0.14138	0.107494	0.251522	0.0506596	0.198635	0.167544	0.14138	0	0.0790403	0.14079	0.1492	0	0
ncRNA	4930431P03Rik	0	0	0.0312756	0	0.0411927	0	0.073672	0.148561	0.0633047	0	0	0.115541	0.124329	0.174108	0.228651	0.0491813	0.0622249	0	0.0532301	0.074731	0.0752588	0.0491813	0.0622249	0	0.0312654	0	0	0	0.0431084	0.0435126
ncRNA	4930432J09Rik	0	0	0	0.0307141	0	0	0	0	0	0	0	0	0	0	0	0	0.0147248	0	0.0188942	0	0	0	0.0147248	0	0	0	0.0247464	0	0	0
Gnathostomata	4930432K21Rik	5.08764	4.26539	4.6703	0.392641	0.744362	0.322323	2.07777	0.902713	1.14962	0.462674	0.256959	0.454384	1.03464	1.04555	0.956303	0.514526	0.791606	0.279555	1.01252	0.995045	0.858921	0.514526	0.791606	0.279555	0.862336	1.52623	0.812084	0.309525	0.430342	0.6713
Others	4930432M17Rik	0	0	0	0	0.0926278	0	0	0	0	0	0	0	0	0	0	0	0	0	0	0	0	0	0	0	0.070301	0.0880077	0	0	0	0
ncRNA	4930433B08Rik	0	0	0	0	0	0	0	0	0	0	0	0	0	0	0	0	0	0	0.249326	0	0	0	0	0	0	0	0	0	0	0
Others	4930433I11Rik	0	0	0	0	0	0	0	0	0	0	0	0	0	0	0	0	0	0	0	0	0	0	0	0	0.107195	0	0	0	0	0
ncRNA	4930433N12Rik	0.593277	1.14433	0.551298	0	0.145222	0	0.0649313	0	0.167371	0	0	0.0678864	0	0.0438403	0.0366393	0.0433448	0.109677	0.197447	0	0.0878137	0.132655	0.0433448	0.109677	0.197447	0.05511	0	0	0	0	0
ncRNA	4930434J06Rik	0	0	0	0	0	0	0	0	0	0	0	0	0	0	0	0	0	0	0	0	0	0	0	0	0	0.0604826	0	0	0	0
Gnathostomata	4930435E12Rik	0	0	0	0	0	0	0	0	0	0	0.0721573	0	0	0	0	0	0	0	0	0	0	0	0	0	0.167315	0.279275	0.124368	0.131793	0	0.0776185
ncRNA	4930438E09Rik	0	0	0	0	0	0	0	0	0	0	0	0	0	0	0	0	0	0	0	0	0	0	0	0	0	0	0	0.133849	0	0
ncRNA	4930440C22Rik	0	0	0	0	0	0	0	0	0	0	0	0	0	0.037955	0.0317204	0	0	0	0	0	0	0	0	0	0	0	0	0	0	0
ncRNA	4930440I19Rik	0	0	0	0	0	0	0	0	0	0	0	0	0	0	0	0	0	0	0	0	0	0	0	0	0	0	0.0867306	0	0	0
uncertain	4930441H08Rik	0	0	0	0	0	0	0	0	0	0	0	0	0	0	0	0	0	0	0	0	0	0	0	0	0	0	0	0	0	0
ncRNA	4930441J16Rik	0	0	0	0	0	0	0	0	0	0	0	0	0	0	0	0	0	0	0	0	0.166136	0	0	0	0	0	0	0	0	0
ncRNA	4930442J19Rik	0	0	0	0.0711964	0	0	0	0	0	0	0	0	0	0	0	0	0	0	0	0	0	0	0	0	0.0514479	0.193218	0	0.060788	0	0
ncRNA	4930442L01Rik	0.795101	0.613446	0.914756	3.94233	4.54122	3.51599	8.41192	6.97727	8.22507	5.76723	4.2318	4.46249	10.3497	10.6043	10.0548	5.61553	5.34319	4.97742	9.40116	9.80775	8.26852	5.61553	5.34319	4.97742	8.72247	10.2149	9.84273	7.31392	5.38278	7.48912
ncRNA	4930443O20Rik	0	0	0.10484	0	0	0.0631153	0.123479	0.124496	0	0.0627193	0	0	0	0	0	0	0	0.0469356	0	0	0.0420451	0	0	0.0469356	0	0.0655996	0.0584261	0.0619145	0.0722485	0.072928
ncRNA	4930444F02Rik	0	0	0	0	0	0	0	0	0	0.11375	0.0352179	0.0335325	0.026904	0	0	0.223493	0.117225	0.0971013	0	0	0.065142	0.223493	0.117225	0.0971013	0.0544431	0.122967	0.0452602	0.0801268	0.0375331	0
Others	4930444G20Rik	0	0	0	0	0	0	0	0	0	0.0992171	0	0	0.0274699	0	0	0	0	0	0	0.0330223	0.0997681	0	0	0	0.0828949	0.0518868	0.0924242	0.048972	0	0
ncRNA	4930444M15Rik	0	0	0	0	0	0	0	0	0.045216	0	0	0	0	0	0	0	0	0	0	0	0	0	0	0	0.044664	0	0	0.0527725	0	0.0621598
Tetrapoda	4930444P10Rik	0.437755	0.54836	0.732764	0	0.21447	0.0980296	0	0.0966783	0.164775	0.0974106	0.1053	0	0.107879	0.0647404	0.0526618	0	0.0525477	0.218691	0.207843	0.0315544	0	0	0.0525477	0.218691	0	0	0.0907464	0.0961607	0.112206	0.113266
ncRNA	4930445N18Rik	0	0	0	0	0	0	0.112016	0.112931	0.192472	0	0	0.117107	0.189022	0.0756227	0	0	0	0	0	0.0757374	0	0	0	0	0.0950675	0.119012	0	0.112326	0.131067	0
Others	4930447A16Rik	0	0	0	0	0	0	0	0	0	0	0	0	0	0	0	0	0	0	0	0	0	0	0	0	0	0	0	0	0	0
Gnathostomata	4930447C04Rik	0.0409875	0	0	0	0	0	0.0448588	0	0	0	0	0	0.100938	0.0908677	0	0	0	0	0.064823	0.0303352	0.0305497	0	0	0	0	0.0476644	0	0	0	0
ncRNA	4930447F24Rik	0.307823	0	0.342679	0.778303	0.741013	1.18465	0.580451	0.542523	0.782052	0.926722	0.454777	0.346388	1.07163	1.12963	0.794075	1.32753	0.373418	1.00749	0.729439	0.671559	0.687128	1.32753	0.373418	1.00749	1.82719	1.14269	1.08218	1.07982	0.67916	0.782707
ncRNA	4930447J18Rik	0	0	0	0	0	0	0	0	0	0	0	0	0	0	0	0	0	0	0	0	0	0	0	0	0	0	0	0	0	0
ncRNA	4930447K03Rik	0.168488	0	0	0	0	0	0.184402	0	0	0	0.101246	0	0	0.124497	0.104051	0.123093	0	0	0.0666134	0.0623427	0.062787	0.123093	0	0	0	0.195924	0.0872524	0.0924586	0	0
ncRNA	4930447M23Rik	0.0327747	0.0758602	0	0.0421312	0	0	0	0	0	0	0	0	0.0201783	0	0.0607246	0	0	0	0	0	0.0244286	0	0	0	0	0	0.0339451	0	0	0
ncRNA	4930447N08Rik	0	0	0.0681899	0	0	0	0	0	0.0690044	0	0	0	0.0451767	0.162672	0	0	0	0.0610543	0	0.0543063	0	0	0	0.0610543	0	0	0	0	0	0
ncRNA	4930448C13Rik	0	0	0	0	0	0	0	0	0	0	0	0	0	0	0	0	0	0	0	0	0	0	0	0	0	0	0	0	0	0
ncRNA	4930448F12Rik	0	0	0	0	0	0	0	0	0	0	0	0	0	0	0	0	0	0	0	0	0	0	0	0	0	0	0	0	0	0
ncRNA	4930448H16Rik	0	0.268718	0	0	0	0	0	0	0	0	0	0	0	0	0	0	0	0	0	0	0	0	0	0	0	0.202479	0	0	0	0
ncRNA	4930448I06Rik	0	0	0	0	0	0	0	0	0	0	0	0	0	0	0	0	0	0	0	0	0	0	0	0	0	0	0	0	0	0
ncRNA	4930448I18Rik	0	0	0	0	0	0	0	0	0	0	0	0	0	0	0	0	0	0	0	0	0	0	0	0	0	0	0	0	0	0
pseudogene	4930448K20Rik	0	0	0	0	0.139205	0.063628	0	0	0	0.0632288	0.0683472	0.0650741	0	0	0	0	0	0	0	0	0	0	0	0	0	0	0	0	0.0728353	0
ncRNA	4930449E01Rik	0	0	0	0	0	0	0	0	0	0	0	0	0	0	0	0	0	0	0	0	0	0	0	0	0	0	0	0	0	0
ncRNA	4930449E18Rik	0	1.14236	0	0	0	0	0	0	0.347813	0	0.889727	0	0.227796	0.273313	0.228509	0.27033	0	0	0.292584	0	0	0.27033	0	0	0.343706	0	0	0.812207	0	0.478342
Others	4930449I24Rik	0	0	0	0.745277	0	0	0	0	0	0	0.0870967	0	0	0	0	0	0	0	0	0	0	0	0	0	0	0	0.0750588	0.397693	0	0
Gnathostomata	4930451G09Rik	1.34181	1.16122	1.0963	0.888843	0.795591	0.655618	0.87432	1.43592	1.45236	0.994747	0.704234	0.650933	1.27756	1.6526	1.60712	0.683445	1.00238	0.71057	1.28524	0.842908	1.42448	0.683445	1.00238	0.71057	1.13333	1.37037	0.63188	0.93734	0.786838	0.860661
Tetrapoda	4930451I11Rik	0	0	0	0.329641	0	0	0	0	0.241024	0	0	0	0	0	0	0	0	0	0	0	0	0	0	0	0	0	0	0	0	0
ncRNA	4930452A19Rik	0	0	0	0	0	0	0	0	0	0	0	0	0	0	0	0	0	0	0	0	0	0	0	0	0	0	0	0	0	0
Craniata	4930452B06Rik	1.2359	2.0554	1.812	3.38927	3.56303	4.48631	3.60701	4.7885	4.1068	2.5956	3.96087	3.77133	5.49544	5.58154	5.34304	3.27081	4.19754	4.86743	10.1859	10.001	10.3377	3.27081	4.19754	4.86743	8.77645	8.78319	9.58603	5.36575	5.20624	4.97096
ncRNA	4930452G13Rik	0	0	0	0	0.0975863	0	0	0	0	0	0.0958262	0	0	0	0	0	0	0	0	0	0	0	0	0	0	0	0	0	0	0
ncRNA	4930452N14Rik	0	0	0	0	0	0	0	0	0	0	0	0	0	0	0	0	0	0	0	0	0	0	0	0	0	0	0	0	0	0
pseudogene	4930453H23Rik	0	0	0	0	0	0	0	0	0	0.051309	0	0	0	0	0	0	0	0	0	0	0	0	0	0	0	0.107331	0	0.0506506	0	0
ncRNA	4930453L07Rik	0	0	0	0	0	0	0	0	0	0	0	0	0	0	0	0	0	0	0	0	0	0	0	0	0	0.0658118	0	0	0	0.146328
Gnathostomata	4930453N24Rik	16.432	19.1842	18.3808	21.2825	22.6914	19.5642	18.527	17.4477	16.5018	18.2693	20.419	20.7182	13.6284	15.9913	15.2794	16.309	17.1182	20.4302	15.7393	16.1074	14.3731	16.309	17.1182	20.4302	18.0862	18.9641	16.9546	18.171	21.0449	21.0025
ncRNA	4930455B14Rik	0	0	0.0726851	0.2011	0	0	0	0	0	0	0	0.179003	0	0	0	0.057146	0	0.260315	0	0	0	0.057146	0	0.260315	0	0.181915	0.0810132	0	0.100174	0
ncRNA	4930455C13Rik	3.52614	2.3224	2.95696	4.64333	4.31561	3.56028	3.29442	3.6061	2.99218	4.87643	4.34114	5.51078	3.1238	4.13062	3.1867	5.46637	4.76943	4.07857	3.33222	3.88231	3.5254	5.46637	4.76943	4.07857	3.59489	3.50026	4.72096	4.81386	4.18545	4.336
ncRNA	4930455D15Rik	0	0	0	0	0	0.0553956	0	0	0	0.110092	0	0	0.0609617	0.0365862	0	0	0	0	0	0	0	0	0	0	0	0	0	0	0	0
ncRNA	4930455F16Rik	0	0	0	0	0	0	0	0	0	0	0	0	0	0	0	0	0.171495	0.104751	0	0	0	0	0.171495	0.104751	0.13264	0	0	0	0	0
ncRNA	4930455G09Rik	3.11505	3.03582	4.41813	1.68603	1.00329	1.46747	1.61492	1.62798	2.46613	1.09354	1.57631	0.562729	1.51382	1.09007	1.21485	0.239531	0.505015	1.36391	1.81475	0.970422	1.09962	0.239531	0.505015	1.36391	2.13184	0.953136	1.01883	0.719674	1.67936	1.69538
ncRNA	4930455H04Rik	0	0	0	0	0.225674	0.137535	0	0	0	0	0	0.0703299	0	0.0454182	0	0.044905	0	0	0	0.0909742	0	0.044905	0	0	0	0	0	0	0	0
ncRNA	4930455J16Rik	0	0	0	0.0631524	0.120254	0	0	0	0	0	0	0	0	0	0	0	0	0.081751	0	0	0	0	0	0.081751	0	0	0	0.107841	0	0
ncRNA	4930456L15Rik	0	0	0	0.0915485	0	0	0	0	0	0.0791792	0	0	0	0	0	0	0.0438845	0	0	0	0	0	0.0438845	0	0	0	0	0	0	0
ncRNA	4930459C07Rik	0	0	0	0	0	0	0	0	0	0	0	0	0	0	0	0	0	0	0	0	0	0	0	0	0	0	0	0	0	0
ncRNA	4930459L07Rik	0	0	0	0	0	0	0	0	0	0	0	0	0	0	0	0	0	0	0	0	0	0	0	0	0	0	0	0	0	0
ncRNA	4930461G14Rik	0	0	0	0	0	0	0	0	0	0	0	0	0.0745604	0	0	0.176965	0	0.20153	0	0.179245	0	0.176965	0	0.20153	0.112499	0	0	0	0	0
ncRNA	4930463O16Rik	0	0	0	0	0	0	0	0	0	0	0	0	0.0810547	0	0	0	0	0	0	0	0	0	0	0	0	0	0	0	0	0
ncRNA	4930465K10Rik	0	0.10191	0	0	0	0.0738925	0.072282	0	0.0621051	0.073428	0	0.075571	0.0406594	0.0488026	0	0	0.0406972	0.0549494	0.0522236	0	0.0984477	0	0.0406972	0.0549494	0.122697	0	0	0	0	0
ncRNA	4930465M20Rik	0	0	0	0	0	0	0	0	0	0	0	0	0	0	0	0	0	0	0	0	0	0	0	0	0	0	0	0	0	0
ncRNA	4930467D21Rik	0	0	0	0	0	0	0	0	0	0	0	0	0	0	0	0	0	0	0	0	0	0	0	0	0	0	0	0	0	0
Others	4930467E23Rik	0	0	0	0	0	0	0	0	0	0	0	0	0	0	0	0	0.0180742	0	0.0231921	0.0217068	0	0	0.0180742	0	0	0	0.0303757	0	0	0
ncRNA	4930467K11Rik	0	0	0	0	0.164454	0	0	0	0	0	0	0.153739	0.0827163	0.0992739	0.248926	0	0	0	0	0.198849	0.200279	0	0	0	0	0.468719	0	0	0	0
Amniota	4930469G21Rik	0	0.14365	0	0.239341	0	0.208314	0	0	0	0.310496	0.223764	0	0.114621	0.0687861	0.05749	0.136023	0.0573618	0.30981	0	0.0688905	0	0.136023	0.0573618	0.30981	0.086472	0.216503	0.192837	0	0	0.120345
ncRNA	4930470H14Rik	1.73646	1.1282	0.891721	0.939867	2.57266	1.32929	4.40109	2.06741	5.93029	3.50566	2.30659	3.24194	7.08958	8.27329	8.09954	8.64705	8.08195	4.29635	8.20259	6.69631	8.99162	8.64705	8.08195	4.29635	4.15994	6.27051	6.10534	5.36655	5.79414	5.25779
uncertain	4930470O06Rik	0	0	0	0	0	0	0	0	0	0	0	0	0	0	0	0	0	0	0	0	0	0	0	0	0.141969	0.177727	0	0	0.195717	0
ncRNA	4930470P17Rik	0.0586812	0	0	0	0	0	0	0	0	0	0.0705242	0	0	0	0.0724802	0	0.0361608	0	0	0.0434285	0	0	0.0361608	0	0	0.0682388	0	0	0	0
ncRNA	4930471C04Rik	0	0	0	0	0	0	0	0	0	0	0	0	0.0650027	0	0	0.07714	0	0	0	0	0	0.07714	0	0	0	0.122781	0.109362	0	0	0
ncRNA	4930471G03Rik	0.149907	0	0	0.192703	0.550411	0.503165	0.164066	0	0	0.166649	0	0.343026	0	0	0	0.219019	0.277065	0.498844	0	0	0	0.219019	0.277065	0.498844	0.556935	0.871513	0.931564	0.658044	0.959732	0.387549
ncRNA	4930471M09Rik	0	0.0593543	0	0	0	0	0.0841966	0.0848873	0	0	0	0	0.0947217	0.0568453	0.0475092	0.0562041	0.0474042	0.064006	0	0.0569316	0	0.0562041	0.0474042	0.064006	0.0714597	0	0.159356	0.0844328	0	0.0994519
ncRNA	4930473A02Rik	0.290063	0.581814	0.161746	0.372866	0.283994	0.389414	0.698324	0.064052	0.272774	0.257996	0.278885	0.331903	0.357116	0.471507	0.537335	0.762795	0.571906	0.579146	0.321079	0.42928	0.25942	0.762795	0.571906	0.579146	0.269461	0.134955	0.420556	0.382015	0.742917	1.0498
ncRNA	4930473O22Rik	0	0	0	0	0	0	0	0	0	0	0	0	0	0	0	0	0	0	0	0	0	0	0	0	0	0	0	0	0	0
ncRNA	4930474G06Rik	0	0	0	0	0	0	0	0	0	0	0	0	0	0	0	0	0	0	0	0	0	0	0	0	0	0	0	0	0	0
ncRNA	4930474H20Rik	0	0	0	0	0	0	0	0	0	0	0	0	0	0	0	0	0	0	0	0	0	0	0	0	0	0	0	0	0	0
ncRNA	4930474M22Rik	0.340665	0	0	0	0	0	0	0	0.320262	0	0.204709	0	0	0.251664	0.420712	0.124427	0	0	0	0	0	0.124427	0	0	0	0.59414	0	0.186921	0	0
Others	4930474N05Rik	0	0	0	0	0	0	0	0	0	0	0	0	0	0	0	0	0	0	0	0	0	0	0	0	0	0	0	0	0	0
ncRNA	4930474N09Rik	0	0	0	0.0923944	0	0	0	0	0	0	0	0	0.0442492	0	0	0	0	0	0	0.0531914	0	0	0	0	0.133529	0	0	0	0	0
ncRNA	4930477N07Rik	0	0	0	0	0	0	0	0	0	0	0	0	0	0	0	0	0	0	0	0	0	0	0	0	0	0	0	0	0.435109	0
ncRNA	4930478L05Rik	0	0	0	0	0	0	0	0	0	0	0	0	0	0	0	0	0	0	0	0.061755	0.0311003	0	0	0	0	0	0	0	0	0
ncRNA	4930478P22Rik	0	0.0290702	0	0	0	0.0843123	0	0.0415777	0	0	0	0	0	0	0.02327	0	0	0.0313501	0.029795	0	0	0	0	0.0313501	0	0	0	0	0	0.0487114
ncRNA	4930479D17Rik	0	0	0	0	0	0	0	0.287145	0	0	0	0	0	0	0	0.0950599	0.080171	0	0	0.0962839	0	0.0950599	0.080171	0	0	0.151304	0	0	0	0
Others	4930480E11Rik	0	0	0	0	0	0	0	0	0	0	0	0	0	0	0	0	0	0	0	0	0	0	0	0	0	0	0	0	0	0
ncRNA	4930480G23Rik	0	0	0	0	0	0	0.0724871	0	0	0	0	0	0	0	0	0	0	0	0	0	0	0	0	0	0	0	0	0	0	0
ncRNA	4930480K15Rik	0	0	0	0	0	0	0	0	0	0	0	0	0	0	0	0	0	0	0	0	0	0	0	0	0	0	0	0	0	0
ncRNA	4930480K23Rik	1.958	1.74465	1.65809	1.32163	1.19215	1.80435	1.70315	1.51225	1.68583	1.60018	1.72842	1.50101	1.6553	1.26583	1.8454	2.35275	2.40427	1.80356	1.5667	1.09142	1.12521	2.35275	2.40427	1.80356	1.81748	1.54729	1.31201	1.65161	1.68039	1.78453
ncRNA	4930480M12Rik	0	0	0	0	0	0	0	0	0	0	0	0	0	0	0	0	0	0	0	0	0	0	0	0	0	0	0	0	0	0
ncRNA	4930481A15Rik	3.76712	1.35571	2.24189	0.754109	0.718361	1.0188	1.99265	1.74865	0.979902	1.08577	1.64841	0.746044	1.20326	1.46903	0.966422	0.723008	0.442015	0.434269	0.617249	0.457662	1.11843	0.723008	0.442015	0.434269	7.79939	5.52879	6.57974	5.91238	6.50695	10.4517
ncRNA	4930482G09Rik	0	0	0	0	0	0	0	0	0	0.248655	0	0	0	0	0	0	0	0	0	0	0	0	0	0	0	0	0	0	0	0
ncRNA	4930483J18Rik	0.0784828	0.121104	0.0729296	0.201776	0.0960546	0.0878095	0	0	0.0737997	0.0872561	0	0	0.096633	0.115984	0.0484678	0	0.0483606	0	0	0	0	0	0.0483606	0	0	0.27379	0.0812856	0.0861364	0	0
ncRNA	4930483K19Rik	0.270557	0.0521859	0	0.173898	0.827833	0.151355	0.148056	0.149272	0.318025	0.676813	1.13806	0.386981	0.208207	0.44983	0.334175	0.889502	0.875282	1.06925	0.374395	0.50057	0.352889	0.889502	0.875282	1.06925	0.31415	0.235965	0.14011	0.445419	0.866259	0.874419
ncRNA	4930483O08Rik	0.169098	0.195697	0.2357	0.108686	0.103479	0.0945967	0.18507	0	0.238508	0	0.203226	0.0967431	0.156152	0.0624737	0.208855	0.0617696	0.156294	0.0703441	0.267419	0.312843	0.252058	0.0617696	0.156294	0.0703441	0	0.0983167	0	0.185587	0	0.1093
ncRNA	4930484H19Rik	0	0	0	0	0	0.0505983	0	0.099807	0.127587	0	0	0.103498	0.0835275	0.100259	0.0558594	0	0.0278691	0	0.178807	0.100411	0.134829	0	0.0278691	0	0.0420097	0.0525907	0	0.0496363	0	0.0584657
ncRNA	4930486F22Rik	0	0	0	0	0	0	0	0	0	0	0	0	0	0	0	0	0	0	0	0	0	0	0	0	0	0	0	0	0	0
ncRNA	4930486I03Rik	0.839121	0.462435	0.445569	0.308192	0	0.13412	0.131197	0.529063	0.338129	0	0.432202	0.274314	0.368973	1.06281	0.740257	0.26272	0.590865	0.19946	0.379131	1.24183	0.53603	0.26272	0.590865	0.19946	1.33612	1.25449	0.744932	0.263115	0.153503	0.774796
Others	4930486L24Rik	0.418486	0.138375	0.388875	0.230552	0.365844	0.267553	0.458012	0.197906	0.056219	0.199405	0.143698	0.547265	0.184028	0.0441772	0.221525	0.262068	0.294721	0.397929	0.0945473	0.132733	0.178233	0.262068	0.294721	0.397929	0.277668	0.0695208	0	0.262461	0.153133	0.231861
ncRNA	4930487D11Rik	0	0	0	0	0	0	0	0	0	0	0	0	0	0	0	0	0	0	0	0	0	0	0	0	0	0	0	0	0	0
ncRNA	4930487H11Rik	0	0	0	0	0	0	0	0	0.0949959	0	0	0	0	0	0.0623839	0	0.0622442	0	0	0.0747541	0	0	0.0622442	0	0	0	0	0	0	0.130589
ncRNA	4930488B22Rik	0	0	0	0	0	0	0	0	0	0	0	0	0	0	0	0	0	0	0	0	0	0	0	0	0	0	0	0	0	0
ncRNA	4930488L21Rik	0	0	0	0.0542122	0.0516149	0.0471844	0	0	0	0.0468892	0.050684	0	0.0259641	0.0934949	0.0260454	0.0308121	0.0519779	0.0350892	0	0	0	0.0308121	0.0519779	0.0350892	0.235053	0	0.0873576	0.231438	0	0.109043
ncRNA	4930500F04Rik	0	0.433254	0.695755	0	0	0	0	0	0	0.208079	0	0	0	0.276549	0.115581	0.273468	0	0.155714	0	0	0	0.273468	0	0.155714	0	0.217635	0	0	0	0
ncRNA	4930500L23Rik	0	0	0	0	0	0	0	0	0	0	0	0	0	0	0	0	0	0.107259	0	0	0	0	0	0.107259	0	0	0	0	0	0
ncRNA	4930502A04Rik	0	0	0	0	0	0	0	0	0	0	0	0	0	0	0	0	0	0	0	0	0	0	0	0	0	0	0	0	0	0
ncRNA	4930502E09Rik	0.126594	0.195343	0	0.162734	0	0	0.277102	0.419037	0.119026	0.281474	0	0.144844	0.0779306	0.0935311	0.156349	0.0924818	0.155994	0.10532	0.600572	0.187346	0	0.0924818	0.155994	0.10532	0.82309	0.1472	0.131115	0	0.324211	0.327289
Others	4930502E18Rik	0	0	0	0	0	0	0	0	0	0	0	0.0800248	0	0	0	0.0510951	0	0	0	0	0	0.0510951	0	0	0	0	0	0	0	0
Gnathostomata	4930503B20Rik	1.55187	1.1308	1.12161	2.54904	1.47725	1.15753	1.41537	1.42697	1.70245	2.588	2.0723	1.18379	2.2292	2.54818	2.02321	1.76362	2.33746	2.72574	4.56752	4.46608	3.27706	1.76362	2.33746	2.72574	2.88299	3.60913	3.39317	3.0279	2.87068	3.23215
Others	4930503E14Rik	0.0644036	0	0	0	0	0	0	0	0	0	0	0	0.0396496	0	0	0	0	0	0	0	0	0	0	0	0	0	0	0	0	0
pseudogene	4930503E24Rik	0	0	0	0	0	0	0	0	0	0	0	0	0	0	0	0	0	0	0	0	0	0	0	0	0	0	0	0	0	0
ncRNA	4930503F20Rik	0	0	0	0	0	0	0	0	0	0	0	0	0	0	0	0	0	0	0.149187	0.1114	0.112197	0	0	0	0	0	0	0	0	0
pseudogene	4930503H13Rik	0	0	0	0	0	0	0	0	0	0	0	0	0	0	0	0	0	0	0	0	0	0	0	0	0	0	0	0	0	0
Craniata	4930503L19Rik	2.41287	2.55971	2.11758	0.775424	0.656243	0.487433	0.55016	0.813566	1.00851	0.633431	0.604132	0.575217	0.825295	1.16398	0.765789	1.32218	1.13588	1.31053	0.848017	1.16575	1.32384	1.32218	1.13588	1.31053	0.809398	1.01326	0.728891	1.28738	1.37353	1.47306
ncRNA	4930503O07Rik	0	0.14365	0.173014	0	0	0	0	0	0	0	0	0.213013	0	0	0	0	0	0.309773	0	0.137748	0	0	0	0.309773	0	0.216477	0.192837	0.204316	0	0
ncRNA	4930504C09Rik	0	0	0	0	0	0	0	0	0	0	0	0	0	0	0	0	0.0479842	0.129578	0	0.115256	0	0	0.0479842	0.129578	0	0	0	0	0.099728	0
Others	4930504O13Rik	0	0	0	0	0.216365	0	0	0	0	0	0.212463	0	0	0	0	0.129139	0	0.147066	0	0	0	0.129139	0	0.147066	0.164192	0.205547	0	0.194	0	0
Gnathostomata	4930505A04Rik	0.290484	0.149412	0.0899767	0	0.474029	0.433339	0.105974	0.10684	0	0	0	0	0	0.214633	0.0597957	0.282957	0.178986	0.161118	0.153125	0.071653	0.288659	0.282957	0.178986	0.161118	0.4497	0.562966	0.200572	0.318804	0.619994	0.250343
ncRNA	4930505G20Rik	0	0	0	0	0	0	0	0	0	0	0	0	0	0	0	0	0	0	0	0	0	0	0	0	0	0	0	0	0	0
ncRNA	4930505K13Rik	0	0	0	0	0	0	0	0	0	0	0	0	0	0	0	0	0	0	0	0	0	0	0	0	0	0	0	0	0	0
ncRNA	4930505K14Rik	0	0	0	0	0	0	0	0	0	0	0	0	0	0	0	0	0	0	0	0	0	0	0	0	0	0	0	0	0	0
uncertain	4930506A18Rik	0	0	0	0	0	0	0	0	0	0	0	0	0.162616	0	0	0	0	0	0	0	0	0	0	0	0	0	0.0911786	0	0	0
ncRNA	4930506C21Rik	0.271695	0.489116	0.25247	0.582097	0.554209	0.40531	0.792951	0.799442	0.596107	0.503436	0.217685	0.621754	0.836306	0.267671	1.11857	0.33082	0.72545	0.828835	0.716109	1.00529	0.742473	0.33082	0.72545	0.828835	0.672985	1.05311	0.375197	0.496976	0.23196	0.936607
ncRNA	4930507D05Rik	0.562303	0.244032	0.163286	0.542122	0.129037	0.275242	0.192317	0.116343	0.363556	0.468896	0.295657	0.482581	0.62747	0.675253	0.759664	0.3338	0.389841	0.760274	0.833723	0.702288	0.864417	0.3338	0.389841	0.760274	0.587637	0.367823	0.582384	0.385733	0.270076	0.136304
ncRNA	4930507D10Rik	0	0	0	0	0	0	0	0	0	0	0	0	0	0	0	0	0	0	0	0	0	0	0	0	0	0	0	0	0	0
ncRNA	4930509E16Rik	0.283141	0.163839	0	0.0909931	0.0866337	0.158395	0.154942	0	0.133126	0.0786989	0.255214	0.323983	0.174312	0.156916	0.262288	0.20686	0.218092	0	0.111945	0.157154	0.316544	0.20686	0.218092	0	0.0657521	0.329252	0.0733132	0.388445	0.0906542	0.0915085
ncRNA	4930509J09Rik	0	0	0	0	0	0	0	0	0	0	0	0	0	0	0	0	0.0325835	0	0	0	0	0	0.0325835	0	0	0	0	0	0	0
ncRNA	4930509K18Rik	0	0	0	0	0	0	0	0	0	0.0484054	0	0	0	0	0	0	0	0	0	0	0	0	0	0	0	0	0	0	0	0
ncRNA	4930511A02Rik	0	0	0	0.0519286	0	0	0	0	0	0	0	0	0	0	0	0.0295142	0.0248943	0	0	0	0	0.0295142	0.0248943	0	0	0.0469768	0.0418389	0	0.0517392	0
uncertain	4930511A08Rik	0	0.284097	0	0	0.450668	0	0.403004	0.406158	0	0	0	0	0	0	0	0	0	0	0	0	0	0	0	0	0	0	0	0	1.41368	0
ncRNA	4930511E03Rik	0.0689721	0.133036	0.0320459	0	0	0	0	0	0	0	0	0	0	0	0.0212984	0	0	0.0286939	0	0	0	0	0	0.0286939	0	0	0	0	0	0.0445843
ncRNA	4930511M06Rik	0.200096	0.198489	0.29219	0.330714	0.329045	0.44776	0.665352	0.315443	0.379254	0.26903	0.343545	0.52337	0.703975	0.697129	0.612032	0.75188	0.687046	0.666367	0.520371	0.401987	0.490048	0.75188	0.687046	0.666367	0.663862	0.79783	0.4441	0.690257	0.545043	0.886956
ncRNA	4930512B01Rik	0	0	0	0	0	0	0	0	0	0	0	0	0.0353564	0	0.106409	0	0	0	0.0908247	0	0	0	0	0	0	0	0	0	0	0.074255
ncRNA	4930512J16Rik	0	0	0	0	0.0517084	0	0	0	0	0	0	0.09669	0	0	0	0	0	0	0.033409	0	0.0629799	0	0	0	0	0	0.0875158	0	0	0.05462
Others	4930512M02Rik	0.39852	0.614942	0.370321	0	0.162582	0.891758	0.290774	0.293138	0.249792	0	0	0	0.245324	0.294432	0.246093	0.485218	0.245532	0	0.525163	0.0982929	0.494998	0.485218	0.245532	0	0.123384	0.154461	0.412752	0	0	0.343433
ncRNA	4930513D17Rik	0	0.108025	0	0	0	0	0	0	0	0	0	0	0	0	0	0	0	0	0	0	0	0	0	0	0	0	0	0	0	0.090502
ncRNA	4930513N10Rik	0.45756	0.20766	0.30013	0.38059	0.197649	0.481822	0.854271	1.24745	0.860627	0.59881	0.6146	0.523785	0.778837	1.03432	0.980752	0.491629	0.71325	0.828613	0.893931	0.776951	1.08332	0.491629	0.71325	0.828613	0.600069	0.720116	0.752675	0.886261	0.655008	0.626473
Others	4930513O06Rik	0	0	0	0	0	0	0	0	0	0	0	0	0	0	0	0	0	0	0	0	0	0	0	0	0	0	0	0	0	0
ncRNA	4930515B02Rik	0	0	0	0	0	0	0	0	0	0	0	0	0	0	0	0	0	0	0	0	0	0	0	0	0	0	0	0	0	0
ncRNA	4930515G01Rik	1.00105	0.566384	0.806188	1.54419	0.816785	0.821341	1.4608	0.662761	1.63166	1.03877	0.721848	0.610907	0.986058	1.3808	1.07158	1.41396	0.863602	0.999459	1.00265	1.38289	0.895319	1.41396	0.863602	0.999459	0.991865	1.55211	2.00448	1.61141	1.02564	0.949025
pseudogene	4930515G16Rik	0	0	0	0	0	0	0	0	0	0	0	0	0	0	0	0	0	0	0	0	0	0	0	0	0	0	0	0	0	0
ncRNA	4930515L03Rik	0	0	0	0	0	0	0	0	0	0	0	0	0	0	0	0	0	0	0	0	0	0	0	0	0	0	0.256207	0	0	0
ncRNA	4930515L19Rik	0	0	0	0	0	0	0	0	0	0	0	0	0	0	0	0	0	0	0	0	0	0	0	0	0	0	0	0	0	0
ncRNA	4930517E11Rik	0	0	0	0	0	0	0	0	0	0	0	0	0	0	0	0	0	0	0	0	0	0	0	0	0	0	0	0	0	0
uncertain	4930517M08Rik	0	0	0	0	0	0	0	0	0	0	0	0	0	0	0	0	0	0	0	0	0	0	0	0	0	0	0	0	0	0
ncRNA	4930518J21Rik	0	0	0	0	0	0	0	0	0	0	0	0	0	0	0	0	0	0	0	0	0	0	0	0	0	0.219394	0	0	0	0
ncRNA	4930518P08Rik	0	0	0	0	0	0	0	0	0	0	0	0	0	0	0	0	0	0	0	0	0	0	0	0	0	0	0	0	0	0
ncRNA	4930519D14Rik	0	0	0	0	0	0	0	0	0	0	0	0	0	0	0	0	0	0	0	0	0	0	0	0	0	0	0	0	0	0
pseudogene	4930519F09Rik	0.156381	0.120653	0.145316	0.134017	0.063798	0.233287	0.228202	0.172561	0.0980398	0.115912	0.125295	0.23859	0.385106	0.423721	0.0965781	0.418929	0.642451	0.303598	0.288538	0.27005	0.466224	0.418929	0.642451	0.303598	0.193687	0.303089	0.215955	0.286062	0.267048	0.471727
Others	4930519F16Rik	0	0	0	0	0	0	0	0	0	0	0	0	0	0	0	0	0	0	0	0	0	0	0	0	0	0	0	0	0	0
ncRNA	4930519F24Rik	0	0	0	0	0	0	0	0	0	0	0	0	0	0	0	0	0	0	0	0	0	0	0	0	0	0	0	0	0	0
Others	4930519G04Rik	0.114203	0.117482	0.106123	0.0489354	0.0931819	0	0.0416634	0.210036	0.0358	0.126976	0.137252	0	0.328117	0.421977	0.282125	0.278131	0.328434	0.190044	0.270925	0.25357	0.368857	0.278131	0.328434	0.190044	0.176812	0.265615	0.197137	0.0835647	0.292543	0.147644
ncRNA	4930519H02Rik	0	0	0	0	0.111855	0.204507	0	0	0.0859362	0.101607	0	0.104573	0	0	0	0	0	0	0	0	0	0	0	0	0	0	0	0	0	0
ncRNA	4930519K11Rik	0	0	0	0	0	0	0	0	0	0	0	0	0.164457	0.394688	0	0.195165	0	0	0	0	0	0.195165	0	0	0	0	0	0	0	0
ncRNA	4930520O04Rik	0.627857	0.485961	0.948052	0.354636	0.192084	0.439024	0.528405	0.909873	0.739034	0.610788	0.848876	0.236761	1.15959	1.27582	1.03247	0.458689	0.338506	0.391783	1.05498	0.951039	0.760402	0.458689	0.338506	0.391783	1.09423	0.561536	1.19647	0.516792	0.353317	0.267494
ncRNA	4930520P13Rik	0	0	0	0	0	0	0	0	0	0	0	0	0	0	0	0	0	0	0	0	0	0	0	0	0	0	0	0	0	0
ncRNA	4930521E06Rik	0	0	0	0	0	0	0	0	0	0	0	0	0	0	0	0	0	0	0	0	0	0	0	0	0	0	0	0	0	0
Amniota	4930522H14Rik	0	0	0	0.136941	0	0	0	0	0	0	0	0	0	0	0	0	0.131284	0	0	0	0	0	0.131284	0	0.0956267	0	0.319883	0	0	0
ncRNA	4930522O17Rik	0.280026	0	0	0	0	0	0	0	0	0.622497	0.673082	0	0	0.20681	0	0	0	0	0.221367	0.207124	0	0	0	0	0	0	0	0	0	0
Gnathostomata	4930523C07Rik	3.58772	5.0126	5.00051	1.99618	2.02462	2.12577	2.75924	2.39905	3.39889	2.19378	2.08583	2.2369	2.8765	2.76365	2.57014	1.96492	2.48823	2.43978	2.43768	3.09649	3.04219	1.96492	2.48823	2.43978	2.17161	3.43955	2.4787	2.02266	1.98901	2.1021
ncRNA	4930523O13Rik	0	0	0	0	0	0	0	0	0	0	0	0	0	0	0	0.0466666	0	0	0	0	0	0.0466666	0	0	0.118667	0	0	0	0	0
Amniota	4930524B15Rik	0.0398445	0	0	0	0	0.133738	0	0	0.0374706	0.177203	0	0.0455936	0	0.0294446	0	0.0873333	0	0.0663043	0	0	0	0.0873333	0	0.0663043	0.111038	0.185341	0	0.0437322	0	0.103023
ncRNA	4930524B17Rik	0	0	0	0	0	0	0	0	0	0	0	0	0	0	0	0	0	0	0	0	0	0	0	0	0	0	0	0	0	0
ncRNA	4930524C18Rik	0	0	0	0	0	0	0	0	0	0	0	0	0	0	0	0	0	0	0	0	0	0	0	0	0	0	0	0	0	0
Others	4930524N10Rik	0	0	0	0	0	0	0	0	0	0	0.117344	0	0	0	0	0	0	0	0	0	0	0	0	0	0	0	0	0	0.250072	0.126219
ncRNA	4930524O05Rik	0	0	0	0.230749	0	0	0	0	0	0	0	0	0	0	0	0.131125	0	0	0	0	0	0.131125	0	0	0	0	0	0	0	0.232024
ncRNA	4930524O08Rik	0	0	0	0.288206	0.137199	0	0.0613442	0	0.0527086	0	0	0.128273	0.172536	0	0.0346154	0.573306	0.310858	0.326445	0.0886433	0.124445	0.167103	0.573306	0.310858	0.326445	0	0	0.116104	0.246072	0.287143	0.144922
uncertain	4930525C09Rik	0	0	0	0	0	0	0	0	0	0	0	0	0	0	0	0	0	0	0	0	0	0	0	0	0	0	0	0	0	0
ncRNA	4930525D18Rik	0.190754	0	0.0886283	0	0	0	0	0	0.0896819	0	0.114626	0	0	0	0	0	0.0587682	0.0793516	0.150831	0	0	0	0.0587682	0.0793516	0	0	0.0987831	0	0.122141	0
ncRNA	4930525G20Rik	0.251371	0.329699	0.397093	0.129253	0.0307651	0.112497	0.0825338	0.221911	0.283684	0.223592	0.0906307	0.115058	0.170238	0.185767	0.0931482	0.165294	0.10844	0.104577	0.278291	0.167444	0.131153	0.165294	0.10844	0.104577	0.0700532	0.438487	0.260348	0.248313	0.128786	0.324981
ncRNA	4930526H09Rik	0	0	0	0	0	0	0	0	0	0	0	0	0	0	0	0	0	0	0	0	0	0	0	0	0	0	0	0	0	0
ncRNA	4930526I15Rik	19.0741	11.5535	10.3592	14.3738	12.5839	16.4514	7.54461	9.50457	14.8253	14.2851	14.1061	11.0462	13.2839	13.0164	12.5238	13.6138	15.6808	13.8029	16.3666	12.4888	15.0614	13.6138	15.6808	13.8029	17.5981	14.8359	18.6445	15.6959	16.0106	15.4434
ncRNA	4930526L06Rik	0	0	0	0	0	0	0	0	0	0	0	0	0	0.0632373	0	0.0625246	0	0	0.0676719	0	0	0.0625246	0	0	0.0794958	0	0	0	0	0.221272
ncRNA	4930527F14Rik	0	0.304581	0	0	0	0	0	0	0	0.146291	0	0	0	0	0	0	0.0810749	0	0	0.0973694	0.196138	0	0.0810749	0	0	0	0	0	0	0.170103
ncRNA	4930527G23Rik	0	0	0	0	0	0	0	0	0	0	0	0	0	0	0	0	0	0	0	0	0	0	0	0	0	0	0.191311	0	0	0
ncRNA	4930528A17Rik	0.182309	0.056263	0.169409	0.140613	0.267752	0.244769	0.319245	0.160941	0.205739	0.12162	0.175282	0.0834461	0.269379	0.134726	0.225186	0.106559	0.15729	0.242702	0.0864987	0.053972	0.135883	0.106559	0.15729	0.242702	0.237095	0.169607	0.18882	0.160079	0.0467005	0.0942771
ncRNA	4930528D03Rik	0.135018	0	0.125464	0	0	0	0.14777	0	0.190447	0.0750564	0	0.0772469	0.249367	0.199539	0.333531	0.295929	0.124799	0.224672	0.160145	0.0499605	0.0503155	0.295929	0.124799	0.224672	0	0.23551	0	0.148187	0.0864588	0.174546
ncRNA	4930528G23Rik	0	0	0	0	0	0	0	0	0	0.051174	0	0	0	0	0	0	0	0	0	0	0	0	0	0	0	0	0	0	0	0
uncertain	4930528H21Rik	0	0	0	0	0	0	0	0	0	0	0	0	0	0	0	0	0	0	0	0	0	0	0	0	0	0	0	0	0	0
ncRNA	4930528P14Rik	0	0	0	0	0	0	0	0	0	0	0	0	0	0	0	0	0	0	0	0	0	0	0	0	0	0	0	0	0	0
pseudogene	4930529C04Rik	0	0	0	0	0	0	0	0	0	0.0233819	0	0	0	0	0.0129878	0	0	0	0	0	0	0	0	0	0	0	0	0	0	0
ncRNA	4930529K09Rik	0	0	0	0	0	0	0	0	0	0	0	0	0	0	0	0	0	0	0	0	0	0	0	0	0	0	0	0	0	0
ncRNA	4930529L06Rik	0	0	0	0	0.864426	0	0	0	0	0	0	0	0	0	0	0	0	0	0	0	0	0	0	0	0	0	0	0	0	0
ncRNA	4930532I03Rik	0	0	0	0	0	0	0.0759328	0	0	0	0.083383	0.158781	0	0	0	0	0	0	0	0	0	0	0	0	0	0	0	0	0	0
ncRNA	4930532M18Rik	0.752759	0.580778	1.16583	0.967656	2.14969	0.280738	0.549238	0.27681	0.471687	0	0	0	0.15444	0.370655	0.309847	0	0	0	0	0	0	0	0	0	0	0	0	0	0	0
ncRNA	4930533B01Rik	0	0	0	0	0	0	0	0	0	0	0	0	0	0	0.0522769	0	0	0	0.0669355	0.0626446	0	0	0	0	0	0	0	0.18588	0	0
ncRNA	4930533N22Rik	0.475517	0.163056	0.0490967	0.203756	0.387988	0.118228	0.52043	0.0583018	0.645915	0.469947	0.253994	0.302289	0.130112	0.35139	0.3263	0.386018	0.358148	0.263761	0.584914	0.312821	0.511937	0.386018	0.358148	0.263761	0.147239	0.798735	0.328333	0.289948	0.473682	0.204915
ncRNA	4930533P14Rik	0	0	0	0	0	0	0	0	0	0	0	0	0	0	0	0	0	0	0	0	0	0	0	0	0	0	0	0	0	0
Gnathostomata	4930538K18Rik	0.161306	0	0.299784	0.345592	0.526456	0.180475	0.294235	0.177995	0.45507	0.418467	0.0646201	0.184577	0.364129	0.0794659	0.0664128	0.353553	0.364473	0.536841	0.340141	0.278553	0.200377	0.353553	0.364473	0.536841	0.499464	0.0625265	0.334133	0.708167	0.206592	0.625603
ncRNA	4930539C22Rik	0	0	0	0	0	0	0	0	0	0	0	0	0	0	0	0	0	0	0	0	0	0	0	0	0	0	0	0	0	0
Amniota	4930539E08Rik	0.494128	0.700981	0.385106	0.18441	0.214592	0.160504	0.593134	0.492509	0.389762	0.194951	0.172409	0.419522	0.421989	0.329837	0.216578	0.395968	0.363467	0.331569	0.252097	0.271349	0.332663	0.395968	0.363467	0.331569	0.222109	0.333662	0.28065	0.262431	0.306249	0.123645
Others	4930539J05Rik	2.82855	2.18232	3.94261	2.72703	2.01941	3.69213	2.83773	2.08031	1.55091	3.93013	3.3994	3.23586	2.90165	2.78563	3.34735	3.27128	2.90373	1.76465	2.79519	2.0924	2.28335	3.27128	2.90373	1.76465	1.97015	1.37021	1.95304	2.58647	3.62098	3.35121
ncRNA	4930539M17Rik	0	0	0	0	0	0	0	0	0	0	0	0	0	0	0	0	0	0	0	0	0	0	0	0	0	0.126012	0	0	0	0
ncRNA	4930539N22Rik	0	0	0	0	0	0	0	0	0	0	0	0	0	0	0	0	0	0	0	0	0	0	0	0	0	0	0	0	0	0
ncRNA	4930540M03Rik	0	0	0	0	0	0	0	0	0	0	0	0	0	0	0	0	0	0	0	0	0	0	0	0	0.281424	0	0	0	0	0
ncRNA	4930542C21Rik	0	0.071825	0	0	0	0	0	0	0	0	0	0	0	0.0687861	0	0	0.0573618	0	0	0.0688905	0.0693822	0	0.0573618	0	0	0	0	0	0	0
ncRNA	4930542D17Rik	0	0	0	0	0.221588	0.0675225	0	0	0	0	0	0.0690567	0	0	0	0.0881842	0	0	0	0	0.0449807	0.0881842	0	0	0.22424	0.3509	0.0625059	0.132475	0.154585	0
ncRNA	4930543E12Rik	0	0	0	0	0	0	0	0	0	0	0	0	0	0	0	0	0	0	0	0	0	0	0	0	0	0	0	0	0	0
ncRNA	4930543N07Rik	0	0	0	0	0.0936402	0	0	0	0	0	0	0	0	0	0	0	0	0	0	0	0	0	0	0	0	0	0	0	0	0
Theria	4930544D05Rik	0	0	0	0.798156	0.189979	0.694687	0	0	0	0	0.373106	0.710386	0	0	0	0	0.382521	0.645672	0	0	0	0	0.382521	0.645672	1.5859	0.541455	2.25076	0.511038	0.397507	0.80259
Others	4930544G11Rik	0	0	0	0	0.0689861	0	0	0	0	0.125338	0.203226	0.193493	0	0	0	0.0411812	0.173672	0.328284	0	0	0	0.0411812	0.173672	0.328284	0.680669	0.393281	0.175137	0.371188	0.144381	0.145739
ncRNA	4930544M13Rik	0.0578568	0	0	0	0	0	0	0	0	0	0	0	0	0	0	0	0	0.048138	0	0	0	0	0	0.048138	0	0	0	0	0	0
ncRNA	4930545E07Rik	0	0	0	0	0	0	0	0	0	0	0	0	0	0	0	0	0	0	0	0	0	0	0	0	0	0	0	0	0	0
ncRNA	4930545H06Rik	0	0	0	0	0.151112	0	0	0	0	0.137263	0	0	0	0	0	0	0	0	0	0	0	0	0	0	0	0	0	0	0	0
ncRNA	4930545L23Rik	0	0	0	0	0	0	0	0	0	0	0	0	0.0187396	0	0.0375965	0	0	0	0	0.0225278	0	0	0	0	0	0.0353965	0	0	0	0
ncRNA	4930546C10Rik	0	0	0	0	0	0	0	0	0	0	0	0	0	0	0	0	0	0	0	0	0	0	0	0	0	0	0	0	0	0
ncRNA	4930546K05Rik	0	0	0	0	0	0	0.0459208	0	0	0	0	0	0.0258325	0.0155039	0.0259134	0	0	0	0	0	0	0	0	0	0.0194885	0.0487941	0.0217281	0	0	0.0271225
ncRNA	4930547E08Rik	0	0.159328	0	0	0	0	0	0	0	0	0	0.236256	0.50845	0	0.127511	0	0.127208	0	0	0	0	0	0.127208	0	0.383583	0	0.213884	0	0	0
ncRNA	4930547E14Rik	0	0	0	0	0	0	0	0	0	0	0	0	0	0	0	0	0	0	0	0	0	0	0	0	0	0	0	0	0.258291	0
ncRNA	4930548G14Rik	0	0	0	0	0	0	0	0	0	0	0	0	0	0	0	0	0	0	0	0	0	0	0	0	0	0	0	0	0	0
Others	4930548H24Rik	0	0	0	0	0	0	0	0	0	0	0	0.196178	0	0.0422301	0	0	0	0	0	0	0	0	0	0	0	0	0	0	0	0.147761
ncRNA	4930548J01Rik	0	0	0	0	0	0	0	0	0	0	0	0	0	0	0	0	0	0	0	0	0	0	0	0	0	0	0	0	0	0
ncRNA	4930548K13Rik	0	0	0	0	0	0	0	0	0	0	0	0	0	0	0	0	0	0	0	0	0	0	0	0	0	0	0	0	0	0
Tetrapoda	4930549C01Rik	0	0	0	0	0	0.167363	0	0	0	0.166293	0.179776	0	0	0	0	0	0	0.124444	0	0	0	0	0	0.124444	0.138936	0	0	0.328319	0	0.193361
ncRNA	4930549C15Rik	0	0	0	0	0	0	0	0	0	0	0	0	0	0	0	0	0	0	0	0	0	0	0	0	0	0	0	0	0.0841861	0
ncRNA	4930549G23Rik	1.48162	1.71468	1.89308	1.66652	1.13334	2.48654	2.02695	3.88226	1.39283	2.88228	3.56128	0.847544	1.93802	1.23131	1.14358	1.0823	2.2818	2.92727	1.75709	2.74039	2.34623	1.0823	2.2818	2.92727	2.23611	0.645997	1.91817	2.23559	1.18559	3.11204
Craniata	4930550C14Rik	2.2321	2.13962	1.50848	1.13034	0.662267	0.832451	0.666251	2.08981	1.39931	0.902418	0.894193	0.541773	0.58298	0.799698	0.960754	0.247084	0.541841	0.450212	1.0697	0.901026	0.957841	0.247084	0.541841	0.450212	1.00528	1.17983	0.560439	1.11355	0.866259	0.786977
ncRNA	4930550C17Rik	0	0	0	0	0	0	0	0	0	0	0	0	0	0	0	0	0	0	0	0	0	0	0	0	0	0	0	0	0	0
Others	4930550L24Rik	0	0	0	0	0	0	0	0.0563869	0	0	0	0	0	0	0.0315583	0	0	0	0	0	0	0	0	0	0	0	0	0	0	0
ncRNA	4930552N02Rik	0	0	0	0	0	0	0	0	0	0	0	0	0	0	0	0	0	0	0	0	0	0	0	0	0	0	0	0	0	0
ncRNA	4930552P12Rik	0.0305173	0.0235451	0.028358	0	0	0	0	0	0	0	0	0	0	0.045105	0.0188474	0	0.0564206	0.0253919	0.0241323	0.0225867	0.0227461	0	0.0564206	0.0253919	0	0	0	0	0.0390873	0
uncertain	4930553C11Rik	0	0	0	0	0	0	0	0	0	0	0	0	0	0	0	0.0865363	0	0	0	0	0	0.0865363	0	0	0.330075	0	0	0	0	0
ncRNA	4930553E22Rik	0	0	0	0	0	0	0	0	0	0	0	0	0	0	0	0	0	0	0	0	0	0	0	0	0	0	0	0	0	0
ncRNA	4930554C24Rik	0	0	0	0	0	0	0	0	0	0	0	0	0	0	0	0	0	0	0	0	0	0	0	0	0	0	0	0	0	0
ncRNA	4930554G24Rik	0	0	0	0	0.122314	0	0	0	0	0	0	0	0	0	0	0.0365079	0.0307929	0.0415757	0.0395133	0	0	0.0365079	0.0307929	0.0415757	0	0	0	0	0	0
ncRNA	4930554H23Rik	0	0	0	0	0	0	0	0	0	0	0	0	0	0	0	0	0	0	0	0	0	0	0	0	0	0	0	0	0	0
ncRNA	4930554I06Rik	0	0	0	0	0	0	0	0	0	0	0	0	0	0	0	0	0	0	0	0	0	0	0	0	0	0	0	0	0	0
ncRNA	4930555B11Rik	0	0	0	0.0676125	0.0643732	0	0	0	0	0	0.0632122	0.120371	0	0	0	0	0.0324121	0	0	0	0	0	0.0324121	0	0	0	0	0.230913	0.0673638	0
ncRNA	4930555B12Rik	0	0	0	0	0	0	0	0	0	0	0	0	0	0	0	0	0	0	0	0	0	0	0	0	0	0	0	0	0	0
Others	4930555G01Rik	0.0375774	0	0	0	0.0919815	0	0.0822533	0	0	0	0.0451613	0	0.023135	0.0277694	0	0.137274	0.0231574	0.031266	0.029715	0.0278116	0	0.137274	0.0231574	0.031266	0.0349069	0.131097	0.0778388	0.0412441	0	0.0485807
uncertain	4930555G21Rik	0	0	0	0	0	0	0	0	0	0	0	0	0	0	0	0	0	0	0	0	0	0	0	0	0	0	0	0	0	0
uncertain	4930555K05Rik	0	0	0	0	0	0	0	0	0	0	0	0	0	0	0	0	0	0	0	0	0	0	0	0	0	0	0	0	0	0
ncRNA	4930556C24Rik	0	0	0	0	0	0.111101	0	0	0	0.220795	0	0	0	0	0	0	0	0	0	0	0	0	0	0	0	0	0	0	0	0
ncRNA	4930556G01Rik	0	0	0	0	0	0	0	0	0	0	0	0	0	0	0	0	0	0	0	0	0	0	0	0	0	0	0	0	0	0
ncRNA	4930556J02Rik	0	0	0	0	0	0	0	0	0	0	0	0	0	0	0	0	0	0	0	0	0	0	0	0	0.410668	0	0	0	0	0
ncRNA	4930556M19Rik	0.933942	1.29101	1.22201	0.350164	0.523896	0.424911	0.681436	0.558236	0.805109	0.62819	0.654751	0.719272	0.64193	0.655198	0.576794	0.511767	0.567962	0.582807	0.961878	0.806425	0.74789	0.511767	0.567962	0.582807	0.795271	0.894985	0.806079	0.726092	1.09651	0.794574
ncRNA	4930556N09Rik	0	0	0	0	0	0	0	0	0	0	0	0	0	0	0	0	0	0	0	0	0	0	0	0	0	0	0	0	0	0
ncRNA	4930556N13Rik	0	0	0	0	0	0	0	0	0	0	0	0	0	0	0	0	0	0.070006	0	0	0	0	0	0.070006	0	0	0	0	0	0.108775
Others	4930557A04Rik	0	0	0	0	0	0.225075	0	0.22194	0	0	0	0	0	0.1486	0	0	0	0	0	0	0	0	0	0	0	0	0	0	0	0
ncRNA	4930557F10Rik	0	0	0	0	0	0	0	0	0	0	0	0	0	0	0	0.121143	0	0	0	0	0	0.121143	0	0	0	0	0.171758	0	0	0
ncRNA	4930557J02Rik	0	0	0	0	0	0	0	0	0	0	0	0	0	0	0	0	0	0	0	0	0	0	0	0	0	0	0	0	0	0
uncertain	4930557K07Rik	0.436203	0.336545	0.405339	0	0.533867	0	0.477403	0.481098	0.409804	0	0	0	0.268418	0.644052	0.538517	0.95561	1.07417	0.725508	1.03428	0.645029	3.57452	0.95561	1.07417	0.725508	0	1.01401	3.16247	0.478523	0	1.12729
Tetrapoda	4930558C23Rik	0	0.203054	0	0	0	0	0	0	0	0	0	0	0.162013	0	0	0	0.0810749	0.218953	0	0	0	0	0.0810749	0.218953	0.24445	0	0	0.288829	0	0.170103
ncRNA	4930558F17Rik	0	0	0	0	0	0	0	0	0	0	0	0	0	0	0	0	0	0	0	0	0	0	0	0	0	0	0	0	0	0
ncRNA	4930558G05Rik	0	0	0	0	0	0	0	0	0	0	0	0	0	0	0	0	0	0	0	0	0	0	0	0	0	0	0	0	0	0
ncRNA	4930558J18Rik	0.567622	0.467135	0.421967	2.67544	3.61249	3.04837	3.89307	3.54939	2.95373	2.39821	4.91169	2.77131	3.12188	3.10407	3.01481	2.18417	3.00829	2.73925	3.92002	3.97699	3.61023	2.18417	3.00829	2.73925	1.51155	2.46434	2.11642	3.19811	3.00498	2.69071
Eutheria	4930558K02Rik	0	0	0	0	0	0	0.295408	0.0991656	0.0845982	0	0	0.102931	0.166147	0.0664866	0.0555515	0.0657372	0	0	0.142302	0.133054	0.0670618	0.0657372	0	0	0.0835822	0.313882	0.279361	0	0.115235	0.116324
uncertain	4930559C10Rik	0	0	0	0	0	0	0	0	0	0	0	0	0	0	0	0	0	0	0	0	0	0	0	0	0	0	0	0	0	0
Tetrapoda	4930562C15Rik	0	0	0.0179358	0.0496235	0.0944922	0.0431906	0.0633738	0	0.0544576	0.107304	0.115985	0.0662614	0.0475342	0.0713219	0.0953662	0.0564098	0.0356859	0.0963604	0.0152634	0.0714301	0.0287733	0.0564098	0.0356859	0.0963604	0.0358606	0.134678	0.119945	0.105927	0.0741678	0.0998158
ncRNA	4930562F07Rik	1.7638	3.59164	3.72936	0.573178	0.770452	0.845203	3.17103	3.47309	1.99154	1.67969	1.74163	1.87399	2.09361	2.23091	1.70933	1.56218	2.8692	0.942724	1.99107	2.06227	1.74478	1.56218	2.8692	0.942724	1.63724	2.34148	1.38552	0.414488	1.4536	0.976527
Tetrapoda	4930563D23Rik	1.75229	1.43917	1.20809	0.581298	0.62263	0.442699	0.835168	0.374254	0.372115	0.754178	0.8152	0.485118	0.504615	0.459501	0.541106	0.619487	0.27868	0.329224	0.514039	0.564789	0.568775	0.619487	0.27868	0.329224	1.99534	1.57763	1.72705	1.17879	1.04979	1.13271
ncRNA	4930563E18Rik	0	0.0799592	0.0481519	0	0	0	0.170138	0	0.0487297	0.172839	0	0	0.223315	0.153168	0.0640042	0.113577	0.0957971	0.129343	0.0409756	0.0767003	0.0772438	0.113577	0.0957971	0.129343	0.048135	0	0.053669	0.113747	0	0.0669905
Mammalia	4930563E22Rik	0.270036	0.434044	0.271839	0.20249	0.358036	0.302126	0.418683	0.22349	0.296285	0.125101	0.216356	0.334756	0.845126	0.615316	0.708794	0.295946	0.332836	0.44937	0.480464	0.466351	0.570275	0.295946	0.332836	0.44937	0.773455	0.601894	0.489439	0.222293	0.230583	0.320021
ncRNA	4930563F08Rik	0	0	0	0	0	0	0	0	0	0	0	0	0	0	0	0	0	0	0	0	0	0	0	0	0	0	0	0	0	0
ncRNA	4930563H07Rik	0	0	0	0.211249	0	0	0	0	0	0	0	0	0	0	0	0	0	0	0	0	0	0	0	0	0	0	0	0.180341	0	0
ncRNA	4930563M20Rik	0	0	0	0	0	0	0	0	0	0	0	0	0	0	0	0	0	0	0	0	0	0	0	0	0	0	0	0	0	0
Others	4930563M21Rik	0	0	0	0	0	0	0	0	0	0	0	0	0.0730442	0	0	0	0.0731072	0.0987158	0	0.0878004	0	0	0.0731072	0.0987158	0	0.137971	0.122893	0	0	0
Gnathostomata	4930564B18Rik	0	0	0	0	0	0	0	0	0	0	0	0	0	0	0	0.0766775	0	0	0	0	0	0.0766775	0	0	0	0	0	0	0	0
Others	4930564C03Rik	0	0	0	0	0	0	0.0781826	0	0	0	0	0	0	0	0	0	0	0	0.0564979	0	0	0	0	0	0	0	0	0.156808	0.091661	0
Others	4930564D02Rik	0	0	0	0	0	0	0	0	0	0.145471	0	0	0	0	0	0.0955928	0	0.217725	0	0.0968236	0	0.0955928	0	0.217725	0	0	0	0	0	0.169149
ncRNA	4930565D16Rik	0	0	0	0	0	0	0	0	0	0	0	0	0	0	0	0	0	0	0	0	0	0	0	0	0	0	0	0	0	0
ncRNA	4930565N06Rik	0.06324	0.0243959	0.088148	0.0406469	0	0.0707553	0.207639	0.069785	0.446051	0.210941	0.228009	0	0.895502	0.887958	1.01548	1.20133	1.16918	0.42095	1.02518	0.748889	1.08413	1.20133	1.16918	0.42095	0.763702	0.404485	0.327492	0.381762	0.404996	0.572309
ncRNA	4930567H12Rik	0.0929704	0.143459	0	0	0	0	0	0.205168	0	0	0.111734	0	0.0572344	0.0686948	0	0.0679212	0.114571	0	0.147025	0.068799	0	0.0679212	0.114571	0	0	0.108108	0	0.20407	0	0
ncRNA	4930567H17Rik	0	0	0	0	0	0	0	0	0	0	0	0	0	0	0	0	0	0	0	0	0	0	0	0	0	0	0	0	0	0
ncRNA	4930567J20Rik	0	0	0	0	0	0	0	0	0	0	0	0	0	0	0	0	0	0	0	0	0	0	0	0	0	0	0	0	0	0
ncRNA	4930567K12Rik	0	0	0	0	0	0	0	0	0	0	0	0	0	0	0	0	0	0	0	0	0	0	0	0	0	0	0	0	0	0
ncRNA	4930567K20Rik	0	0	0	0	0	0	0	0	0	0	0	0	0	0	0	0	0	0.240618	0	0	0	0	0	0.240618	0	0	0	0	0	0
Others	4930568D16Rik	0	0	0	0	0	0	0	0	0	0	0	0	0	0	0	0	0	0	0	0	0	0	0	0	0.190329	0	0	0.0749607	0	0
ncRNA	4930568E12Rik	0	0	0	0.155427	0	0.135278	0	0	0	0	0	0.138341	0	0	0	0	0	0	0	0	0	0	0	0	0	0	0	0	0	0
ncRNA	4930568G15Rik	0	0	0	0	0	0	0.19251	0	0	0	0	0	0.0541429	0	0	0	0	0	0	0	0	0	0	0	0	0	0	0	0	0
ncRNA	4930570G19Rik	0.047917	0.349667	0.156393	0.742203	0.264629	0.126711	0.184198	0.212136	0.31648	0.897635	0.202269	0.109664	0.28827	0.245584	0.148321	0.122951	0.0442954	0.239692	0.304037	0.279698	0.542158	0.122951	0.0442954	0.239692	0.1794	0.279283	0.174313	0.196002	0	0.0309745
Others	4930571K23Rik	0	0	0	0.830272	1.18574	1.16425	0	0	0.06749	2.43364	4.01056	1.97089	0	0	0	0.655413	0.663389	0.98524	0	0	0	0.655413	0.663389	0.98524	7.56649	7.21894	6.09488	7.71924	5.19331	3.75756
ncRNA	4930571O06Rik	0	0	0	0	0	0	0	0	0	0	0	0	0	0	0	0	0	0	0	0	0	0	0	0	0	0	0	0	0	0
ncRNA	4930572K03Rik	0	0	0	0	0	0	0	0	0	0	0	0	0	0	0	0	0	0	0	0	0	0	0	0	0	0	0	0	0	0
pseudogene	4930572O03Rik	0	0	0	0	0	0	0	0	0	0.080656	0	0	0	0	0	0	0	0	0	0	0	0	0	0	0	0.16872	0.150273	0.079621	0	0
ncRNA	4930572O13Rik	0	0	0	0	0	0	0	0	0	0	0	0	0.150685	0	0	0	0	0	0	0	0.0912123	0	0	0	0	0	0	0	0	0
ncRNA	4930573O16Rik	0	0	0	0	0	0	0	0	0	0	0	0	0	0	0	0	0	0	0	0	0	0	0	0	0	0	0	0	0	0
ncRNA	4930577N17Rik	2.0348	1.4204	0.855371	1.61924	1.0673	1.62615	1.5907	1.28305	1.8224	1.66983	1.45563	1.49681	1.84927	1.64686	1.91491	1.73442	1.76147	2.41859	1.95382	1.43423	2.20269	1.73442	1.76147	2.41859	1.44013	1.46482	1.50533	1.32935	0.992799	1.12739
Craniata	4930578C19Rik	0.175346	0.202927	0.366612	0.338105	0.107302	0.0490458	0.479768	0.145117	0.412243	0.731082	0.210734	0.551774	0.404824	0.388731	0.324874	0.480413	0.621324	0.838888	0.41597	0.421764	0.457422	0.480413	0.621324	0.838888	0.488649	0.407817	0.317813	0.336794	0.786027	0.226688
ncRNA	4930578E11Rik	0	0	0	0	0	0	0	0	0	0	0	0	0	0	0	0	0	0	0	0	0	0	0	0	0.0671122	0	0	0	0	0
Gnathostomata	4930578I06Rik	0	0.129994	0	0.216588	0	0.282766	0	0	0.158432	0.0936605	0.101246	0	0.207451	0.248993	0.208101	0.18464	0	0.14018	0.133227	0.249371	0.376722	0.18464	0	0.14018	0.234757	0.489809	0.610767	0.277376	0.107887	0
ncRNA	4930578M01Rik	0.198601	0.536293	0.092274	0	0.121533	0.111101	0.217358	0.547838	0.28011	0.772783	0.238682	0.227239	0.122261	0.220112	0.735866	0.43527	0.305925	0.330461	0.235552	0.440892	0.444043	0.43527	0.305925	0.330461	0.184472	0.115468	0.102846	0.544905	0	0.128367
ncRNA	4930578N18Rik	0	0	0	0	0	0	0	0	0	0	0.272282	0	0.41835	0.502034	0.41966	0	0.139551	0.18846	0.179112	0.167599	0	0	0.139551	0.18846	0	0	0	0	0	0.292827
Tetrapoda	4930579F01Rik	0	0	0	0	0.122745	0	0	0	0	0	0	0	0	0	0.030966	0.036634	0.0618019	0.0417201	0	0.0742237	0.0747495	0.036634	0.0618019	0.0417201	0.0931609	0.116626	0	0.110075	0.385359	0.129656
ncRNA	4930579G18Rik	0.33363	0.128703	0.0516705	0.142958	0.748668	0.311065	0.304285	0.552221	0.784351	0.432759	0.53465	0.190881	1.26663	1.56142	1.40796	0.690629	1.16503	0.879027	1.23115	1.27572	1.0361	0.690629	1.16503	0.879027	0.671479	1.29333	0.863862	1.28166	0.712157	1.15017
Craniata	4930579G24Rik	1.22819	1.43666	1.58307	1.32416	2.18202	2.39367	1.47427	0.874376	1.30405	1.6739	1.33322	1.31473	1.63426	1.4639	1.61491	1.59205	1.85557	1.84601	1.53514	1.49544	1.50602	1.59205	1.85557	1.84601	1.32492	1.47433	0.779643	2.04378	1.82677	1.74148
ncRNA	4930579H20Rik	0	0	0	0	0	0	0	0	0	0	0	0	0	0	0	0	0	0	0	0	0	0	0	0	0	0	0	0	0.0682352	0
ncRNA	4930579J19Rik	0	0	0	0	0	0	0	0	0	0.119922	0	0	0	0	0	0	0	0	0	0	0	0	0	0	0.100194	0	0	0	0	0
ncRNA	4930579K19Rik	4.12671	3.18389	3.01299	2.74713	2.34495	3.13304	3.06476	2.76466	3.60333	2.53981	2.47978	2.36097	2.99422	3.26714	3.14012	1.77665	2.04339	2.1459	3.43793	3.10849	4.50368	1.77665	2.04339	2.1459	4.58623	2.39937	4.27408	2.02195	1.41563	3.23901
ncRNA	4930579P08Rik	0	0	0	0	0	0	0	0	0	0	0	0	0	0	0	0	0	0	0	0	0	0	0	0	0	0	0	0	0	0
ncRNA	4930581F22Rik	3.65944	1.93954	2.80912	0.531772	1.51889	0.391631	0.905496	1.12366	1.3766	0.849132	0.382434	0.582609	2.05709	1.85776	1.7884	1.34847	1.01974	1.00612	1.00654	1.05983	1.25705	1.34847	1.01974	1.00612	1.1824	1.44321	1.31831	1.0478	1.30423	0.740508
ncRNA	4930583K01Rik	0	0	0.0955259	0	0.125816	0	0.225019	0.113429	0.193319	0	0.123547	0.117623	0.12657	0.0759557	0.0634831	0	0.126681	0	0.081284	0.152142	0	0	0.126681	0	0.190972	0	0	0.112821	0	0
ncRNA	4930583P06Rik	0	0	0	0	0	0	0	0	0	0	0	0	0	0	0	0	0	0	0	0	0	0	0	0	0	0	0	0	0	0
ncRNA	4930584F24Rik	0	0	0	0.09127	0	0.0794382	0	0	0	0	0.08533	0	0	0	0	0	0.043751	0.059073	0	0	0	0	0.043751	0.059073	0	0.0825635	0.0735363	0.155851	0	0.0917869
ncRNA	4930586N03Rik	0	0	0	0	0	0	0	0	0	0	0	0	0	0	0	0	0	0	0	0	0	0	0	0	0	0.119893	0	0	0	0
uncertain	4930587E11Rik	0	0	0	0	0	0	0	0	0	0	0	0	0	0	0	0	0	0	0	0	0.0829479	0	0	0	0	0	0	0	0	0
Craniata	4930590J08Rik	0.0438501	0	0	0	0.0536679	0.0245306	0	0	0	0.0731332	0	0.0250892	0	0	0	0.0640769	0.013512	0.0364858	0	0	0	0.0640769	0.013512	0.0364858	0.0814694	0.101989	0.0454161	0.0240649	0.0280828	0.0283457
ncRNA	4930590L20Rik	0	0	0	0	0	0	0	0	0	0	0	0	0	0	0	0	0	0	0	0	0	0	0	0	0	0	0	0	0	0
Others	4930591A17Rik	0	0	0	0	0	0	0	0	0	0	0.157852	0	0	0	0	0	0	0	0	0	0	0	0	0	0	0	0	0	0.336372	0
ncRNA	4930591E09Rik	0	0	0	0	0	0	0	0	0	0	0	0	0	0	0	0	0	0	0	0	0	0	0	0	0	0	0	0	0	0
ncRNA	4930592A05Rik	11.1454	8.86771	10.2759	5.03688	5.64818	6.42975	4.95552	4.89996	4.09377	4.64666	3.97655	4.98153	5.41403	4.69673	5.05459	3.18071	3.43381	3.76707	4.06216	2.70631	2.01175	3.18071	3.43381	3.76707	3.47784	4.3538	5.77168	5.06485	5.01797	5.17794
ncRNA	4930592I03Rik	0	0	0	0.229279	0.218295	0	0	0	0	0.198296	0	0	0	0	0	0	0	0.148394	0.0705164	0	0	0	0	0.148394	0.0828373	0.414806	0	0.195752	0	0
ncRNA	4930593A02Rik	0	0	0	0	0	0	0	0	0	0	0	0	0.0585562	0	0.0587397	0	0	0	0	0	0.0708903	0	0	0	0	0	0	0	0.121809	0
ncRNA	4930593C16Rik	0	0	0	0	0	0	0	0	0	0	0	0	0	0.135735	0	0	0	0	0	0	0	0	0	0	0	0	0	0	0	0
pseudogene	4930594C11Rik	0	0	0	0	0	0	0	0	0	0	0	0.0313785	0.0168826	0	0	0.0400697	0	0	0	0	0	0.0400697	0	0	0	0	0.0284006	0	0	0.0354512
ncRNA	4930594O21Rik	0	0	0	0	0	0	0	0	0	0	0	0	0	0	0	0	0	0	0	0	0	0	0	0	0	0	0	0	0	0
ncRNA	4930595D18Rik	0	0	0.211212	0	0	0	0	0	0	0	0	0	0	0	0	0	0	0	0	0	0	0	0	0	0	0	0	0	0	0
Others	4930595M18Rik	0	0	0	0	0	0	0	0	0	0	0	0	0	0	0	0	0	0	0	0	0	0	0	0	0	0	0	0	0	0
Others	4930596D02Rik	0	0	0	0	0	0	0	0	0	0	0	0	0	0	0	0	0	0	0	0	0	0	0	0	0	0	0	0	0	0
ncRNA	4930596I21Rik	0	0	0	0	0	0	0	0	0	0	0	0	0	0	0	0	0	0	0	0.200706	0	0	0	0	0	0	0	0	0	0
ncRNA	4930597A21Rik	0	0	0	0	0	0	0.154473	0	0	0	0	0	0	0	0	0	0	0	0	0	0	0	0	0	0	0	0	0	0	0
ncRNA	4930597G03Rik	0	0	0	0	0	0	0	0	0	0	0	0	0	0	0	0	0	0	0	0	0	0	0	0	0	0	0	0	0	0
ncRNA	4930598F16Rik	0	0	0	0	0	0	0	0	0	0	0	0	0	0	0	0	0	0	0	0	0	0	0	0	0	0	0	0	0	0
ncRNA	4930599N23Rik	0.309764	0.159329	0.383794	0.398195	0.379118	0.346575	0.113007	0.11393	0.194175	0.573967	0.124093	0.708862	0.444953	0.228875	0.127528	0.754336	0.508967	1.03086	0.489861	0.61126	0.153908	0.754336	0.508967	1.03086	0.383635	0.720391	0.106942	0.453282	0.925586	0.400434
ncRNA	4931402G19Rik	0.23835	0.236452	0.126563	0.0437705	0.125022	0.304771	0.111798	0.112721	0.512349	0.22719	0.245531	0.0389633	0.335415	0.276792	0.399553	0.373166	0.188854	0.141655	0.188492	0.352815	0.203033	0.373166	0.188854	0.141655	0.253043	0.0791941	0.035266	0.261608	0.305281	0.0440206
ncRNA	4931403E22Rik	0	0.115906	0.139599	0	0	0	0	0	0.141239	0	0	0	0.369908	0.554931	0.463834	0.219489	0.462766	0.249957	0.356337	0.444619	0.335868	0.219489	0.462766	0.249957	0.139532	0	0	0	0	0
ncRNA	4931403G20Rik	0	0	0.0432667	0	0	0	0	0	0.0876178	0	0.0559723	0.106623	0	0.0313538	0.0287503	0.0309988	0.0861347	0.0387502	0	0.0344617	0.0347057	0.0309988	0.0861347	0.0387502	0.129844	0.162557	0.0482266	0.153425	0.179041	0.060212
Others	4931406B18Rik	0	0	0	0	0	0	0	0	0	0.0206578	0	0	0	0	0	0.0271495	0	0.0154591	0	0	0	0.0271495	0	0.0154591	0	0.0216065	0	0	0	0
Craniata	4931406C07Rik	24.2312	23.2216	21.8737	22.1574	22.1205	22.283	22.2981	22.7449	24.4003	21.9021	20.3754	21.7117	23.3189	20.8224	22.3371	22.6807	20.9245	23.815	20.896	22.7113	21.2476	22.6807	20.9245	23.815	22.9702	24.2044	25.7592	21.5296	22.7284	22.1278
ncRNA	4931406H21Rik	0	0	0	0	0	0	0	0	0	0	0	0	0.0235786	0	0.0118262	0	0.0118009	0	0	0	0.0142725	0	0.0118009	0	0	0	0	0.0630522	0	0
Craniata	4931406P16Rik	6.34382	6.90812	7.25263	5.60244	6.05237	5.70051	6.13662	6.1737	6.16593	7.88666	6.96376	6.73068	6.23541	6.82023	6.70228	8.63145	8.31191	7.6164	7.23859	7.17257	7.39058	8.63145	8.31191	7.6164	6.10199	6.70945	7.22999	8.10071	7.26193	7.00692
Others	4931408C20Rik	0	0	0	0.217952	0.290514	0.189698	0	0	0	0.282775	0.285274	0.31043	0	0	0	0.309698	0.12539	0.16929	0	0	0	0.309698	0.12539	0.16929	0.0157504	0	0	0	0	0
ncRNA	4931408D14Rik	0.0490031	0.0378066	0.0227655	0.0944925	0.0599754	0.0274113	0	0	0	0.0544852	0	0.0841152	0.0150832	0	0	0.0895155	0.0755023	0	0	0	0	0.0895155	0.0755023	0	0	0.0854833	0	0	0.0313812	0
Tetrapoda	4931409K22Rik	0.170193	0.153194	0.131793	0.152145	0.104149	0.126945	0.18627	0.157624	0.266764	0.0946145	0	0.0973761	0.139907	0.139925	0.110294	0	0.0349611	0.0236008	0	0	0	0	0.0349611	0.0236008	0.052699	0.0329858	0	0.0622665	0	0.0366707
Craniata	4931414P19Rik	5.25858	2.92388	4.01293	2.79456	3.30786	2.99105	4.40486	4.53853	3.4535	3.16837	2.6833	2.7902	4.25042	4.62428	3.97344	2.59715	2.89672	2.56658	4.34421	4.3269	4.05088	2.59715	2.89672	2.56658	5.48531	5.12455	5.75065	3.1922	3.87564	2.92448
Others	4931417E11Rik	0	0	0	0	0.0959471	0	0	0	0	0	0	0	0	0	0	0.114548	0.144919	0	0	0	0	0.114548	0.144919	0	0.0728199	0.273483	0.162389	0	0.100398	0
ncRNA	4931419H13Rik	0	0	0	0	0	0	0	0	0	0	0	0	0	0	0	0	0	0	0	0	0	0	0	0	0	0	0	0	0	0
ncRNA	4931420L22Rik	0	0	0	0	0	0	0	0	0	0	0	0	0	0	0	0	0	0	0	0	0	0	0	0	0	0	0	0	0	0
Gnathostomata	4931423N10Rik	0	0	0	0	0	0	0	0	0	0	0	0	0	0.031545	0	0	0.0263059	0.0355171	0	0	0	0	0.0263059	0.0355171	0.11896	0.0496406	0.0884229	0.046852	0	0
Gnathostomata	4931428F04Rik	6.78072	5.04728	3.96272	2.31469	2.69953	3.07491	4.97023	4.7585	3.93269	3.27735	2.56384	2.49468	6.9298	5.83275	7.17161	1.97336	1.9766	2.14879	5.81018	5.33341	5.75132	1.97336	1.9766	2.14879	3.85399	4.63116	5.12862	2.39248	3.06472	3.24716
ncRNA	4931428L18Rik	0	0	0	0	0	0	0	0	0	0	0	0	0	0.115984	0.0484678	0	0	0	0	0	0	0	0	0	0	0	0.162571	0	0	0
Craniata	4931429I11Rik	0.586239	1.05537	0.862534	0.157	0.119582	0.409941	0.401006	0.0539098	0.252695	0.162954	0.0293564	0.195662	0.270699	0.198569	0.256461	0.446172	0.421501	0.42681	0.154529	0.39774	0.254892	0.446172	0.421501	0.42681	0.158838	0.738565	0.0505979	0.241295	0.219007	0.0947391
Others	4931429L15Rik	0	0.0294346	0	0.147126	0	0	0	0	0.035878	0.0848354	0.0917008	0	0	0	0	0	0.0235107	0	0	0	0	0	0.0235107	0	0.177198	0.0887314	0.0790265	0	0	0.0986439
ncRNA	4931429P17Rik	0	0	0	0	0	0	0	0	0	0	0	0	0	0	0	0	0	0	0	0	0	0	0	0	0	0	0	0	0	0
ncRNA	4931430N09Rik	0	0	0	0	0	0	0	0	0	0.039641	0	0	0.021969	0	0	0	0	0	0.0563739	0.0263879	0	0	0	0	0	0	0	0.0391232	0	0
ncRNA	4931431B13Rik	0	0	0	0	0	0	0	0	0	0	0	0	0	0	0.159495	0	0	0	0	0	0	0	0	0	0	0	0	0	0	0
ncRNA	4931431C16Rik	0.0829136	0.0213235	0.205458	3.48174	4.22823	4.5765	3.41806	2.98884	3.19702	4.3943	5.11522	3.8584	3.47123	3.53347	3.48211	4.96749	4.99052	5.40409	3.36573	3.70248	4.1612	4.96749	4.99052	5.40409	3.79977	3.37477	4.00748	5.64232	5.27452	5.53833
Others	4931431F19Rik	0	0	0	0	0.050135	0	0	0.0452025	0	0	0	0	0	0	0	0	0.0504878	0	0	0	0	0	0.0504878	0	0.0380523	0	0	0.0899209	0	0
Gnathostomata	4931440F15Rik	0	0	0.0211762	0	0	0.127491	0.0249411	0	0	0	0	0.0260774	0.0420912	0.067387	0.0704012	0	0.0140727	0.0189661	0.0180499	0	0	0	0.0140727	0.0189661	0.232865	0.0265015	0.0708415	0.0250621	0	0
ncRNA	4931440J10Rik	0.101606	0.156785	0.28325	0.391838	0	0.113681	0.222406	0.112112	0	0	0.366337	0	0.0625501	0	0.188238	0.222688	0	0.0845336	0	0.0751879	0.151451	0.222688	0	0.0845336	0	0	0.105235	0.446046	0.130116	0.394042
ncRNA	4931440P22Rik	2.36595	2.11877	1.6489	0.706034	0.620501	0.992666	0.739833	0.839177	1.54954	1.17435	1.01552	1.01525	1.35258	1.59229	1.7482	0.987771	1.06748	0.667902	1.03568	1.71978	1.29109	0.987771	1.06748	0.667902	1.53061	1.22828	1.31274	1.39114	0.919904	0.87392
Teleostomi	4932411E22Rik	0.312657	0.504379	0.475419	0.109613	0.139149	0.318011	0.653267	0.595937	0.828652	0.284424	0.341597	0.32525	0.822473	0.630154	0.842604	0.311504	0.280264	0.449344	0.65182	0.441777	0.720306	0.311504	0.280264	0.449344	0.924131	0.991621	1.05978	0.405563	0.582488	0.440959
Others	4932411N23Rik	0	0	0	0.0262215	0.0249653	0	0	0	0	0	0	0	0	0	0	0	0	0	0	0	0	0	0	0	0	0	0.0422534	0	0	0
ncRNA	4932412D23Rik	0	0	0	0	0	0	0	0	0	0	0	0	0	0	0	0	0	0	0	0	0	0	0	0	0	0	0.159916	0.149762	0	0
ncRNA	4932413F04Rik	0	0	0	0	0	0	0	0	0	0	0	0	0	0	0	0	0	0	0	0	0	0	0	0	0	0	0	0	0	0
ncRNA	4932414J04Rik	0	0	0	0	0	0	0	0	0	0	0	0	0	0	0	0	0	0.0203741	0	0	0	0	0	0.0203741	0	0	0	0	0	0
Others	4932414N04Rik	0	0	0	0	0.0497999	0.0910504	0	0	0	0.0452417	0	0.069843	0	0	0	0.0445941	0.0626912	0.0677126	0.0160884	0.0150582	0	0.0445941	0.0626912	0.0677126	0.0377989	0.0946387	0.0421429	0	0.0521178	0.131514
ncRNA	4932415M13Rik	0	0	0	0	0.0598957	0.0273772	0	0	0	0.0272065	0	0	0	0	0.0151123	0.0536343	0.0150799	0.0407196	0.0580496	0	0	0.0536343	0.0150799	0.0407196	0	0.0569119	0.126716	0.0537148	0.0626827	0
ncRNA	4932416H05Rik	2.01127	2.24351	2.36434	2.02475	1.39391	1.92494	2.09515	2.059	2.32451	1.96683	1.95122	3.16113	1.9544	2.18478	2.30474	1.80589	1.94139	2.15739	1.70545	1.95493	1.98678	1.80589	1.94139	2.15739	2.18352	2.14169	1.83212	2.10117	2.23471	1.97368
ncRNA	4932416K20Rik	0.0417452	0	0	0	0	0	0	0	0	0.0232076	0	0	0	0	0	0	0	0	0	0	0	0	0	0	0.0387794	0	0	0	0	0.026985
Gnathostomata	4932418E24Rik	0.332799	0.47685	0.596413	0.183346	0.698248	0.425541	1.22278	1.20666	0.983665	0.898638	0.457103	0.57124	1.80016	1.54594	1.48281	1.45893	1.20128	1.18675	1.59783	1.5131	1.52377	1.45893	1.20128	1.18675	1.1262	1.71395	0.837091	0.75665	0.761187	0.82978
Others	4932429P05Rik	0	0	0	0	0	0	0	0	0	0	0	0	0	0	0	0	0	0.0201486	0	0	0	0	0	0.0201486	0.0224949	0	0	0	0	0
ncRNA	4932435O22Rik	0.15314	0.286941	0.24395	0.0562452	0	0.0244769	0.0957737	0.0241415	0.0205746	0.0243244	0	0.0250343	0.067346	0.21018	0.175648	0.0159842	0.0269649	0.018203	0.1211	0.080961	0.146757	0.0159842	0.0269649	0.018203	0.0203228	0.228974	0.113292	0.0480246	0	0.0282837
Craniata	4932438A13Rik	4.40193	3.84745	4.2564	3.31711	3.91222	4.22575	6.78679	4.9562	6.4452	6.42337	6.88386	6.14593	5.4177	5.86644	6.01646	6.73918	6.49623	5.09663	6.31956	5.95134	6.2627	6.73918	6.49623	5.09663	5.75651	6.13167	5.95554	5.77251	6.08451	5.71999
Gnathostomata	4932438H23Rik	1.47223	1.37119	1.44156	15.3051	13.9648	12.8658	9.94463	8.19397	8.87205	10.2001	11.485	10.2544	6.86751	7.57151	7.47915	16.0299	12.9427	12.5247	4.16882	3.91885	3.82952	16.0299	12.9427	12.5247	2.82319	2.62322	2.98881	7.11892	6.62443	8.02102
ncRNA	4932441J04Rik	0	0.103077	0.124147	0	0.327026	0.298954	0.146219	0.294816	0	0.297049	0	0.458578	0	0.296117	0.0825004	0	0.164625	0.222295	0.211268	0.0988555	0.199132	0	0.164625	0.222295	0.372272	0	0.276743	0	0.171074	0.1727
Gnathostomata	4932443I19Rik	0.241819	0.932856	0.78648	0	0.295961	0.405834	0.264659	0	0.227365	0.537673	0	0.276682	0.0744317	0	0.223995	0.794966	0.744957	0.301773	0.286804	0.44734	0.720878	0.794966	0.744957	0.301773	0.112305	0.281183	0	0.132693	0	0.468892
ncRNA	4932702P03Rik	0	0	0	0	0	0	0	0	0	0	0	0	0.176618	0	0	0	0	0	0	0	0.10691	0	0	0	0	0	0	0.629731	0	0
pseudogene	4933400A11Rik	0	0	0	0	0	0	0	0	0	0	0.163688	0	0	0	0	0	0	0	0	0	0	0	0	0	0	0.237587	0.0705319	0	0.0872156	0.0880383
ncRNA	4933400B14Rik	0	0	0	0	0	0	0	0	0	0	0	0	0	0	0	0	0	0	0	0	0	0	0	0	0	0	0	0	0	0
ncRNA	4933400C23Rik	0	0	0	0	0	0	0	0	0	0	0	0	0	0	0	0	0	0	0	0	0	0	0	0	0	0	0	0	0	0
ncRNA	4933400F21Rik	0	0	0	0	0	0	0	0	0	0	0.0246804	0	0	0	0	0	0	0.017087	0	0	0	0	0	0.017087	0	0.0238818	0	0	0	0.0265497
ncRNA	4933400L20Rik	0	0	0	0	0.12865	0	0	0	0	0	0	0	0	0	0	0	0	0	0	0	0	0	0	0	0	0	0	0	0	0
pseudogene	4933401B06Rik	0	0	0	0	0.0842485	0	0	0	0	0	0	0	0	0	0.0425112	0	0	0	0	0	0	0	0	0	0	0	0.0712948	0	0	0
ncRNA	4933401D09Rik	0	0	0.057928	0	0	0	0.068227	0	0	0	0	0	0	0	0	0	0	0	0	0	0	0	0	0	0	0	0	0	0	0
ncRNA	4933401H06Rik	0.0952472	0.0734863	0	0	0	0	0	0	0	0	0	0	0	0	0	0	0	0	0.0754524	0	0	0	0	0	0	0.110872	0	0	0	0
ncRNA	4933402C06Rik	0	0	0	0	0	0	0	0	0	0	0	0	0	0.0648219	0	0	0	0	0	0	0	0	0	0	0	0	0	0.288845	0	0
Others	4933402D24Rik	0.0900987	0	0.0837235	0	0	0	0.0493043	0.0497108	0.0423648	0	0	0	0.05547	0.066581	0.0278219	0.0658273	0.0832845	0.0374826	0.0356232	0.166705	0.100731	0.0658273	0.0832845	0.0374826	0.083695	0.157163	0.233291	0.0494447	0	0.11648
Others	4933402E13Rik	0	0	0	0	0	0	0	0	0	0	0.0486413	0	0	0.0598289	0	0	0	0	0	0	0.0301649	0	0	0	0.037592	0.0470657	0.0838519	0	0	0
Tetrapoda	4933402J07Rik	0	0	0	0.328839	0	0.28621	0	0.0940884	0.0801805	0.379205	0.204958	0.0975679	0	0	0	0.249185	0	0.0709438	0	0	0.0635517	0.249185	0	0.0709438	0.950464	1.0907	0.529891	0.935847	0.873605	1.21255
ncRNA	4933402J10Rik	0	0	0	0.240297	0.114391	0	0	0	0	0.311736	0	0	0	0	0	0.0682817	0.0575891	0	0	0	0	0.0682817	0.0575891	0	0.0868156	0.217367	0	0	0	0.120824
ncRNA	4933402J15Rik	0	0	0	0	0	0	0	0	0	0	0	0	0	0	0	0	0	0	0	0.0355361	0	0	0	0	0	0	0	0	0	0
Theria	4933402N03Rik	0	0	0	0	0	0	0	0	0	0	0.175465	0	0	0	0	0	0	0	0	0	0	0	0	0	0	0	0	0.0801191	0.0934896	0
Others	4933402N22Rik	0	0	0	0	0	0.0864526	0	0	0	0	0	0.0884151	0	0	0	0.169357	0	0	0	0	0	0.169357	0	0	0	0.269559	0	0	0	0
Theria	4933402P03Rik	0	0	0.0460391	0.50951	0.72765	0.66519	0	0	0	0.605937	0.77407	0.510235	0	0	0	0.217187	0.122126	0.288558	0	0	0	0.217187	0.122126	0.288558	2.94548	1.67083	3.2841	2.22951	2.09401	1.98559
Others	4933403O08Rik	0	0	0	0	0	0	0	0	0	0	0	0	0	0	0	0	0	0	0	0	0	0	0	0	0	0	0	0	0.0680281	0
ncRNA	4933404G15Rik	0	0	0	0	0	0	0	0	0.0476712	0	0	0	0	0	0	0	0	0	0	0	0	0	0	0	0	0	0.0525031	0	0	0
ncRNA	4933404K08Rik	0	0	0	0	0	0	0	0	0	0	0	0	0	0	0	0	0	0	0	0	0	0	0	0	0	0	0	0	0	0
ncRNA	4933404K13Rik	0	0	0.206846	0	0	0.124525	0	0	0	0	0	0	0	0	0	0	0	0	0	0	0	0	0	0	0.206758	0.129417	0.115273	0	0	0
ncRNA	4933404O12Rik	0.538799	0.487373	0.310764	0.2866	0.409303	0.478105	0.386348	0.492059	0.559146	0.413155	0.602882	0.446474	0.354605	0.43938	0.378665	0.366518	0.687011	0.51015	0.381999	0.371289	0.235421	0.366518	0.687011	0.51015	0.379706	0.36731	0.230913	0.53021	0.38076	0.360303
ncRNA	4933405D12Rik	0.618433	0	0.574674	0	0	0.27677	0.135369	0	0.116293	0.137505	0	0	0.152282	0.274151	0.229138	0.090358	0.0762062	0	0.195593	0.0915222	0.0921791	0.090358	0.0762062	0	0.344652	0.28764	0.384311	0	0.158383	0
ncRNA	4933405E24Rik	0	0	0	0	0	0	0	0	0	0	0.191434	0	0	0	0	0.407302	0.0981514	0.198789	0	0	0	0.407302	0.0981514	0.198789	0	0	0	0	0.203993	0
Gnathostomata	4933405L10Rik	0	0.0585818	0	0	0.0929292	0	0	0	0	0	0	0	0	0	0	0.110945	0.0467874	0.0631731	0	0	0	0.110945	0.0467874	0.0631731	0	0	0	0	0	0
Euarchontoglires	4933405O20Rik	0	0	0	0	0.0753569	0	0	0	0	0	0	0	0	0	0	0	0.0379416	0.0512284	0	0	0	0	0.0379416	0.0512284	0.057194	0	0	0.135155	0	0
ncRNA	4933406C10Rik	0.782745	0.490679	0.681899	0.314438	0.598748	0.0547352	0.374795	0.269917	0.276035	0.163177	0.646743	0.223919	0.662613	1.01225	0.574049	0.214455	0.241179	0.325633	0.967125	0.905162	0.619869	0.214455	0.241179	0.325633	0.636219	0.796464	0.760029	0.536944	0.250628	0.44272
ncRNA	4933406D12Rik	0	0	0	0	0	0	0	0	0	0	0	0	0	0	0	0	0	0	0	0	0	0	0	0	0	0	0	0	0	0
ncRNA	4933406F09Rik	0	0	0	0.082486	0.0785342	0.143586	0	0	0.0603407	0.356709	0.0771177	0	0	0	0	0	0.039541	0.106776	0	0	0	0	0.039541	0.106776	0.119211	0.149236	0.465213	0.422558	0.16436	0
ncRNA	4933406G16Rik	0	0	0	0	0	0	0	0	0	0	0	0	0	0	0	0	0	0	0	0	0	0	0	0	0.0535667	0	0	0	0	0
ncRNA	4933406I18Rik	0.0997201	0.230822	0.0771686	0.234946	0	0.334727	0	0.392123	0.0937689	0	0	0.22821	0	0.221052	0.0615842	0.541672	0.184339	0.165937	0.315411	0.664163	0.0743199	0.541672	0.184339	0.165937	0.0926251	0	0	0.109442	0	0
Craniata	4933406J08Rik	0	0	0	0	0	0	0	0	0	0	0	0	0	0	0	0	0	0	0	0	0	0	0	0	0	0	0	0	0	0
ncRNA	4933406J10Rik	0	0	0	0	0.109426	0	0	0	0	0	0	0	0	0	0	0	0	0	0	0	0	0	0	0	0	0	0	0	0	0
ncRNA	4933406K04Rik	0	0	0	0	0	0.136101	0	0	0	0.0676231	0	0	0	0	0	0	0.0374801	0	0	0	0	0	0.0374801	0	0	0	0.0629946	0.0667554	0	0
Amniota	4933406M09Rik	0	0	0	0.114786	0.0546434	0.0999058	0	0	0.0419866	0	0.160973	0	0.109949	0	0.055147	0.195719	0.0275137	0.0371479	0.105916	0.0660868	0.133109	0.195719	0.0275137	0.0371479	0.0414739	0	0	0.0490032	0	0.05772
ncRNA	4933407E24Rik	0	0	0	0	0	0.0468738	0	0	0	0	0	0	0	0	0	0.0306092	0	0	0	0	0.0624523	0.0306092	0	0	0	0.0487197	0	0	0	0
ncRNA	4933407G14Rik	0	0	0	0	0	0	0	0	0	0	0	0	0	0	0	0	0	0	0	0	0	0	0	0	0	0	0	0	0	0
ncRNA	4933407I05Rik	0	0	0	0	0	0	0	0	0	0	0	0	0	0	0	0	0	0	0	0	0	0	0	0	0	0	0	0	0	0
ncRNA	4933407K13Rik	1.12487	1.07208	0.840322	0.737177	0.809837	0.789677	0.796605	0.900554	1.26533	0.588568	0.821739	0.530027	1.64312	1.74411	1.40307	1.36978	1.25055	0.972662	1.48255	1.61616	1.28231	1.36978	1.25055	0.972662	1.41376	1.35944	1.5077	0.992568	1.24304	0.969521
ncRNA	4933407L21Rik	0.222009	0.399669	0.412599	0.570775	0.54343	0.413986	0	0.0816572	0.0695878	0.658206	0.266814	0.254031	0.136676	0	0.182806	2.00042	1.59602	1.6624	0.117033	0.383358	0.22062	2.00042	1.59602	1.6624	0	0.430271	0.153291	1.2183	0.947741	0.669673
Others	4933408B17Rik	0.324105	0.125029	0.0602345	0.0833261	0.039667	0.217573	0	0	0.0914404	0.288285	0	0.111262	0.219495	0.263466	0.18015	0.307839	0.299602	0.161802	0.205035	0.335829	0.338201	0.307839	0.299602	0.161802	0.12043	0.150762	0	0.10672	0.249072	0.0838023
ncRNA	4933408J17Rik	0.126747	0.130386	0.117779	0.162931	0.103417	0	0.184958	0.139863	0.0397317	0.23487	0.101552	0.048345	0.286122	0.21855	0.130463	0.0308679	0.104144	0.0703055	0.133636	0.25015	0.12596	0.0308679	0.104144	0.0703055	0.117739	0.0491314	0.0437579	0.0463713	0.054112	0.10924
ncRNA	4933408N05Rik	0.0507295	0	0	0	0	0.056758	0	0	0.0954116	0	0	0	0	0.0374875	0	0	0.0625228	0	0	0	0.0378104	0	0.0625228	0	0	0.0589926	0.105082	0.111357	0	0
Others	4933409G03Rik	0	0	0	0.0791488	0.0753569	0.137777	0	0	0	0.0684557	0.147995	0	0	0	0	0.0449839	0.113825	0.153685	0	0	0	0.0449839	0.113825	0.153685	0.057194	0.214798	0	0.0675773	0	0.0795981
pseudogene	4933409K07Rik	0.0321944	0.024839	0.0299164	0	0	0.0180101	0	0	0	0.0178981	0.0193459	0.0368408	0	0.0118964	0.0198836	0.0235225	0	0	0	0	0	0.0235225	0	0	0	0.01872	0.0166721	0	0.0206184	0.0208113
ncRNA	4933411E08Rik	0	0	0.0433111	0.0599149	0	0	0	0	0	0	0	0	0	0.0344429	0	0	0	0.0387801	0	0	0	0	0	0.0387801	0	0.0542012	0.0482735	0.0511564	0.0596955	0
pseudogene	4933411G06Rik	0	0	0	0	0	0	0	0	0	0	0	0	0	0	0	0	0	0	0	0	0	0	0	0	0.0793988	0.0993969	0.265593	0	0	0
Mammalia	4933411K16Rik	0.408713	0.450479	0	1.72629	2.57257	2.35174	0.702926	0.515425	1.53738	1.94748	2.31565	1.2694	1.25812	1.63954	1.839	1.57835	1.4392	0.680114	1.43126	1.46918	2.48051	1.57835	1.4392	0.680114	7.21349	6.85764	8.22429	4.48582	2.69204	5.1328
ncRNA	4933412E12Rik	7.81208	5.16528	5.31988	4.74367	4.05822	4.60742	11.2968	11.0357	13.6787	5.94557	7.53028	6.18087	10.2744	10.1559	9.90833	2.51342	2.99872	2.75885	10.614	10.2506	9.64705	2.51342	2.99872	2.75885	11.086	10.1984	12.5733	5.16461	3.42416	6.24038
Others	4933412E24Rik	0	0	0	0.0580221	0	0	0	0	0	0.0501843	0.0542459	0	0	0	0	0	0.0278152	0	0	0	0	0	0.0278152	0	0	0	0	0.0495403	0	0
ncRNA	4933412O06Rik	0	0	0	0	0	0	0.083191	0	0	0	0	0	0	0	0	0	0	0	0	0	0	0	0	0	0	0	0	0	0	0
Gnathostomata	4933413G19Rik	0	0	0	0	0	0	0	0	0.0739655	0	0	0	0	0	0.0485768	0	0	0	0	0.0582107	0	0	0	0	0	0	0	0.08633	0	0
ncRNA	4933413J09Rik	0.0219801	0.0169584	0.0204249	0.05651	0.0538027	0	0	0	0	0.0488779	0	0	0.0405979	0.0324876	0.0814502	0.160595	0.0677298	0.0365775	0.0521446	0.0162685	0.0327662	0.160595	0.0677298	0.0365775	0.0204185	0.0511226	0.0682953	0	0	0
ncRNA	4933413L06Rik	0	0	0	0	0	0	0	0	0	0	0	0	0	0	0	0	0	0	0	0	0	0	0	0	0	0	0	0	0	0
Others	4933415F23Rik	0	0	0	0.741381	0.217188	0.248182	0	0.0489548	0	0.641233	0.853084	0.659948	0	0	0.0273988	0.51861	0.464768	0.775163	0	0	0	0.51861	0.464768	0.775163	3.00841	2.16682	1.6082	2.19117	2.50011	1.60592
Others	4933416C03Rik	0	0	0	0.131568	0.167019	0.0763414	0	0	0.0962529	0.0379323	0.24601	0.0390393	0	0	0	0.0249263	0.147173	0.113545	0	0	0	0.0249263	0.147173	0.113545	0.253536	0.158697	0.212008	0	0.0436968	0.0882129
ncRNA	4933416E03Rik	0	0	0	0	0	0	0	0	0	0	0	0	0	0	0	0	0	0	0	0	0	0	0	0	0	0	0	0	0	0
Others	4933416I08Rik	0	0	0	0	0	0	0	0	0	0	0	0	0	0	0	0	0	0.000288518	0	0.000290276	0	0	0	0.000288518	0	0	0	0	0	0
ncRNA	4933416M06Rik	0	0	0	0.0830953	0	0.21697	0.0707469	0	0.0607864	0.0718687	0.155375	0	0.19898	0.191065	0.159683	0.236134	0.199165	0.107565	0.153344	0.191355	0	0.236134	0.199165	0.107565	0.0600456	0	0.0669499	0.283786	0	0.0835666
ncRNA	4933416M07Rik	7.7018	7.41749	8.09463	6.55482	9.36118	8.9142	7.38285	9.31921	7.14279	6.85042	9.63919	8.99527	7.22689	8.7529	7.34794	7.72255	6.51362	7.6897	8.94631	8.37308	8.15531	7.72255	6.51362	7.6897	7.54904	5.99144	7.20667	8.39485	7.21098	7.34744
Amniota	4933417A18Rik	0	0.0641478	0	0.106879	0	0	0	0	0	0	0	0	0	0	0	0	0	0	0	0	0	0	0	0	0.15446	0.0966821	0.0861126	0.182502	0	0
ncRNA	4933417D19Rik	0.272665	0.420739	0.190029	0.438131	0.417141	0.305068	0.522232	0.526522	0.448702	0.303149	0.327694	0.857989	0.79735	1.20889	0.841945	0.498017	0.168019	0.226859	0.377311	0.454022	0.609664	0.498017	0.168019	0.226859	0.443236	1.03048	0.635405	0.598518	0.436503	0.616861
ncRNA	4933417E11Rik	0	0	0	0.909012	0.192325	0.351632	0	0	0	0.087354	0.283284	0	0	0	0	0.45922	0.0968298	0.522966	0	0	0	0.45922	0.0968298	0.522966	0	0	0	0.344932	0.905609	0.304717
pseudogene	4933417G07Rik	0	0	0	0	0	0	0	0	0	0	0	0	0	0	0	0	0.0568329	0	0	0	0	0	0.0568329	0	0	0	0	0	0	0
ncRNA	4933417O13Rik	0	0.0407949	0	0.0679699	0	0.0591587	0	0	0	0	0	0	0	0	0	0	0	0	0	0	0	0	0	0	0	0	0	0	0	0
Others	4933421I07Rik	0	0	0	0	0	0	0	0	0	0	0.143698	0	0	0	0	0	0	0	0	0	0	0	0	0	0	0	0	0	0	0
ncRNA	4933421O10Rik	5.54604	4.82677	4.7613	6.93197	7.53935	6.84924	6.2799	7.17896	8.93378	7.85212	6.98823	7.29072	8.48327	8.53772	8.60466	7.68365	7.73474	7.85607	9.01427	9.23246	8.28193	7.68365	7.73474	7.85607	11.6767	10.0427	11.4286	8.76241	8.9718	8.6588
ncRNA	4933422A05Rik	0	0	0	0.0779828	0	0.0678736	0	0	0	0	0	0	0	0	0.0374647	0	0.112148	0.100948	0.04797	0.134688	0.0904292	0	0.112148	0.100948	0	0	0.0628308	0.0665819	0.0776944	0
ncRNA	4933424G05Rik	0	0	0	0	0	0	0	0.0500652	0	0.0504444	0	0.0519166	0.0279327	0.0335278	0.0560404	0.0331483	0.111838	0.0377498	0	0.0335787	0	0.0331483	0.111838	0.0377498	0	0	0	0	0	0
Others	4933424G06Rik	0	0	0	0	0	0	0	0.0835109	0.0711673	0.0841435	0.0909572	0.173198	0	0.0559237	0	0	0	0.0629682	0.0598447	0.112017	0	0	0	0.0629682	0.210903	0	0	0	0	0
ncRNA	4933425B07Rik	0	0	0	0.104399	0	0	0	0	0	0	0	0	0.0250002	0	0	0.0296683	0.0250243	0.0675734	0	0	0	0.0296683	0.0250243	0.0675734	0	0	0	0	0.104019	0.0524974
Others	4933425L06Rik	0	0	0	0	0.087653	0	0	0.0395149	0	0	0	0	0	0	0.0221155	0	0	0	0	0.0265029	0.0266902	0	0	0	0	0	0	0	0	0
ncRNA	4933427D06Rik	0	0	0	0	0	0	0	0	0	0	0	0	0	0	0	0	0	0	0	0	0	0	0	0	0	0	0.0299739	0	0	0
Craniata	4933427D14Rik	4.20379	4.10652	4.48914	3.15953	3.21562	2.92064	4.06284	4.09649	4.09704	3.31709	3.54469	2.81259	5.47904	5.82513	5.4962	3.95079	4.15775	3.4132	5.73712	5.47013	5.635	3.95079	4.15775	3.4132	3.66895	3.78483	3.49367	3.36756	2.93108	2.9585
ncRNA	4933427E11Rik	0.41506	0.106744	0.0642818	0.266775	0	0.232192	0.378552	0.228997	0.130101	0.153821	0.166276	0.554085	0.298114	0.204468	0.299048	0.202159	0.0426272	0.230222	0.218802	0.511944	0.154675	0.202159	0.0426272	0.230222	0.578321	0.160885	1.00306	0.303694	0.177189	0.089429
ncRNA	4933427E13Rik	0	0	0	0.139415	0	0	0	0	0	0	0	0	0	0	0	0.0396183	0	0	0	0	0	0.0396183	0	0	0	0	0	0	0	0.0701037
Others	4933427G17Rik	0.0416459	0.0963934	0.232195	0.0535349	0.20388	0.0931899	0	0.0459554	0.195822	0.0463035	0.200203	0.142964	0.128199	0.0307757	0.0514401	0.0304272	0.128322	0.103953	0	0	0	0.0304272	0.128322	0.103953	0.0386861	0.0484299	0.129399	0.0457093	0.0533395	0
ncRNA	4933427I22Rik	0	0	0	0	0	0	0	0	0	0	0	0	0	0	0	0	0	0	0	0	0	0	0	0	0	0	0	0	0	0
ncRNA	4933428C19Rik	0	0	0	0	0	0	0	0	0	0	0	0	0	0	0	0	0	0.0945499	0	0	0	0	0	0.0945499	0	0	0	0	0	0
Others	4933428G20Rik	0	0.706622	0.691489	0	0.280231	0.576398	0.0626483	0.126328	0.376803	0.509139	0.343971	0.851496	0.281926	0.380692	0.459566	0.836419	0.458561	0.619142	0.316847	0.169453	0.170655	0.836419	0.458561	0.619142	0.42538	0.465955	0.59286	0.753908	0.513182	0.59201
ncRNA	4933429K18Rik	0	0	0	0	0	0	0	0	0	0	0	0	0	0	0	0	0.0530589	0	0	0	0	0	0.0530589	0	0	0	0	0	0	0
ncRNA	4933429O19Rik	0	0	0	0	0	0	0	0	0	0	0	0	0	0	0	0	0	0.122455	0	0	0	0	0	0.122455	0	0	0	0	0	0
ncRNA	4933430H16Rik	0	0	0	0	0.069209	0	0	0	0.0531769	0.0628713	0	0	0	0	0	0	0	0	0	0	0	0	0	0	0	0	0.0585677	0	0	0
Gnathostomata	4933430I17Rik	0.6642	0.273308	0.205734	0.227684	0.596134	0.346795	0.193849	0.293172	0.541338	0.196928	0.15965	0.354682	0.381659	0.425387	0.328161	0.291164	0.245587	0.405267	0.735313	0.589891	0.36304	0.291164	0.245587	0.405267	0.699259	0.411944	0.504475	0.486003	0.39699	0.572455
ncRNA	4933430M04Rik	0	0	0	0	0	0	0	0	0	0	0	0	0	0	0	0	0	0	0	0	0	0	0	0	0	0	0	0	0	0
ncRNA	4933430N04Rik	0	0	0	0	0	0	0	0.0818302	0	0	0	0	0	0	0	0	0	0	0	0	0	0	0	0	0	0	0	0	0	0
ncRNA	4933431E20Rik	4.54607	4.05742	3.68697	4.27053	3.90132	4.45428	8.52303	7.61406	7.90589	3.79848	5.05944	4.35568	9.36567	9.26407	9.84357	3.99962	3.86273	4.57721	7.94515	8.71069	8.66171	3.99962	3.86273	4.57721	7.08436	9.02511	8.31635	4.78313	4.92712	4.9732
ncRNA	4933431G14Rik	0	0	0	0	0.0583656	0	0	0	0	0	0	0	0	0	0.0406335	0	0	0	0	0	0	0	0	0	0.0442989	0	0	0	0	0.0850585
ncRNA	4933432G23Rik	0	0	0	0	0	0	0	0	0	0	0	0	0	0	0	0	0	0	0	0	0	0	0	0	0	0	0	0	0	0
ncRNA	4933432I03Rik	0	0	0	0.209528	0	0	0	0	0	0.0906078	0	0	0	0	0	0	0	0	0	0	0	0	0	0	0	0	0	0	0	0
ncRNA	4933432I09Rik	0	0	0.0497737	0	0.0737305	0.0674011	0.131865	0	0	0	0	0	0	0.0445159	0.0372032	0.0440128	0.0371218	0.0501229	0.0476361	0.0891704	0	0.0440128	0.0371218	0.0501229	0.167886	0	0	0	0	0
ncRNA	4933432K03Rik	0	0	0	0.683484	0.216913	0.793175	0.193972	0	0	0.197019	0.426002	0.202769	0	0	0	0.258932	0.327545	0.147438	0	0	0	0.258932	0.327545	0.147438	0	0.206067	0.183561	0	0	0.229087
Tetrapoda	4933433C11Rik	0	0	0	0	0.139545	0.0637835	0.0623932	0	0	0.126766	0	0.195699	0.105292	0.168508	0.176036	0	0.175652	0.0474324	0.0901591	0.0843817	0.0849802	0	0.175652	0.0474324	0.26478	0.0662941	0.295223	0.312849	0.21904	0.0737
ncRNA	4933433F19Rik	0	0	0	0	0	0	0	0	0	0	0	0	0	0	0	0	0	0	0	0	0	0	0	0	0	0	0	0	0	0
ncRNA	4933433G08Rik	0	0	0	0	0	0	0	0	0	0	0	0	0	0	0	0	0	0	0	0	0	0	0	0	0	0	0	0	0	0
ncRNA	4933433G15Rik	0.147228	0	0	0	0.0900954	0	0.2417	0.0812279	0.276888	0.0818432	0.176941	0.168464	0.498511	0.43516	0.227306	0.268906	0.181444	0.367481	0.698504	0.381343	0.548651	0.268906	0.181444	0.367481	0.82055	0.94162	0.991155	0.080793	0.565656	0.475823
ncRNA	4933433G19Rik	0	0	0	0.104764	0	0	0.445977	0.0899266	0	0	0	0	0.150517	0.120439	0.100659	0.119081	0.150654	0	0	0	0.121481	0.119081	0.150654	0	0.227106	0.284307	0	0.0894452	0	0
ncRNA	4933433H22Rik	0	0.0680686	0	0.0567059	0.0539891	0.0493548	0.0482791	0	0	0	0.0530154	0	0.0271583	0	0.0544868	0.0322293	0.0815529	0	0	0.0652956	0	0.0322293	0.0815529	0	0	0.0512983	0	0.0484166	0	0.114058
Craniata	4933434E20Rik	49.388	46.3329	51.7292	50.9016	48.5638	44.3998	49.8963	46.5246	43.0034	48.0154	48.9614	44.8439	39.9771	40.3155	42.2273	41.2987	41.0587	41.0491	36.9476	40.8335	36.2996	41.2987	41.0587	41.0491	38.0835	40.9221	46.553	45.7113	38.549	46.7009
ncRNA	4933436E23Rik	0	0	0	0	0	0	0	0	0	0	0	0	0	0	0	0	0	0	0	0	0	0	0	0	0	0	0	0	0	0
ncRNA	4933436H12Rik	0	0	0	0	0	0	0	0	0	0	0	0	0	0	0	0	0	0	0	0	0	0	0	0	0	0	0	0	0	0
Others	4933436I01Rik	0	0	0	0	0	0	0	0	0	0.0635903	0.0687381	0	0	0	0	0	0.0352451	0	0.0452268	0	0	0	0.0352451	0	0	0	0	0.0627744	0	0.0739408
ncRNA	4933438B17Rik	0	0	0	0	0	0	0	0	0	0	0	0	0	0	0	0	0	0	0	0	0	0	0	0	0	0	0.0754493	0	0	0
ncRNA	4933438K21Rik	0	0.0362256	0	0.060357	0.0574653	0.0525326	0	0.103622	0.0883094	0	0	0.0537272	0.0867205	0.034697	0.0579948	0.0343043	0.115738	0	0.22277	0.277997	0.454944	0.0343043	0.115738	0	0	0.054601	0	0	0.0601358	0
ncRNA	4933439C10Rik	15.4642	8.25503	7.34033	6.82329	9.61671	3.88123	5.80931	6.77963	11.8307	4.92575	5.07324	3.87387	12.5313	10.841	12.777	11.3289	9.16923	10.2586	10.6421	9.96035	11.9622	11.3289	9.16923	10.2586	9.04614	9.33185	10.1293	9.90858	9.84969	9.02352
ncRNA	4933439K11Rik	1.32624	0.730885	1.2324	2.07019	1.3913	0.529946	1.14047	0.522636	1.15798	0.842552	1.82161	1.30071	0.991415	0.83995	0.702015	2.6299	2.04297	2.44326	1.4232	0.70102	0.988436	2.6299	2.04297	2.44326	1.58387	0.991402	1.27549	1.76745	0.485259	1.71446
ncRNA	4933440J02Rik	0	0	0	0	0	0	0	0	0	0	0	0	0	0	0	0	0	0	0	0	0	0	0	0	0.0690324	0	0	0.16313	0	0
ncRNA	4933440M02Rik	0	0	0	0	0	0	0	0	0	0	0	0.0543357	0.0292324	0	0	0.0346922	0.0292602	0.0790258	0	0	0	0.0346922	0.0292602	0.0790258	0.0842916	0.220912	0.0491795	0.052117	0.0608185	0
Others	5031410I06Rik	0	0	0	0	0.0312134	0	0	0	0	0	0	0	0.0157017	0	0	0.0186336	0	0	0	0	0	0.0186336	0	0	0	0	0	0.0559847	0	0
Gnathostomata	5031414D18Rik	0.457374	0.419043	0.451574	0.183733	0.419832	0.191897	0.156429	0.189266	0.349486	0.349617	0.20613	0.35982	0.281591	0.401379	0.370747	0.167085	0.3171	0.190279	0.0904201	0.317359	0.191759	0.167085	0.3171	0.190279	0.185883	0.099729	0.236854	0.251004	0.146454	0.147827
ncRNA	5031425E22Rik	11.4985	9.77017	10.7959	9.67493	8.59001	7.55192	7.71419	9.1292	10.8699	9.19835	7.7531	7.96305	11.7314	12.6469	11.0488	9.55768	8.55867	8.29999	11.2184	9.79249	11.4644	9.55768	8.55867	8.29999	10.0711	9.75971	8.50656	8.29358	9.25737	7.76103
ncRNA	5031425F14Rik	0	0.112997	0.0907297	0	0	0	0	0.107741	0	0	0	0	0.0300558	0	0	0.0356678	0	0	0.0386041	0	0.0363866	0.0356678	0	0	0	0	0.0505626	0	0	0
ncRNA	5031426D15Rik	0.0240645	0	0	0	0	0	0	0	0	0	0	0	0.00740712	0	0.00743349	0	0	0	0.0190305	0.0178094	0.00896733	0	0	0	0.0111766	0.0279905	0	0	0	0
ncRNA	5031434C07Rik	0	0.0283095	0.0340963	0	0	0.0410652	0	0	0	0.0408037	0.0441356	0.0841618	0.0225903	0.0271156	0	0.107519	0.0226122	0.0305536	0.0290262	0.0271568	0.0545235	0.107519	0.0226122	0.0305536	0	0	0	0	0	0
ncRNA	5031434O11Rik	1.62806	0.20935	0.882504	0.872017	1.49443	0.303589	0.296972	0	0.255115	0.301654	0.489159	0.620915	0.167035	1.00235	0.754014	1.78402	1.33741	1.1287	0.858171	0.200775	0.505548	1.78402	1.33741	1.1287	0.252029	0.47326	0.983618	3.27561	3.4745	1.05226
Craniata	5031439G07Rik	11.5663	12.2562	12.1756	13.9553	16.5153	14.2382	16.3232	15.0509	15.7989	15.7773	15.3116	15.3753	13.4124	13.7645	12.7204	16.1604	15.2034	13.2179	12.1266	11.2214	11.5165	16.1604	15.2034	13.2179	13.3837	12.7936	13.4355	13.2362	13.8496	13.1921
ncRNA	5033403F01Rik	1.91807	1.38731	1.22532	2.92783	1.76057	2.0118	2.95193	1.3889	2.59272	1.93253	2.66525	1.37168	2.50921	3.63186	3.2944	1.70781	2.06834	2.2441	2.51194	2.83891	3.21643	1.70781	2.06834	2.2441	2.72813	2.99707	3.3522	1.90773	1.76556	2.63451
ncRNA	5033403H07Rik	19.4603	12.6744	13.1515	24.0412	22.8894	58.2496	71.6399	64.9623	74.8268	44.9472	44.6494	49.1502	94.4215	78.3991	88.9438	6.46099	5.60385	23.3349	101.497	102.073	84.744	6.46099	5.60385	23.3349	129.088	111.652	122.502	36.3283	31.7051	53.8964
pseudogene	5033404E19Rik	0	0	0	0	0	0	0	0	0	0	0	0	0	0	0	0	0	0.114874	0	0	0	0	0	0.114874	0	0	0	0	0	0
ncRNA	5033406O09Rik	0.733535	0.742804	0.979845	1.94482	1.51498	1.94918	1.0537	1.06238	1.20719	1.73308	1.59786	1.31151	0.592733	0.542065	0.792786	1.97624	1.41262	1.64025	1.41387	0.576818	0.615072	1.97624	1.41262	1.64025	1.14986	1.17291	1.51946	1.6102	1.64411	1.18539
ncRNA	5033428I22Rik	0	0.21605	0.0867376	0.11999	0.228482	0.104435	0	0.205989	0.263307	0.103775	0	0	0.34478	0.275878	0.288217	0.204579	0.115029	0.155318	0.0738067	0.414445	0.139134	0.204579	0.115029	0.155318	0	0	0	0.102443	0	0
ncRNA	5330411J11Rik	0.0485483	0.0374566	0	0	0	0	0	0	0.0456549	0	0	0.0555527	0	0	0	0	0	0	0	0	0	0	0	0	0	0	0	0	0	0
ncRNA	5330413P13Rik	0.244993	0.346537	0.227658	0.0262445	0.0499742	0.0685268	0.0446888	0.0901173	0.211207	0.1135	0	0.046725	0.138267	0.090528	0.0882636	0.193918	0.264224	0.203849	0.129158	0.181331	0.182608	0.193918	0.264224	0.203849	0.094828	0.261167	0.0422904	0.156861	0.18305	0.0791845
Gnathostomata	5330417C22Rik	0.0896373	0.121027	0.0416474	0.144034	0.16456	0.0250724	0.0245259	0.0247288	0.0421503	0.174413	0.0807959	0.205147	0.0827813	0.149049	0.262962	0.0491191	0.0828627	0.111875	0.212651	0.116103	0.150327	0.0491191	0.0828627	0.111875	0.374709	0.338785	0.394563	0.172175	0.344436	0.144859
ncRNA	5330426P16Rik	5.16479	6.12788	5.48496	3.18013	2.76218	3.64195	8.88266	7.42335	7.55085	4.8738	4.53799	4.5194	5.02347	8.43519	6.35261	3.32953	4.06542	3.4306	9.06056	8.86557	8.34602	3.32953	4.06542	3.4306	5.84595	6.66224	5.30428	5.57344	4.28027	3.02993
ncRNA	5330434G04Rik	0	0	0	0	0	0	0	0	0	0	0	0	0	0	0	0	0	0	0	0	0	0	0	0	0	0	0	0	0	0
ncRNA	5330439B14Rik	0	0.0453893	0.10934	0	0	0	0.128771	0.0649153	0	0.0654071	0.070702	0	0.144872	0.130416	0.145326	0.0429806	0.036252	0.0489469	0.186076	0.174152	0.0876937	0.0429806	0.036252	0.0489469	0.109294	0.0684426	0	0	0	0
Others	5430401F13Rik	0	0	0	0	0	0	0	0	0	0	0	0	0	0	0	0.127848	0	0	0	0	0	0.127848	0	0	0	0	0	0	0	0
Others	5430402E10Rik	0	0	0	1.05695	0.862557	1.57703	0	0	0	1.43643	1.2705	0.806375	0	0	0	2.74594	2.96723	4.59294	0	0	0	2.74594	2.96723	4.59294	0	0	0	0.773455	0.90248	1.21472
ncRNA	5430402O13Rik	3.79439	2.78112	2.90887	2.88537	2.90246	3.04805	2.14487	2.44318	2.08059	2.48258	1.71007	2.93057	2.16071	1.68217	2.43985	2.51036	2.33095	2.2098	1.65014	1.82511	2.51573	2.51036	2.33095	2.2098	4.66994	3.07048	2.65383	2.18627	3.15845	3.31093
ncRNA	5430403N17Rik	0	0	0.0276704	0	0	0.0333161	0.0325899	0	0	0	0	0	0	0.0220057	0	0	0	0	0	0.0220391	0.0443894	0	0	0	0.0553231	0.0692573	0	0.0326833	0	0
ncRNA	5430405H02Rik	7.87967	6.17298	7.81435	6.74769	7.76805	8.14241	4.86562	5.06416	4.43349	6.62022	4.67788	6.65404	5.77947	5.30278	4.96381	6.11113	5.41196	5.25874	3.39067	4.48745	5.20091	6.11113	5.41196	5.25874	3.11953	3.65755	4.15606	4.38816	4.11601	4.62451
ncRNA	5430416N02Rik	13.0437	12.484	12.1207	12.3102	8.68931	11.2686	9.75805	7.10449	11.3313	10.4621	6.7467	5.6671	8.53739	8.78224	9.17585	9.2872	8.74769	9.34019	8.74633	7.4518	7.75176	9.2872	8.74769	9.34019	8.12761	9.21483	11.1154	6.34169	10.5702	6.8295
Others	5430416O09Rik	0.216293	0.069532	0.0837451	0.16219	0.1103	0.161331	0.138088	0.198901	0.220369	0.100204	0.0866483	0.14438	0.12207	0.173167	0.16698	0.19754	0.144407	0.134977	0.171042	0.17343	0.214956	0.19754	0.144407	0.134977	0.0837195	0.104806	0.0560042	0.0395673	0.115434	0.116514
Others	5430419D17Rik	0	0	0	0	0	0	0	0	0	0	0	0	0	0	0.0158607	0	0	0	0	0	0.0191416	0	0	0	0	0	0	0	0	0
ncRNA	5430421F17Rik	0.033448	0.0258062	0	0	0.0818737	0	0	0	0.0314558	0	0	0.0765491	0.0205928	0	0	0.219941	0.123677	0.0834908	0	0	0	0.219941	0.123677	0.0834908	0	0	0	0.110136	0.0428407	0
Others	5430421N21Rik	0.0900416	0	0.0418349	0.0578728	0	0	0.0492726	0	0	0	0	0	0	0.0665382	0.027804	0	0	0	0.0712007	0.0903389	0	0	0	0	0.125461	0	0	0	0	0
ncRNA	5430425K12Rik	0.0666096	0	0	0.171251	0	0.149051	0	0	0	0.0740567	0.240158	0	0	0	0	0.243323	0.0410457	0	0	0	0	0.243323	0.0410457	0	0	0	0	0.0731064	0.170615	0.0861108
ncRNA	5430427M07Rik	0	0	0	0	0	0	0	0	0	0	0	0	0	0	0	0	0	0	0	0	0.0636292	0	0	0	0	0	0	0	0	0
Gnathostomata	5430427O19Rik	0.790057	0.401414	0.537186	0.297249	0.330176	0.237156	0.358525	0.276436	0.199348	0.364231	0.0926347	0.396912	0.166095	0.17089	0.190417	0.140792	0.237513	0.160335	0.106667	0.128362	0.114903	0.140792	0.237513	0.160335	0.286411	0.179275	0.219536	0.126903	0.148091	0.0747382
ncRNA	5430428K19Rik	0	0	0	0	0	0	0	0	0	0	0	0	0	0	0	0	0	0	0	0	0	0	0	0	0	0	0	0	0	0
ncRNA	5430431A17Rik	0	0	0	0	0	0	0	0	0	0	0	0	0.0726747	0	0	0	0	0	0	0	0	0	0	0	0	0	0	0	0	0
ncRNA	5430434I15Rik	0	0	0	0	0	0	0	0	0	0	0.0797492	0	0	0	0	0.04848	0	0.220839	0	0	0	0.04848	0	0.220839	0	0	0	0	0	0
ncRNA	5430437J10Rik	0	0	0.202448	0	0	0.0812511	0	0.0801326	0	0	0	0	0	0	0	0	0.0894986	0	0.0574238	0	0.108251	0	0.0894986	0	0	0.0844476	0.0752145	0	0	0.0938815
ncRNA	5430440P10Rik	0.172007	0.530834	0.559425	0.552778	0.421036	0.192447	0.847137	0	0.485219	0.286849	0.516802	0.196814	0.953025	0.63548	0.849787	0.314159	0.211975	0.0715538	0.748048	0.700089	1.15377	0.314159	0.211975	0.0715538	0.878751	0.300022	0.623523	0.377557	0.330419	0.11118
Others	5530400C23Rik	0	0	0	0	0	0	0	0	0	0	0	0	0	0	0	0	0	0	0	0	0	0	0	0	0	0	0	0	0	0
ncRNA	5530401A14Rik	0.0427914	0.0990448	0	0	0	0	0	0	0	0	0	0	0.10538	0.0316221	0.10571	0.0312641	0.0527404	0	0	0.0316949	0.0638036	0.0312641	0.0527404	0	0.0397612	0.099524	0	0	0.109613	0
ncRNA	5530601H04Rik	1.03126	0.826253	0.774004	0.71382	0.922343	0.68785	0.672857	0.765966	0.876612	0.507162	0.548191	0.453881	0.976806	0.967317	0.918625	0.927357	1.02666	0.61055	0.674361	0.763285	0.798227	0.927357	1.02666	0.61055	0.921149	0.299821	0.698366	0.653027	0.482636	0.564072
ncRNA	5730403I07Rik	0	0	0	0	0.0936914	0.0856491	0	0	0.0359957	0	0	0	0	0	0	0	0.0707634	0	0	0	0	0	0.0707634	0	0.213335	0.0890225	0.0792857	0	0.0490238	0
ncRNA	5730405O15Rik	2.45279	1.4193	0.949681	1.57651	2.25146	1.71517	1.67779	1.91703	3.36334	2.27241	1.84238	0.935492	4.21533	3.7001	3.28184	2.09056	2.77072	2.72087	2.34347	1.66379	1.90419	2.09056	2.77072	2.72087	2.18336	1.66374	1.79944	3.5892	3.53364	1.71749
ncRNA	5730408K05Rik	5.37972	2.96474	4.28491	1.97586	0.940616	1.28979	3.36449	6.35765	3.24951	4.27054	0.461818	4.39517	5.43889	2.8372	5.69314	0.841883	1.41959	2.55666	3.94849	4.83056	5.72567	0.841883	1.41959	2.55666	3.21119	7.14666	7.1638	2.52944	1.47521	1.98626
Craniata	5730409E04Rik	10.2929	9.5933	10.3251	7.39609	8.11085	8.4459	8.1442	8.7992	8.31776	7.33599	8.72291	7.18916	8.80856	8.36813	8.36468	8.46591	7.75781	8.21826	9.72785	10.861	9.62201	8.46591	7.75781	8.21826	9.24665	7.92109	7.87494	8.22675	8.72173	7.171
ncRNA	5730412P04Rik	0	0	0	0.808476	1.54027	0.563497	0.964626	0.416776	0.710302	1.29873	1.05776	0.78503	0.16251	0.929371	0.543513	1.28449	0.698187	0.646285	0.398221	0.559007	0.0984407	1.28449	0.698187	0.646285	0.934465	0.292812	0.614464	0.718614	1.12862	0.650077
pseudogene	5730416F02Rik	0	0	0	0	0	0	0	0	0	0.127588	0	0	0.0706496	0.0847939	0	0.0838414	0	0	0	0	0	0.0838414	0	0	0	0	0	0	0	0
ncRNA	5730420D15Rik	0.219653	0.112965	0	0.188236	0.268841	0.0818933	0.160258	0	0.0688264	0.0813828	0.263991	0	0	0.054088	0.176464	0	0.360967	0.121831	0.17369	0.162556	0.109134	0	0.360967	0.121831	0	0	0	0	0	0
ncRNA	5730422E09Rik	0	0.0713978	0	0	0.169889	0.0517687	0	0.102116	0.0435127	0	0.111217	0	0.0854596	0.0683851	0.0571515	0.0338055	0.171082	0	0.073177	0.0684888	0.103461	0.0338055	0.171082	0	0	0.107614	0.0479225	0.253922	0.118523	0.0598181
ncRNA	5730435O14Rik	0	0	0	0	0	0	0	0	0	0	0	0	0	0	0	0	0	0	0	0.249618	0	0	0	0	0	0	0	0	0	0
Craniata	5730455P16Rik	5.5566	6.99146	5.77884	8.22264	7.76939	7.42779	7.33661	6.47047	5.97024	8.94409	8.09518	7.89274	5.79796	6.18364	6.37479	7.88372	8.27252	8.17168	6.87217	7.44837	6.87474	7.88372	8.27252	8.17168	6.76744	7.45757	7.94664	7.73009	8.19316	9.16778
ncRNA	5730457N03Rik	0	0	0.0239695	0.563695	0.284129	0.663781	2.0044	2.73259	2.45013	1.26192	0.868015	0.70841	2.27099	2.38283	2.10287	0.169618	0.158966	0.300476	2.46815	1.92825	1.92262	0.169618	0.158966	0.300476	2.53996	1.67984	2.21742	0.339745	0.594699	0.900404
ncRNA	5730460C07Rik	0	0	0	0	0	0	0	0.0473351	0	0	0	0	0	0	0	0	0	0	0	0	0	0	0	0	0	0	0	0	0	0
ncRNA	5730480H06Rik	0.684997	0.458031	0.424352	0.587033	0.726582	0.15328	0.499797	0.806268	0.730067	0.456961	0.603712	0.313532	1.85558	1.8898	2.08702	1.33458	0.928678	0.531944	2.16667	1.4871	1.42955	1.33458	0.928678	0.531944	1.18778	1.11521	1.04054	1.05256	0.409419	0.472302
ncRNA	5730488B01Rik	0	0	0	0	0	0	0	0	0	0	0	0	0	0	0	0	0	0	0	0	0	0	0	0	0	0	0	0	0	0
Others	5730507C01Rik	0.771669	1.30982	0.917858	0.674544	0.98223	1.20874	1.14861	0.442792	0.870862	0.755024	0.816128	1.05964	0.855178	0.707134	1.02943	1.53356	1.39611	1.053	0.951942	1.16513	1.19636	1.53356	1.39611	1.053	1.06093	0.933291	0.63938	1.38905	1.30467	1.19718
Gnathostomata	5730508B09Rik	4.74707	5.82147	6.22208	3.14748	2.56859	2.85127	2.13286	3.58405	3.94723	2.94452	2.76248	3.77377	3.16866	2.7325	3.45632	1.89841	2.09392	2.16194	2.33129	2.2189	2.12289	1.89841	2.09392	2.16194	2.64578	3.66083	3.571	3.40033	1.98395	2.90699
ncRNA	5730522E02Rik	0.159348	0.0819612	0.0493575	0	0.130016	0	0	0	0.0499496	0	0	0.121558	0	0.157003	0.164016	0.0388068	0	0.0883874	0.0840029	0.0786205	0.0395889	0.0388068	0	0.0883874	0	0	0	0	0	0
Gnathostomata	5730559C18Rik	21.0942	19.3876	18.3056	2.04892	3.04805	3.3437	5.66942	5.63386	6.95624	3.10133	3.65156	3.67632	6.36323	6.47852	7.04455	3.12973	2.96219	2.71458	8.76385	7.68648	8.76164	3.12973	2.96219	2.71458	7.03306	7.1826	7.19652	3.60824	3.98735	3.21976
Others	5830411N06Rik	0	0	0.0241303	0	0	0	0.0549417	0.027697	0.0236043	0	0.06243	0	0.0309067	0	0	0.0189736	0	0	0.0595467	0.0185767	0	0.0189736	0	0	0	0	0.0269042	0.0275487	0	0
Craniata	5830415F09Rik	3.51066	4.14255	4.36566	2.98647	2.65383	2.54156	1.5821	2.27876	2.3304	2.18122	2.17164	3.01286	2.35205	2.06015	2.16812	3.24386	3.08602	2.96392	3.18431	2.98028	3.42468	3.24386	3.08602	2.96392	3.40499	3.18194	3.42215	3.34318	2.90937	2.46951
ncRNA	5830416I19Rik	0	0	0	0.0370643	0	0	0.0946692	0.0318172	0.13558	0.0641165	0.0693043	0	0.0710067	0.40485	0.231495	0	0.053307	0	0.0228005	0.106701	0.0859634	0	0.053307	0	0.348196	0.167653	0.179177	0.0949407	0	0.111829
ncRNA	5830416P10Rik	0.233814	0.456294	0.268392	0.088401	0.168332	0.061553	0.150528	0.0910653	0.181093	0.12234	0.148766	0.157388	0.0931476	0.101646	0.101934	0.170835	0.186481	0.263213	0.0326291	0.0712599	0.0102516	0.170835	0.186481	0.263213	0.0255535	0.0319897	0.0284899	0.0905778	0.176169	0.0355633
pseudogene	5830417I10Rik	1.38836	1.17211	1.00643	1.27079	1.19211	1.35816	1.42403	1.28343	1.39462	1.57603	1.60741	1.66361	1.62903	1.58476	1.59822	1.9757	2.02042	1.7298	1.4543	1.57103	1.63625	1.9757	2.02042	1.7298	2.59975	2.65436	2.44676	2.96002	3.60325	3.59933
ncRNA	5830418P13Rik	0	0	0	0	0	0	0	0	0	0	0	0	0	0.0261816	0	0	0	0	0	0	0	0	0	0	0	0	0	0	0	0
ncRNA	5830428M24Rik	1.94211	2.80146	2.43247	6.57433	6.25938	4.06257	2.86472	2.98165	2.54077	4.69412	3.45043	2.02903	5.9266	4.95612	4.71189	6.86022	5.95798	4.91801	4.77326	4.29818	4.57353	6.86022	5.95798	4.91801	4.07867	5.10629	4.89768	5.93145	6.27234	4.47403
ncRNA	5830432E09Rik	0.10837	0.250832	0.453157	0	0	0.0606239	0.0593026	0.0597908	0.101909	0.0602437	0.195361	0	0.200153	0.0800809	0.0334634	0.118763	0.133561	0.135249	0.12854	0.0802024	0	0.118763	0.133561	0.135249	0.100666	0.0630104	0.0561198	0	0.0693969	0.140099
ncRNA	5830444B04Rik	3.14858	1.21156	1.73406	1.40347	1.57678	1.42883	0.578772	1.6624	0.860718	0.24492	1.18922	0.816741	1.1109	0.871535	0.516689	1.08543	1.70418	0.708982	0.754737	1.2504	1.8162	1.08543	1.70418	0.708982	0.957028	2.26103	1.99534	1.96682	1.3744	0.878966
ncRNA	5830454E08Rik	8.79936	7.28818	6.49329	4.65763	3.16749	3.6195	5.2401	4.14052	4.50161	3.16488	4.04347	4.58976	4.22192	4.20662	4.15524	2.45785	2.23234	2.26076	4.29723	2.96825	3.95396	2.45785	2.23234	2.26076	6.24999	3.46069	5.22692	2.55622	3.1483	2.00728
Others	5830473C10Rik	0.0686677	0.105959	0.0319045	0	0	0	0	0.037887	0.0322887	0	0	0	0.0211382	0.0253727	0	0.0250851	0.0423174	0.0571346	0.0271502	0.0254112	0	0.0250851	0.0423174	0.0571346	0	0	0.03556	0	0	0
ncRNA	5930403L14Rik	1.4321	1.54885	2.10309	7.15007	7.01096	7.18168	6.1715	6.34963	6.1451	5.92856	7.48383	7.14047	6.74674	5.89668	6.23087	6.59578	7.32873	6.54319	6.12761	5.77313	7.14806	6.59578	7.32873	6.54319	3.65852	4.50564	4.87353	7.01737	6.99347	6.11657
ncRNA	5930412G12Rik	2.19268	2.18207	2.24423	0.490198	0.388928	0.711086	0.347794	0.666267	0.328738	0.60065	0.649252	0.399998	0.665198	0.634068	0.5299	0.325049	0.352506	0.237966	0.477453	0.399834	0.710571	0.325049	0.352506	0.237966	0.324718	0.406504	0.559517	0.313911	0.325614	0.205417
ncRNA	5930430L01Rik	0.999011	1.04747	0.908617	0.936025	0.845957	1.00051	0.934325	1.28541	1.46703	1.08782	0.85554	0.832998	1.60497	1.614	1.90661	2.05518	2.11392	2.27889	3.24425	3.09144	2.96559	2.05518	2.11392	2.27889	1.83927	1.3787	1.33559	1.05041	1.11894	0.813787
ncRNA	5930438M14Rik	0	0	0	0.040229	0.191508	0.245097	0.102752	0.0345337	0.0588621	0.0347953	0.0376108	0.0716217	0.0385346	0	0.0773106	0.0457298	0.0578581	0.130194	0.0247472	0.0926487	0.0233257	0.0457298	0.0578581	0.130194	0.232569	0.0363933	0.194475	0.274791	0	0.0404589
ncRNA	6030407O03Rik	0	0	0	0.0562803	0	0	0	0	0	0	0.21047	0.100197	0.0269545	0	0	0.0319874	0.0809409	0.109283	0	0.0324028	0	0.0319874	0.0809409	0.109283	0	0	0	0	0	0
Theria	6030408B16Rik	0.0396639	0.122408	0.0737147	0.866781	0.825254	0.754416	1.21548	1.22551	1.26823	0.926098	1.00104	1.45238	0.805845	0.996579	0.783873	0.463666	0.659962	0.792045	1.1605	1.0568	0.620827	0.463666	0.659962	0.792045	0.58952	0.830253	0.657286	1.17542	0.914422	0.820447
Gnathostomata	6030419C18Rik	1.19268	3.0673	1.57847	0.929192	1.59242	1.13223	1.74044	1.83457	1.90338	1.7681	1.38995	1.36478	2.15837	2.00315	1.89728	1.18827	1.82637	1.62386	1.74337	1.87244	2.10118	1.18827	1.82637	1.62386	1.34294	1.63915	0.898381	0.952044	1.24985	0.841047
ncRNA	6030440G07Rik	0	0	0.0730114	0	0	0	0	0	0	0	0	0	0.0483707	0.0580573	0	0	0.0484149	0	0	0	0	0	0.0484149	0	0	0	0	0	0	0
ncRNA	6030443J06Rik	0.288723	0.222759	0.252511	0.261986	0.249435	0.418043	0.799276	0.468543	0.878501	0.490976	0.530694	0.505305	0.89926	0.991567	1.22724	0.397087	0.523344	0.325024	0.832691	0.678808	0.708906	0.397087	0.523344	0.325024	0.504868	0.651781	0.668428	0.428752	0.456831	0.32936
Craniata	6030458C11Rik	9.36397	6.63172	8.11255	8.97515	11.5117	8.87325	10.5279	9.27037	11.3685	10.1059	8.80577	8.05859	14.0241	15.5319	14.4574	13.2675	12.7762	12.3212	12.2223	13.2806	12.8272	13.2675	12.7762	12.3212	9.36868	8.78781	9.2654	9.08553	9.44984	9.54074
ncRNA	6030466F02Rik	0	0.0438413	0	0	0.0695461	0	0.0621907	0	0	0	0	0	0	0.0419902	0	0	0	0	0.0449332	0	0	0	0	0	0	0	0	0	0	0
Mammalia	6030468B19Rik	0.0799163	0	0	0	0	0	0.262393	0	0	0.0888496	0	0	0.0983978	0	0.148059	0.0583853	0	0.06649	0	0	0	0.0583853	0	0.06649	0	0	0	0	0	0.103312
ncRNA	6030469F06Rik	0	0	0	0	0	0	0	0	0	0	0	0	0	0	0	0	0	0	0	0	0	0	0	0	0	0	0	0	0	0
ncRNA	6030471H07Rik	0	0	0	0	0	0	0	0	0	0	0	0	0	0	0	0	0	0	0	0	0	0	0	0	0	0	0	0	0	0
Others	6030498E09Rik	0	0	0	0	0	0.159524	0	0	0	0	0	0	0	0	0	0	0	0	0	0	0	0	0	0	0	0	0	0	0	0
ncRNA	6230400D17Rik	0.474086	0.487697	0.293694	0.203143	0.290115	0.176808	0.518864	0.348746	0.891592	0.351388	0.094961	0.452054	0.826942	1.40124	1.2687	0.692717	0.681633	0.723136	1.49949	0.467788	1.00113	0.692717	0.681633	0.723136	0.440371	1.01069	0.245508	0.780477	0.101191	0.408582
Craniata	6330403A02Rik	0.418608	0.220979	0.470881	0.552273	0.525815	0.419054	0.928349	1.04545	0.901359	1.01663	0.966466	1.0463	0.773192	0.985097	1.05456	0.46683	0.515976	0.815782	1.18475	1.41874	1.51083	0.46683	0.515976	0.815782	0.787979	0.858337	0.77584	0.689206	0.719623	0.555444
Eutheria	6330403K07Rik	46.4873	44.3397	42.6387	26.1725	22.4022	25.3606	37.2666	36.5223	23.2966	20.6854	20.3709	20.7153	22.8775	23.4947	23.7544	3.2242	2.59586	3.75521	3.01377	2.96913	3.40131	3.2242	2.59586	3.75521	6.33536	5.24848	5.40165	3.24739	3.66097	4.53819
ncRNA	6330407A03Rik	0	0	0	0	0	0	0	0	0	0	0	0	0	0	0.0263469	0	0	0	0	0	0	0	0	0	0	0	0	0	0	0
Tetrapoda	6330408A02Rik	3.78295	3.4166	3.78409	2.34565	1.55239	1.44403	3.11738	2.35737	2.46948	1.78142	2.24652	2.72468	3.00039	2.41744	2.84487	1.82098	1.76909	1.53678	2.25242	2.68463	2.53769	1.82098	1.76909	1.53678	2.66664	3.20889	2.85787	1.85626	1.93815	2.47416
Others	6330409D20Rik	0	0	0	0	0	0	0	0	0	0	0.0918617	0	0	0.0564731	0.0472036	0	0	0	0	0	0	0	0	0	0	0	0.0791559	0.167767	0	0
ncRNA	6330410L21Rik	0.0763641	0.117835	0.0887009	0.0245411	0.186923	0.0640792	0.50146	0.189604	0.538636	0.254721	0.412991	0.284001	0.305602	0.592569	0.48342	0.0139486	0.0235311	0.0476546	0.483101	0.494557	0.455351	0.0139486	0.0235311	0.0476546	0.744858	0.821458	0.652502	0.188589	0.220076	0.246818
ncRNA	6330415B21Rik	0	0	0	0	0	0	0	0	0	0	0	0	0	0	0	0	0	0	0	0	0	0	0	0	0	0	0	0	0	0
ncRNA	6330415G19Rik	1.5568	0.826018	0.913027	1.06704	1.20254	0.379062	1.26256	1.51226	1.48758	1.51235	0.98536	1.22505	1.56019	1.99522	2.09542	0.893593	1.08988	1.30802	1.62353	1.08318	0.948219	0.893593	1.08988	1.30802	2.27228	1.25686	1.26677	1.54687	0.692128	1.20673
Craniata	6330416G13Rik	3.36964	3.04096	3.60563	11.3147	12.3972	11.2645	8.78391	9.57776	9.35345	9.90008	10.1365	10.2358	9.79466	8.75359	8.96768	13.8915	12.1579	11.9116	10.4002	9.55287	10.0159	13.8915	12.1579	11.9116	9.27689	9.14352	9.75077	11.8577	11.3786	10.4554
ncRNA	6330418K02Rik	8.44236	7.81626	6.15531	6.01061	6.67642	8.13777	4.97525	4.72911	8.91449	6.64203	4.99505	9.36217	9.35467	9.88385	9.22356	6.45208	7.5221	5.7269	6.26438	7.2079	7.16289	6.45208	7.5221	5.7269	7.60019	6.64501	7.39865	6.98442	3.99155	7.21945
pseudogene	6330549D23Rik	0.479863	0.534777	0.693637	0.376967	0.45679	0.387753	0.379302	0.558948	0.62679	0.355694	0.224276	0.396581	0.344678	0.531938	0.477475	0.642772	0.443592	0.310545	0.505954	0.591939	0.476892	0.642772	0.443592	0.310545	0.371473	0.558043	0.607445	0.526694	0.443897	0.379124
ncRNA	6430411K18Rik	0	0	0	0	0.0769818	0	0	0	0	0	0.0755934	0	0	0	0	0	0	0	0.049737	0	0	0	0	0	0	0	0	0	0	0
ncRNA	6430503K07Rik	0	0	0	0	0	0	0	0	0	0	0	0	0	0	0	0	0	0	0	0	0	0	0	0	0	0	0	0	0	0
Others	6430531B16Rik	1.095	2.14022	1.76369	0.281519	1.07213	0.898422	0.958735	0.724953	0.892381	0.324642	0.175465	0.584704	0.674118	0.863062	0.586066	0.693324	0.584773	0.668096	0.346339	0.648279	0.87052	0.693324	0.584773	0.668096	0.949323	0.848878	0.529247	0.400596	0.280469	0
Craniata	6430548M08Rik	2.82232	3.08789	2.73241	7.25608	9.41359	8.82544	10.1	9.7201	12.4995	9.98348	10.4913	9.90201	13.1266	13.4423	13.1836	8.68964	7.99729	8.20144	13.7054	13.0682	13.8547	8.68964	7.99729	8.20144	14.0597	12.9609	14.2549	9.30785	10.8837	11.2669
Eutheria	6430550D23Rik	0.508398	0.258589	0.567748	0.261413	0.622641	0.375001	0.558087	0.561378	0.197097	0.452199	0.553855	0.719102	0.689575	0.902107	0.802109	0.334295	0.542177	0.592602	0.604486	0.526765	0.62453	0.334295	0.542177	0.592602	0.66069	0.709451	0.264407	0.724876	0.781363	0.788706
ncRNA	6430562O15Rik	1.70523	0.817831	0.856527	0.473955	0.620466	0.412514	0.605284	0.254281	0.52009	0.871104	1.16316	0.316421	0.907968	1.26013	0.853887	0.740784	0.710027	0.766923	0.583104	1.02328	1.44273	0.740784	0.710027	0.766923	1.02748	1.0183	0.859199	1.2646	0.590275	0.95331
Gnathostomata	6430571L13Rik	1.01286	0.666537	0.968878	0.0382946	0.0364599	0.0999908	0.228227	0.262986	0.112064	0.0331223	0.0716046	0.102267	0.110045	0.286196	0.11039	0.108827	0.128511	0.0495737	0.282687	0.242534	0.333062	0.108827	0.128511	0.0495737	0.0276733	0.173217	0.215978	0.130789	0.114468	0.0385135
Craniata	6430573F11Rik	2.41551	3.46106	1.84378	2.43972	2.74516	2.46126	2.97412	3.09384	3.40737	2.92544	2.79933	2.71468	5.41741	5.10006	4.26226	2.86782	2.65814	2.83524	7.23108	7.69362	7.55516	2.86782	2.65814	2.83524	4.56781	6.01927	5.71834	3.50336	3.70145	2.67668
ncRNA	6430584L05Rik	0	0.036631	0	0	0	0	0.0259813	0.0261963	0	0	0	0	0.0146156	0.0175437	0.0439841	0.0173446	0	0.0197523	0	0	0.0353883	0.0173446	0	0.0197523	0.0220525	0.0552137	0	0	0	0.0306909
	6430706D22Rik	20.9524	16.2941	18.6459	10.4467	11.1458	7.70289	11.2429	11.9853	14.5558	9.45809	9.07723	7.92187	17.8378	18.9875	16.9867	20.4286	21.2329	16.5666	17.6172	16.466	17.5399	20.4286	21.2329	16.5666	20.4458	21.5541	20.725	18.9189	20.4611	19.7196
ncRNA	6430710C18Rik	0	0	0	0	0	0	0	0	0	0	0	0.0579225	0	0	0	0	0	0	0	0	0	0	0	0	0	0	0	0	0	0
ncRNA	6530402F18Rik	0.164365	0.349451	0.513337	0.132018	0.335182	0.273828	0.348961	0.390504	0.335222	0.561032	0.403886	0.448226	0.386725	0.408758	0.391883	0.4043	0.338056	0.308949	0.50762	0.335812	0.409932	0.4043	0.338056	0.308949	0.37841	0.603632	0.422013	0.37758	0.322416	0.233355
ncRNA	6530403H02Rik	0.0754383	0.0582031	0.210301	0.121218	0.230821	0.168806	0.206409	0.145682	0.177369	0.146786	0.27199	0.107907	0.371566	0.585386	0.396025	0.468504	0.27895	0.329539	0.387761	0.404808	0.365488	0.468504	0.27895	0.329539	0.385434	0.241257	0.25393	0.517508	0.289878	0.365738
ncRNA	6530411M01Rik	0	0	0	0	0	0	0	0	0	0	0	0	0	0	0.0425112	0	0	0	0	0	0	0	0	0	0	0	0	0	0	0
ncRNA	6720468P15Rik	0.0614616	0	0	0	0	0	0.0672667	0	0	0.136669	0	0.0703279	0	0	0	0.0449037	0	0.255691	0	0.0454859	0	0.0449037	0	0.255691	0	0	0.0636566	0	0.0787158	0
ncRNA	6720483E21Rik	0	0	0	0	0	0.0853225	0	0	0.14342	0	0	0.0872594	0.187793	0.0563501	0	0	0.0469912	0	0.120602	0	0	0	0.0469912	0	0.070837	0.0886787	0	0	0.0976643	0
Others	6720489N17Rik	0.775937	0.997767	1.04149	0.369426	0.246209	0.192921	0.440339	0.190276	0.378377	0.287577	0.241769	0.29597	0.406948	0.276093	0.354976	0.251965	0.26566	0.0956472	0.545416	0.680645	0.664028	0.251965	0.26566	0.0956472	0.320357	0.634988	0.386941	0.441601	0.404899	0.557308
Gnathostomata	6820408C15Rik	3.00267	4.22202	5.65723	1.70026	1.6188	2.23959	1.24077	1.56378	1.91018	1.52208	0.510944	1.85757	3.28631	2.10304	2.24691	2.07899	2.06544	2.02494	1.71828	2.87267	2.10707	2.07899	2.06544	2.02494	1.24276	3.57062	1.7121	1.9839	2.05703	1.95226
pseudogene	6820431F20Rik	46.1162	48.341	48.4871	30.3272	37.9287	31.8612	34.0032	33.2102	38.9692	28.9559	33.9978	29.783	47.589	51.8999	50.6774	29.8269	31.5284	30.6476	37.7352	38.2486	38.8106	29.8269	31.5284	30.6476	32.7283	33.8112	32.6338	28.6016	30.2185	26.9271
Others	7420426K07Rik	0	0.0829684	0	0	0	0	0	0	0	0	0	0	0	0	0	0	0	0	0	0	0	0	0	0	0	0	0	0	0	0
Mammalia	7420461P10Rik	0	0	0.120692	0	0	0	0	0	0	0	0	0	0	0	0	0	0	0	0	0	0	0	0	0	0	0	0	0	0	0
ncRNA	7420700N18Rik	0	0	0	0	0	0	0	0	0	0	0	0	0	0	0	0	0	0	0	0	0	0	0	0	0	0	0	0	0	0
ncRNA	7420701I03Rik	0	0	0	0	0	0	0	0	0	0	0	0	0	0	0	0	0	0	0	0	0	0	0	0	0	0	0	0	0	0
Others	7530416G11Rik	0	0	0.0678344	0	0.0893438	0	0	0	0.0686447	0	0	0	0	0.0539414	0.045082	0.106665	0.0449826	0	0.0577232	0.0540232	0	0.106665	0.0449826	0	0	0.0848878	0	0	0.0934896	0
ncRNA	7630403G23Rik	0	0	0	0	0	0	0	0	0	0	0	0	0	0	0	0	0	0	0	0	0	0	0	0	0	0	0	0	0	0
Others	8030411F24Rik	0	0.676847	0.978242	4.96197	5.36846	2.55197	0	0.387156	0.65978	2.53557	4.63904	3.41252	0.108002	0	0.108341	5.89575	3.99925	3.35708	0	0.129811	0.261503	5.89575	3.99925	3.35708	0	0	0	3.85083	3.81895	2.94829
ncRNA	8030423F21Rik	0.0528752	0.0407949	0	0.033985	0	0	0.144673	0.0583478	0	0	0.0317732	0.0907583	0.0488307	0	0.0163279	0.0193161	0.0325857	0	0.0627189	0.0587022	0.0788217	0.0193161	0.0325857	0	0.0245591	0.0307448	0.0547635	0	0	0.0341794
	8030423J24Rik	0	0	0	0	0	0	0	0	0	0	0	0	0	0	0	0	0	0	0	0	0	0	0	0	0	0	0	0	0	0
ncRNA	8030442B05Rik	0.0841427	0	0	0	0	0	0	0	0	0	0	0	0	0	0	0.122945	0.103695	0	0	0	0	0.122945	0.103695	0	0	0	0	0	0	0.108775
ncRNA	8030443G20Rik	0	0	0	0	0	0	0	0	0	0	0	0	0	0	0	0	0	0	0	0	0	0	0	0	0	0	0	0	0	0
uncertain	8030451O07Rik	0	0	0	0	0	0	0	0	0	0	0	0	0	0	0	0	0	0	0	0	0	0	0	0	0	0	0	0	0	0
ncRNA	8030455M16Rik	0	0	0	0	0	0	0	0	0	0	0	0	0	0	0	0	0	0	0	0	0	0	0	0	0	0	0	0	0	0
Gnathostomata	8030462N17Rik	4.20128	4.82014	4.12651	4.14143	4.34265	4.38393	4.66956	3.91549	4.05351	5.13112	5.41544	5.1065	3.94025	4.31138	4.42314	5.18492	5.17834	5.07149	4.83713	4.80127	3.94272	5.18492	5.17834	5.07149	4.287	4.12633	4.30622	4.80246	4.26593	3.65858
Tetrapoda	8430408G22Rik	2.45265	1.74387	2.16068	0.728052	0.230843	0.422234	0.275238	0.486265	0.710112	0.349504	0.679096	0.864155	0.658686	0.418463	0.659108	0.965899	1.00594	0.366424	1.04332	0.836309	1.40386	0.965899	1.00594	0.366424	0.759937	0.073111	0.845314	0.621034	0.483421	0.73218
Gnathostomata	8430419L09Rik	23.1492	21.1629	20.8456	5.14306	4.76836	5.18004	7.11311	6.13091	7.34472	6.04138	5.94219	6.03776	5.33528	5.82317	5.08223	11.629	9.30291	9.27464	10.0304	9.37517	10.1314	11.629	9.30291	9.27464	6.28098	6.1766	5.15709	6.92267	7.16101	7.86046
ncRNA	8430422H06Rik	0	0	0	0	0	0	0	0	0	0	0	0	0	0	0	0	0	0	0	0	0	0	0	0	0	0	0	0	0	0
ncRNA	8430423G03Rik	0	0.247196	0	0	0	0	0.175329	0	0	0	0	0	0	0	0.197843	0	0	0	0.253319	0.118528	0	0	0	0	0	0	0	0	0	0
ncRNA	8430426J06Rik	0.225457	0.434875	0.104729	0	0.689854	0	1.23379	0.621925	0.838199	0.125321	0.892247	0.644411	1.04097	0.403337	0.209376	0.494895	0.347008	0.281362	0.800871	0.750126	0.504093	0.494895	0.347008	0.281362	0.22685	0.394084	0.233509	0.123713	0.721792	0.291456
ncRNA	8430429K09Rik	2.43805	2.66997	1.86088	2.01055	2.00053	2.4038	1.76589	1.52858	1.87985	2.46018	1.5861	1.69577	2.28491	2.47348	2.48422	1.42635	2.07752	2.08866	2.17326	2.35067	1.25272	1.42635	2.07752	2.08866	2.05474	1.68216	1.88443	2.10944	2.06379	1.64949
ncRNA	8430430B14Rik	2.09421	1.61575	1.11202	0.769161	1.46462	0	1.30972	0	1.40582	1.66261	0.359552	1.02668	0.736512	1.32564	1.29293	2.40359	1.84245	3.23492	2.36497	2.87657	2.45203	2.40359	1.84245	3.23492	1.94473	1.73896	0.92957	0.65651	1.14878	1.15994
ncRNA	8430431K14Rik	0	0	0	0	0	0	0	0	0	0	0	0.0906214	0.0162523	0	0	0	0	0	0	0	0	0	0	0	0	0	0	0	0	0
ncRNA	8430436N08Rik	0	0	0	0	0	0	0	0	0	0	0	0	0	0	0	0	0	0	0	0	0	0	0	0	0	0	0	0	0	0
ncRNA	8430437L04Rik	0	0	0	0	0	0	0	0	0	0	0	0	0	0	0	0	0	0	0	0	0	0	0	0	0	0	0	0	0	0
Others	9030025P20Rik	15.3299	10.9264	9.59857	7.55409	8.84504	6.73817	10.1466	9.82761	12.1512	7.71062	6.93087	6.51559	15.5504	15.6714	17.6053	5.12017	5.60085	6.68127	7.41778	7.18576	8.624	5.12017	5.60085	6.68127	5.69621	5.64531	7.33385	4.40676	4.39442	3.77501
ncRNA	9030204H09Rik	0	0	0	0	0	0	0	0	0	0	0	0	0	0	0	0	0	0	0	0	0	0	0	0	0	0	0	0	0	0
ncRNA	9030404E10Rik	0	0	0	0	0	0.0777816	0	0	0	0	0	0	0	0	0	0	0	0	0	0	0	0	0	0	0	0	0	0	0	0.089873
ncRNA	9030612E09Rik	0.336369	0.1622	0.078142	0.108099	0	0.0470427	0.0920347	0.0463969	0.118622	0.0467484	0	0.0481127	0.232975	0.248571	0.155803	0	0.129555	0.0699677	0.0997455	0.21783	0.188032	0	0.129555	0.0699677	0.0390578	0.0977906	0.130643	0.0461485	0.107704	0
Craniata	9030617O03Rik	2.12772	2.4981	2.60041	1.04054	1.07561	1.55255	1.84776	2.14378	1.52253	1.33716	1.47313	1.19093	1.49509	2.08518	1.92828	2.56845	2.65105	2.28996	2.65187	2.73881	2.58574	2.56845	2.65105	2.28996	2.49217	2.79713	2.29952	2.20846	2.25133	2.42191
pseudogene	9030619P08Rik	0	0	0	0	0	0	0	0	0	0	0	0	0	0	0	0	0	0	0	0	0	0	0	0	0	0	0	0	0	0
Others	9030624G23Rik	2.10088	1.77776	1.70033	1.39388	1.57593	1.47857	1.40925	1.23393	1.62521	1.54468	1.7104	1.66731	1.60637	2.02833	1.3812	1.80728	1.94204	1.91719	2.30441	1.95617	2.22255	1.80728	1.94204	1.91719	2.17193	1.57622	1.75476	1.8224	2.60403	2.40941
Craniata	9030624J02Rik	17.3824	15.8597	16.6151	18.0251	18.1262	19.5641	20.863	22.02	20.0151	17.7817	18.7217	17.8734	20.6377	20.9859	20.113	16.1708	16.6312	16.6379	22.2261	22.5377	21.6606	16.1708	16.6312	16.6379	28.1906	25.835	28.1434	19.3066	21.3345	21.1319
ncRNA	9030625G05Rik	0.0828482	0	0	8.83947	11.6607	4.63468	0.0906732	0	0	5.2502	4.87886	5.78262	0.153011	0	0.0511634	26.874	19.9095	19.3691	0	0.30655	0.0617469	26.874	19.9095	19.3691	0	0	0.0858068	17.0943	16.1272	17.6717
Theria	9130008F23Rik	5.54473	4.82993	4.35461	0.505833	0.656725	0.760448	1.17454	0.868438	0.773756	0.278414	0.558897	0.532146	1.07917	0.978122	0.994178	0.392042	0.396813	0.714342	1.07494	1.16494	1.06652	0.392042	0.396813	0.714342	0.93045	0.956802	1.59315	1.02084	0.549811	0.554968
Craniata	9130011E15Rik	8.02973	8.42065	8.78967	5.64539	6.83793	7.61746	8.38997	7.79981	6.9895	7.10768	7.65152	7.25564	7.45552	8.00813	6.46779	6.62622	5.92542	6.40008	8.34303	8.11645	7.76695	6.62622	5.92542	6.40008	8.49721	6.95057	8.61254	8.29997	6.85652	8.39896
ncRNA	9130015A21Rik	0.290083	0.0746028	0.187471	0	0.246918	0	0	0	0.189649	0	0	0	0	0	0	0	0	0	0.160388	0	0	0	0	0	0	0	0	0	0	0
ncRNA	9130015L21Rik	0	0	0	0	0	0	0	0	0	0	0	0	0	0	0	0	0	0	0	0	0	0	0	0	0	0	0	0	0	0
Others	9130019O22Rik	2.72333	2.43908	2.54833	1.934	1.91127	2.59951	3.52247	3.36249	3.60003	2.71037	2.38033	2.54975	3.04854	3.04004	3.05809	1.23839	1.30278	1.7906	3.17765	2.84731	3.12288	1.23839	1.30278	1.7906	4.77665	3.45496	3.92515	2.44566	2.17098	2.6591
ncRNA	9130019P16Rik	0.147083	0.0126094	0.0303703	0.0630357	0.160014	0.0914185	0.0536577	0.126231	0.322746	0.0726808	0.157117	0.0935042	0.191161	0.108696	0.181668	0.0955213	0.120855	0.0679875	0.219685	0.229808	0.207067	0.0955213	0.120855	0.0679875	0.151805	0.0760162	0.1354	0.161428	0.104657	0.0422541
Others	9130023H24Rik	2.54834	2.86127	2.84933	3.4889	3.42317	3.68566	2.76635	3.38368	3.03962	3.15592	3.03774	2.98723	2.71697	2.57229	2.91741	4.29904	3.58789	4.25797	3.26034	2.85221	2.687	4.29904	3.58789	4.25797	2.36729	2.81897	2.87538	3.63845	2.866	3.80353
ncRNA	9130024F11Rik	0.0676536	0.0612905	0.0922509	0.1729	0.0824403	0.0222139	0.147448	0.371427	0.304963	0.0662266	0.253243	0.0227198	0.41429	0.190753	0.290217	0.0982675	0.0489556	0.0560448	0.282611	0.34862	0.496016	0.0982675	0.0489556	0.0560448	0.263463	0.0786127	0.0700696	0.0738796	0	0.0513375
Others	9130204L05Rik	0	0	0	0	0	0.271024	0	0	0	0	0	0	0	0	0	0	0.149203	0	0	0	0	0	0.149203	0	0	0	0	0	0	0
ncRNA	9130209A04Rik	0	0	0	0	0	0	0	0	0	0	0	0	0	0	0	0	0	0	0	0	0	0	0	0	0	0	0	0	0	0
ncRNA	9130221F21Rik	0	0	0	0	0	0	0	0	0	0	0	0	0	0	0	0	0	0	0	0	0	0	0	0	0	0.0335167	0	0	0	0
ncRNA	9130221H12Rik	23.6142	23.4188	20.2927	25.856	27.9422	28.7585	21.499	19.3701	20.9784	23.8733	26.4964	24.8689	26.0207	24.9011	23.4565	28.6273	24.4678	28.7759	22.6803	22.2323	23.9085	28.6273	24.4678	28.7759	22.8577	23.1471	24.7822	24.1977	24.2888	23.5041
ncRNA	9130227L01Rik	0	0	0	0	0	0	0	0	0	0	0	0	0	0	0	0	0	0	0	0	0	0	0	0	0	0	0	0	0	0
ncRNA	9130230L23Rik	7.10132	5.4789	5.92337	10.4943	11.7708	11.1984	16.8292	14.3146	21.9794	11.6876	11.2225	9.72536	16.6271	19.7507	20.7194	12.0106	11.2674	13.8174	20.4275	17.3805	16.2535	12.0106	11.2674	13.8174	13.8163	14.3051	15.4627	15.7109	11.9595	16.4815
Others	9130401M01Rik	15.6344	14.4066	13.9988	21.5623	21.2265	21.5291	17.8731	16.7628	15.5354	17.8751	17.5726	17.6	15.3146	13.5642	12.079	17.2493	15.2119	18.3798	13.9144	13.2569	13.0679	17.2493	15.2119	18.3798	17.9919	14.7212	15.4716	17.5762	18.3209	17.6751
Others	9130409I23Rik	0	0	0	0	0	0.0461829	0	0	0	0	0	0	0	0	0	0	0	0	0	0	0	0	0	0	0	0	0	0	0	0
Others	9130409J20Rik	17.2674	15.683	15.9752	12.403	13.1693	20.3233	49.2089	52.4762	46.6123	20.1474	15.1703	19.5877	43.1207	40.4746	43.5362	6.15693	6.23379	10.8236	44.4218	43.3578	43.9965	6.15693	6.23379	10.8236	42.8188	44.8892	46.1477	18.3267	18.5968	18.2149
ncRNA	9230009I02Rik	1.1077	0.854627	0.754836	0.664499	0.271142	1.81769	8.16298	6.84474	6.24969	1.64204	2.75126	2.02796	6.63754	5.56585	6.20229	0.215806	0	0.675847	2.74447	3.55225	3.57752	0.215806	0	0.675847	2.88101	3.43491	3.21233	1.05363	0.662019	1.24106
ncRNA	9230102K24Rik	0.190754	0.0490576	0.118171	16.1021	20.856	14.8684	0	0	0	14.7043	13.9079	12.0049	0	0	0	34.0513	27.0355	32.8529	0	0	0	34.0513	27.0355	32.8529	0	0	0	15.7718	21.3357	20.8789
ncRNA	9230102O04Rik	14.5247	12.3168	14.4698	8.24227	9.1286	6.73458	8.01992	5.34197	6.7666	8.29186	6.60502	6.88697	10.3107	7.15409	9.45412	6.97828	5.96591	7.62037	7.1389	8.71412	6.14372	6.97828	5.96591	7.62037	7.17085	4.71671	8.53818	8.90349	8.04276	6.59683
Others	9230104L09Rik	3825.03	3609.83	3378.34	12236.2	11902.3	11051.9	27.8919	31.3363	47.6305	8086.79	8465.75	8831.48	9.54497	3.74283	5.97244	10650.7	8373.07	9809.31	7.16161	23.5134	5.03408	10650.7	8373.07	9809.31	2.28147	1.96357	1.90807	6882.35	6977.62	7098.28
ncRNA	9230105E05Rik	0.170915	0.131866	0.0635285	29.0893	31.5028	29.946	0.0748232	0	0.0321469	19.0412	21.2804	21.005	0.0420906	0	0	27.8969	24.2466	26.6499	0.0810927	0.050599	0	27.8969	24.2466	26.6499	0.0635077	0.0795034	0	18.2716	19.6143	18.9586
Craniata	9230110C19Rik	5.48974	6.99442	7.30093	2.71919	2.52727	2.64844	4.51996	4.44605	4.07319	3.58378	2.78434	2.59339	4.09294	4.05674	3.85693	3.27491	3.44506	3.39428	4.8986	5.25568	4.09168	3.27491	3.44506	3.39428	4.30418	4.27548	4.32954	2.59807	3.28975	2.08355
Others	9230110F15Rik	1.12551	1.21571	1.18532	1992.17	1938.61	1672.13	10.5115	10.8461	5.71514	1389.64	1439.32	1526.7	0.13858	0.110889	0.324367	2251.13	2092.96	2146.6	0.296658	2.44325	0.0559235	2251.13	2092.96	2146.6	0	0.174506	0	1487.52	1589.69	1632.32
Others	9230112D13Rik	0	0.187543	0.112939	0.156236	0	0.135983	0	0	0.114274	0.135118	0	0	0	0.0897975	0	0.0887895	0	0	0.192198	0.269801	0.090579	0.0887895	0	0	0	0	0	0	0	0.157111
ncRNA	9230112J17Rik	0.492767	0.456222	0.347583	0.0422237	0.0381482	0.11026	0.179766	0.181251	0.322445	0.21915	0.15792	0.0751778	0.476195	0.284798	0.346874	0.288022	0.214365	0.109332	0.259777	0.243137	0.395118	0.288022	0.214365	0.109332	0.122062	0.229214	0.238167	0.0721083	0.336608	0.0424649
ncRNA	9230114K14Rik	0.146152	0.563804	0.271621	0.422719	0.715497	1.022	0.559846	0.362872	0.446698	0.974989	0.922153	0.836203	0.652358	0.486024	0.76723	1.28138	0.900674	1.21604	0.837899	0.973524	0.544669	1.28138	0.900674	1.21604	0.271531	0.509883	0.416271	0.401033	0.935959	0.708554
ncRNA	9230116L04Rik	0.153349	0	0	0.0661918	0.123914	0.228275	1.05639	1.40542	1.43533	0.930276	0.308036	0.353129	1.86482	1.34872	1.32222	0.343409	0.50116	0.339594	1.70636	2.125	1.9521	0.343409	0.50116	0.339594	1.76421	1.53237	1.37778	0.50109	0.392968	0.595164
ncRNA	9230116N13Rik	0.5172	0.370534	0.446275	0.189957	0.452141	0.867994	0.687346	0.570723	0.625358	0.205374	0.221993	0.676376	0.659587	0.928219	0.821363	0.404868	0.295963	0.645498	0.788758	1.12102	0.550704	0.404868	0.295963	0.645498	1.33838	0.945143	0.88003	0.567667	0.993647	0.620885
ncRNA	9230117E06Rik	2.10722	2.34836	1.95812	18.0586	21.2052	16.7654	0	0	0.220078	11.191	10.9742	10.4462	0	0	0	27.7054	26.2473	26.8771	0	0	0	27.7054	26.2473	26.8771	0	0	0	14.1304	18.8831	16.644
ncRNA	9330020H09Rik	1.90967	1.07154	1.20992	0.864774	0.637427	0.606991	0.973768	1.10156	1.30616	0.868622	1.17362	0.794642	1.21582	1.2028	1.24643	0.824479	0.882672	0.776421	1.01248	1.14038	1.27782	0.824479	0.882672	0.776421	1.18938	0.933749	1.03389	0.643107	0.667092	1.26251
ncRNA	9330102E08Rik	0.672218	0.41491	0.553265	0.814745	0.728698	0.816569	0.75673	0.614635	0.740579	0.597936	0.807885	0.835167	0.839565	0.9368	0.913367	0.982296	0.437952	0.511384	0.653085	0.525972	0.629887	0.982296	0.437952	0.511384	0.802879	0.871087	1.03439	0.77999	1.10702	0.918737
ncRNA	9330111N05Rik	0	0	0	0	0	0	0	0	0	0	0	0.0664781	0.0357672	0	0.0358792	0	0.0358008	0	0	0.0429961	0.0433011	0	0.0358008	0	0	0	0	0	0	0.0751066
ncRNA	9330117O12Rik	0	0.0329746	0	0	0	0	0.0467759	0	0	0.0475189	0.0513647	0.0489058	0.0263128	0	0	0	0	0	0	0.0632629	0	0	0	0	0.0397016	0	0	0.0469092	0.0547396	0.0552535
ncRNA	9330133O14Rik	4.86492	3.13474	3.52713	3.6423	4.15482	3.64864	5.73399	6.31234	6.23438	3.38812	3.82288	3.60935	6.17142	6.28179	6.32282	2.85138	2.48746	2.51324	5.64379	7.0629	6.49509	2.85138	2.48746	2.51324	7.12651	7.55372	8.02863	3.37399	2.80745	4.56164
ncRNA	9330136K24Rik	0.492572	0.308778	0.314681	0.316595	0.565177	0.309998	0.438015	0.407663	0.550092	0.273834	0.33299	0.246597	0.909783	1.00104	0.855594	0.584815	0.626085	1.02461	0.58427	0.751916	0.826063	0.584815	0.626085	1.02461	0.857945	0.787626	0.701473	0.84475	0.512604	0.676611
ncRNA	9330151L19Rik	7.25752	6.54417	5.30084	5.33657	7.42031	3.70913	5.88371	5.40501	8.70718	5.11389	3.40993	4.10114	10.6833	9.77765	10.5323	7.52831	6.46041	6.56047	7.34507	8.0683	7.88038	7.52831	6.46041	6.56047	8.01806	8.37043	7.54764	8.12967	7.11517	6.33238
ncRNA	9330158H04Rik	0	0.0558557	0	0	0	0	0.0264112	0	0	0	0	0	0	0	0	0.0528948	0	0	0.0190831	0	0	0.0528948	0	0	0.0224174	0	0	0	0	0
Gnathostomata	9330159F19Rik	0.411653	0.585582	0.442295	5.49016	6.58114	4.6633	1.0841	0.880143	0.641224	4.56278	4.11246	4.21016	0.65738	0.931697	0.953407	8.28062	7.19082	6.98961	0.803658	1.07593	0.699964	8.28062	7.19082	6.98961	0.872374	1.0173	0.74612	5.4079	5.38813	5.70461
ncRNA	9330159M07Rik	0.222488	0.341747	0.155053	0.250256	0.136143	0.0933356	0.273944	0.0920558	0.467598	0.185528	0.10026	0.0636335	0.325356	0.349413	0.360716	0.460625	0.472989	0.416547	0.725799	0.514628	0.725569	0.460625	0.472989	0.416547	0.356483	0.388139	0.374468	0.457898	0.386194	0.215729
ncRNA	9330162012Rik	8.46053	7.12486	7.65634	9.09874	9.13657	10.7033	9.92535	7.44427	13.1042	13.2184	12.5605	10.4404	10.4174	10.1748	10.4842	8.56493	8.45085	7.49943	10.9754	10.1493	10.1801	8.56493	8.45085	7.49943	10.8384	12.0892	11.6263	9.28587	10.6233	10.1513
ncRNA	9330162B11Rik	0	0	0	0	0	0	0	0	0	0	0	0	0	0	0	0	0	0	0	0	0	0	0	0	0	0	0	0	0	0
ncRNA	9330175E14Rik	0.1048	0	0	0.0673594	0	0.0586273	0	0	0.0985535	0	0	0	0.129041	0.116166	0.0647227	0	0.0968725	0	0	0	0.117167	0	0.0968725	0	0	0	0	0	0	0
ncRNA	9330175M20Rik	0	0	0	0	0	0	0	0	0	0	0	0.0681779	0	0	0	0	0	0	0	0	0.0222041	0	0	0	0	0.0692868	0	0	0	0
ncRNA	9330178D15Rik	0	0	0	0	0	0	0	0	0	0	0	0	0	0	0	0	0	0	0	0	0	0	0	0	0	0	0	0	0	0
ncRNA	9330179D12Rik	0.461065	0.580247	0.385147	0.409385	0.0940408	0.49885	0.209108	0.42396	0.359402	0.0854269	0.1847	0.175849	0.193137	0.37458	0.314714	0.168421	0.189402	0.127865	0.121521	0.424269	0.237382	0.168421	0.189402	0.127865	0.0713716	0.666592	0.0795796	0.0843307	0.163121	0.32405
Gnathostomata	9330182L06Rik	0.158207	0.109856	0.0588052	2.98957	3.52405	2.30111	0.017315	0.157126	0.104153	2.23402	2.9281	2.44405	0.0779242	0.105228	0.127023	4.13822	4.43634	3.58057	0.162641	0.187357	0.188676	4.13822	4.43634	3.58057	0.0440905	0.0919926	0	2.379	1.82379	2.47492
Others	9330182O14Rik	0	0	0	0	0	0	0	0	0	0	0	0	0	0	0	0	0	0	0	0	0	0	0	0	0	0	0	0	0	0
ncRNA	9330188P03Rik	0.159106	0.0613777	0	0.204528	0.292093	0.178014	0	0	0	0	0	0.273081	0	0	0	0.929919	0.39216	0.397127	0.0629046	0	0	0.929919	0.39216	0.397127	0	0	0	0.523865	0.203761	0.925578
ncRNA	9330199G10Rik	0	0	0	0	0	0	0	0	0	0	0	0	0	0	0	0	0	0.0381689	0	0	0	0	0	0.0381689	0	0	0	0	0	0
Others	9430007A20Rik	0	0	0	0	0	0	0	0	0	0	0	0	0	0	0	0	0	0	0	0	0	0	0	0	0	0	0	0	0	0
ncRNA	9430014N10Rik	0	0	0	0	0	0	0	0	0	0	0	0	0	0	0	0	0	0	0	0	0	0	0	0	0	0	0	0	0	0
Gnathostomata	9430015G10Rik	9.06747	6.46406	6.50947	5.4533	6.16041	4.99395	5.20351	4.51864	6.67237	4.89297	4.33382	4.40699	9.33729	7.75267	7.79239	6.85927	6.31808	4.94662	5.87776	6.03719	6.24203	6.85927	6.31808	4.94662	4.39559	4.96755	4.89717	5.8582	5.67213	5.09786
Craniata	9430016H08Rik	14.899	14.0923	14.0186	16.5079	15.5644	18.762	15.1464	13.7576	14.0692	14.9708	13.7854	12.6258	13.0872	13.1286	13.3591	10.7485	10.2951	14.0041	12.0771	14.8555	11.7551	10.7485	10.2951	14.0041	17.7196	13.4835	15.9476	13.3418	13.4928	10.8797
ncRNA	9430018G01Rik	0	0	0	0	0	0	0.0196812	0.0198442	0	0.0199945	0	0	0	0.0265795	0	0.0131389	0	0	0.0142205	0	0	0.0131389	0	0	0	0	0	0.0394758	0	0.0232489
ncRNA	9430019J16Rik	0	0	0	0	0	0	0	0	0	0	0	0	0	0	0	0	0	0	0	0	0	0	0	0	0	0	0	0	0	0
Craniata	9430020K01Rik	4.40692	5.63371	5.56973	7.47064	8.05759	7.60588	8.21462	6.638	6.30272	8.87003	9.35554	9.06755	4.93142	5.9591	5.21176	8.79008	9.09953	8.8772	7.24975	6.3729	6.96919	8.79008	9.09953	8.8772	8.38697	8.62896	8.36233	8.47375	8.40535	8.16508
ncRNA	9430021M05Rik	0.107924	0.111022	0.167146	0.0462447	0.0440292	0.0804996	0.118118	0	0.0676634	0.0399983	0	0	0.0221483	0.0265851	0.111089	0.0525678	0.0221698	0	0.0568953	0.186378	0	0.0525678	0.0221698	0	0.0668363	0.125506	0.0745188	0.0789701	0	0.0465088
ncRNA	9430037G07Rik	0.376507	0.163399	0.284266	0.151247	0.230402	0.263281	0.18028	0.155804	0.287698	0.209312	0.141404	0.215421	0.304245	0.695614	0.552263	0.429826	0.841122	0.372014	0.688512	0.888254	0.859437	0.429826	0.841122	0.372014	0.633933	0.68414	0.463069	0.232455	0.271264	0.517186
Tetrapoda	9430038I01Rik	4.32327	4.38887	5.14505	6.14248	6.03386	6.27966	5.14666	5.18889	4.70722	4.55359	5.3781	5.81472	5.04294	5.43635	5.43346	3.43558	4.90735	5.86873	5.21777	5.50073	5.08764	3.43558	4.90735	5.86873	4.43856	4.49812	4.87044	3.08002	1.74844	2.94154
ncRNA	9430041J12Rik	0	0	0.0308309	0.170601	0	0.11138	0	0	0	0.147558	0.119636	0.113899	0	0	0.0204909	0.0727254	0.102257	0.0276061	0	0	0	0.0727254	0.102257	0.0276061	0	0	0	0.0364241	0.297549	0.128757
ncRNA	9430060I03Rik	0.52386	0.110229	1.10635	0.428534	0.816007	0.319698	0.31273	0.157654	0.447854	0.158848	0.57235	0.435957	0.439796	0.527889	0.411762	0.313149	0.234781	0.118873	0.60254	0.317214	0.461443	0.313149	0.234781	0.118873	0.265432	0.609191	0.246622	0.15681	0.365969	0.123136
ncRNA	9430065F17Rik	2.13741	4.63369	4.95787	1.365	3.20862	0.753555	2.75492	1.48613	4.55489	1.79284	0.74065	0.769724	4.96366	3.96663	1.77615	1.89158	3.86769	2.77908	4.20149	5.90344	6.82824	1.89158	3.86769	2.77908	4.99321	6.18237	5.59098	2.33655	0.864725	6.11504
Others	9430069I07Rik	0	0	0	0	0	0	0	0	0	0	0	0	0	0	0	0	0	0	0	0	0	0	0	0	0	0.219987	0	0	0	0
Gnathostomata	9430076C15Rik	0	0	0	0	0.030308	0	0	0	0	0	0	0.0283373	0.0152463	0.0183007	0	0.0904655	0.0915676	0.164837	0	0.0549855	0	0.0904655	0.0915676	0.164837	0	0	0	0	0	0
	9430078K24Rik	0.499422	0.491015	0.595501	0.275789	0.486815	0.556122	0.543948	0.397371	0.598439	0.478199	0.173118	0.546155	0.487745	0.629575	0.884658	0.210479	0.245094	0.264746	0.113902	0.105088	0.533029	0.210479	0.245094	0.264746	0.267608	0.353383	0.372983	0.174614	0.81837	0.372438
ncRNA	9430083A17Rik	3.11364	2.57663	2.38	1.35569	1.26001	1.51708	2.22602	2.21672	2.40872	1.64721	1.38817	1.32175	2.99916	2.85773	2.9155	1.02739	1.14513	1.25357	2.83948	2.75056	2.95712	1.02739	1.14513	1.25357	2.35592	2.16088	3.25084	1.46071	1.80107	1.94779
ncRNA	9430091E24Rik	0.596812	0.805799	0.637771	0.920619	0.547825	0.333865	0.522546	0.329287	0.64546	0.364964	0.322764	0.512195	0.881463	0.727721	0.902656	0.937467	0.809118	0.918659	0.542736	0.99383	0.733981	0.937467	0.809118	0.918659	0.692994	0.451129	0.278154	0.786054	0.649744	0.848736
Others	9530002B09Rik	0	0	0	0	0	0	0	0	0	0	0	0	0	0	0	0	0	0	0	0	0	0	0	0	0	0	0	0	0	0
Others	9530003J23Rik	0	0	0	0	0	0	0	0	0	0	0	0	0	0	0	0	0	0	0	0	0	0	0	0	0	0	0	0	0	0
ncRNA	9530014B07Rik	0	0	0	0	0	0	0	0	0	0	0	0	0	0	0	0	0	0	0	0	0	0	0	0	0	0	0	0	0	0
ncRNA	9530020I12Rik	0	0.0791955	0	0	0.12563	0	0.180388	0	0.0965168	0.390617	0.0747206	0	0	0.0758435	0	0.0467947	0.126495	0	0.0491628	0.0759585	0.0954814	0.0467947	0.126495	0	0.0953444	0.11936	0	0	0.13145	0.0828021
ncRNA	9530026F06Rik	0	0	0	0	0	0	0	0	0	0	0	0	0	0	0	0	0	0	0	0	0	0	0	0	0	0	0	0	0	0
ncRNA	9530026P05Rik	2.73671	3.95047	4.01968	0.680899	1.51265	1.08649	4.058	2.04561	3.32044	1.47222	1.16707	1.71721	1.30435	1.43507	1.03584	0.967433	0.761554	0.95483	1.74513	1.1106	1.71068	0.967433	0.761554	0.95483	1.80404	1.74514	1.73724	1.06578	1.46972	0.570617
ncRNA	9530027J09Rik	1.70057	2.22318	2.37036	1.63953	1.50317	1.37414	1.13739	1.4074	1.91018	1.68066	1.64637	1.5135	1.91944	1.85011	2.15884	1.69112	0.989742	1.41492	1.75563	1.74803	1.76041	1.69112	0.989742	1.41492	2.28178	2.03251	2.3484	1.5554	1.45202	1.52673
ncRNA	9530036O11Rik	0.1285	0.0793134	0.286578	0.165184	0.125816	0.230033	0.253146	0.22688	0.386715	0.0571496	0.216207	0.23527	0.268987	0.265897	0.492043	0.0938861	0.142545	0.149686	0.121938	0.361408	0.191556	0.0938861	0.142545	0.149686	0.429731	0.20921	0.399267	0.225665	0.13167	0.332259
ncRNA	9530051G07Rik	0.332416	0.269293	0.231671	0.320485	0.48821	0.390515	0.436575	0.513556	0.484575	0.369604	0.419479	0.361372	0.337692	0.417632	0.513257	0.716485	0.717026	0.387227	0.433737	0.492077	0.371657	0.716485	0.717026	0.387227	0.355121	0.463894	0.378716	0.47432	0.44707	0.623158
ncRNA	9530052E02Rik	0.651658	0.646425	0.519041	0.718023	0.227874	0.312471	0.203774	0.10272	0.262607	0.827989	0.559411	0.319558	0.573105	0.206358	0.28745	0.952161	0.516256	0.61962	0.220831	0.551124	0.555058	0.952161	0.516256	0.61962	0.43236	0.64951	0.578511	1.02171	0.715308	0.361035
Others	9530053A07Rik	0.0362729	0.048975	0.0252798	0.174855	0.099887	0.101459	0.0297742	0.0600421	0.068229	0.100828	0.0435935	0.155656	0.0390823	0.0536147	0.128816	0.172268	0.279439	0.150908	0.136251	0.120816	0.128425	0.172268	0.279439	0.150908	0.084241	0.0421835	0.0563525	0.129395	0.104539	0.0820679
ncRNA	9530059O14Rik	0	0	0	0	0	0	0	0	0	0	0.0222816	0.0212156	0.0228293	0.0274031	0.0343512	0	0	0	0.0146611	0	0	0	0	0	0	0	0	0	0.0237471	0
ncRNA	9530062K07Rik	2.64176	0.926456	2.678	0.926163	1.76358	2.01525	2.75986	2.11988	2.03225	0.533984	1.0102	0.961745	2.73508	1.50823	2.15043	0.701789	0.739847	1.29871	1.42418	2.22136	1.70034	0.701789	0.739847	1.29871	4.57292	3.49067	2.61174	1.5814	1.69143	0.93135
Teleostomi	9530068E07Rik	97.7313	99.2255	95.0667	108.348	102.212	108.273	103.85	108.971	101.241	101.618	96.9879	99.8089	95.6023	87.9387	89.1062	93.7389	92.1335	99.7819	96.4209	97.7943	90.8824	93.7389	92.1335	99.7819	107.152	108.441	105.063	94.5808	97.6629	99.5373
Gnathostomata	9530077C05Rik	1.89788	1.71293	1.56394	1.0127	1.13949	1.04168	1.09736	1.69914	1.58277	1.6722	0.731613	1.47514	1.30074	1.45545	1.52597	1.96222	1.61094	1.40035	1.55742	1.53717	1.57472	1.96222	1.61094	1.40035	1.09772	1.41585	1.07555	1.10049	1.14661	0.833304
ncRNA	9530080O11Rik	0.562863	0.0542781	0.196134	0.452892	0.758887	1.35255	0.539411	1.39637	0.860097	0.914269	0.545755	0.863022	0.472505	0.553003	0.993226	0.67233	0.629447	0.797176	1.052	0.832561	0.415538	0.67233	0.629447	0.797176	0.784267	0.573209	1.19972	0.827789	0.702116	1.09148
ncRNA	9530082P21Rik	8.51433	7.39022	8.50527	6.87103	6.5129	6.37723	6.52296	6.49863	7.18441	4.78598	6.62282	6.14354	8.78045	7.95271	8.38435	8.03527	7.4627	6.74986	8.19179	7.01951	8.10907	8.03527	7.4627	6.74986	8.67836	6.07844	7.29967	7.08685	7.45212	6.91037
ncRNA	9530091C08Rik	0.180082	0.104204	0.167339	0.196768	0.0661202	0.120889	0.157672	0.119235	0.186303	0.120138	0.0541064	0.103037	0.327078	0.399266	0.278053	0.249995	0.244167	0.254729	0.270575	0.273246	0.315436	0.249995	0.244167	0.254729	0.209113	0.178012	0.242467	0.177895	0.149933	0.174616
ncRNA	9630001P10Rik	1.69047	1.92532	1.32151	0.448409	0.492607	0.300215	0.469875	0.65142	1.0851	0.686188	0.644963	0.12282	1.22249	1.30877	1.30918	0.64696	0.562236	0.870725	1.27313	1.62851	1.06	0.64696	0.562236	0.870725	0.648082	0.748906	0.639194	0.61848	0.652999	0.520355
ncRNA	9630013A20Rik	0	0	0	0	0	0	0	0	0	0	0	0	0	0	0	0	0	0	0	0	0	0	0	0	0	0	0	0	0	0
ncRNA	9630013K17Rik	0.0804675	0.124166	0.448643	16.4468	19.2043	11.4338	0.352271	0.355159	0	14.135	11.9917	12.0616	0.297229	0.118917	0.248467	46.3249	36.1958	30.7963	0.318138	0.535937	0.419809	46.3249	36.1958	30.7963	0.14949	0	0.166682	23.6683	29.988	26.214
ncRNA	9630028B13Rik	0.0218498	0	0	0	0	0	0.0239135	0	0	0	0	0	0	0	0	0	0	0	0	0.016172	0	0	0	0	0	0.0254097	0	0	0	0
ncRNA	9630028H03Rik	0	0	0	0	0	0	0.0734601	0.0740669	0.0631226	0	0	0	0.0413239	0.0992042	0.0414533	0	0	0	0.106154	0	0	0	0	0	0.155877	0.0390276	0.104276	0	0	0
ncRNA	9630028I04Rik	0.795196	1.18159	0.602091	0.113579	0.324412	0.098855	0.0967004	0.129999	0.0553955	0.196476	0.0353956	0.101105	0.21759	0.13059	0.145515	0.107591	0.0726009	0.171537	0.139738	0.305173	0.307327	0.107591	0.0726009	0.171537	0.109436	0.137	0.152518	0	0.188613	0.114228
Others	9830107B12Rik	0	0.0159614	0	0	0	0	0	0.0224769	0	0	0	0	0	0	0	0	0	0	0	0	0	0	0	0	0	0	0	0	0	0
ncRNA	9830132P13Rik	0	0	0	0	0	0	0	0	0	0	0	0	0	0	0	0	0	0	0	0	0.013091	0	0	0	0	0	0	0	0	0
Others	9830147E19Rik	0.800659	0.786207	0.67637	0.243273	0.267251	0.358323	0.621364	0.433739	0.739315	0.517955	0.507367	0.483096	0.555691	0.710059	0.719266	0.563723	0.601101	0.690427	1.03607	0.926633	0.900603	0.563723	0.601101	0.690427	0.608549	0.711036	0.784021	0.750984	0.652619	0.489337
ncRNA	9830166K06Rik	0	0.0212397	0.0511626	0	0	0.0308007	0	0	0	0	0	0	0.0508468	0.142411	0.0340041	0.0402273	0	0.0229057	0.0870779	0	0	0.0402273	0	0.0229057	0.0255731	0.0320142	0.0285123	0	0.0352603	0
Tetrapoda	9930012K11Rik	3.53477	3.9399	2.91803	0.50529	0.768438	0.967215	0.903423	1.08256	0.997236	0.786322	0.802747	1.34825	1.16141	1.24886	1.11482	1.32087	0.726485	1.17609	1.61613	1.01737	1.40534	1.32087	0.726485	1.17609	0.547251	0.593242	1.0989	1.16456	0.603632	0.507319
ncRNA	9930014A18Rik	8.15419	8.18736	7.36601	12.0343	13.5963	13.208	6.01695	5.67489	6.62677	13.0311	13.573	12.1922	5.20406	6.05774	5.20282	14.635	13.6753	13.4396	6.99873	6.23517	6.31082	14.635	13.6753	13.4396	5.34468	5.60049	5.87058	11.289	12.2641	11.6074
Gnathostomata	9930021J03Rik	5.78916	6.11644	6.37728	3.73818	4.74179	4.14456	5.5819	5.11474	4.6873	5.11368	5.95745	5.06838	4.75975	6.01761	5.69202	5.302	5.07884	5.13713	5.65357	5.52341	5.45554	5.302	5.07884	5.13713	5.10364	5.4734	5.27306	4.81236	5.82221	4.95117
Craniata	9930104L06Rik	5.95313	4.84929	5.48441	5.68199	4.78437	6.80351	3.80298	4.22916	5.43045	5.11343	5.2815	4.32708	5.39552	5.23025	5.57022	5.84295	5.18037	6.31389	5.49558	5.59748	4.79904	5.84295	5.18037	6.31389	5.26907	4.33803	5.13369	5.04782	5.13788	5.35116
ncRNA	9930111H07Rik	0.226193	0	0	0	0.138418	0.126536	0.247557	0	0	0	0	0.129403	0.0696226	0.0835614	0.139681	0.0826225	0	0	0.0894243	0	0	0.0826225	0	0	0.420196	0.394523	0	0	0.144826	0
Others	9930111J21Rik1	0.248774	0.349903	0.337616	0.221232	0.369059	0.128368	0.56937	0.232524	0.493272	0.510978	0.674297	0.411508	0.342147	0.24946	0.351685	0.517231	0.589348	0.397309	0.251331	0.276897	0.149591	0.517231	0.589348	0.397309	0.41785	0.485419	0.270744	0.654938	0.506642	0.692222
Others	9930111J21Rik2	0.0318068	0	0	0.040887	0	0	0.0696219	0	0	0	0	0	0	0	0.0196438	0	0	0	0	0	0	0	0	0	0	0	0	0	0	0
Gnathostomata	a	0	0	0	0	0	0	0	0.157634	0	0.158828	0	0.326928	0	0	0	0	0.0880216	0	0.112962	0.105712	0	0	0.0880216	0	0	0	0	0	0	0
Gnathostomata	A130010J15Rik	3.17876	2.85956	2.90054	3.38319	3.44268	2.53701	2.59241	3.28335	2.70325	2.71026	2.87373	2.78974	2.76204	2.98316	2.34893	3.00831	2.47569	2.63048	3.03212	2.68726	2.59662	3.00831	2.47569	2.63048	2.71865	2.88956	2.36304	2.57118	2.72263	3.02534
ncRNA	A130077B15Rik	2.83609	2.07297	2.96831	3.18523	3.61723	2.93932	2.87525	2.80018	4.29558	2.72182	2.29623	2.39131	4.87069	5.31695	5.12564	5.06036	4.58107	3.50239	4.48543	4.64006	4.31679	5.06036	4.58107	3.50239	3.32788	3.50644	4.97808	4.09587	4.66495	3.66658
Tetrapoda	A1bg	0	0	0	0	0.0528567	0.0483196	0	0	0	0	0	0	0.0265887	0.0319147	0	0	0	0	0	0	0	0	0	0	0.0401179	0	0	0	0	0
Gnathostomata	A1cf	0.0579206	0.25323	0.251171	0.0992744	0.0708887	0.086405	0.232435	0.0426107	0.163418	0.0644002	0.0928135	0.154653	0.154529	0.214025	0.166937	0.282127	0.273667	0.385548	0.167944	0.414409	0.417328	0.282127	0.273667	0.385548	0.0717409	0.516409	0.0399927	0.275487	0.272023	0.0998433
ncRNA	A230001M10Rik	0	0	0	0	0	0	0	0	0	0	0	0	0.0259328	0	0	0	0	0	0	0	0	0	0	0	0	0	0	0.0462318	0	0
ncRNA	A230009B12Rik	0	0	0	0	0	0	0	0	0	0	0	0	0	0	0	0	0	0	0	0	0	0	0	0	0	0	0	0	0.0530555	0
ncRNA	A230020J21Rik	0.919231	0.410599	0.539487	0.373154	0.88819	0.48717	0.370651	0.266933	0.864446	0.699282	0.755882	1.05185	0.595715	1.14406	0.62746	0.6716	0.685724	0.281779	0.688631	0.393868	0.540896	0.6716	0.685724	0.281779	0.584243	0.956441	1.30282	0.902712	0.495713	0.437825
ncRNA	A230028O05Rik	0	0.0208462	0	0.104198	0.396823	0.12092	0.0591424	0.0596314	0.101641	0.300415	0.487083	0.154591	0.116445	0.15974	0.150184	0.454044	0.316373	0.269777	0.0213662	0.119987	0.0604167	0.454044	0.316373	0.269777	0.250994	0.251369	0.0559682	0.207592	0.588321	0.174657
Craniata	A230046K03Rik	6.26298	6.61786	6.08436	7.81227	8.31661	8.11512	9.2387	9.68405	9.83649	10.184	10.9632	9.98552	11.5147	13.0991	11.8107	10.6261	11.16	10.546	10.9234	12.3494	10.9141	10.6261	11.16	10.546	10.9578	10.1048	10.6017	10.3658	10.6856	9.9054
Gnathostomata	A230050P20Rik	20.4206	16.7763	16.2523	20.1738	21.5793	15.2844	18.6244	18.4128	22.9821	16.6603	15.0546	14.1716	37.0177	36.4682	34.8858	17.8205	15.3222	13.7655	32.2581	30.1564	34.3512	17.8205	15.3222	13.7655	24.1505	26.3305	28.1509	21.0121	22.0978	18.3943
ncRNA	A230056J06Rik	0.118575	0.0548907	0.044074	0	0	0.0265332	0.0259549	0.0261696	0.044606	0.0527357	0.0285012	0.0542748	0.0146007	0	0.0439394	0.051981	0.0584603	0.0197322	0.0187534	0	0	0.051981	0.0584603	0.0197322	0	0	0.0245619	0	0	0
ncRNA	A230056P14Rik	1.62942	1.03266	1.29782	0.748065	0.925894	0.65109	0.509519	0.963208	0.711409	0.517602	0.769318	0.0665886	0.859839	0.688036	0.467205	0.382646	0.394463	0.581017	0.644228	0.947486	0.607223	0.382646	0.394463	0.581017	0.648677	0.744388	1.08489	0.702571	0.894363	0.677083
ncRNA	A230057D06Rik	0	0	0	0	0	0	0	0	0	0	0	0	0	0	0	0	0.0239412	0.0969729	0.0307208	0.201271	0.173737	0	0.0239412	0.0969729	0	0.135534	0.0804737	0	0	0
Tetrapoda	A230065H16Rik	0	0	0.428922	0	0	0	0	0	0.433956	0.171044	0	0	0.0947123	0	0.095009	0	0	0.127999	0.12165	0.113841	0	0	0	0.127999	0	0.178899	0	0	0.197007	0
ncRNA	A230070E04Rik	0	0	0	0	0	0	0	0	0	0.047202	0	0	0	0	0	0.0620352	0.0523246	0.0706466	0	0	0	0.0620352	0.0523246	0.0706466	0	0	0	0.0465963	0.0543745	0.0548849
ncRNA	A230072C01Rik	4.49523	3.31654	2.69275	3.29907	2.74385	2.69739	4.21209	4.22113	3.62776	1.90788	2.24171	1.56141	4.496	3.81798	3.94919	3.11523	2.8364	3.18905	3.13388	4.00127	3.44589	3.11523	2.8364	3.18905	4.28982	4.44094	4.59669	3.76396	3.67014	3.98789
ncRNA	A230072E10Rik	0.249376	0.244875	0.105332	0.291426	0.30521	0.177553	0.223306	0.150103	0.298492	0.126033	0.217968	0.207538	0.321027	0.502621	0.462048	0.563173	0.502972	0.47158	0.197203	0.201353	0.439341	0.563173	0.502972	0.47158	0.147419	0.237278	0.328723	0.54743	0.435564	0.439642
ncRNA	A230077H06Rik	0.0515514	0.0596603	0.0239518	0.0331341	0	0	0.0282102	0	0	0.028659	0	0	0.0158694	0	0	0	0.0158849	0.0214467	0.0203829	0.07631	0.0768483	0	0.0158849	0.0214467	0	0.0599502	0	0	0	0
uncertain	A230103J11Rik	0.443573	0.547655	0.741971	1.31116	1.05963	0.744222	0.485469	0.967235	1.35748	1.0458	1.06627	0.862932	1.98653	1.70723	1.56136	1.32584	1.12079	1.37661	1.67351	1.58239	1.6415	1.32584	1.12079	1.37661	1.42175	0.928004	1.14864	1.49054	1.62605	1.66327
ncRNA	A230108P19Rik	0	0	0	0	0.14914	0.0340845	0.100025	0	0.0286499	0	0	0	0.112535	0.0225132	0.0564439	0	0.22529	0.0760431	0.0481807	0.0450948	0	0	0.22529	0.0760431	0.056599	0.177136	0.0946564	0.0334371	0	0.07877
Tetrapoda	A2m	0	0	0	0	0	0	0	0	0	0	0	0	0	0.0115769	0.00967484	0.0114455	0.0096542	0.0130343	0	0	0	0.0114455	0.0096542	0.0130343	0.0291043	0	0	0	0.0401296	0
Others	A330009N23Rik	0.188171	0.387173	0.620688	0.309517	0.383858	0.550825	0.137309	0.664222	0.0589705	0.0669254	0.285551	0.0688786	0.308954	0.0927078	0.226267	0.137478	0.386541	0.156576	0.142795	0.173418	0.233769	0.137478	0.386541	0.156576	0.0582486	0.0729266	0.194893	0.275378	0.160661	0.155637
uncertain	A330015K06Rik	0	0.0541478	0.0978244	0.766851	0.601269	0.942269	0.806515	1.16168	1.58404	1.13146	0.885636	0.602319	2.24686	1.73747	2.44894	0.282022	0.216253	0.583946	2.63615	2.72702	2.24934	0.282022	0.216253	0.583946	2.21662	1.79554	2.43507	0.885852	0.44945	0.680503
ncRNA	A330023F24Rik	3.12668	2.17434	1.7589	0.6849	0.90949	0.376493	0.982097	0.866455	0.923054	0.498868	0.286462	0.192535	2.37393	2.05168	2.08694	0.993699	0.630797	0.559986	1.11985	1.52553	1.3168	0.993699	0.630797	0.559986	0.937797	0.750056	1.13269	0.692531	0.502856	0.471305
ncRNA	A330032B11Rik	0	0	0.0757754	0.104826	0.049908	0	0.133871	0.134984	0.153374	0.0453327	0.0490091	0.0466557	0.200831	0.150652	0.0755424	0.119157	0.0502526	0.0678488	0.0967456	0.120705	0.182338	0.119157	0.0502526	0.0678488	0.07575	0	0	0	0.0522213	0
ncRNA	A330033J07Rik	0.749881	0.929824	0.77148	0.034427	0	0.0299641	0.058622	0.118213	0.201494	0.119109	0	0	0.0494658	0.0791674	0.0330805	0.0587021	0.0825237	0.0668507	0.169426	0.178397	0.11977	0.0587021	0.0825237	0.0668507	0.0995142	0.0311447	0	0.0293951	0.0686053	0.069248
ncRNA	A330035P11Rik	1.53462	1.18401	1.16676	1.68579	1.77577	2.71597	2.62624	2.1861	3.28008	2.54391	2.28028	2.3308	2.54243	2.63937	2.34361	1.89592	1.61637	2.11267	2.60361	2.18904	2.39166	1.89592	1.61637	2.11267	3.11036	2.92032	2.91877	2.29689	2.14429	2.34474
ncRNA	A330040F15Rik	2.40067	2.33018	1.51119	0.696842	0.663457	1.21301	0.762799	1.79446	1.74769	1.46366	0.558421	1.15194	3.52796	2.17446	2.24775	1.41443	1.04981	0.708739	1.10223	1.77659	1.78924	1.41443	1.04981	0.708739	1.58255	1.89109	2.00517	1.1899	0.991765	1.50168
ncRNA	A330041J22Rik	0.383949	0.131657	0.0792848	0.219359	0.104425	0.477307	0.140071	0	0.280833	0.189728	0.153813	0.292898	0.315176	0.189155	0.263469	0.124675	0.0789167	0.0710485	0.101204	0.0947863	0.254376	0.124675	0.0789167	0.0710485	0.158516	0.248052	0.0883691	0.234117	0.163919	0.0551525
ncRNA	A330048O09Rik	0.602208	0.813089	0.139899	0.193531	0	0	0.494315	0	0.283085	0.167366	0.180936	0	0.0926759	0	0.185932	0	0.185504	0.500989	0.119034	0	0.336591	0	0.185504	0.500989	0.279665	0.700208	0.155928	0.165218	0	0.194608
ncRNA	A330049N07Rik	4.19179	3.32477	4.18641	5.89205	6.37691	3.90096	6.47423	6.00891	7.03674	4.31214	3.43698	3.72074	8.87576	7.78764	8.27451	6.55453	5.33541	5.2153	7.24902	10.119	8.29259	6.55453	5.33541	5.2153	9.06147	6.65137	8.64239	5.50376	5.46917	5.26726
Gnathostomata	A330050F15Rik	0	0	0	0	0	0	0	0	0	0.0371714	0	0	0	0	0	0	0	0	0	0	0	0	0	0	0	0	0	0	0	0
ncRNA	A330069E16Rik	0.304377	1.4873	1.03708	0.912964	0.620875	0.340548	0.333125	1.45534	0.858593	0.676784	0.365806	1.50916	0.624595	0.974548	0.626551	0.518853	0.500118	0.844111	0.320896	0.675711	0.756157	0.518853	0.500118	0.844111	0.471205	1.29775	0.420329	0.779449	0.779566	1.18041
uncertain	A330070K13Rik	0	0	0	0	0	0	0	0	0	0	0	0	0	0	0	0	0	0	0	0	0	0	0	0	0	0	0	0	0	0
uncertain	A330074K22Rik	0.0306107	0.188937	0.0568896	0.157398	0.0749285	0.136994	0.234514	0.371567	0.143938	0.272277	0.147154	0.210168	0.0565382	0.158351	0.132336	0.22365	0.245238	0.229226	0.31468	0.385149	0.182526	0.22365	0.245238	0.229226	0.170614	0.249184	0.15852	0.134392	0.156828	0.118723
uncertain	A330076C08Rik	0	0	0	0	0	0	0	0	0	0	0.0484931	0.0461717	0	0	0	0.0294802	0	0	0	0.0298632	0	0.0294802	0	0	0	0	0.0417907	0	0	0
ncRNA	A330076H08Rik	0	0	0	0	0	0	0	0.0472771	0	0	0	0	0	0	0.0264598	0.0313023	0.0528049	0	0.304913	0.126835	0.255465	0.0313023	0.0528049	0	0.0795975	0.0498229	0.0887476	0.047024	0	0.0553888
ncRNA	A330093E20Rik	0.634982	0.514404	0.91458	2.93852	4.1189	2.94833	1.18143	0.875872	0.985318	2.68282	2.40387	2.50681	1.48556	1.50161	1.70591	6.3327	4.79365	4.49085	2.20936	1.76237	1.27787	6.3327	4.79365	4.49085	1.91705	1.73531	1.87433	3.83321	4.67646	4.1046
ncRNA	A330102I10Rik	0	0	0.103404	0	0.594997	0.305816	0	0.178786	0	0.720591	0	0	0.0997486	0.119713	0.40026	0.118375	0.311188	0	0.105428	0	0.120761	0.118375	0.311188	0	0	0	0.138102	0	0.142505	0.209463
Gnathostomata	A3galt2	0.241554	0.457445	0.306085	0.0564569	0.161256	0.221121	0.648906	0.872367	0.454346	0.24416	0.237522	0.201028	0.608396	0.259656	0.474679	0.128355	0.0947325	0.146172	0.208382	0.390075	0.294619	0.128355	0.0947325	0.146172	0.305989	0.612894	0.523104	0.0482053	0.309395	0.255511
Gnathostomata	A430005L14Rik	25.4214	22.1473	21.7654	19.004	17.1362	16.9779	18.2345	19.8513	20.9843	18.0015	20.6625	19.2429	17.1912	15.7788	17.0519	15.7723	15.7127	15.749	14.3493	14.2399	15.6238	15.7723	15.7127	15.749	21.0708	18.4645	16.1217	17.0837	15.0294	15.2692
Others	A430033K04Rik	4.80999	5.32776	4.46964	4.25474	3.29317	3.11706	3.88307	3.83636	3.24714	3.15058	3.94922	3.65125	3.44518	3.3435	3.66186	3.09679	3.18442	3.15023	3.63418	3.04896	3.37218	3.09679	3.18442	3.15023	3.29588	3.18451	3.23075	3.42378	4.75788	3.50947
ncRNA	A430035B10Rik	1.29193	1.02792	1.72575	1.14177	1.08707	1.53581	1.23721	1.64838	1.32886	0.942654	1.1645	1.15496	1.06881	1.55143	1.3215	1.0914	0.995199	1.646	2.07516	1.25498	1.38422	1.0914	0.995199	1.646	1.38764	1.54934	1.67259	0.753309	0.879059	0.939504
uncertain	A430046D13Rik	2.49134	2.3148	2.89984	3.18373	2.65711	2.30957	2.53189	3.06336	3.51441	1.89942	2.60918	1.66977	4.37274	5.62849	4.0664	3.61924	3.28996	2.72439	3.49418	3.06861	3.84647	3.61924	3.28996	2.72439	3.70288	3.72497	4.01792	2.61726	2.78067	3.54294
Gnathostomata	A430078G23Rik	1.16467	1.17206	0.964623	1.65989	1.45642	1.0198	1.57949	1.56461	1.59536	1.49201	1.09543	1.24583	2.15117	2.35759	2.51756	1.5169	2.01284	1.36933	1.88204	1.48042	2.39669	1.5169	2.01284	1.36933	1.92864	1.64886	2.20274	1.86192	2.23763	2.52046
uncertain	A430078I02Rik	0.0919126	0.118189	0.256227	0.118152	0.0374971	0.0342784	0.0670625	0	0.115251	0.170322	0.0736415	0.105176	0.0943129	0.113207	0.132452	0.402923	0.236032	0.152951	0.169592	0.136054	0.137014	0.402923	0.236032	0.152951	0.0853815	0.0356288	0.0634633	0.201764	0.0784825	0.039609
uncertain	A430085M09Rik	0	0	0	0	0	0	0	0	0	0	0	0	0	0	0	0	0	0	0	0	0	0	0	0	0	0	0	0	0	0
ncRNA	A430088P11Rik	1.12913	1.1317	1.1432	0.909879	1.54695	1.03705	1.38334	1.50638	1.53741	1.21798	1.15447	1.09924	1.70276	1.19565	1.40514	0.997376	1.09055	0.659058	1.61219	1.95836	1.97215	0.997376	1.09055	0.659058	1.58121	1.56789	1.62328	1.03587	1.42469	1.37265
Others	A430089I19Rik	0	0	0	0	0	0	0	0	0	0	0	0	0	0	0	0	0	0	0	0	0	0	0	0	0	0	0	0	0	0
ncRNA	A430090L17Rik	0	0	0.0186666	0	0	0.0224752	0.0219853	0	0	0	0	0	0	0.0445367	0	0	0.0123799	0	0.0158853	0.0297362	0	0	0.0123799	0	0.0186609	0	0	0	0.0257299	0
ncRNA	A430093F15Rik	0	0	0.0680117	0	0	0	0	0	0	0	0	0	0.0450608	0	0	0.0802118	0.0225522	0	0.0289384	0	0.0272761	0.0802118	0.0225522	0	0	0.0425568	0	0	0	0
Teleostomi	A430105I19Rik	1.03909	1.06493	1.12409	1.13637	0.949056	0.57261	1.62947	1.40337	1.021	1.22431	0.782829	1.31329	1.39408	1.37538	1.69537	1.41642	1.59618	1.38076	1.75378	2.03177	1.93048	1.41642	1.59618	1.38076	0.994087	1.40679	1.28501	1.14051	0.715133	1.46369
Gnathostomata	A4galt	6.9705	6.85744	6.71351	4.71386	3.35468	3.93667	5.59438	6.45984	5.78143	4.36336	5.92882	4.45044	6.62093	7.19752	6.90712	4.52063	5.75156	5.4234	6.61116	7.89388	7.78589	4.52063	5.75156	5.4234	5.49239	5.52592	5.48515	4.61853	3.93764	3.11262
Tetrapoda	A4gnt	0	0	0	0	0	0	0	0	0	0	0	0	0	0	0	0	0	0	0	0	0	0	0	0	0	0	0	0	0	0
uncertain	A530006G24Rik	0	0	0	0	0	0	0	0	0	0	0	0	0	0	0	0	0.0382104	0	0	0	0	0	0.0382104	0	0	0	0	0	0	0
ncRNA	A530013C23Rik	0.326946	0.252245	0.236293	0.326887	0.400152	0.203215	0	0.120249	0	0	0.174627	0.166245	0.0447205	0	0.0224237	0.441611	0.313436	0.392958	0	0.026875	0.216611	0.441611	0.313436	0.392958	0.0337292	0.0422294	0	0.358799	0.227692	0.234818
Teleostomi	A530016L24Rik	0.604002	0.510389	0.694899	0.221838	0.42242	0.19308	0.346265	0.603037	0.432787	0.351771	0.276534	0.362038	0.283327	0.148788	0.266451	0	0.0177252	0	0.0227443	0.0212876	0.0214379	0	0.0177252	0	0	0	0	0	0.0368392	0
Others	A530032D15Rik	0.0449337	0.0693356	0.167017	0.173284	0	0	0	0.0495832	0.0422561	0	0	0.102834	0.0276638	0.0332051	0.138752	0	0.0553805	0.0747727	0	0.0332554	0.0334908	0	0.0553805	0.0747727	0	0.0522531	0	0	0	0
uncertain	A530046M15Rik	0	0	0	0	0	0	0	0	0	0	0	0	0	0	0	0	0	0	0	0	0	0	0	0	0	0	0	0	0	0
uncertain	A530050N04Rik	0	0	0	0	0	0	0	0	0	0	0	0	0	0	0	0	0	0	0	0	0	0	0	0	0	0	0	0	0	0
ncRNA	A530053G22Rik	0	0	0	0	0	0	0	0	0	0	0	0	0	0	0	0	0	0	0	0	0	0	0	0	0	0	0	0	0	0
ncRNA	A530058N18Rik	0	0	0	0	0	0	0	0	0	0	0	0	0	0	0	0	0	0	0	0	0	0	0	0	0	0	0	0	0	0
Others	A530064D06Rik	0.092475	0.0713466	0.0429639	0.0594363	0	0	0.0506029	0.0909907	0.0434801	0	0.0495497	0.0943556	0.0284648	0	0.171339	0	0.0569869	0.0769428	0	0	0.0689254	0	0.0569869	0.0769428	0.0859022	0	0.0957818	0	0	0
uncertain	A530065N20Rik	0	0.0459029	0	0	0.0242722	0.0221887	0	0	0	0	0	0	0	0.0146563	0.0122483	0	0	0	0.0156828	0.0146786	0	0	0	0	0	0	0.0205402	0	0	0
ncRNA	A530072M11Rik	1.23042	1.08025	0.906802	0.109081	0.363494	0.379763	0.696536	0.561825	0.678304	0.28304	0.0509912	0.582601	0.417943	0.282184	0.550268	0.433983	0.209172	0.317717	0.335507	0.43962	0.379483	0.433983	0.209172	0.317717	0.55178	0.493398	0.527322	0.465681	0.489074	0.274258
ncRNA	A530088E08Rik	0.131839	0.271249	0.204185	0	0.0537858	0	0.192389	0.0969877	0.165311	0	0.0528157	0	0.162336	0.259805	0.135704	0.128432	0.162491	0.0731299	0.0695023	0.0325249	0.06551	0.128432	0.162491	0.0731299	0.204115	0.204421	0	0.192937	0.112571	0.113629
Others	A530099J19Rik	0.245064	0.273108	0.177119	0	0.0333259	0	0.327813	0.0600952	0.102432	0.121101	0.0327248	0	0.0670574	0.0603685	0.0168169	0.0198946	0.0503423	0.090625	0.0215324	0.0403068	0.0202956	0.0198946	0.0503423	0.090625	0	0.0316656	0	0.0298867	0.0348763	0
Others	A630001G21Rik	0.726713	0.809875	1.35059	0.830378	0.642359	0.632391	0.265117	0.668262	0.417643	0.763101	0.582252	0.600578	0.646258	0.477362	0.648282	1.0324	1.04496	1.07494	0.510808	0.537847	0.962934	1.0324	1.04496	1.07494	0.300029	0.563397	0.334518	1.01918	0.672222	0.887309
uncertain	A630010A05Rik	0.0493005	0	0	0	0	0	0	0	0	0	0	0	0	0	0	0.0360194	0	0	0	0	0.110236	0.0360194	0	0	0.0457962	0	0	0	0	0
ncRNA	A630012P03Rik	0	0	0	0	0.0484072	0	0	0	0	0	0	0	0	0	0	0	0	0	0	0	0	0	0	0	0	0	0	0	0	0
uncertain	A630019I02Rik	0.02511	0	0	0	0.030732	0.028094	0.16489	0.138545	0.354223	0.167513	0.0603554	0.201136	0.216434	0.148454	0.170588	0.0366924	0.0154747	0	0.119139	0.315943	0.355603	0.0366924	0.0154747	0	0.396541	0.175206	0.364095	0.165364	0.0643239	0.0649263
uncertain	A630020A06	0.568647	0.373732	0.50884	0.379029	0.257764	0.49484	0.737607	0.650747	0.69325	0.304421	0.50623	0.192804	0.583504	0.669277	0.455258	0.215431	0.220652	0.297908	0.532951	0.592351	0.533733	0.215431	0.220652	0.297908	0.156517	0.19594	0.239944	0.0693496	0.107904	0.108914
Others	A630023A22Rik	0	0	0	0	0	0	0.0676845	0	0.0581556	0	0.0743246	0	0.152294	0.137097	0.229157	0	0	0	0.0978044	0.0457683	0.13828	0	0	0	0.287233	0.0719157	0.128104	0	0	0
ncRNA	A630023P12Rik	0	0	0	0.203142	0	0	0	0	0	0	0	0	0	0	0	0	0.0973565	0	0.124945	0	0.117768	0	0.0973565	0	0	0	0	0	0	0
Others	A630033H20Rik	0.125158	0.0760203	0.0232309	0.128713	0.153198	0.0559839	0.1644	0.0552161	0.0941482	0.306265	0.120331	0.11457	0.0462152	0.0369771	0.0308981	0.109747	0.0925614	0.12499	0	0.0370332	0	0.109747	0.0925614	0.12499	0.0697338	0.116435	0	0	0	0.0646969
ncRNA	A630066F11Rik	5.12894	4.72801	4.82792	3.33939	4.64682	3.65174	4.08245	3.234	4.44722	3.18444	3.042	2.5152	4.18277	3.83919	4.03133	3.16319	3.20156	3.99023	3.52894	4.88021	4.31914	3.16319	3.20156	3.99023	3.65054	4.33763	3.79436	3.87464	3.41229	4.47776
ncRNA	A630072M18Rik	1.76092	1.75271	2.11098	3.30041	3.02713	3.038	1.72128	2.07671	2.11124	2.83975	2.63327	2.55345	1.8704	1.96698	2.29966	3.38839	3.04864	3.38899	2.2004	1.89037	1.98383	3.38839	3.04864	3.38899	1.99796	1.90716	2.45031	3.06889	3.3919	2.7806
uncertain	A630073D07Rik	0	0	0	0	0	0	0	0	0	0	0	0	0	0	0	0	0	0	0	0	0	0	0	0	0	0	0	0	0	0
ncRNA	A630075F10Rik	0.295743	0.130372	0.274817	0.325862	0.155111	0.0945397	0.0910197	0.78146	0.0397317	0.0469599	0.507758	0.145035	0.130055	0.124886	0.234833	0.339546	0.335834	0.415377	0.233863	0.375225	0.251919	0.339546	0.335834	0.415377	0.156985	0.341251	0.175031	0.417342	0.378784	0.32772
Others	A630076J17Rik	0	0	0	0	0	0	0	0	0	0	0	0	0	0	0	0.110217	0.092952	0	0	0	0.112439	0.110217	0.092952	0	0.140134	0	0	0.165574	0	0
ncRNA	A630077J23Rik	0	0	0	0	0.113484	0.103743	0	0	0	0	0	0	0.0570828	0.0685128	0	0.0677413	0.0571339	0	0.219954	0.137234	0	0.0677413	0.0571339	0	0	0	0	0	0	0
ncRNA	A630089N07Rik	1.37909	1.37201	1.82109	0.746436	1.37693	0.893299	2.02569	1.84218	1.50171	1.73508	1.39572	1.20432	2.10029	2.65512	2.95858	2.65155	2.9522	1.50981	3.12812	2.47113	2.54269	2.65155	2.9522	1.50981	2.09019	2.91207	2.25527	1.75265	1.58041	1.68907
Others	A630095E13Rik	0	0	0	1.51066	1.43828	1.69049	0.734953	0.926119	0.631312	1.30639	1.21058	1.72866	1.96348	1.1162	1.34765	0.490549	0.103424	0.139661	0	0.372631	0.125109	0.490549	0.103424	0.139661	0.779624	0.195198	0	0	0.214952	0.434008
Others	A630095N17Rik	0.627849	0.968824	0.875146	0.403542	1.92108	1.22932	0.858947	0.346355	1.18055	0.348979	0.565923	0.718339	0.869603	0.5798	1.55081	0.687981	0.386801	1.17523	0.248203	1.39364	0.467896	0.687981	0.386801	1.17523	0.87472	0.730022	2.11342	0.344501	1.00489	1.21737
uncertain	A730004F24Rik	0	0	0	0	0	0	0	0	0	0	0	0	0	0	0	0	0	0	0	0	0	0	0	0	0	0	0	0	0	0
uncertain	A730006G06Rik	0	0	0	0	0	0	0	0	0	0	0	0	0	0	0	0.062874	0	0	0	0	0	0.062874	0	0	0	0	0	0.0472263	0	0
Others	A730008H23Rik	3.82413	2.47675	3.45337	1.76984	1.36262	2.1051	3.05905	2.76026	4.54015	3.19019	4.80327	3.26325	5.65583	4.64203	6.20531	4.95046	4.89164	2.74546	5.07575	5.39983	6.31712	4.95046	4.89164	2.74546	4.73144	5.47076	7.26586	4.44912	4.5017	3.69479
Gnathostomata	A730017C20Rik	0.609496	0.596609	1.37549	0.671569	0.106553	0.438378	0.238228	0.288234	0.245639	0.096796	0.209277	0.14944	0.835969	0.932997	0.833439	0.159032	0.402858	0.217333	0.860665	0.515534	0.857893	0.159032	0.402858	0.217333	0.606619	0.405013	0.135259	0.397665	0.223043	0.225137
ncRNA	A730017L22Rik	3.96265	3.0076	3.08352	2.23635	1.77434	1.80226	2.04505	2.06195	1.90876	1.71936	1.43259	1.40089	2.59835	3.04745	2.90494	2.25968	2.66044	2.3589	1.88523	2.45596	2.11312	2.25968	2.66044	2.3589	1.91535	1.91072	2.06876	2.12163	2.35203	2.08252
uncertain	A730018C14Rik	0	0	0	0	0	0	0	0	0	0	0	0	0	0	0	0	0	0	0	0	0	0	0	0	0	0	0	0	0	0
ncRNA	A730020E08Rik	0.383861	0.740403	0.624225	0.370085	0.293628	0.429478	0.262573	0.264737	0.45123	0.213394	0.230666	0.329433	0.679438	0.709158	0.474133	0.21034	0.709654	0.279461	0.56914	0.710234	0.536448	0.21034	0.709654	0.279461	0.356577	0.278993	0.447266	0.157992	0.0614546	0.124064
ncRNA	A730020M07Rik	3.07656	8.35381	6.1039	0.456127	0.588761	0.269254	0.822182	0.605542	1.35619	0.519559	0.853287	0.295196	0.441741	0.357504	1.00959	0.684879	0.788354	0.812441	0.43353	0.920969	0.704671	0.684879	0.788354	0.812441	0.788664	0.830149	1.0608	1.01347	0.683184	0.636343
uncertain	A730036I17Rik	0	0	0	0	0	0	0	0	0	0	0	0	0	0	0	0	0	0	0	0	0	0	0	0	0	0	0	0	0	0
uncertain	A730043L09Rik	0	0	0	0	0	0	0	0	0	0	0	0.0798652	0	0.0515755	0	0	0	0	0	0.0516537	0.0520209	0	0	0	0	0	0	0	0	0
Tetrapoda	A730046J19Rik	0.0621592	0	0	0	0	0	0.0170075	0.0171484	0	0.0345566	0	0.0533477	0.0382702	0.0114844	0.00959752	0	0	0.0129301	0.0122887	0	0	0	0	0.0129301	0	0	0	0	0	0
ncRNA	A730056A06Rik	0.363925	0.481344	0.507275	0.200493	0.0636226	0.232671	0.540562	0.229482	0.268917	0.168534	0.312413	0.178474	0.320092	0.288162	0.353204	0.0569732	0.144179	0.126121	0.399546	0.269354	0.348764	0.0569732	0.144179	0.126121	0.19318	0.362764	0.376921	0.028523	0.0998797	0.20164
ncRNA	A730082K24Rik	0	0.0339111	0.0408513	0	0	0	0	0	0	0	0	0	0	0	0	0	0	0	0	0.0325399	0	0	0	0	0	0	0	0	0	0
uncertain	A730085K08Rik	0	0	0	0	0	0	0	0	0	0	0	0	0	0	0.118755	0	0.118476	0	0	0	0.143321	0	0.118476	0	0	0	0	0	0	0
ncRNA	A730090H04Rik	0.047917	0.184847	0.311685	0	0	0	0	0.052875	0.0450612	0.0532755	0	0	0.0295004	0.106228	0.0295928	0.0700173	0.0295284	0.0797367	0.0378907	0.0354631	0.0714284	0.0700173	0.0295284	0.0797367	0.0890223	0.0557221	0	0.0525919	0	0
ncRNA	A730090N16Rik	0.414942	0	0.440665	0.2286	0.0725493	0.0663218	0.454134	0.32705	0.167229	0.395433	0.427445	0.203487	0.36494	0.219034	0.475908	0.303157	0.219169	0.2466	0.28124	0.307088	0.530172	0.303157	0.219169	0.2466	0.66076	0.275729	0.491155	0.195179	0.607348	0.383173
ncRNA	A830009L08Rik	0.13437	0.103671	0.174807	0.0690919	0.0986727	0.0601352	0.0294123	0.0593109	0.0505474	0	0.096893	0.307521	0.0992734	0.0595807	0.082987	0.0392699	0.066247	0.0447211	0.0425027	0.0596711	0.0801227	0.0392699	0.066247	0.0447211	0.049929	0	0.0835011	0	0.0344212	0.0694872
Gnathostomata	A830010M20Rik	1.01475	0.881802	0.893316	0.373166	0.405283	0.549741	0.549449	0.542216	0.632891	0.475064	0.513491	0.574494	0.861516	0.860458	0.936782	0.554113	0.447646	0.55993	0.810902	0.774797	0.772285	0.554113	0.447646	0.55993	0.912896	0.683212	0.940354	0.527589	0.533592	0.386673
uncertain	A830011K09Rik	0	0	0	0	0	0	0	0	0	0	0	0	0	0	0	0	0	0	0.0255579	0	0	0	0	0	0	0	0	0	0	0
Gnathostomata	A830018L16Rik	0.163385	0.276783	0.293535	0.0150831	0.0430834	0.0606586	0.06443	0.0258969	0.274558	0.107966	0.0141014	0.0134268	0.0834452	0.0607041	0.0504519	0.0850835	0.104398	0.0767094	0.171641	0.142786	0.0796293	0.0850835	0.104398	0.0767094	0.125962	0.255466	0.0842358	0.119345	0.0497584	0.060682
uncertain	A830019L24Rik	0	0	0	0	0	0	0	0	0	0	0	0	0	0	0	0	0	0	0	0	0	0	0	0	0	0	0	0	0	0
ncRNA	A830052D11Rik	0.678944	0.291015	0.701004	0.193954	0.0923284	0.253209	0.330254	0.33297	0.212812	0.503229	0.271989	0.431596	0.60375	0.278715	0.512466	0.55114	0.18594	0.502117	0.596512	0.66993	0.787147	0.55114	0.18594	0.502117	0.770811	0.877232	0.781323	0.662367	0.386456	0.682662
Gnathostomata	A830080D01Rik	3.93843	3.97753	4.21489	4.18106	4.54942	4.53024	4.84317	3.97984	4.41145	4.08379	4.49396	3.74723	4.03225	4.5621	4.61881	4.59116	4.52711	5.19165	4.39172	4.56902	3.79313	4.59116	4.52711	5.19165	4.23413	4.11695	4.39991	4.49282	4.36438	4.06197
ncRNA	A830082K12Rik	0.099867	0.051367	0.185601	0.0427923	0	0.111735	0.0728663	0.0734682	0.0626124	0.0740247	0.0400073	0.0380925	0.102475	0.0984023	0.102796	0.0729652	0.0410296	0.110792	0.13162	0.12319	0.173683	0.0729652	0.0410296	0.110792	0.185541	0.0774243	0.206867	0	0.085274	0.0430368
ncRNA	A830082N09Rik	0.293299	0.219218	0.37475	0.365247	0.302878	0.410192	0.461439	0.45515	0.517211	0.234395	0.517723	0.367097	0.671532	0.64351	0.684957	0.522351	0.372819	0.442332	0.681323	0.773384	0.580701	0.522351	0.372819	0.442332	0.570474	0.7035	0.702475	0.392352	0.680928	0.497694
ncRNA	A930001A20Rik	0	0	0	0.154623	0	0.403739	0	0	0	0	0.0722779	0.137636	0	0.0888832	0.0742834	0.0878787	0.259429	0.400319	0.0475557	0.178039	0.0448237	0.0878787	0.259429	0.400319	0	0	0	0.0660068	0.077024	0
ncRNA	A930001C03Rik	0.530353	0.379387	0.36599	1.00855	0.600837	0.659686	0.248741	0.10833	0.498706	0.421165	0.59	0.260056	0.785777	0.435278	1.39375	0.885616	0.958957	0.735881	1.24218	1.05435	0.80523	0.885616	0.958957	0.735881	0.820801	1.02754	0.509125	0.754299	1.38205	1.27761
uncertain	A930002C04Rik	0	0	0	0	0	0.033981	0	0	0.0285629	0	0	0.104263	0	0	0	0	0	0	0	0	0	0	0	0	0	0	0	0	0	0
ncRNA	A930003A15Rik	0	0	0	0	0	0	0	0	0	0	0	0	0	0	0	0	0	0	0	0	0	0	0	0	0	0	0	0	0	0
uncertain	A930003O13Rik	0	0	0	0	0	0	0	0	0.037642	0.0445033	0	0	0	0	0.0247201	0	0.0246666	0	0	0.118497	0.0895009	0	0.0246666	0	0.111546	0.0465471	0	0	0	0
ncRNA	A930004D18Rik	0.208422	0.571749	0.430388	0.35723	0.198401	0.15546	0.329489	0.229995	0.28313	0.205989	0.0556636	0.291501	0.285156	0.222485	0.464256	0.236881	0.15699	0.211957	0.49445	0.394225	0.276177	0.236881	0.15699	0.211957	0.516304	0.450554	0.359776	0.254182	0.207633	0.209577
ncRNA	A930005H10Rik	13.349	9.5964	10.5179	7.86947	8.13637	9.94498	7.37993	6.81663	11.3655	9.27891	8.68877	7.85974	10.3415	12.0438	9.60027	9.48955	8.28092	9.61278	9.97545	9.71023	11.2982	9.48955	8.28092	9.61278	10.4571	6.62211	10.0704	7.85847	5.36004	7.44198
uncertain	A930006I01Rik	0	0.0266465	0	0	0	0	0	0	0	0	0	0	0	0	0	0	0	0	0	0.0255616	0	0	0	0	0	0.0401635	0	0	0	0
ncRNA	A930006K02Rik	2.06617	2.25052	2.48467	1.40613	0.595005	0.543931	1.72924	0.536409	0.685647	0.270236	0.730342	0.695308	1.34675	1.61636	1.42602	0.177579	0.823719	1.21338	0.96099	1.07921	0.90579	0.177579	0.823719	1.21338	1.46757	2.11985	0.755279	1.20046	1.08944	1.57111
ncRNA	A930007I19Rik	0.165501	0.0255378	0.123032	0	0.081022	0.111101	0	0.219154	0.155643	0.0736047	0.0397804	0.113629	0.163029	0.195688	0.40885	0.0725513	0.101992	0.0550816	0.34027	0.195985	0.0986846	0.0725513	0.101992	0.0550816	0.245984	0.269447	0.102847	0.181651	0.0423951	0.0855852
Others	A930009A15Rik	0	0	0	0	0	0	0	0	0	0	0	0	0	0	0	0	0	0	0	0	0	0	0	0	0	0	0	0	0	0
ncRNA	A930011G23Rik	0.0444205	0	0.0412774	0.0285508	0	0	0	0	0.0417759	0	0	0	0	0.0164139	0	0.0486828	0	0	0	0	0.0331093	0.0486828	0	0	0	0.0258289	0.0690103	0	0.056896	0
ncRNA	A930012L18Rik	0.420947	0.324774	0.300894	0.166498	0.0396303	0.289828	0.0708778	0.0357317	0.365423	0.252016	0.0389156	0.185265	0.239228	0.287152	0.179983	0.189264	0.339235	0.242479	0.153634	0.311553	0.241348	0.189264	0.339235	0.242479	0.150398	0.188279	0.268295	0.106621	0.165894	0.0837248
ncRNA	A930013F10Rik	0.723991	0.291434	0.468009	0.48557	1.00166	0.24653	0.482313	0.31262	1.15452	0.664976	0.453968	0.504282	2.61629	3.21019	2.99386	3.95575	2.52184	1.7548	2.04113	2.09678	2.08812	3.95575	2.52184	1.7548	1.11116	2.04994	1.30408	1.72748	2.2981	1.87199
ncRNA	A930015D03Rik	5.98047	4.88554	5.66627	6.33111	5.45371	5.51038	3.33683	6.08114	4.52049	5.47537	7.8921	5.09849	5.41409	5.02511	6.15519	5.22567	3.82926	5.85351	5.84131	5.20627	6.11753	5.22567	3.82926	5.85351	2.06947	1.63624	1.70033	1.9304	2.10226	2.27378
ncRNA	A930016O22Rik	0.358671	0.782129	0.286375	0.251489	0.145346	0.364813	0.249803	0.416638	0.398637	0.471294	0.195934	0.335804	0.943517	0.706189	0.566398	0.142938	0.146385	0.247029	0.75129	0.901171	0.886371	0.142938	0.146385	0.247029	0.496427	0.624673	0.399746	0.429463	0.16705	0.191916
pseudogene	A930017M01Rik	0	0.102946	0	0	0	0	0	0	0	0	0	0	0.0273834	0	0	0	0.0137052	0	0	0.0164597	0	0	0.0137052	0	0.0206585	0.0517235	0	0	0	0
Gnathostomata	A930018P22Rik	0.113463	0	0.105435	0	0	0	0	0.125192	0	0.378422	0	0.129822	0	0	0.280268	0	0.209727	0	0	0.0839594	0	0	0.209727	0	0	0.131934	0	0.124522	0.145295	0
ncRNA	A930019D19Rik	0	0	0	0	0	0	0	0	0	0	0	0	0	0	0	0	0	0	0	0	0	0	0	0	0	0.107679	0	0	0	0
ncRNA	A930024E05Rik	1.57412	1.4382	1.19328	1.278	1.47026	1.29771	1.22409	1.09706	2.18153	1.75016	1.29439	1.13763	3.39192	2.29589	2.35364	1.54352	0.970051	2.06798	1.44129	2.17674	2.71701	1.54352	0.970051	2.06798	2.00096	2.45677	1.88775	1.50037	1.91	1.4995
uncertain	A930031H19Rik	0	0	0	0	0	0	0	0	0	0	0	0	0	0	0	0	0	0	0	0	0	0	0	0	0	0	0	0	0	0
ncRNA	A930041C12Rik	0	0	0	0	0	0	0	0	0.19644	0	0	0	0	0	0	0.152648	0	0	0	0.618392	0.155724	0.152648	0	0	0.194081	0	0	0	0	0.270114
uncertain	AA387883	0	0	0	0	0	0	0	0	0	0	0	0	0	0	0	0	0	0	0	0	0	0	0	0	0	0	0	0	0	0
ncRNA	AA388235	0.286521	0.427384	0.372747	0.122773	0.327294	0.256457	0.334489	0.168629	0.269465	0.233621	0.160695	0.0655744	0.376331	0.296446	0.247741	0.153518	0.11772	0.111255	0.211472	0.113103	0.213562	0.153518	0.11772	0.111255	0.904964	0.955188	0.751776	0.377384	0.146798	0.419819
uncertain	AA413626	0.696374	0.268637	0.32355	1.34276	0.426144	0	0.381073	0	0.327186	0	0	0	1.71424	1.02842	1.50466	0.762873	0.643211	0	0.275225	0	0.259416	0.762873	0.643211	0	0	0.404747	0	0.38201	0.445606	0.899925
uncertain	AA414768	25.3876	21.5755	21.2853	33.0646	29.8452	26.7494	20.3168	20.3263	15.8864	21.7536	25.0628	25.3372	16.3351	15.728	16.7105	29.1127	25.4671	30.7319	16.5283	15.8578	14.3695	29.1127	25.4671	30.7319	15.3379	18.0911	18.3862	20.2698	22.8587	20.7291
uncertain	AA415398	2.84145	3.52669	2.296	2.85858	3.07443	3.40949	2.88448	2.86283	2.82706	1.92301	2.22711	2.07338	3.90439	3.59095	3.63686	3.70072	3.09606	2.43272	3.67973	3.68783	3.59114	3.70072	3.09606	2.43272	3.44283	3.49587	4.30776	1.94353	2.32071	3.30079
ncRNA	AA465934	12.6864	12.9878	9.38563	4.80879	5.03625	6.69665	4.5036	3.30095	7.33066	3.2838	4.90646	5.56242	8.50327	6.60017	7.38984	4.84222	4.35824	5.2205	3.25256	3.87281	4.45924	4.84222	4.35824	5.2205	3.47351	7.39224	4.23735	2.05205	2.3936	3.3839
Craniata	AA467197	0.319665	0.123316	0.148523	2.05461	1.17371	1.60944	0	0.881725	0.75132	1.42145	0.19209	0.365733	1.27904	0.70847	0.690871	0.350276	0.196935	0.664832	0.126371	0	0.238223	0.350276	0.196935	0.664832	1.92986	0.743363	1.15878	1.22781	0.8186	0.206602
uncertain	AA474331	2.66001	3.918	4.15711	4.35195	6.51114	3.65251	2.51426	3.86882	5.57045	4.30138	5.0859	3.73521	4.01931	5.71727	5.3012	4.15149	5.81067	4.52659	6.11848	5.63648	5.5868	4.15149	5.81067	4.52659	3.81837	4.07715	7.01274	4.90966	5.72865	5.783
uncertain	AA536875	0	0	0	0	0	0	0	0	0	0	0	0	0	0	0	0	0	0	0	0	0	0	0	0	0.0384263	0	0	0	0	0
uncertain	AA543186	2.90523	2.02456	2.69966	1.74684	1.4911	0.996115	0.974404	1.39609	1.93891	1.30247	1.91473	1.6622	1.58668	1.55823	1.18651	0.684709	0.808536	0.467854	1.03751	0.971037	1.22239	0.684709	0.808536	0.467854	2.00229	1.2533	1.3589	1.54291	1.32033	0.787525
uncertain	AA543401	0	0	0	0	0	0	0	0	0	0	0	0	0	0	0	0	0	0	0	0	0	0	0	0	0	0	0	0	0	0
ncRNA	AA545190	0	0	0	0	0	0	0	0	0	0	0	0	0	0	0	0	0	0	0	0	0	0	0	0	0	0	0	0	0	0
uncertain	AA619741	0	0	0	0	0	0	0	0	0	0	0	0	0	0	0	0	0	0	0	0	0	0	0	0	0	0	0	0	0	0
uncertain	AA792892	0	0	0	0	0	0	0	0	0	0	0	0	0	0	0	0	0.0427116	0	0.0548087	0	0	0	0.0427116	0	0	0	0	0	0	0
Gnathostomata	AA986860	5.71536	4.21006	5.21483	0.731374	0.379819	0.520824	0.99064	0.88468	1.43497	0.690102	0.652695	0.473495	0.987173	1.18494	1.22985	0.604644	0.605634	0.559469	1.08388	1.03361	0.828865	0.604644	0.605634	0.559469	1.27327	1.50374	0.991043	0.709632	0.695609	0.835863
Craniata	Aaas	8.37131	8.73435	7.73867	11.263	8.97153	10.1426	8.54486	8.95037	8.89224	10.0791	9.33101	9.77769	10.9219	10.0326	9.67035	8.96832	9.88995	8.26444	7.40859	9.2453	9.4077	8.96832	9.88995	8.26444	8.90451	8.92792	10.1078	8.5692	9.72186	10.3739
Craniata	Aacs	17.1306	16.3619	15.7214	27.0189	28.3776	28.2617	26.3305	29.7726	32.332	28.138	30.1879	25.2382	34.0633	33.1036	32.7147	25.2906	24.8901	25.6839	35.8881	35.0025	37.9891	25.2906	24.8901	25.6839	45.0261	38.2812	45.9543	31.7081	30.1509	33.5709
Gnathostomata	Aadac	0.192326	2.0774	1.60846	1.07134	1.02001	1.00418	1.68393	1.20259	1.68799	1.06915	0.462283	0.733566	0.907765	0.71059	0.633467	3.70016	2.88385	4.00044	0.912481	3.0839	1.76792	3.70016	2.88385	4.00044	0.476406	2.90744	0.199194	1.26651	1.88841	0.580146
Eutheria	Aadacl2	0	0	0	0	0	0	0	0	0	0	0	0	0	0	0	0	0	0	0	0	0	0	0	0	0	0	0	0	0	0
Amniota	Aadacl3	0	0	0	0	0	0	0	0	0	0	0	0	0	0.0175318	0	0	0	0	0	0	0	0	0	0	0	0	0	0	0	0
Craniata	Aadat	0	0.410741	0.288576	0	0.217188	0.148909	0	0.0489548	0.0834411	0	0.0533178	0.0507652	0.0546264	0.0327843	0.0547975	0.129652	0	0	0	0.032834	0.0661327	0.129652	0	0	0.0412111	0.154773	0	0.146078	0	0
Craniata	Aaed1	25.9116	31.0045	28.2179	19.0503	19.0278	20.5479	22.1896	16.8537	18.7223	20.5191	24.3665	19.8696	15.392	16.5259	14.9349	17.801	16.7503	16.49	15.1688	15.6091	14.5685	17.801	16.7503	16.49	17.5658	18.0784	16.4788	15.2667	17.8141	15.5142
Craniata	Aagab	24.6688	21.1049	23.4387	32.3116	30.1205	32.4671	25.2095	25.5145	26.659	28.1422	28.6299	28.8299	27.7155	26.1914	26.3239	27.4728	25.5836	28.1043	28.2108	27.4195	27.7001	27.4728	25.5836	28.1043	26.6584	24.9532	26.5778	27.3645	25.1276	30.4206
Gnathostomata	Aak1	2.51984	2.6805	2.6006	2.96367	3.02567	2.99759	3.43067	3.33564	3.33975	3.73595	4.49183	3.63836	2.9969	3.60008	3.42028	3.81141	3.78579	3.29118	3.76373	3.32697	3.6648	3.81141	3.78579	3.29118	3.30898	3.68737	3.57409	3.4843	3.76154	3.65391
Craniata	Aamdc	41.7711	37.4746	36.6185	41.4431	34.2989	44.1315	49.7866	48.3541	40.632	34.5045	35.3468	36.9186	42.9715	36.9485	39.6661	26.5424	27.1125	27.6297	40.085	38.6039	38.7311	26.5424	27.1125	27.6297	53.5091	50.4454	49.3536	36.2478	37.225	36.4082
Craniata	Aamp	116.939	106.833	105.322	159.621	150.165	150.331	120.773	128.272	125.013	132.668	133.973	137.733	119.56	116.781	119.353	145.254	136.366	134.732	120.395	111.944	119.044	145.254	136.366	134.732	125.775	110.283	117.834	127.865	132.067	140.476
Craniata	Aanat	0.0608225	0	0	0	0.0744328	0	0	0	0	0.0676157	0	0	0	0	0.0375575	0.0888687	0.187396	0	0	0	0	0.0888687	0.187396	0	0.112989	0.0707215	0	0.0667481	0	0.0786227
Craniata	Aar2	9.19557	9.897	9.00915	9.47961	8.73853	9.07245	8.34217	8.46613	7.43714	8.49483	8.24502	8.87991	8.21474	7.7007	7.82059	9.52483	9.25988	8.85693	8.82739	8.19275	9.51948	9.52483	9.25988	8.85693	7.85606	6.8743	6.11021	7.88521	8.54599	8.43197
Gnathostomata	Aard	0.183264	0.282788	0.510889	1.7276	1.19624	1.16191	1.53773	2.22445	1.20635	2.71673	3.30375	3.14551	2.97107	3.56612	3.35764	1.24966	1.39281	1.98222	3.67117	4.11405	3.46029	1.24966	1.39281	1.98222	1.92933	1.84697	2.2777	1.54207	1.56473	1.73741
Craniata	Aars	20.5257	18.0349	20.0919	41.3457	43.4379	42.4071	32.388	33.5357	34.4283	39.3734	41.6726	42.1872	35.4579	36.0817	34.1905	43.5055	42.4441	40.8395	36.2923	32.4048	35.7227	43.5055	42.4441	40.8395	38.5978	36.9406	38.3483	43.3084	44.5408	44.3393
Craniata	Aars2	3.35908	2.04242	2.45991	3.34576	3.48495	3.40981	2.97029	2.92122	2.94988	3.38857	3.4221	3.38564	3.24596	3.87983	3.3523	3.29943	3.64673	3.2947	3.34237	3.07893	4.02917	3.29943	3.64673	3.2947	3.07909	3.38896	2.304	3.29625	3.07727	2.70344
Craniata	Aarsd1	26.0591	23.2096	20.8791	25.3824	25.1512	23.5463	28.0462	32.853	28.1722	28.0781	24.6976	21.8856	30.219	31.6517	27.4849	21.1189	20.4827	21.321	26.8711	25.3781	24.3587	21.1189	20.4827	21.321	31.6811	29.0796	30.1951	25.0683	23.3859	27.1269
Craniata	Aasdh	4.63103	3.92874	4.09843	2.80904	3.06704	2.3776	4.87096	4.24759	5.0718	3.43273	2.24072	2.72998	5.20872	5.17071	5.23742	2.91488	3.23704	2.30197	4.94628	4.97082	5.11045	2.91488	3.23704	2.30197	4.32064	5.08248	5.08711	3.27866	3.59496	3.4731
Craniata	Aasdhppt	9.18379	10.264	10.6065	25.3651	24.6637	20.932	13.4112	12.1033	12.5606	18.7009	18.7318	19.0665	10.743	11.1694	11.2952	18.9604	17.7231	21.0903	10.4163	11.2252	9.81797	18.9604	17.7231	21.0903	12.0656	11.0157	12.3381	16.2433	18.0477	18.2168
Craniata	Aass	5.14196	4.53834	4.75954	8.7446	8.64399	9.49136	9.56915	8.85353	10.2174	11.3454	10.1713	9.8449	7.18154	7.52616	7.85895	8.87332	6.75707	9.35593	7.45205	7.04889	7.33717	8.87332	6.75707	9.35593	9.9622	10.0981	10.4232	9.50886	9.892	11.3038
Craniata	Aatf	16.5598	13.6552	13.0269	13.741	14.3159	12.1557	14.2881	13.9225	12.1123	12.6155	12.4782	10.6275	13.7554	13.7589	14.7725	10.5945	11.6628	12.0287	14.4113	14.5904	14.3671	10.5945	11.6628	12.0287	15.627	15.0288	14.1565	11.9727	12.1197	13.1397
Gnathostomata	Aatk	0.848887	1.08501	1.42378	0.488103	0.413082	0.409077	1.23131	0.9001	0.793535	0.765937	0.86196	0.836829	0.96973	1.0705	1.04221	0.626784	0.918693	0.784353	1.31211	1.23866	1.2995	0.626784	0.918693	0.784353	0.587837	0.703237	0.713704	0.617433	0.702514	0.527693
Tetrapoda	AB124611	0.967049	1.61304	2.00165	1.46594	0.775525	1.37032	1.24809	1.74774	1.42986	0.845262	0.74602	1.02597	0.976623	0.560618	0.821647	0.706076	0.741768	0.599808	0.551389	0.609525	1.07952	0.706076	0.741768	0.599808	1.05931	0.515722	0.524961	1.04301	0.811532	0.737129
Craniata	Abat	4.41735	5.1783	5.46346	6.07091	6.6875	7.56243	11.34	10.9267	11.2286	8.21487	8.4839	9.21646	11.5501	11.9511	11.8953	7.95414	8.64255	9.74904	12.9004	14.4435	14.3529	7.95414	8.64255	9.74904	15.026	17.6308	14.6235	9.72418	10.4929	10.5964
Gnathostomata	Abca1	15.2361	16.7923	19.08	16.3378	20.6919	19.858	33.2208	32.3442	33.6473	28.5959	31.3856	29.5579	30.3619	33.8013	32.2238	36.9566	35.008	31.1524	37.5827	35.9855	36.5912	36.9566	35.008	31.1524	27.2344	30.6781	28.5039	32.5301	33.5043	32.8814
Teleostomi	Abca12	0	0	0	0	0	0	0	0	0	0	0	0	0	0.00637093	0	0	0	0	0	0	0	0	0	0	0	0	0.00892831	0	0	0
Gnathostomata	Abca13	0.00442828	0	0	0	0.0162592	0	0	0	0.00416483	0	0	0.00506747	0	0	0	0.00647107	0.00272919	0	0	0	0.00660148	0.00647107	0.00272919	0	0	0	0	0.00486059	0	0
Others	Abca14	0	0	0	0.0173663	0.0165343	0.0302301	0	0	0	0.0300421	0.0324722	0.0154594	0	0.0299523	0	0.0394828	0.0582813	0.0112409	0.0106833	0.00999926	0.0100696	0.0394828	0.0582813	0.0112409	0.0878494	0.204241	0.0279841	0	0.0173042	0.0873299
Others	Abca15	0	0.0315678	0.0126735	0	0	0.0152593	0	0	0.0384805	0.0151644	0.0327822	0	0	0.0201588	0	0	0.0336215	0	0	0	0	0	0.0336215	0	0.0380091	0.0634433	0.0141256	0.0299397	0	0
Others	Abca16	0	0.0122323	0	0	0	0	0.0173527	0	0.0447367	0.0881511	0.0190551	0.0362886	0.00976145	0.0117174	0	0.0115843	0.0195434	0.0131925	0.0376166	0.0117352	0.0236368	0.0115843	0.0195434	0.0131925	0.0441888	0.0184386	0.0492669	0.0522114	0	0.0819992
Others	Abca17	0	0.021605	0	0	0.0342723	0.0156652	0.0459714	0	0	0.0467034	0.0168271	0.0160221	0.00862038	0.020695	0.00864739	0.01023	0.0258869	0.0699003	0.0332164	0.0103632	0.0104362	0.01023	0.0258869	0.0699003	0.0390202	0.0976964	0.0725068	0.0461041	0.017934	0.0724069
Craniata	Abca2	32.1662	25.7176	26.8192	61.0445	70.3413	85.5418	155.782	160.298	165.428	100.818	103.598	92.4861	196.244	198.414	196.699	62.6638	62.3052	64.0023	187.16	172.487	201.587	62.6638	62.3052	64.0023	197.295	185.039	211.025	99.9837	95.5588	105.354
Craniata	Abca3	32.0606	28.8019	31.5824	26.0497	29.3372	30.5816	39.6935	38.9303	43.1191	32.9869	34.9973	33.8261	32.9501	35.6366	33.7804	28.6567	29.1995	24.4863	33.8499	31.2996	34.3029	28.6567	29.1995	24.4863	21.0737	22.2628	23.271	24.2337	24.9286	22.9229
Gnathostomata	Abca4	2.04675	1.93942	2.04965	0.280986	0.304005	0.366841	0.282727	0.306999	0.626077	0.375608	0.417931	0.295613	0.293628	0.301059	0.349775	0.0435568	0.0306168	0.0496031	0.0314284	0.0588324	0.096275	0.0435568	0.0306168	0.0496031	0.0461496	0.034664	0.0308715	0.0327167	0.0127265	0.0256909
Gnathostomata	Abca5	5.63213	5.73133	5.81423	6.80492	8.63499	7.15587	6.5345	6.59826	6.74979	8.48158	10.002	9.19585	5.57812	6.93307	6.30308	10.6777	9.41315	10.5208	7.03423	7.3033	6.53962	10.6777	9.41315	10.5208	8.92435	7.79122	8.03534	9.09667	9.48179	9.71625
Eutheria	Abca6	0.281734	0.755716	0.529518	0.410065	0.221134	0.264353	0.50197	0.584297	0.692779	0.375941	0.450994	0.992155	0.470662	0.828305	0.771061	0.548361	0.947021	1.02982	0.94521	1.09842	0.68377	0.548361	0.947021	1.02982	0.529358	0.695719	0.590189	0.432843	0.427255	0.478212
Gnathostomata	Abca7	1.52237	1.36893	1.4859	0.549102	0.777454	0.575993	0.647284	0.592251	0.762271	0.888965	0.868769	1.00264	0.788948	0.85799	0.581726	1.58446	1.49176	1.42169	0.76217	0.648534	0.946977	1.58446	1.49176	1.42169	0.681675	0.726032	0.601205	1.29831	1.26257	0.906224
Others	Abca8a	1.91374	4.89843	6.21214	1.46275	1.50345	0.969311	2.78794	2.41151	1.55662	1.95532	1.6939	1.70165	1.20214	1.71057	1.25382	1.19041	1.53804	1.77527	1.72811	1.80888	1.91799	1.19041	1.53804	1.77527	1.41743	1.62406	1.05801	1.34832	0.910947	1.25382
Others	Abca8b	0.304581	0.533255	0.228601	0.542122	0.501812	0.484951	0.589771	0.452458	0.462735	0.599163	0.718024	0.710488	0.382264	0.588717	0.506458	0.659062	0.902465	0.848023	0.518777	0.476891	0.654881	0.659062	0.902465	0.848023	0.750892	0.490445	0.558118	0.810064	0.810276	0.484653
Amniota	Abca9	0.646287	1.54932	1.7695	0.786282	0.974609	0.852213	1.66728	1.10799	1.10711	1.38586	1.06799	1.47913	0.568441	0.776154	0.755544	0.961277	0.960201	1.13313	0.666229	0.914005	0.688176	0.961277	0.960201	1.13313	0.911288	0.818702	0.932333	1.10206	0.82782	1.16381
Craniata	Abcb10	6.03859	6.52782	6.46728	18.0028	18.7061	18.7609	15.2715	17.2239	17.5027	16.2353	17.2822	17.5876	18.7782	17.4096	18.3419	14.4949	13.9505	15.3857	18.8987	19.9107	19.5677	14.4949	13.9505	15.3857	16.7813	17.219	18.7097	14.6977	16.9113	15.0847
Craniata	Abcb11	0.65636	0.805641	0.485161	0	0	0	0	0.0164615	0	0	0.0179279	0	0.00918429	0	0	0	0	0	0.0117964	0.0110411	0.0111188	0	0	0	0	0	0	0	0	0.0192859
Others	Abcb1a	2.78561	2.21706	3.4468	1.56426	1.79436	1.85358	3.6745	3.60787	3.08862	3.06465	2.643	3.0031	3.31275	3.83562	3.6491	3.60995	3.65036	3.57431	3.19991	3.07098	3.60621	3.60995	3.65036	3.57431	3.07803	3.51229	2.6725	3.12188	3.43656	3.2602
Tetrapoda	Abcb1b	0.388739	0.73025	0.612524	0.260721	0.413717	0.302564	0.536443	0.466281	0.286121	0.357058	0.507819	0.38682	0.385023	0.412199	0.292281	0.25933	0.239576	0.295328	0.334141	0.375295	0.352742	0.25933	0.239576	0.295328	0.314019	0.412767	0.192558	0.204065	0.432976	0.218513
Mammalia	Abcb4	0.0361512	0.0557836	0.201559	0.0232358	0.0442452	0.0404473	0.237394	0.0398933	0.0509988	0.100489	0.0217236	0.0413686	0.0333863	0.120225	0.100473	0.0792403	0.0891182	0.04512	0.0714697	0.160544	0.0538916	0.0792403	0.0891182	0.04512	0.0167914	0.0420414	0.0374422	0.0198398	0.0694571	0.023369
Gnathostomata	Abcb5	0	0.0441038	0.0177064	3.28224	4.12779	3.68819	3.37841	2.75454	3.51239	3.58048	4.16784	4.09927	4.45798	4.4358	4.54255	5.49921	5.8833	4.15391	3.58622	3.72326	3.69268	5.49921	5.8833	4.15391	1.11516	1.55115	1.59854	2.36333	2.75792	1.42881
Craniata	Abcb6	6.20345	5.71571	5.95507	5.99729	5.14524	5.59267	8.66908	10.2683	9.88417	6.66936	7.88674	6.18934	9.40621	8.97945	9.21403	4.68227	5.24483	4.60705	7.66241	8.31006	8.25403	4.68227	5.24483	4.60705	9.00122	9.83746	8.6817	6.66819	6.0413	5.96533
Craniata	Abcb7	5.00138	4.6849	4.79968	8.82595	8.92733	8.72483	10.6166	9.74536	10.3435	9.37094	9.29623	8.50555	7.60121	8.63072	7.94403	9.32427	8.02028	9.6752	7.94	7.41298	7.07076	9.32427	8.02028	9.6752	8.20382	7.85276	7.98528	8.46252	9.47211	9.56067
Gnathostomata	Abcb8	14.0371	10.6723	11.3332	13.2129	15.1772	13.5884	12.2288	13.0071	13.0811	15.3231	12.1071	13.81	15.2224	14.115	15.1595	14.7955	13.8664	14.8921	11.9697	11.0896	13.6453	14.7955	13.8664	14.8921	12.3272	12.756	11.0958	13.6952	12.6412	13.4207
Craniata	Abcb9	2.88342	2.15567	2.24321	41.8642	39.7765	34.6366	2.42186	2.34324	2.79583	30.7674	29.254	30.0539	1.94039	2.57691	2.07071	53.1581	42.1796	38.2565	2.17411	2.16723	2.66566	53.1581	42.1796	38.2565	2.30481	2.1055	2.06038	28.7043	29.689	31.2673
Craniata	Abcc1	10.233	9.90181	9.72451	8.96312	10.5364	10.1238	12.2018	12.0469	13.345	11.7037	12.577	10.7457	13.1343	13.7986	13.99	17.398	17.1662	15.19	17.3914	16.9648	17.5757	17.398	17.1662	15.19	14.0209	15.2234	15.025	14.5424	15.4691	13.7823
Craniata	Abcc10	2.84238	1.71726	1.87264	2.01057	2.24555	1.95184	1.71403	1.62495	2.26302	1.82265	1.7532	1.42839	3.67928	3.91395	3.60591	3.80907	3.48767	2.83216	2.96436	3.21693	4.16997	3.80907	3.48767	2.83216	2.62649	2.86827	2.75842	2.27312	2.77811	2.37208
Gnathostomata	Abcc12	0	0	0	0.146193	0.0795366	0.0363547	0	0	0.0305592	0.0361284	0	0.0557742	0.0500137	0.0120068	0.0200681	0.0356113	0.0600759	0.108146	0.0128477	0	0	0.0356113	0.0600759	0.108146	0.0452774	0.0188938	0.117788	0.0356648	0.145669	0.042009
Gnathostomata	Abcc2	0	0	0	0.0867479	0.148665	0.181206	0.044314	0	0	0.0750327	0.178425	0.061778	0.0581673	0.0398979	0.0333426	0.128195	0.108132	0.134761	0.0960569	0.0399585	0.0502996	0.128195	0.108132	0.134761	0.0877647	0.0941743	0.0698928	0.0888839	0.0172875	0.122144
Gnathostomata	Abcc3	60.2204	49.0501	50.7144	11.999	12.3523	14.474	39.6663	36.776	41.589	17.8219	17.4932	16.5061	32.9729	36.0222	35.175	11.7645	11.6131	11.2253	38.8102	33.2054	37.4505	11.7645	11.6131	11.2253	32.3407	30.3435	33.6553	16.2165	15.2999	16.8006
Craniata	Abcc4	3.57816	3.49574	3.59707	20.6052	21.8485	19.7079	1.82083	2.56443	2.02525	18.8789	20.5044	18.022	2.11364	2.42977	2.25194	27.1348	23.2779	23.7861	2.14087	2.65359	2.35218	27.1348	23.2779	23.7861	1.64411	2.22652	1.36756	19.7532	21.1967	18.9995
Craniata	Abcc5	7.0242	6.16828	6.61655	5.07642	6.07177	5.45109	7.11934	8.66027	9.26645	4.68824	6.18558	4.54871	11.5527	10.7558	12.4566	7.3341	6.85938	6.47119	10.9564	11.0713	12.3402	7.3341	6.85938	6.47119	7.70844	8.98538	9.89243	6.91815	6.19386	6.61216
Tetrapoda	Abcc6	0	0.0567835	0.0273563	0.0567655	0.0540459	0	0.01611	0.0162434	0.0692179	0.0163665	0	0	0.0181253	0.0326351	0.0272731	0.0215096	0.0544298	0.0489909	0.0232804	0.0435795	0.0548578	0.0215096	0.0544298	0.0489909	0.027348	0.0171181	0	0.0161564	0.0754162	0.0380608
Gnathostomata	Abcc8	0.058953	0.0454842	0.0136954	0.208403	0.108228	0.115428	0.0483909	0.130111	0.0970274	0.147484	0.0531382	0.151788	0.0816667	0.130705	0.054615	0.323052	0.208911	0.171685	0.163168	0.0981776	0.131825	0.323052	0.208911	0.171685	0.0821476	0.102838	0.0457938	0.113238	0.169901	0.133381
Gnathostomata	Abcc9	0.835618	0.973134	1.33559	0.741561	0.885529	0.470396	2.21645	1.49977	1.82498	1.57636	1.51585	2.12587	2.11297	2.20419	2.41549	1.00729	1.3739	1.20425	2.42819	2.83689	3.19584	1.00729	1.3739	1.20425	2.2254	2.52766	2.1165	1.74931	1.22437	1.37268
Teleostomi	Abcd1	3.89534	3.95089	3.74173	3.06632	3.40152	2.64433	3.25732	3.50162	3.93098	3.06583	3.15607	4.33229	2.86984	3.57417	3.18969	4.55692	4.30225	3.78741	2.97654	3.14227	3.49064	4.55692	4.30225	3.78741	2.96806	2.92669	3.60381	3.74709	3.75603	2.85754
Gnathostomata	Abcd2	0.498362	0.303554	0.353418	0.252882	0.321022	0.2201	0.344484	0.246031	0.246685	0.277059	0.236424	0.180092	0.145342	0.155077	0.137697	0.0862401	0.25056	0.163686	0.124453	0.184434	0.12708	0.0862401	0.25056	0.163686	0.134015	0.137266	0.095082	0.11516	0.134388	0.0508666
Craniata	Abcd3	28.5764	28.1297	28.4468	56.1853	58.2104	55.2962	35.4935	38.8319	38.9637	49.8631	53.8709	50.9676	34.19	36.0715	35.7982	59.9169	57.8401	61.0738	35.8274	38.3791	33.949	59.9169	57.8401	61.0738	40.1142	41.916	38.7368	56.0252	57.9464	57.8377
Craniata	Abcd4	3.31215	3.46144	3.55344	2.78686	1.76889	2.12239	2.04317	1.9936	1.84062	1.94175	2.5693	1.75723	2.39141	2.80373	2.95679	2.39795	2.72775	2.05437	2.42868	2.7857	2.28917	2.39795	2.72775	2.05437	2.32158	2.69622	1.80877	1.61939	2.6225	2.41351
Craniata	Abce1	17.4871	18.8468	18.0874	23.4762	24.4633	25.2049	21.2182	21.0088	19.254	23.6037	24.2318	22.8062	18.4414	19.07	19.6367	22.7064	20.3235	23.8258	17.3547	18.9841	18.4387	22.7064	20.3235	23.8258	18.8742	18.6905	21.1436	22.8114	24.9811	25.24
Craniata	Abcf1	27.5705	24.8443	24.0971	29.855	31.2729	28.4291	23.5731	23.6632	22.9586	28.7272	30.823	26.9025	23.0274	20.7261	22.5715	31.977	30.3967	28.2158	23.3609	20.9685	23.7005	31.977	30.3967	28.2158	24.5969	22.6729	23.7098	28.8538	30.2036	30.2408
Tetrapoda	Abcf2	17.8088	17.5658	16.5466	30.9781	30.43	30.1308	20.7856	21.9643	22.994	29.3527	30.0962	27.8456	22.3231	20.8608	21.1391	29.4945	26.3343	25.9759	19.4994	19.8472	19.9835	29.4945	26.3343	25.9759	22.7115	23.7293	23.9456	25.7686	28.2513	28.9766
Craniata	Abcf3	22.4811	22.9457	20.9747	30.3279	31.9012	30.2035	25.2003	26.1348	25.1109	29.6874	29.3084	28.7107	25.0564	24.3258	24.2662	26.9338	26.1995	26.0292	24.0384	23.8255	23.9089	26.9338	26.1995	26.0292	27.1427	26.1703	25.8919	28.933	30.1896	30.267
Tetrapoda	Abcg1	4.62473	5.41471	5.86128	7.0026	6.43827	5.29985	4.06561	3.74164	3.49367	6.80538	6.33713	6.69016	3.53043	3.97062	3.57229	9.55419	8.3893	7.44725	3.61778	3.64449	3.42855	9.55419	8.3893	7.44725	2.81396	2.44995	2.32394	6.62227	7.6801	7.25231
Craniata	Abcg2	4.89344	5.16764	6.4229	19.0678	16.1704	14.5771	5.55646	5.43363	6.24146	12.7178	14.188	14.3139	4.83921	5.98946	5.53436	17.0943	16.36	18.1694	5.87697	5.99855	5.94971	17.0943	16.36	18.1694	4.80142	6.08188	5.35328	11.984	14.4155	13.6412
Others	Abcg3	0.271919	0.267011	0.252678	0.158885	0.060509	0.0276575	0.135274	0.0272785	0.023248	0.302336	0.148544	0.0565745	0.121755	0.0913421	0.0916024	0.0180612	0.0914059	0.143978	0.19548	0.0548884	0.165826	0.0180612	0.0914059	0.143978	0.137781	0.0574947	0.102411	0.10853	0.0949869	0.127835
Craniata	Abcg4	0.143121	0.220845	0.303987	0.0262828	0.325307	0.183005	0.22377	0.225622	0.365345	0.0681994	0.245723	0.280759	0.289526	0.392861	0.290433	0.209139	0.378015	0.238171	0.485049	0.302659	0.502906	0.209139	0.378015	0.238171	0.322886	0.190217	0.190585	0.224414	0.209506	0.105733
Gnathostomata	Abcg5	0.135869	0.471724	0.410331	0.30565	0.207862	0.266028	0.260229	0.112448	0.159721	0.151066	0.204113	0.31095	0.104563	0.326324	0.230759	0.297808	0.313993	0.621772	0.537208	0.653639	0.455716	0.297808	0.313993	0.621772	0.189321	0.39501	0.0351804	0.149128	0.217529	0.307396
Gnathostomata	Abcg8	0	0.0190905	0.0459884	0	0.0605713	0	0.0541648	0.103111	0.116361	0.0550265	0.121513	0.0283153	0.0609413	0.146313	0.0611322	0.111435	0.0791411	0.185922	0.293535	0.256409	0.110668	0.111435	0.0791411	0.185922	0.137988	0.0253355	0.102517	0.0814816	0.031694	0.159962
Tetrapoda	Abhd1	1.88055	0.875588	1.29704	1.45911	1.46639	1.69331	0.79676	1.27215	1.08395	1.74911	1.5916	1.29886	1.30712	1.07582	1.46103	8.24781	9.27098	7.77242	5.03691	4.26465	3.66257	8.24781	9.27098	7.77242	1.27986	1.3466	0.914195	1.13167	1.8575	1.38594
Craniata	Abhd10	7.09488	7.35349	7.28199	7.80008	9.28037	8.64137	7.03133	6.85817	7.68644	9.64051	9.5678	10.0611	6.35663	8.99164	7.95938	6.94014	8.96602	6.77289	7.46192	8.94777	6.43082	6.94014	8.96602	6.77289	8.36604	7.54735	7.9379	7.30012	9.19455	10.2142
Craniata	Abhd11	44.5024	35.4365	32.5583	38.4356	41.1266	39.0677	47.6856	43.0861	47.1325	33.0776	35.4898	38.7767	53.0012	50.1214	50.1136	33.7351	31.2429	31.1853	45.0817	41.79	40.951	33.7351	31.2429	31.1853	49.152	41.2859	42.3092	40.9911	32.7107	39.4416
Others	Abhd11os	2.34921	1.99374	2.18299	3.62384	4.02526	2.89123	3.85665	4.665	2.8706	3.13356	2.82333	3.49376	2.74732	3.29685	2.90098	2.74552	3.03869	1.17249	4.45731	2.7805	3.67612	2.74552	3.03869	1.17249	1.74537	3.00434	1.94649	1.80445	2.70663	1.21453
Craniata	Abhd12	191.894	171.983	168.917	193.496	180.876	199.521	205.764	200.809	179.267	176.752	182.095	172.607	143.074	141.426	142.665	141.042	139.496	147.683	137.754	139.733	138.031	141.042	139.496	147.683	159.17	159.455	164.486	157.288	149.051	156.654
Tetrapoda	Abhd12b	0.0797343	0.123035	0.148185	0	0	0	0	0	0	0	0	0	0	0	0	0	0	0	0	0	0	0	0	0	0.0740639	0.0927183	0	0	0	0
Craniata	Abhd13	9.39832	10.6307	9.25878	12.1856	12.1155	12.4463	11.7339	11.2793	9.58542	12.2402	11.4866	12.6283	9.75689	10.1489	10.2843	12.7509	11.9406	12.6248	10.6636	10.6981	9.49694	12.7509	11.9406	12.6248	10.3095	10.4089	10.1473	11.2738	12.6532	11.5472
Gnathostomata	Abhd14a	8.79536	9.68787	9.08146	7.957	4.9165	9.0418	7.55731	10.0134	8.07334	6.19078	5.28309	4.87458	8.30503	7.05737	7.11517	6.67014	6.86755	6.41184	6.72718	7.42618	6.34413	6.67014	6.86755	6.41184	9.19781	10.8595	10.0635	10.207	9.87523	9.90177
Craniata	Abhd14b	70.1717	65.9775	69.4991	78.1158	74.5752	75.8034	55.1319	56.9208	51.8185	67.8685	58.5577	62.298	47.2979	45.7584	47.7177	73.6873	64.3207	69.0455	43.5296	43.9556	46.2757	73.6873	64.3207	69.0455	59.9728	61.5846	60.261	92.1067	88.4633	83.8209
Gnathostomata	Abhd15	0.229756	0.301349	0.405649	0.265812	0.196838	0.179942	0.326894	0.557782	0.237685	0.408733	0.331351	0.341787	0.169746	0.152815	0.170278	0.369309	0.424783	0.324989	0.236193	0.136042	0.205501	0.369309	0.424783	0.324989	0.149403	0.106876	0.0713884	0.353052	0.323711	0.475261
Craniata	Abhd16a	53.4188	51.2235	51.1692	63.9187	66.2637	67.586	55.7388	62.315	57.2994	60.6435	56.6695	61.0806	61.8441	54.7022	57.424	61.8591	57.176	59.6518	58.789	55.9148	57.8968	61.8591	57.176	59.6518	63.9121	58.7578	60.8591	63.7447	66.0006	66.8277
Amniota	Abhd16b	0	0.103012	0.0827123	0	0	0	0.194835	0	0.0418532	0	0	0	0.0822	0.0657769	0.0549717	0.0975484	0.0822786	0	0.035193	0	0.0995144	0.0975484	0.0822786	0	0.330736	0	0.0921892	0.146542	0.114003	0.0575366
Tetrapoda	Abhd17a	39.9881	34.4643	34.4459	98.4179	94.8488	95.3348	37.1339	47.7112	44.1306	84.8773	77.913	85.5266	50.492	43.9988	47.3166	99.9201	84.4137	88.2185	54.3125	52.789	55.1748	99.9201	84.4137	88.2185	44.2573	43.2987	48.7182	84.0904	72.9419	74.6959
Gnathostomata	Abhd17b	6.74504	8.76841	8.55737	7.56204	7.61439	6.2716	7.44953	6.55946	6.83573	6.23246	5.92243	7.36593	7.12977	6.39579	6.65754	6.36828	5.78909	7.27792	7.50143	7.52247	7.82809	6.36828	5.78909	7.27792	6.78074	7.16338	7.01782	5.47639	5.20719	5.97272
Gnathostomata	Abhd17c	29.8457	28.5184	28.7883	23.4705	24.3239	25.5445	27.8854	28.4192	26.6128	21.6001	20.7446	21.4829	26.5252	25.0797	27.0755	19.9218	19.0497	22.4584	26.2386	26.8737	26.9098	19.9218	19.0497	22.4584	26.4791	28.0302	28.8104	23.6251	23.2531	20.8929
Craniata	Abhd2	73.8686	84.2482	75.5783	225.23	311.509	305.939	413.419	358.634	343.865	418.353	446.718	399.479	230.985	279.577	261.018	482.158	469.355	407.012	301.272	283.397	303.633	482.158	469.355	407.012	334.505	305.515	311.959	400.239	411.089	413.532
Gnathostomata	Abhd3	7.02145	7.11618	5.90691	10.6816	10.7292	9.48281	7.4118	8.80248	6.87659	8.36103	8.78803	8.93784	6.67608	6.29404	7.08188	10.7153	10.267	8.98785	5.25662	5.8731	4.95467	10.7153	10.267	8.98785	6.09789	6.03937	7.7025	7.34173	8.03515	8.54027
Craniata	Abhd4	58.4228	57.5808	56.4778	59.5906	61.2904	58.5505	44.3178	47.3218	43.7544	49.7913	50.4578	50.5697	44.7087	42.0936	44.5631	59.2185	54.6732	56.1107	44.9171	44.6911	47.131	59.2185	54.6732	56.1107	50.412	52.9673	52.3878	54.2319	57.7586	54.1144
Gnathostomata	Abhd5	7.17652	7.64535	7.72866	11.4552	10.2375	10.6881	8.58257	9.59759	10.2579	10.3044	9.31031	10.2516	9.20257	8.60515	8.23341	10.018	9.10909	11.0923	9.67767	9.91974	8.94466	10.018	9.10909	11.0923	11.6556	10.6671	10.7308	10.9547	9.52682	10.6913
Craniata	Abhd6	7.01609	7.40589	8.8481	5.10418	6.18072	5.47765	6.24427	6.04057	4.74919	5.01479	4.12338	4.54358	4.93663	4.50111	5.38064	4.73178	4.70382	5.64522	4.90793	6.59073	5.37307	4.73178	4.70382	5.64522	4.65534	4.66231	4.7912	4.31577	3.94997	5.18315
Craniata	Abhd8	13.271	14.7224	14.6306	16.9587	15.1371	15.6389	8.93816	10.355	10.9665	16.4142	13.9675	13.8381	10.1285	10.8227	9.33577	12.5647	13.2112	11.0094	10.0596	7.93319	9.36472	12.5647	13.2112	11.0094	9.92068	8.21872	8.17379	12.5836	11.0635	12.3855
Gnathostomata	Abi1	24.2114	29.3262	27.8489	26.2311	29.4229	27.968	27.2472	25.4047	25.1204	26.7867	27.1531	27.4367	23.8859	24.7574	23.2971	24.3839	24.4942	26.9738	23.9291	26.1288	23.4458	24.3839	24.4942	26.9738	26.1023	24.8746	25.4698	27.0209	25.9271	26.8448
Gnathostomata	Abi2	4.95111	5.41	5.69843	8.35146	9.79693	8.57637	5.98263	5.8242	5.27101	7.65676	8.89531	8.71426	5.12089	5.4886	5.31634	11.1279	9.36317	10.4142	5.22984	5.74806	5.45131	11.1279	9.36317	10.4142	5.12472	5.904	5.75265	8.46884	9.52878	9.32544
Tetrapoda	Abi3	2.43043	1.93728	1.75452	5.34476	5.2609	4.51718	2.22099	2.59349	2.34246	4.51139	4.75593	4.22941	2.46091	2.15261	2.33234	1.92214	1.49671	1.58786	0.95309	0.668831	1.16791	1.92214	1.49671	1.58786	2.22011	1.79662	1.66437	2.53507	1.98086	1.27216
Gnathostomata	Abi3bp	1.78713	3.39098	3.9573	1.41748	1.37284	1.78668	2.21462	1.71129	1.82378	1.79889	1.50805	1.88848	1.82079	2.06558	2.05479	1.83757	1.69941	2.80808	2.4957	3.10182	2.58629	1.83757	1.69941	2.80808	1.97857	2.11707	1.35872	1.80244	1.3888	1.62243
Craniata	Abl1	18.3732	18.6045	19.4502	11.1748	11.8986	12.7177	13.7827	14.7373	15.0009	13.0476	12.8863	14.5939	17.4068	17.6159	17.2005	14.2561	16.3927	12.9357	19.9751	18.4594	20.6666	14.2561	16.3927	12.9357	14.7285	14.9839	15.3195	13.5685	14.3538	14.0986
Gnathostomata	Abl2	4.50979	4.04515	4.02612	4.43152	5.15065	4.85263	3.93882	3.3938	3.9447	5.87696	6.20108	6.04072	3.41802	3.78779	3.7781	8.18504	7.50967	6.79069	4.38993	4.44624	4.27232	8.18504	7.50967	6.79069	4.1058	4.15202	4.10837	6.72075	6.64556	7.0683
Gnathostomata	Ablim1	13.0826	12.7295	12.9233	14.1241	15.3254	14.6787	12.9724	12.9123	11.8717	15.248	15.7512	16.8875	11.8432	12.3195	12.2186	13.6796	13.7186	13.4468	10.8123	11.2297	11.2163	13.6796	13.7186	13.4468	14.4749	15.2504	14.4356	19.6885	22.1944	21.0086
Gnathostomata	Ablim2	0.669231	0.595482	0.66178	3.88103	3.99964	4.60261	0.61459	0.623846	0.921643	3.26538	3.8883	4.07363	0.630063	0.654795	0.831208	5.73443	4.72261	3.39577	0.906847	1.03256	1.10754	5.73443	4.72261	3.39577	0.886136	0.774076	0.966279	6.24101	6.39988	5.735
Gnathostomata	Ablim3	0.785024	0.610969	1.0889	0.2691	0.213508	0.195179	0.324573	0.30801	0.557563	0.349137	0.293518	0.379291	0.464651	0.296524	0.312449	0.203935	0.274737	0.311463	0.248315	0.284061	0.403088	0.203935	0.274737	0.311463	0.275494	0.263736	0.252951	0.0574408	0.0446871	0.31575
Amniota	Abo	1.36235	1.44477	1.91934	0.370333	0.484123	1.03256	2.7439	2.03675	2.89298	0.977225	1.03945	1.10708	1.81276	1.55883	1.39287	0.315722	0.487476	0.548476	2.08508	1.23596	1.86704	0.315722	0.487476	0.548476	2.24609	1.48205	1.59306	0.790496	0.56286	0.310367
Craniata	Abr	31.0672	28.101	28.0026	15.9449	16.1658	17.1678	21.3965	20.2141	19.1434	15.106	17.0216	15.9793	20.2197	20.3357	19.948	16.8524	16.8572	16.1163	20.7344	19.985	21.6002	16.8524	16.8572	16.1163	27.6842	28.5048	28.6955	26.957	30.4237	29.3109
Gnathostomata	Abra	0	0	0	0	0	0	0	0	0	0	0	0	0	0.0331625	0.0277149	0.0327871	0.0276547	0	0	0	0.0334479	0.0327871	0.0276547	0	0	0	0	0	0	0
Craniata	Abracl	61.9467	58.1877	63.3412	166.071	139.654	155.235	180.836	192.982	168.455	122.631	122.882	139.121	198.966	165.892	184.017	104.894	92.0847	135.836	279.863	296.502	248.169	104.894	92.0847	135.836	287.8	277.948	292.651	148.985	155.408	159.411
Craniata	Abt1	4.26228	3.98681	3.85365	3.99825	3.64556	3.47993	3.26	3.25068	3.29663	3.22041	3.75781	3.55921	3.21186	2.94321	3.24225	3.84765	3.01221	3.30002	3.40961	2.88677	2.67404	3.84765	3.01221	3.30002	3.14924	3.34916	2.79528	3.19715	2.95104	3.40417
Craniata	Abtb1	18.649	15.0964	14.1504	13.2468	14.4503	13.49	10.7303	11.5554	15.3015	12.014	11.8331	12.5556	13.0226	13.1339	13.3468	13.7472	14.6034	12.4272	11.6128	9.51026	12.0652	13.7472	14.6034	12.4272	12.3242	8.97556	9.20378	13.0962	11.3816	11.6503
Craniata	Abtb2	0.980352	0.905167	0.985655	0.351209	0.334383	0.215774	0.351786	0.301494	0.226721	0.553949	0.289723	0.239081	0.385898	0.285054	0.406958	0.786739	0.831989	0.681991	0.228763	0.309277	0.383329	0.786739	0.831989	0.681991	0.223944	0.224279	0.266324	0.617401	0.535218	0.374002
Others	Acaa1a	48.0509	42.9045	41.7662	45.9215	42.8404	46.9655	37.817	43.0439	43.5797	44.8206	43.3114	40.826	44.3189	42.3244	42.2349	39.6429	37.7071	39.5307	40.665	40.4573	43.1581	39.6429	37.7071	39.5307	59.1381	59.5928	56.6634	56.9364	49.6719	48.7424
Craniata	Acaa1b	1.00214	0.773184	1.15295	0.736133	0.64246	0.480528	0.574511	0.895198	0.897539	1.16727	0.630872	0.655273	0.940151	1.26952	1.20834	1.29002	1.1469	0.714696	1.01886	0.882952	1.03148	1.29002	1.1469	0.714696	0.354633	0.166483	0.543677	0.261884	0.183359	0.49355
Craniata	Acaa2	86.5106	78.3139	79.3869	123.895	111.887	122.377	118.293	119.862	111.988	104.04	102.479	103.25	139.393	119.207	125.441	82.7498	83.5222	96.4355	127.562	120.546	126.104	82.7498	83.5222	96.4355	105.01	97.4028	92.0579	89.0305	90.4207	96.1517
Craniata	Acaca	4.05135	3.60287	3.60998	7.34818	8.29639	7.74391	6.48181	6.53556	6.61394	10.7459	10.2049	9.80751	7.23415	7.2715	7.25191	14.5515	13.4225	11.8612	8.18819	8.33295	8.16698	14.5515	13.4225	11.8612	7.58609	7.91092	7.77621	11.4086	12.8668	12.577
Gnathostomata	Acacb	0.718408	0.684692	1.06027	0.684476	0.858567	0.813238	1.00827	1.16586	1.35927	0.82698	1.02592	0.928489	1.11359	1.24302	1.12752	0.728689	0.854261	0.639963	0.802045	0.857045	0.837872	0.728689	0.854261	0.639963	0.549606	0.501283	0.350148	0.38963	0.541297	0.513574
Craniata	Acad10	5.54894	5.5766	4.81382	6.29077	5.81396	5.544	4.1458	4.29309	4.79495	5.2818	4.60173	5.50624	4.26099	4.55477	4.74224	6.68728	6.9404	6.16742	5.74814	5.44067	5.50954	6.68728	6.9404	6.16742	4.64114	5.40531	4.66555	6.00063	6.03211	5.63854
Craniata	Acad11	13.7076	15.0912	13.6062	25.0582	25.4646	25.9925	19.5566	21.1918	19.8814	23.3316	24.7111	24.1653	21.7151	21.1814	20.6837	22.2092	22.7513	22.2	20.0606	20.4065	20.8655	22.2092	22.7513	22.2	20.8577	21.039	21.9641	23.1055	22.6878	24.6551
Others	Acad12	5.92786	4.74753	5.02942	4.92824	5.28358	5.22655	4.51322	4.69271	5.05973	4.15513	4.41392	3.83401	4.18513	4.33309	4.23803	6.73195	5.38044	5.73643	4.20355	4.50657	4.77852	6.73195	5.38044	5.73643	5.20735	5.20765	4.3711	4.98583	5.61185	4.7898
Craniata	Acad8	16.4103	16.1713	16.7398	35.936	32.7016	35.1614	30.2216	28.7593	29.5554	26.8134	28.0978	30.9965	29.1767	25.9263	27.2866	31.262	29.5294	34.4419	29.5724	28.243	27.5797	31.262	29.5294	34.4419	31.2948	30.3079	28.763	29.9908	28.3621	27.9137
Craniata	Acad9	9.84735	8.93658	8.48444	19.8124	19.9483	19.3124	13.1518	14.3223	13.5014	16.9269	18.4776	18.9536	14.7853	15.0987	13.7015	18.0009	18.8342	18.2394	14.1571	14.6468	13.1611	18.0009	18.8342	18.2394	14.703	13.3166	14.5561	16.7097	17.8806	17.0968
Gnathostomata	Acadl	25.4205	24.5005	24.5533	32.4714	33.2222	29.4732	23.2139	22.4763	20.9272	25.2322	25.6358	26.7026	20.1679	19.3781	20.5282	28.0641	30.8615	30.8255	23.3357	23.3839	21.9355	28.0641	30.8615	30.8255	26.6308	26.7639	24.9995	29.7932	28.6555	30.2722
Craniata	Acadm	52.505	50.4697	51.9376	47.8023	50.9939	48.9749	51.5324	47.5553	42.1564	47.2459	45.1436	43.6719	39.8796	39.8856	42.5615	36.3538	35.024	35.8573	40.6859	43.3167	41.547	36.3538	35.024	35.8573	45.7669	48.4965	47.3633	40.6083	39.5296	40.6303
Craniata	Acads	18.0893	15.1546	17.0823	25.6812	26.711	27.7992	17.8686	20.239	18.9849	21.9322	22.0931	21.5638	19.7414	17.3997	16.9002	20.6064	21.4157	18.8224	17.3245	16.37	19.8643	20.6064	21.4157	18.8224	18.2852	16.4969	16.5183	19.4397	20.642	21.0528
Craniata	Acadsb	33.4902	36.449	36.6209	33.9545	36.0589	34.4575	34.7294	35.2868	29.4035	31.6449	33.1888	32.4411	26.9213	27.2167	28.7785	35.216	32.1453	35.957	30.2668	29.465	28.3624	35.216	32.1453	35.957	29.9532	29.527	30.3763	32.7532	34.2597	33.2571
Craniata	Acadvl	30.1741	30.569	28.3338	38.6069	34.6002	36.9545	30.3235	30.2627	28.2441	35.9789	33.9761	35.2945	27.844	25.5548	27.9966	39.1984	39.9491	36.8673	27.8747	28.8547	27.6661	39.1984	39.9491	36.8673	29.1104	28.3259	29.1707	34.7822	36.5252	35.6829
Gnathostomata	Acan	0	0	0	0	0	0.0219002	0.0214229	0.0108002	0.0736372	0.0217641	0.0117623	0	0.0482059	0.0650976	0.048357	0	0.0180953	0.0244305	0.0541769	0.0217321	0.0729499	0	0.0180953	0.0244305	0.0636429	0.0227636	0.0101366	0.0107424	0	0.0126533
Teleostomi	Acap1	1.84228	1.16079	1.11275	68.2046	76.3235	56.5803	1.17617	0.440472	0.924033	54.8957	50.1123	54.1086	0.680542	0.635347	0.815416	76.1175	67.6852	58.249	0.315647	0.340881	0.297516	76.1175	67.6852	58.249	0.399321	0.285656	0.349814	54.6294	57.7718	54.6613
Gnathostomata	Acap2	7.77853	8.85183	9.55479	9.41264	10.0376	9.22583	9.49972	9.21006	9.61811	9.62628	11.087	10.6076	8.59164	9.614	9.09278	13.4319	13.6273	14.3612	11.5896	11.2512	10.7995	13.4319	13.6273	14.3612	10.0378	10.3142	9.83124	11.286	12.3438	11.4521
Gnathostomata	Acap3	2.75939	2.78604	2.9915	2.97785	2.73095	2.6871	2.1252	1.91724	2.61116	2.99234	3.31629	3.25509	2.89442	2.83233	3.05077	4.39315	4.01002	3.08966	2.27638	2.0928	2.8693	4.39315	4.01002	3.08966	1.78802	1.8422	1.85236	3.1222	2.74899	2.46641
Craniata	Acat1	24.4836	24.2383	23.6949	32.4381	31.7757	36.4583	34.9146	33.2302	33.3243	30.119	32.7415	29.1285	35.9926	32.5658	34.5919	23.4535	23.674	27.3889	34.0785	36.1447	32.4501	23.4535	23.674	27.3889	36.5054	35.533	36.2191	28.9329	28.1079	27.7431
Gnathostomata	Acat2	17.0347	14.9298	16.4195	94.6023	97.0195	97.427	73.3072	78.3232	77.3242	83.2776	82.2049	83.015	85.3732	78.0987	83.9334	76.204	67.7752	87.9322	83.5113	81.7561	78.6865	76.204	67.7752	87.9322	84.326	82.7579	93.3225	81.84	82.3442	83.6962
Others	Acat3	16.5136	15.3372	17.3451	22.0328	17.912	24.4742	33.577	34.8041	34.4084	22.8419	23.1384	21.0009	32.1628	37.2464	34.3419	13.8663	13.2151	18.1029	28.1282	28.1509	26.5708	13.8663	13.2151	18.1029	32.3885	27.8499	28.3299	19.6282	19.2961	20.8431
Craniata	Acbd3	22.5932	21.3968	21.3726	27.8593	32.2646	30.3816	27.4459	26.6569	26.2429	30.6924	31.4253	30.5589	23.0077	25.0849	24.0188	28.0391	28.9298	29.0625	25.6903	25.2498	24.3902	28.0391	28.9298	29.0625	26.6975	27.7934	27.3925	29.8049	29.7614	31.1752
Tetrapoda	Acbd4	29.0263	28.5914	28.6387	17.3357	17.9683	14.2943	14.1463	14.9226	14.0526	15.0357	15.3096	14.4913	15.0645	13.5824	14.5811	17.6044	15.6085	14.7642	10.3392	11.3635	13.2536	17.6044	15.6085	14.7642	15.8241	14.9008	14.4317	16.1138	16.5071	14.0057
Gnathostomata	Acbd5	18.1686	19.676	19.3552	25.4646	27.3254	23.3869	23.7605	23.4598	22.0738	26.1633	26.6633	24.9342	20.7799	21.0203	20.5516	26.0889	25.6805	29.1487	22.6075	23.6756	20.1556	26.0889	25.6805	29.1487	25.2	23.3851	24.9916	26.8091	28.2796	26.7401
Craniata	Acbd6	47.4929	41.9536	40.4926	49.6902	44.8875	50.4165	37.1878	41.02	40.5492	42.3442	48.8692	47.6876	39.84	38.6196	38.8371	37.4285	37.0175	37.105	39.7184	35.5746	35.2659	37.4285	37.0175	37.105	47.0377	43.4876	49.3753	44.9507	43.5797	38.8354
Teleostomi	Acbd7	1.47161	2.91959	2.93032	26.4841	20.5839	23.7565	34.513	35.254	38.931	18.6953	19.7074	20.684	40.6323	36.8038	42.3173	9.21386	15.9284	16.0891	28.7537	36.2375	25.8488	9.21386	15.9284	16.0891	32.9967	46.196	30.4833	22.1465	15.8795	24.1838
Gnathostomata	Accs	2.12819	2.04294	2.54896	2.69623	2.90782	2.07224	1.26929	1.40086	1.6721	2.20936	1.98679	2.18383	2.56447	2.45677	2.61316	2.93957	3.3599	3.06951	2.46551	2.6093	2.89192	2.93957	3.3599	3.06951	2.02903	1.74906	2.27371	2.64327	2.10738	2.0219
Gnathostomata	Accsl	0	0	0	0	0	0	0.0757478	0	0	0	0	0	0	0	0.0213721	0.0252835	0	0	0.0273649	0	0	0.0252835	0	0	0	0.0804859	0	0.0379822	0	0
Gnathostomata	Acd	14.2532	12.7192	12.0213	24.2824	20.8772	20.3661	12.0285	13.896	13.8341	20.1746	19.744	19.3224	14.0611	14.5932	15.5192	19.9068	20.3531	17.8599	14.4392	12.9632	14.6337	19.9068	20.3531	17.8599	13.24	14.5777	16.4815	20.7325	18.4745	20.6464
Craniata	Ace	43.6175	31.5562	32.9297	120.316	123.694	199.221	448.059	436.833	539.183	246.626	236.058	224.368	347.646	377.52	364.436	68.6959	83.8861	98.9089	427.458	365.417	399.649	68.6959	83.8861	98.9089	473.491	398.342	444.257	185.692	159.35	194.785
Craniata	Ace2	1.17504	0.851027	1.35487	3.05105	2.26684	1.51085	0.596436	0.504445	0.409441	2.00845	2.17265	1.79505	0.375258	0.54734	0.295769	5.45765	5.14297	3.94805	0.344276	0.580016	0.405627	5.45765	5.14297	3.94805	0.404429	0.278459	0.247997	4.13435	5.46597	5.81163
Others	Ace3	0	0	0	0	0.212924	0	0	0.0383954	0	0.0386863	0.0418168	0	0.0214218	0	0	0.0508435	0.0214426	0.0289506	0.0275145	0	0	0.0508435	0.0214426	0.0289506	0.064644	0	0.0720744	0	0	0.0899664
Craniata	Acer1	0	0	0	0	0	0	0	0.0346888	0.0295632	0	0	0	0	0	0.0388289	0.0459351	0	0.0261558	0.0994333	0.0465324	0.0234304	0.0459351	0	0.0261558	0	0	0.0325581	0	0	0.0406406
Craniata	Acer2	4.18024	3.19661	3.25927	4.3005	3.47772	5.08485	3.86698	4.25271	3.85382	4.95741	4.35396	4.72143	3.85832	4.53985	3.64568	3.03142	3.96725	3.84424	4.47143	4.76249	3.76375	3.03142	3.96725	3.84424	7.54325	6.63474	8.35808	5.41681	4.64081	5.48936
Craniata	Acer3	7.86123	8.18031	8.14852	6.90812	5.95499	6.41884	6.77569	6.57134	5.85657	6.03571	6.43671	6.58582	5.27593	5.11198	5.40459	6.02228	4.95667	6.26912	4.7378	4.63598	4.60098	6.02228	4.95667	6.26912	4.70547	5.25723	4.49407	5.79885	6.44148	6.05578
Craniata	Ache	0.383121	0.107568	0.194334	0.313641	0.170637	0.0779948	0.572211	0.346162	0.491686	0.387827	0.167559	0.239309	0.128755	0.489766	0.602942	0.229195	0.38664	0.348273	0.385876	0.309565	0.493666	0.229195	0.38664	0.348273	0.356162	0.405335	0.324901	0.15314	0.401787	0.315432
Tetrapoda	Acin1	46.5031	35.3131	33.4814	29.5651	31.2318	28.5213	28.8111	29.2862	33.4954	30.5487	33.1081	27.0411	42.4454	42.4656	40.3395	39.4748	37.2359	32.7704	37.9638	37.1491	37.2765	39.4748	37.2359	32.7704	35.4035	37.9941	38.2771	37.8433	36.8572	37.0425
Amniota	Ackr1	0.878745	0.621482	0.612425	0.658939	0.0896242	0.327724	0.400726	0.565622	0.3443	0.244246	0	0.418956	0.315576	0.486996	0.271341	0.2675	0.315866	0.670192	0.289521	0.270964	0.327469	0.2675	0.315866	0.670192	0.952302	0.681233	0	0.321482	0.468915	0.284001
Gnathostomata	Ackr2	0.025941	0.0600517	0.0723282	0.128103	0.0952648	0.0580557	0.0283917	0.114526	0.268422	0.110801	0.280653	0.23753	0.184063	0.0920574	0.0640965	0.132702	0.175895	0.207295	0.041033	0.134429	0.174058	0.132702	0.175895	0.207295	0.0240973	0.0301682	0.0806162	0.0284732	0.033228	0.0670853
Gnathostomata	Ackr3	14.3695	24.9797	21.2342	11.2868	10.5583	10.9332	13.4522	14.1993	13.9349	9.13292	9.42518	11.5079	13.8496	13.2173	13.7833	12.1654	11.449	12.9732	14.2221	15.6512	15.7387	12.1654	11.449	12.9732	10.1058	11.7903	13.0069	11.2701	10.321	8.83344
Craniata	Ackr4	24.9998	24.0748	21.0817	7.22014	6.33508	6.65382	12.8167	12.0718	11.1856	8.85713	7.85323	7.47733	10.3514	9.7121	11.0413	5.57885	4.23052	5.77293	9.89904	8.12381	9.2757	5.57885	4.23052	5.77293	9.17332	9.30658	9.46733	5.43949	6.15946	5.45788
Gnathostomata	Acly	89.038	74.7396	77.4327	330.189	363.82	398.321	481.568	497.546	492.155	426.926	416.095	407.317	453.953	497.263	478.263	382.223	365.32	387.528	518.122	485.365	520.152	382.223	365.32	387.528	573.766	536.954	581.159	410.202	407.907	450.903
Craniata	Acmsd	0	0	0	0	0	0	0	0	0	0	0	0	0	0	0.0205787	0.0243449	0	0	0	0	0.0248355	0.0243449	0	0	0	0	0	0	0	0
Others	Acnat1	1.04013	1.10343	1.08735	1.5042	1.29069	1.34153	0.83797	0.924621	0.692911	1.60625	1.25005	1.25638	0.818278	0.918165	0.785152	1.34049	1.51354	1.25011	0.925344	0.684322	0.742978	1.34049	1.51354	1.25011	0.657583	0.856808	0.778035	1.33194	1.31378	1.23268
Others	Acnat2	0.0960971	0.037071	0.0446487	0.308827	0.117613	0.107517	0	0	0	0.0534217	0.0577457	0.109962	0	0	0	0.105314	0.0888285	0.119933	0.0759894	0.0355605	0.107437	0.105314	0.0888285	0.119933	0	0	0.0497645	0.105473	0	0.0621171
Craniata	Aco1	36.3552	31.2897	32.9453	69.2702	71.0503	72.1049	50.5458	53.9479	60.2424	66.627	69.4623	69.8168	52.7439	55.4192	52.1425	71.0157	71.104	69.8378	57.4179	52.1555	53.9043	71.0157	71.104	69.8378	55.1133	54.5194	57.4313	72.0805	72.2016	71.3602
Craniata	Aco2	82.6658	77.6929	75.5236	97.778	101.942	104.425	93.37	95.2258	94.0102	96.2504	97.1197	90.2556	89.1754	90.2655	89.202	98.8097	95.8367	95.4552	91.6263	92.5429	96.5917	98.8097	95.8367	95.4552	97.7515	90.9304	89.7152	97.3212	93.0566	99.2897
Others	Acot1	17.9147	19.4779	18.3262	21.5026	18.8927	22.7007	19.2112	22.1609	22.2845	15.8999	18.0556	18.0772	20.215	17.1297	18.5565	14.3333	15.9073	15.5498	19.4325	18.9133	20.9329	14.3333	15.9073	15.5498	23.5472	22.3336	23.9016	17.6792	15.4064	16.4856
Others	Acot10	0	0	0	0	0	0	0	0	0	0.0583034	0	0	0	0	0	0	0	0	0	0	0	0	0	0	0.0487119	0	0	0	0	0.135587
Craniata	Acot11	0.525115	0.978272	0.892607	0.757344	0.423231	0.773804	1.02327	1.06001	1.12023	0.868676	0.523345	1.04059	1.27745	1.27783	1.03623	1.58148	1.48395	1.53459	1.22551	1.92439	1.6038	1.58148	1.48395	1.53459	1.02322	1.34051	1.04794	1.0684	1.18117	1.10942
Teleostomi	Acot12	0.122948	0.0189717	0.0456995	0	0	0.0550236	0.107649	0	0.0231255	0	0.0886674	0	0.0302784	0.0363443	0.121493	0.017966	0.0303081	0.0818398	0	0.0545992	0.0366562	0.017966	0.0303081	0.0818398	0.0685276	0.0857877	0.0254678	0.053979	0	0
Craniata	Acot13	48.5997	55.6863	59.2736	101.52	82.1402	99.2022	78.3602	73.8893	72.8896	67.8563	78.7465	74.3049	76.9292	66.6808	73.5082	60.8623	48.5663	67.3856	73.535	76.628	69.3111	60.8623	48.5663	67.3856	92.2945	95.3589	92.5809	81.7479	80.565	78.1533
Eutheria	Acot2	5.19088	5.41207	4.95395	4.82423	4.93652	5.06216	4.75989	5.49586	5.44241	5.06953	4.76318	5.61883	7.0179	6.739	6.77996	4.81759	4.60388	5.3988	7.12792	6.90498	6.45706	4.81759	4.60388	5.3988	6.51622	6.52597	6.9746	5.00448	4.8067	5.0785
Others	Acot3	0	0	0	0.0376379	0	0.0655175	0	0	0.0275356	0	0	0	0.0360527	0	0	0.0213923	0.018044	0.0243618	0.0231533	0	0	0.0213923	0.018044	0.0243618	0	0	0.0303249	0	0	0
Eutheria	Acot4	0.197852	0.0763247	0.0612842	0.254335	0.686092	0.258259	0.505259	0.109164	0.279102	0.146655	0.356674	0.339603	0.487245	0.487377	0.509136	0.626408	0.629969	0.768237	0.495444	0.561334	0.565298	0.626408	0.629969	0.768237	0.827068	0.498517	0.409836	0.542898	0.295648	0.554208
Others	Acot5	0.265983	1.06711	0.543758	0.205149	0.130214	0.238073	0.232884	0.0587005	0.350179	0	0.191798	0	0.294755	0.117931	0.229972	0.388657	0.491723	0.708174	0.126196	0.35433	0.317192	0.388657	0.491723	0.708174	0.247076	0.556752	0	0.175159	0.408789	0.0687721
Amniota	Acot6	3.15462	2.50058	3.25266	1.77762	2.16846	2.70757	3.02692	3.76717	3.04793	2.78672	2.54484	2.96695	3.93756	3.86406	3.94989	2.68369	2.8761	2.84049	3.92978	4.06182	3.5108	2.68369	2.8761	2.84049	5.05798	4.02027	3.93864	2.94068	2.82274	3.96659
Craniata	Acot7	15.6206	16.892	15.3561	11.2803	11.8371	10.6775	19.8576	20.4192	21.5499	10.419	10.1063	9.07214	19.6712	18.0245	19.5172	9.39253	11.6619	10.9124	19.5261	19.4758	20.7886	9.39253	11.6619	10.9124	23.3826	23.7796	22.8982	12.5266	12.0802	11.9587
Craniata	Acot8	11.8768	11.383	11.4477	17.0691	15.6194	16.0119	10.8187	10.5819	10.6827	9.67785	13.0326	13.5899	10.5816	9.53919	9.79475	13.1503	14.3642	16.326	10.033	8.02508	8.30209	13.1503	14.3642	16.326	8.42836	8.23509	7.94595	11.8206	11.148	12.9697
Craniata	Acot9	15.6553	17.7366	16.1908	23.4006	22.2159	22.8112	24.7617	22.8421	22.9391	23.3621	21.6277	22.0799	16.8108	16.373	17.9556	16.9858	15.4806	18.2185	16.2866	14.5502	15.3123	16.9858	15.4806	18.2185	15.6054	17.54	16.3221	19.1805	19.0514	17.6839
Gnathostomata	Acox1	29.7944	28.7449	27.9609	88.3064	94.3167	98.8273	90.8915	94.885	88.4055	83.3632	86.1112	82.9637	88.6484	86.7789	86.7472	103.325	96.6022	106.571	94.6094	100.035	95.6458	103.325	96.6022	106.571	91.8702	96.0418	96.4207	98.5332	100.718	102.234
Gnathostomata	Acox2	0.218181	0.387271	0.40549	0.280468	0.190735	0.0348677	0.102335	0.10318	0.205186	0.103962	0.0374541	0.106996	0.115136	0.0921334	0.115497	0.647236	0.564086	0.466817	0.326909	0.485171	0.26409	0.647236	0.564086	0.466817	0.109713	0.543706	0.0645592	0.239473	0.159684	0.30538
Craniata	Acox3	11.5435	10.2155	11.2812	196.358	217.032	220.916	178.138	181.012	175.963	199.241	209.151	196.477	185.909	184.208	184.925	210.117	184.541	206.528	173.145	171.582	179.907	210.117	184.541	206.528	196.901	185.988	204.271	201.965	204.156	211.925
Gnathostomata	Acoxl	0.131641	0.0812523	0.0978612	0.812265	0.612236	0.706968	0.144075	0.145266	0.123802	0.702559	0.53791	0.572425	0.162096	0.0972846	0.146343	1.01952	1.33049	0.788633	0.249838	0.0779458	0.235487	1.01952	1.33049	0.788633	0.391321	0.091853	0.163611	0.895828	1.01166	0.612685
Craniata	Acp1	19.3513	20.1733	19.1465	42.7192	39.0504	42.6547	46.6043	47.6015	38.7778	34.806	33.9728	36.0148	43.4723	39.2162	38.5481	27.9428	26.406	32.0422	43.7735	46.6244	39.0318	27.9428	26.406	32.0422	53.5485	57.171	58.6794	42.2417	42.5343	42.4964
Teleostomi	Acp2	10.9469	11.9286	11.1954	12.7578	12.2621	11.8783	14.2187	14.267	14.5703	14.6374	12.419	12.0949	13.1019	13.7393	13.9881	12.1468	10.9727	11.6736	15.1492	15.4598	14.7011	12.1468	10.9727	11.6736	13.0184	13.5537	12.7062	12.6196	12.6517	12.465
Craniata	Acp5	5.00186	2.83903	4.57778	13.1097	10.519	12.9465	12.1548	12.3478	10.3892	11.3842	11.9877	9.89289	9.19979	8.6775	7.98553	7.46407	9.98053	9.98657	9.56707	10.8853	9.9852	7.46407	9.98053	9.98657	6.53553	7.06319	7.4161	8.36032	7.32108	5.66037
Craniata	Acp6	19.6866	17.8304	17.6657	16.2148	14.4455	14.3648	17.4537	14.8635	17.5814	15.2266	15.4302	15.1555	17.4453	19.0422	20.4769	14.6137	14.8802	13.981	18.1322	18.4709	17.9973	14.6137	14.8802	13.981	16.2787	16.2402	18.8032	16.3167	14.6553	17.0061
Tetrapoda	Acpp	36.5242	38.4675	36.4227	21.2721	22.3389	24.9899	47.0349	48.2136	43.324	25.156	27.151	24.6432	37.6093	40.9419	37.764	16.3163	16.778	18.8073	42.9628	42.9115	42.0274	16.3163	16.778	18.8073	32.8001	31.6101	28.9658	17.8565	20.3789	21.0015
Amniota	Acpt	0	0	0	0.0836359	0	0	0	0	0	0	0	0	0	0	0	0	0	0	0	0.0481499	0.0484919	0	0	0	0.120872	0.0756582	0	0	0.166651	0.16822
Amniota	Acr	0	0.0459228	0	0.0765178	0.218568	0.133202	0	0.0656822	0	0.132365	0.0715379	0	0.0366447	0	0	0.157978	0.26664	0.148585	0	0	0	0.157978	0.26664	0.148585	0.221184	0.188555	0.0616493	0.225162	0.152476	0.153911
Amniota	Acrbp	4.60154	3.24728	2.51349	1.61054	1.72185	0.871882	1.47405	1.2084	2.20339	0.763232	0.929051	1.21257	3.36929	3.5105	3.44848	2.26048	2.51384	1.83217	2.68736	3.07398	4.12233	2.26048	2.51384	1.83217	3.65549	2.94482	2.97178	2.19841	1.66732	1.15044
Amniota	Acrv1	0	0	0	0.100775	0.191894	0.0877112	0	0	0.0737171	0.261475	0	0.179404	0.144787	0	0.0968272	0.114548	0.241532	0.0652244	0.185967	0.174046	0.116856	0.114548	0.241532	0.0652244	0.14564	0	0.162389	0.17208	0.100398	0
Teleostomi	Acsbg1	2.42153	3.4217	3.7166	12.6961	12.5541	14.9164	14.7401	14.4417	17.3998	16.6384	15.4668	14.4776	22.497	21.7158	22.181	21.8273	21.7645	20.8728	18.1807	24.6888	24.356	21.8273	21.7645	20.8728	14.7606	20.4084	14.2872	13.4983	15.4382	13.8592
Gnathostomata	Acsbg2	0	0	0	0.0374033	0.320502	0.162772	0	0	0.0820918	0.194108	0.279752	0.0665911	0.071656	0.0430055	0.0539103	0.148812	0.197246	0.16947	0.023009	0.107677	0.0216873	0.148812	0.197246	0.16947	0.756819	0.609068	0.482173	0.542916	0.335411	0.564257
Gnathostomata	Acsf2	8.6196	11.6239	10.6418	8.00419	7.97934	9.15216	7.05525	6.73637	7.76191	7.57474	6.89635	7.65609	8.59922	9.04075	8.55075	9.84805	9.54066	8.69577	7.62721	8.18698	9.48232	9.84805	9.54066	8.69577	8.98255	9.25723	7.99168	9.51443	7.97532	8.55511
Gnathostomata	Acsf3	9.04326	7.89309	7.30024	7.49561	7.43564	7.42243	5.88494	6.12619	6.56725	6.52199	6.00068	5.55365	5.84708	6.14109	6.12417	7.90825	8.80064	6.76905	6.26761	5.06504	6.11579	7.90825	8.80064	6.76905	5.96801	5.7658	5.35212	6.4383	7.91559	8.03496
Craniata	Acsl1	121.37	115.728	111.233	123.334	133.379	133.608	134.182	127.115	127.972	125.214	130.173	128.608	96.4567	101.443	101.357	180.272	166.267	161.459	124.415	116.995	116.845	180.272	166.267	161.459	131.034	124.488	121.191	133.216	138.64	143.489
Gnathostomata	Acsl3	15.1519	16.9154	16.497	19.2995	21.829	20.5364	13.5529	14.0184	13.9531	19.5076	19.7252	18.6965	10.8205	11.6339	11.1261	16.4675	15.6131	16.9308	12.2122	11.7068	10.3566	16.4675	15.6131	16.9308	11.799	11.858	11.7939	17.279	18.5219	18.7832
Gnathostomata	Acsl4	43.5746	42.5972	43.933	23.1278	25.1278	24.1806	42.2258	39.5379	36.7352	28.5551	30.5557	28.491	28.4654	32.2762	30.2189	20.2381	20.6788	22.9581	31.6289	30.3107	28.4478	20.2381	20.6788	22.9581	38.5692	38.1769	37.1617	25.8752	28.3722	30.5251
Gnathostomata	Acsl5	30.4336	28.7004	27.0448	19.0116	19.321	21.4607	19.9017	21.6119	20.1601	21.4061	19.6288	19.5045	17.5241	16.8595	17.6816	16.9457	18.4045	17.8758	17.9465	18.8354	18.4727	16.9457	18.4045	17.8758	18.8769	16.8678	17.3092	16.8843	18.6694	16.481
Teleostomi	Acsl6	0.472821	0.549487	0.386048	3.09	2.94196	2.21949	0.84444	0.458445	0.334884	2.01273	1.95699	2.07147	0.288543	0.175431	0.274905	4.18469	3.14564	2.74082	0.563201	0.411912	0.305655	4.18469	3.14564	2.74082	0.358356	0.207043	0.245865	2.18235	2.6891	2.1485
Amniota	Acsm1	0.0381716	0	0.106412	0	0	0	0	0	0	0	0	0	0	0	0	0	0	0	0	0	0	0	0	0	0	0	0	0	0	0
Others	Acsm2	0.0110491	0.0341246	0	0	0	0	0.0120938	0	0.0103908	0	0	0	0.0136118	0.00816616	0.0204862	0.00807329	0	0	0	0.00817863	0.00823616	0.00807329	0	0	0	0	0.0114441	0	0	0.0142884
Craniata	Acsm3	3.87182	3.20615	3.62603	6.15601	5.50802	5.26432	3.77721	2.72535	3.11943	4.68716	4.86882	4.7689	2.35632	2.87948	2.628	4.04182	4.00744	2.98989	2.3756	1.98183	2.21717	4.04182	4.00744	2.98989	0.248734	0.232785	0.277324	1.20874	1.82914	0.702521
Amniota	Acsm4	0	0	0	0.138379	0.175665	0.0802933	0	0	0	0.0797916	0.215621	0.12318	0.0220916	0.053034	0	0.0786496	0.0884518	0	0	0.106229	0.0802347	0.0786496	0.0884518	0	0	0	0	0.157535	0.32171	0.0927791
Amniota	Acsm5	0.0917519	0.0235965	0	0.0786302	0	0	0	0.0674985	0.11505	0.0680098	0	0.0349973	0.0564888	0.158212	0.0566658	0.044691	0.113088	0.178131	0.0483701	0.0905441	0.0455917	0.044691	0.113088	0.178131	0.113643	0.248966	0.0633524	0.0671371	0	0.0395398
Craniata	Acss1	23.1567	20.0636	19.5812	27.9899	30.741	31.9354	24.4629	25.212	24.2626	25.7931	26.4164	25.6484	26.3285	26.6462	26.2835	27.4144	24.1795	26.7894	23.4694	24.6855	24.4134	27.4144	24.1795	26.7894	19.9969	20.9533	21.3545	23.1289	25.3779	23.6409
Tetrapoda	Acss2	7.15766	7.65741	7.5166	14.1949	15.4688	14.4387	7.80459	7.92785	5.75551	12.9581	13.0792	12.8187	7.24087	7.45265	6.77055	21.2878	18.2511	17.6453	8.58488	9.96507	9.28172	21.2878	18.2511	17.6453	8.35462	9.46871	7.60619	14.515	12.8826	13.1409
ncRNA	Acss2os	0.3279	0.126493	0	0.421509	1.20394	0.183433	0.179435	0.180887	0	0	0	0	0.100922	0	0	0.239531	0.303009	0.136391	0	0.121303	0.122179	0.239531	0.303009	0.136391	0.152274	0	0.33961	0	0	0
Craniata	Acss3	7.2635	9.43257	7.21152	16.509	21.501	18.2719	17.2356	16.8461	17.012	21.9956	24.0062	21.1258	18.0106	23.034	20.8715	15.8596	19.0713	16.9199	23.984	24.7213	23.7598	15.8596	19.0713	16.9199	26.1577	28.4455	29.1145	31.7104	31.1005	33.0435
Tetrapoda	Acta1	0.547347	0.253373	0.356029	4.15132	1.94271	3.12324	6.88911	5.91905	4.06632	3.83392	2.30237	3.38212	4.11115	3.43803	5.23954	3.83904	5.5654	5.28278	6.40575	7.33208	7.66964	3.83904	5.5654	5.28278	4.16925	4.2646	3.91163	4.02503	4.97725	4.24568
Gnathostomata	Acta2	142.613	108.162	147.646	170.416	122.701	143.697	274.535	259.398	211.764	204.381	192.837	238.231	252.496	283.65	274.923	159.597	194.854	193.475	288.524	318.602	323.801	159.597	194.854	193.475	202.972	221.255	185.03	191.513	163.859	170.13
Gnathostomata	Actb	417.265	370.843	380.647	503.327	474.467	501.927	499.788	515.983	515.783	450.724	446.776	453.649	483.579	464.339	463.186	501.52	466.108	531.332	569.566	579.334	599.526	501.52	466.108	531.332	639.052	570.113	609.903	592.836	554.452	563.667
Amniota	Actbl2	0	0	0	0	0	0	0	0	0	0	0	0	0	0	0	0	0	0.022978	0	0	0	0	0	0.022978	0	0	0	0	0	0
Gnathostomata	Actc1	0.235713	0.045465	0	0	0	0.0659311	0.064494	0.130049	0.110829	0.0655172	0.0708211	0.134859	0.036279	0	0.0727852	0	0	0	0	0.0436112	0	0	0	0	0	0	0	0	0	0
Gnathostomata	Actg1	616.945	591.328	598.935	869.233	812.701	891.353	837.6	924.227	914.422	795.337	782.629	791.798	895.607	883.238	887.22	777.378	756.154	825.664	1014.06	1007.13	1056.19	777.378	756.154	825.664	1054.84	968.798	1023.88	844.848	835.219	886.974
Tetrapoda	Actg2	16.2909	11.1131	13.8523	1836.71	1777.28	1537.39	45.7786	40.0472	34.1877	1245.13	1218.57	1270.03	42.4796	40.4367	41.6804	2226.24	1928.99	1799	43.3706	47.3874	46.7863	2226.24	1928.99	1799	44.2878	47.47	35.6997	1616.72	1692.56	1709.88
Amniota	Actl10	0	0	0.0500794	0.0692781	0	0	0.058983	0.0594686	0.0506801	0	0	0.0616678	0.497687	0.358422	0.366114	0.236246	0.0332105	0	0.0852315	0.0797703	0.200839	0.236246	0.0332105	0	0	0.250683	0.167452	0.0591502	0	0
Others	Actl11	0	0	0	0.0949536	0.158208	0.0826443	0	0	0.0173673	0.266922	0.133161	0.063395	0	0	0	0.0404771	0.125188	0.0768266	0	0	0	0.0404771	0.125188	0.0768266	0.669031	0.622786	0.745916	0.506724	0.44941	0.358117
Gnathostomata	Actl6a	15.491	16.1701	14.7262	20.4736	19.3473	19.4596	16.9542	18.8428	19.2254	20.263	16.3795	16.5928	18.172	16.7177	18.18	18.323	17.6523	18.7238	18.9542	21.5226	19.4306	18.323	17.6523	18.7238	19.8002	20.226	21.0093	18.8724	17.2529	17.927
Tetrapoda	Actl6b	0	0	0	0	0	0	0	0	0	0	0	0	0	0	0	0	0	0	0	0	0	0	0	0	0	0	0	0	0	0
Tetrapoda	Actl7a	0	0	0	0.345592	0.526456	0.0601583	0	0	0.0505633	0.298905	0	0.123051	0	0	0	0.235702	0.132536	0.0447367	0	0	0	0.235702	0.132536	0.0447367	0.749197	0.500212	0.389822	1.00324	0.482048	0.278046
Gnathostomata	Actl7b	0	0	0.053366	0.221474	0.281151	0.128509	0	0	0.108011	0.383107	0.13804	0.197144	0.0353564	0	0	0.0419582	0.176948	0.143348	0	0	0	0.0419582	0.176948	0.143348	0.960245	0.0667835	0.416364	0.252127	0.514865	0.222732
Amniota	Actl9	0	0	0	0.154228	0.146839	0.201352	0	0	0	0.66696	0.432573	0.0686426	0	0.0443286	0	0.306793	0.221798	0.499115	0	0.0887918	0.0447109	0.306793	0.221798	0.499115	2.11751	1.46494	1.05623	1.11928	0.614633	1.24083
Gnathostomata	Actn1	13.9143	15.2096	16.976	10.05	10.1984	10.2087	16.8965	16.7742	15.7664	14.4365	12.6072	13.0233	16.8287	19.0448	18.7029	14.4323	16.9186	14.8054	21.3021	20.8609	22.0848	14.4323	16.9186	14.8054	16.603	18.1839	14.9237	15.9023	15.5913	14.8672
Craniata	Actn2	0	0.019415	0	0	0	0	0	0	0	0	0	0	0.0154929	0	0.0155414	0	0.0155081	0.020938	0	0.0186249	0	0	0.0155081	0.020938	0.0233762	0.029264	0	0	0	0
Tetrapoda	Actn3	0.208586	0.120698	0.218055	0.536267	0.574396	0.437576	0.513646	0.546666	0.294249	0.811715	0.626707	0.566882	0.882893	0.635861	1.1272	0.266699	0.224957	0.34711	0.57731	0.906995	1.06886	0.266699	0.224957	0.34711	0.775063	0.758029	0.837137	0.515121	0.467539	0.404501
Gnathostomata	Actn4	83.1973	87.3568	91.4422	86.227	88.506	89.9372	83.2639	82.0481	83.8452	92.2026	94.8127	90.2764	87.075	85.3823	85.2752	100.4	102.869	89.9007	95.5346	91.9583	102.279	100.4	102.869	89.9007	84.2962	85.9924	89.1619	92.6163	98.0419	98.9092
Craniata	Actr10	15.5632	15.5008	16.1824	21.42	21.4034	21.0223	16.0099	17.0528	14.3264	17.6507	18.7922	19.4035	13.2499	13.2492	13.5178	17.0499	15.3869	19.2794	13.0754	14.0291	13.4858	17.0499	15.3869	19.2794	15.8198	14.5815	15.7962	17.5651	16.8115	17.7983
Gnathostomata	Actr1a	40.5708	36.7455	35.0878	74.651	69.6915	69.9384	52.0043	50.3357	50.0264	63.312	65.5197	61.4696	48.2767	48.212	49.8067	77.2471	75.5517	69.9908	46.6417	47.3672	48.441	77.2471	75.5517	69.9908	45.9324	49.1358	49.4417	66.6743	63.4729	68.0584
Tetrapoda	Actr1b	24.605	25.2634	23.9049	58.459	58.0801	56.6872	32.6499	33.455	34.4806	53.7176	54.1608	55.0717	33.2392	32.9445	32.7668	57.8317	54.5087	51.4451	32.1821	30.6457	32.198	57.8317	54.5087	51.4451	35.6547	34.9525	35.6927	54.7495	51.9338	54.738
Craniata	Actr2	43.0904	46.5189	47.6406	56.5858	58.002	55.1242	52.4421	52.9207	45.2347	53.838	54.7475	58.1589	40.8762	42.4996	43.8227	54.6165	52.639	58.0986	51.7037	53.1155	46.9428	54.6165	52.639	58.0986	47.6822	49.3597	50.966	49.2686	52.6321	53.3597
Gnathostomata	Actr3	60.9477	60.2753	63.1703	87.2989	87.8786	87.8679	80.7486	82.4247	73.3256	81.0223	83.8838	81.73	67.2459	69.7297	69.344	78.6458	75.6573	86.6115	77.8228	79.2331	72.8947	78.6458	75.6573	86.6115	86.407	76.4895	82.5454	78.0237	83.0609	84.4465
Gnathostomata	Actr3b	0.974249	1.00222	1.16397	1.1331	0.794918	0.570966	1.21859	0.767897	1.26521	1.0832	0.780581	1.22099	1.45666	1.33704	1.66179	0.881273	0.914857	0.501803	2.2745	2.50647	1.97096	0.881273	0.914857	0.501803	3.31834	2.69749	3.74787	1.57849	0.950697	0.779697
Gnathostomata	Actr5	5.9546	4.54449	4.18733	3.22731	3.34844	2.80894	2.4659	2.98352	3.60212	3.00612	3.13332	2.57821	3.9633	4.37668	3.26009	3.48046	3.07454	2.78523	3.84335	3.8354	4.36629	3.48046	3.07454	2.78523	3.37868	3.48105	4.10039	3.2855	3.62786	4.03638
Craniata	Actr6	8.02209	8.09647	8.84134	10.7919	8.67653	8.45358	9.6986	9.16095	6.84224	7.88209	7.6232	7.89865	6.74785	6.99657	8.41083	6.67885	6.29442	8.4209	8.29823	8.14629	6.91774	6.67885	6.29442	8.4209	8.27508	6.56271	8.30857	7.37142	8.12399	8.2606
Craniata	Actr8	26.5216	25.0219	25.2891	21.7126	21.2974	23.8774	21.4006	21.8993	20.7561	21.4162	18.9403	19.787	20.169	20.2194	21.201	18.4177	18.2326	19.6995	18.6934	17.496	17.5653	18.4177	18.2326	19.6995	22.4341	20.024	19.383	18.5388	18.7366	20.5159
Others	Actrt1	0	0	0	0	0	0	0	0	0	0	0	0	0	0	0	0	0	0	0	0	0	0	0	0	0	0	0	0	0.0788559	0
Gnathostomata	Actrt2	0	0	0	0.218075	1.24576	0.253073	0	0	0	1.00594	0.271843	0.388237	0	0	0	0.0826286	0.10454	0.235247	0	0	0	0.0826286	0.10454	0.235247	1.05057	0.657586	0.819948	0.186194	0.217271	0.365524
Tetrapoda	Actrt3	0.165696	0.06392	0.153972	0.266249	0.0506987	0.0926936	0	0.0457106	0.0779119	0.0921138	0.149353	0.0474011	0.0255032	0.0306118	0.0255831	0.393447	0.357387	0.206798	0.131027	0.0613165	0.0308751	0.393447	0.357387	0.206798	0	0.0963441	0.343228	0.0454659	0.159166	0.374874
Craniata	Acvr1	8.84981	9.1199	9.98608	10.1253	9.93944	12.0412	15.252	15.1453	15.113	11.4676	11.3439	11.3469	15.2231	16.2868	15.7226	9.58087	10.4763	11.8874	19.2083	20.0903	21.11	9.58087	10.4763	11.8874	19.8647	20.8402	22.2229	12.6746	12.4489	14.3944
Tetrapoda	Acvr1b	10.5409	11.751	11.4028	9.59917	12.1764	11.8444	14.7756	14.2949	17.4285	11.2644	12.2031	11.8276	16.806	17.3128	16.704	10.0968	11.4629	10.0966	18.7414	17.3727	19.7012	10.0968	11.4629	10.0966	18.9917	17.6593	18.7928	10.9449	10.9351	11.273
Gnathostomata	Acvr1c	0.0165558	0.0638727	0.107702	0.0638525	0.101323	0.0555747	0.217459	0.164447	0.225801	0.184103	0.169144	0.208424	0.259958	0.403705	0.220544	0.150734	0.270423	0.224474	0.376482	0.594043	0.419918	0.150734	0.270423	0.224474	0.154792	0.267599	0.162914	0.0783829	0.152456	0.15388
Craniata	Acvr2a	10.5285	10.213	11.2202	5.65018	6.8651	5.74687	6.51659	6.0771	5.69599	6.64878	6.51094	6.57964	4.80659	6.24177	5.66603	6.91771	7.11864	6.95304	6.22418	6.96053	6.41904	6.91771	7.11864	6.95304	5.70929	5.7951	5.96835	6.1848	6.71014	6.32686
Gnathostomata	Acvr2b	1.91479	1.2251	1.08494	0.720418	0.971697	0.836036	1.32895	1.70064	1.97636	1.29813	1.29094	1.12225	1.52389	1.65657	1.12486	1.84255	1.66924	1.08802	1.36642	1.14062	1.67083	1.84255	1.66924	1.08802	1.08457	1.03188	1.11251	0.922657	0.837409	1.69055
Tetrapoda	Acvrl1	5.34983	7.18681	7.03057	7.75562	5.22958	5.38912	6.55752	6.07615	7.21311	6.62685	6.50713	7.14581	7.95323	7.82073	7.40974	8.85649	8.92976	8.38554	6.6209	7.54767	7.08675	8.85649	8.92976	8.38554	6.48152	6.94062	6.07693	6.39583	6.48406	5.68401
Craniata	Acy1	8.17667	7.08879	7.01664	23.6129	24.0154	19.8709	9.87665	11.5632	11.4464	17.9634	19.4323	20.1671	11.5487	10.1929	9.92161	24.5012	21.8118	24.0497	9.7595	9.76299	10.2511	24.5012	21.8118	24.0497	9.15032	6.68752	8.75276	17.7022	15.4462	17.4805
Tetrapoda	Acy3	11.084	11.1487	9.74966	23.4559	22.2883	21.6481	7.88671	5.00439	6.8239	18.8816	15.9741	17.783	6.04009	5.91293	5.80937	25.219	23.4648	19.5359	5.31674	6.05642	5.5436	25.219	23.4648	19.5359	4.27726	5.27683	4.32141	18.6467	21.6683	23.5825
Gnathostomata	Acyp1	41.7528	32.8192	32.5266	47.2156	41.6877	45.4853	37.9658	39.832	38.6633	42.7511	41.6904	35.5582	37.5864	33.8607	34.021	29.8128	31.2347	34.8653	37.1072	33.0991	32.9871	29.8128	31.2347	34.8653	47.527	38.6917	43.8942	36.0014	38.5883	36.9272
Craniata	Acyp2	6.86632	10.3648	9.2933	4.0295	2.19226	5.1772	6.37129	7.24641	6.03443	3.31878	3.58786	4.6111	6.52388	4.63162	6.17562	4.47074	3.40257	4.47045	6.84512	5.08042	4.56085	4.47074	3.40257	4.47045	6.93201	7.63661	6.95694	3.60381	5.16046	2.70128
Craniata	Ada	1.16756	1.04401	0.998148	3.7792	3.42952	2.61218	4.64964	5.04929	3.77621	3.37452	2.80479	3.25987	5.92165	5.69375	5.19027	1.6037	1.69746	2.64233	5.354	6.80713	5.6731	1.6037	1.69746	2.64233	6.20252	6.89523	7.01019	2.56294	3.05056	2.89809
Gnathostomata	Adad1	0	0	0	0.152529	0.145222	0.132756	0	0	0	0.0879507	0.190137	0.0452587	0	0	0	0.0577946	0.24374	0.263269	0.0312762	0	0	0.0577946	0.24374	0.263269	0.257187	0.367959	0.450607	0.130233	0.405262	0.204532
Teleostomi	Adad2	0	0	0	0	0.0496412	0	0	0	0	0	0	0	0	0	0	0.0889018	0	0	0	0	0	0.0889018	0	0	0	0.0471673	0.0420086	0	0	0.0524366
Craniata	Adal	6.56741	7.33867	7.39323	8.34583	10.2087	8.39402	7.03995	7.15401	7.03517	8.79649	8.15258	7.29934	7.42041	6.84128	8.12388	6.97298	5.63558	6.21155	5.15955	6.16342	4.58549	6.97298	5.63558	6.21155	5.18374	7.14195	6.04262	5.8482	5.67583	5.62794
Gnathostomata	Adam10	43.469	43.892	45.2718	71.0379	73.9624	74.7017	71.3794	67.7971	65.3296	75.6031	76.4641	78.3209	53.3492	56.6551	55.9309	71.7636	74.4286	77.0781	66.1122	64.7255	62.5406	71.7636	74.4286	77.0781	70.1922	64.1175	67.1519	70.4118	69.475	72.0436
Gnathostomata	Adam11	0.571488	0.606268	0.743484	0.514242	0.262299	0.463954	0.469098	0.394152	0.685277	0.444794	0.344269	0.343332	0.642133	0.686315	0.7765	0.793349	0.695599	0.701381	0.858657	1.10106	1.01167	0.793349	0.695599	0.701381	0.557462	0.482229	0.492685	0.434595	0.4575	0.387894
Gnathostomata	Adam12	0.0374718	0.0433661	0.156692	0.204719	0.137585	0.0838497	0.0615166	0.0620266	0.114537	0.166657	0.146362	0.139361	0.0865158	0.159237	0.127287	0.184806	0.225166	0.124717	0.111122	0.138677	0.1606	0.184806	0.225166	0.124717	0.130538	0.0762611	0.0873226	0.154236	0.143992	0.133226
Teleostomi	Adam15	26.7461	23.2521	24.3371	36.3797	36.4788	35.7532	34.1335	36.1118	30.5564	36.8854	34.2936	36.2644	29.659	29.4133	28.325	40.6296	40.2749	36.7292	28.4284	27.4362	31.4109	40.6296	40.2749	36.7292	32.1973	29.5454	30.05	36.242	35.6924	36.8702
Craniata	Adam17	8.84757	9.31775	8.55321	13.3516	11.9593	12.3477	11.8651	12.6502	11.0293	11.5278	14.5318	12.4549	9.72352	10.7132	11.0202	11.1855	11.2827	11.5089	11.2965	11.2614	10.9861	11.1855	11.2827	11.5089	10.6709	11.4113	12.7785	11.8536	12.7832	12.5533
Amniota	Adam18	0.0324255	0	0	0.125047	0.198427	0.145116	0.283905	0.143125	0.121977	0.216314	0.116909	0.185523	0.11978	0.1917	0.200259	0.0473818	0.0599482	0.0539591	0.102565	0.0959956	0.169179	0.0473818	0.0599482	0.0539591	0.692792	0.377081	0.167918	0.106769	0.124594	0.167682
Gnathostomata	Adam19	0.466086	0.881031	0.877045	0.614124	0.827141	0.65086	0.943704	0.923025	0.723588	0.958734	0.966271	0.970203	0.997325	1.08505	1.15889	1.03813	1.13481	1.43493	0.858209	1.03495	1.05065	1.03813	1.13481	1.43493	0.72524	0.704761	0.632292	0.794091	1.1642	0.677909
pseudogene	Adam1a	1.13852	0.766267	0.765332	0.249113	0.622594	0.32523	0.397676	0.534621	0.979603	0.45787	0.378464	0.360354	1.55105	1.36054	1.57087	0.584057	0.701644	0.443422	1.1685	1.4881	1.04721	0.584057	0.701644	0.443422	0.765091	0.873284	0.526866	0.744462	0.775672	0.814254
pseudogene	Adam1b	0	0	0.048511	0.0671083	0.159733	0.0584087	0.0285678	0.0864122	0.0490963	0.0580445	0.0313704	0.0298693	0.0803528	0.0771603	0.0967254	0.114428	0.0321726	0.0868745	0.103206	0.28979	0.0778225	0.114428	0.0321726	0.0868745	0.290974	0.0910653	0.270346	0.0859496	0.066866	0.0337462
Amniota	Adam2	0	0	0	0.153243	0.218853	0.133378	0	0	0.0840837	0.397636	0.0358176	0.170517	0.0183487	0	0	0.0870989	0.165299	0.0991895	0	0	0	0.0870989	0.165299	0.0991895	0.442961	0.485214	0.432139	0.196267	0.229033	0.231179
[truncated: 22,368 more rows]
