# Supplementary material for: Distinct actions of testicular endocrine and lumicrine signaling on the proximal epididymal transcriptome
Source: Reprod Biol Endocrinol. 2024 Apr 10;22:40. doi: 10.1186/s12958-024-01213-x (PMC11005294; doi:10.1186/s12958-024-01213-x)
Supplement: Supplementary file 4 — Supplementary Material 4 [file 12958_2024_1213_MOESM4_ESM.xlsx]

## Sheet: BOD vs sham-operated control
Sample Name	BOD vs sham			BOD average	Sham con average	BOD 1 / Sham-operated control 1	BOD 2 / Sham-operated control 2	BOD 3 / Sham-operated control 3	BOD 1	BOD 2	BOD 3	Sham-operated control 1	Sham-operated control 2	Sham-operated control 3
gene name	Fold Change	SE	Student's t-test p-value	Normalized FPKM	Normalized FPKM	Fold change	Fold change	Fold change	Normalized FPKM	Normalized FPKM	Normalized FPKM	Normalized FPKM	Normalized FPKM	Normalized FPKM
0610005C13Rik	0.56476	1.84176	0.435339	0.25864	0.457965	0.222262	5.71262	0.153096	0.152188	0.532494	0.0912387	0.684723	0.0932136	0.595959
0610007P14Rik	0.634993	0.004757	0.000864928	40.9733	64.5256	0.6434	0.626975	0.634036	43.9411	40.3307	38.6481	68.2952	64.3259	60.9557
0610009B22Rik	0.79173	0.0301458	0.00496125	41.1276	51.9464	0.741787	0.793761	0.846214	41.2012	40.7142	41.4673	55.5432	51.2928	49.0033
0610009L18Rik	0.848979	0.217637	0.437734	14.3699	16.9261	1.34124	0.691889	0.68483	16.7882	11.6573	14.6642	12.5169	16.8485	21.4129
0610009O20Rik	1.1828	0.0529331	0.0116078	26.2325	22.1783	1.0814	1.24456	1.23544	25.9425	26.3439	26.4112	23.9898	21.1673	21.3779
0610010B08Rik	1.69955	0.027349	0.0676044	0.434929	0.255909	1.65308	1.73358	1.73659	0.548819	0.410978	0.344991	0.331998	0.237069	0.19866
0610010F05Rik	0.424577	0.0328984	0.000332907	3.09323	7.28544	0.478923	0.438036	0.366355	3.21768	3.15461	2.90741	6.71857	7.20171	7.93604
0610010K14Rik	0.846184	0.0757998	0.115508	37.7167	44.5726	0.976173	0.875079	0.715756	40.7146	36.1355	36.2999	41.7084	41.294	50.7155
0610011F06Rik	1.18027	0.0443953	0.0257718	58.5679	49.6224	1.26069	1.17338	1.10739	63.3394	55.9636	56.4008	50.2419	47.6942	50.9312
0610012G03Rik	0.71448	0.0445704	0.0648567	15.2405	21.3309	0.77792	0.737436	0.628645	18.4809	13.1945	14.0462	23.7568	17.8924	22.3436
0610030E20Rik	1.37522	0.0944499	0.0254794	7.4616	5.42574	1.4014	1.22587	1.55276	7.73992	7.70214	6.94273	5.52299	6.283	4.47123
0610031O16Rik	#DIV/0!	#DIV/0!	0.373901	0.0348623	0	#DIV/0!	#DIV/0!	#DIV/0!	0	0	0.104587	0	0	0
0610037L13Rik	1.0359	0.0952128	0.758917	19.833	19.1456	1.20775	1.02213	0.878834	23.768	18.1776	17.5533	19.6795	17.784	19.9734
0610038B21Rik	0.921166	0.140399	0.881912	0.212825	0.231039	0.77792	1.26078	0.968968	0.211981	0.0817751	0.344718	0.272497	0.0648605	0.355758
0610039H22Rik	0	#DIV/0!	0.116916	0	0.10354	#DIV/0!	0	0	0	0	0	0	0.162274	0.148345
0610039K10Rik	0.952557	0.35975	0.886039	0.751906	0.789355	1.68549	0.472793	0.830543	1.21507	0.432676	0.607973	0.720899	0.915148	0.732019
0610040B10Rik	0.754348	0.035067	0.134885	5.39727	7.15488	0.6864	0.8055	0.766655	4.41218	5.21967	6.55997	6.428	6.48004	8.55661
0610040F04Rik	0.474169	0.0753124	0.0113408	15.4293	32.5398	0.518302	0.334756	0.587093	19.322	11.2221	15.7439	37.2794	33.5232	26.8167
0610040J01Rik	7.33472	0.963466	0.000544651	4.23804	0.577805	5.63992	7.93242	8.88682	3.65143	4.88961	4.17308	0.647426	0.616408	0.469581
0610043K17Rik	6.38802	#DIV/0!	0.0186902	1.66339	0.260393	4.66752	#DIV/0!	3.59902	1.00971	1.94756	2.03291	0.216327	0	0.564851
1010001N08Rik	#DIV/0!	#DIV/0!	0.122695	0.0881403	0	#DIV/0!	#DIV/0!	#DIV/0!	0.149268	0.115153	0	0	0	0
1110001J03Rik	1.19817	0.0632213	0.0249943	82.8404	69.139	1.24964	1.27829	1.07593	88.4601	82.4874	77.5737	70.7887	64.5293	72.0991
1110002L01Rik	1.02164	0.0944357	0.809262	5.12848	5.01985	1.14257	0.848488	1.11963	5.31039	4.95143	5.12362	4.64776	5.83559	4.57619
1110004E09Rik	0.989393	0.0941073	0.895404	26.1406	26.4208	0.84864	1.1731	0.98347	25.351	27.8212	25.2496	29.8725	23.716	25.674
1110004F10Rik	0.838977	0.0117253	0.00399483	78.9145	94.0604	0.826204	0.86259	0.828763	80.9927	79.8915	75.8592	98.0299	92.6182	91.533
1110006O24Rik	1.16188	0.553444	0.676143	3.91345	3.36821	2.43748	1.06171	0.593245	5.81327	3.0537	2.87337	2.38495	2.87621	4.84348
1110007C09Rik	0.811241	0.0329231	0.0163489	18.8073	23.1834	0.871049	0.814897	0.757004	18.4901	19.021	18.9108	21.2274	23.3416	24.9811
1110008F13Rik	0.590442	0.0511421	0.00137143	16.5336	28.002	0.687683	0.583523	0.511495	18.2447	15.8598	15.4962	26.5307	27.1794	30.2959
1110008L16Rik	1.22173	0.109639	0.0430033	7.54065	6.17212	1.44898	1.10097	1.14326	8.14144	6.89284	7.58768	5.61873	6.26072	6.6369
1110008P14Rik	0.213722	0.0117464	1.78893e-05	47.1449	220.59	0.232977	0.214842	0.192364	54.0051	45.1092	42.3203	231.804	209.965	220.001
1110012L19Rik	1.11777	0.0691974	0.112278	21.5474	19.2771	1.10386	1.25366	1.0167	20.7973	22.2367	21.6083	18.8405	17.7374	21.2534
1110015O18Rik	#DIV/0!	#DIV/0!	#DIV/0!	0	0	#DIV/0!	#DIV/0!	#DIV/0!	0	0	0	0	0	0
1110017D15Rik	4.26796	2.20126	0.0143927	12.0848	2.83152	2.33871	3.76098	9.53773	7.91882	13.2741	15.0616	3.38598	3.52943	1.57916
1110019D14Rik	0.815489	0.0482813	0.0655998	2.70523	3.31731	0.777919	0.770478	0.918899	2.75489	2.75063	2.61016	3.54136	3.57003	2.84053
1110020A21Rik	1.18538	0.288309	0.398842	3.64496	3.07493	1.81515	0.931882	0.969804	4.51656	2.82092	3.59741	2.48826	3.02712	3.70942
1110025L11Rik	#DIV/0!	#DIV/0!	#DIV/0!	0	0	#DIV/0!	#DIV/0!	#DIV/0!	0	0	0	0	0	0
1110028F11Rik	0.957684	0.484574	0.951924	0.0951461	0.0993503	1.55584	0.157598	1.66108	0.0559383	0.0215791	0.207921	0.0359538	0.136925	0.125172
1110028F18Rik	0	#DIV/0!	0.373901	0	0.0229225	#DIV/0!	#DIV/0!	0	0	0	0	0	0	0.0687674
1110032A03Rik	0.895383	0.0500863	0.143413	24.3299	27.1726	0.973992	0.911152	0.802515	27.0722	23.5193	22.3981	27.7951	25.8127	27.9099
1110032F04Rik	2.201	0.137441	0.00112135	4.41619	2.00645	2.31756	2.36941	1.93361	4.21337	4.95569	4.07952	1.81802	2.09153	2.10979
1110034G24Rik	3.34613	0.293045	0.000237969	11.0709	3.30857	3.50063	3.86318	2.86075	11.916	10.1726	11.1241	3.40396	2.63322	3.88853
1110036E04Rik	#DIV/0!	#DIV/0!	#DIV/0!	0	0	#DIV/0!	#DIV/0!	#DIV/0!	0	0	0	0	0	0
1110037F02Rik	0.976502	0.0622127	0.672271	8.36513	8.56642	1.08883	0.873364	0.984722	8.68882	8.17258	8.23399	7.97993	9.35759	8.36174
1110038B12Rik	0.92027	0.154817	0.509425	53.8385	58.5029	1.24831	0.871403	0.729452	59.499	53.7726	48.2439	47.6635	61.7081	66.1372
1110038F14Rik	1.25362	0.0236158	0.0485847	24.8609	19.8314	1.29404	1.25393	1.21224	27.2467	22.2368	25.0993	21.0555	17.7337	20.7049
1110046J04Rik	1.67144	0.851198	0.320658	0.874642	0.523288	3.8896	1.10318	1.66109	0.608754	0.657542	1.35763	0.156508	0.59604	0.817315
1110051M20Rik	0.828166	0.0342587	0.00844634	10.7481	12.9782	0.830764	0.888503	0.769842	11.1491	10.8815	10.2138	13.4203	12.247	13.2674
1110058D11Rik	#DIV/0!	#DIV/0!	#DIV/0!	0	0	#DIV/0!	#DIV/0!	#DIV/0!	0	0	0	0	0	0
1110059E24Rik	1.29367	0.0292679	0.0117551	20.5399	15.8772	1.32478	1.32729	1.23826	19.643	20.2216	21.7551	14.8274	15.2352	17.5691
1110059G10Rik	1.19512	0.159823	0.275231	4.94356	4.13646	0.881642	1.37335	1.34785	3.76738	5.21488	5.84841	4.27314	3.79719	4.33905
1110065P20Rik	0.517803	0.0246197	0.00247196	45.9468	88.7342	0.56341	0.503836	0.480771	54.5052	40.7022	42.633	96.7416	80.7847	88.6763
1190002F15Rik	0.288685	0.0736634	0.00878034	1.01443	3.51398	0.163773	0.405251	0.355946	0.736912	1.27924	1.02715	4.4996	3.15666	2.88569
1190002N15Rik	1.69412	0.27503	0.0328739	4.55722	2.69003	1.17652	2.07212	1.90574	3.41815	5.11591	5.13761	2.9053	2.46892	2.69586
1190003K10Rik	#DIV/0!	#DIV/0!	#DIV/0!	0	0	#DIV/0!	#DIV/0!	#DIV/0!	0	0	0	0	0	0
1190005I06Rik	1.84782	#DIV/0!	0.234022	2.52281	1.36529	#DIV/0!	2.15865	0.784431	2.36858	3.12111	2.07875	0	1.44586	2.65001
1190007I07Rik	1.0028	0.0623568	0.978198	12.8659	12.83	0.922683	0.959313	1.12536	10.843	13.4937	14.261	11.7516	14.066	12.6724
1200014J11Rik	0.983031	0.0195907	0.719243	5.34324	5.43548	1.02008	0.975087	0.953587	5.47899	5.57708	4.97365	5.37113	5.71957	5.21573
1300002E11Rik	1.43002	0.25663	0.0451095	28.1232	19.6662	1.99223	1.29669	1.16499	31.4948	25.1965	27.6783	15.8088	19.4314	23.7585
1300017J02Rik	0.631282	0.712317	0.503994	0.0598259	0.0947688	2.33375	0.472794	0	0.101312	0.0781656	0	0.0434116	0.165327	0.0755679
1500004A13Rik	1.08911	0.301076	0.787917	0.407586	0.374236	0.84864	1.82113	1.00852	0.490272	0.409782	0.322703	0.577715	0.225015	0.319978
1500009C09Rik	#DIV/0!	#DIV/0!	#DIV/0!	0	0	#DIV/0!	#DIV/0!	#DIV/0!	0	0	0	0	0	0
1500009L16Rik	0.121563	0.0249969	0.000274194	1.43602	11.813	0.100186	0.174815	0.0994669	1.19971	1.79678	1.31156	11.9748	10.2782	13.1859
1500011B03Rik	0.361774	0.0373674	0.00319085	64.4361	178.111	0.401504	0.409425	0.293572	72.2831	60.1196	60.9057	180.031	146.839	207.464
1500011K16Rik	0.999983	0.120438	0.999913	19.4291	19.4294	0.791893	1.15762	1.14862	19.5421	17.9154	20.8298	24.6777	15.476	18.1346
1500012F01Rik	1.22499	0.117166	0.13324	72.7561	59.3934	1.25756	1.4497	1.04401	68.8312	73.4609	75.9762	54.734	50.6731	72.7731
1500012K07Rik	3.18122	#DIV/0!	0.422306	0.203074	0.0638353	#DIV/0!	#DIV/0!	2.49163	0	0.13206	0.477162	0	0	0.191506
1500015A07Rik	1.28721	0.186347	0.0897932	2.57661	2.0017	1.50869	0.95872	1.5264	2.69581	2.37239	2.66162	1.78685	2.47454	1.74372
1500015L24Rik	0.153848	0.0433418	0.0138283	0.381509	2.47977	0.0818864	0.189118	0.226511	0.243079	0.562629	0.338818	2.96849	2.97502	1.49581
1500015O10Rik	1.97314	0.159314	0.0322276	8.48743	4.30147	1.66697	1.9988	2.21478	6.12303	10.2356	9.10365	3.67315	5.12086	4.11041
1500017E21Rik	0.108331	0.0197661	0.00213077	0.529342	4.88634	0.0858742	0.102336	0.151664	0.483786	0.548907	0.555332	5.63366	5.36376	3.66159
1500026H17Rik	1.29659	0.0720719	0.00687037	0.374426	0.288777	1.16688	1.33083	1.41192	0.370668	0.362244	0.390365	0.317657	0.272195	0.276478
1600002D24Rik	#DIV/0!	#DIV/0!	#DIV/0!	0	0	#DIV/0!	#DIV/0!	#DIV/0!	0	0	0	0	0	0
1600002H07Rik	1.48102	0.104663	0.0061842	3.16279	2.13554	1.53732	1.64165	1.28878	2.99359	3.47839	3.01638	1.94728	2.11884	2.3405
1600002K03Rik	0.731704	0.0323115	0.0640596	9.45829	12.9264	0.709263	0.80235	0.701978	9.6669	8.42098	10.287	13.6295	10.4954	14.6543
1600010M07Rik	7.495	#DIV/0!	0.0670477	0.51705	0.068986	#DIV/0!	1.89118	#DIV/0!	0.845491	0.391394	0.314266	0	0.206958	0
1600012H06Rik	0.906522	0.0771299	0.170247	13.2468	14.6127	0.858423	0.815431	1.0653	12.7675	12.674	14.2988	14.8732	15.5427	13.4223
1600014C10Rik	0.778396	0.0997227	0.0455556	4.8286	6.20327	0.653425	0.733546	0.984496	4.35549	4.76078	5.36954	6.66563	6.49009	5.4541
1600014C23Rik	0	0	0.000912186	0	4.41843	0	0	0	0	0	0	3.41742	4.88054	4.95734
1600014K23Rik	0	0	0.00510406	0	0.218394	0	0	0	0	0	0	0.141054	0.268592	0.245536
1600015I10Rik	#DIV/0!	#DIV/0!	#DIV/0!	0	0	#DIV/0!	#DIV/0!	#DIV/0!	0	0	0	0	0	0
1600019K03Rik	#DIV/0!	#DIV/0!	#DIV/0!	0	0	#DIV/0!	#DIV/0!	#DIV/0!	0	0	0	0	0	0
1600020E01Rik	1.382	0.0545323	0.0133442	13.1463	9.51257	1.27777	1.45326	1.42605	13.1376	14.2815	12.0199	10.2817	9.82722	8.42878
1600023N17Rik	2.98274	1.03743	0.162414	1.56661	0.525225	4.97868	1.63902	2.1594	2.77942	0.871168	1.04924	0.558264	0.531518	0.485894
1600025M17Rik	#DIV/0!	#DIV/0!	#DIV/0!	0	0	#DIV/0!	#DIV/0!	#DIV/0!	0	0	0	0	0	0
1600027J07Rik	#DIV/0!	#DIV/0!	0.373901	0.162617	0	#DIV/0!	#DIV/0!	#DIV/0!	0.487851	0	0	0	0	0
1600029I14Rik	4.44314	0.698736	0.00822551	2.52747	0.568849	3.88961	5.83234	3.61059	2.11501	3.33143	2.13598	0.543759	0.5712	0.591587
1600029O15Rik	0	#DIV/0!	0.373901	0	0.0186668	0	#DIV/0!	#DIV/0!	0	0	0	0.0560005	0	0
1700001C02Rik	5.22175	1.34557	0.014314	8.0839	1.54812	2.80052	7.24951	6.22909	4.94165	9.74341	9.56664	1.76455	1.34401	1.5358
1700001C19Rik	0.258739	0.135031	0.0286728	0.0645687	0.249551	0.467559	0	0.221875	0.147894	0	0.0458121	0.316311	0.225865	0.206477
1700001D01Rik	#DIV/0!	#DIV/0!	0.373901	0.12857	0	#DIV/0!	#DIV/0!	#DIV/0!	0.385711	0	0	0	0	0
1700001F09Rik	#DIV/0!	#DIV/0!	#DIV/0!	0	0	#DIV/0!	#DIV/0!	#DIV/0!	0	0	0	0	0	0
1700001G01Rik	#DIV/0!	#DIV/0!	#DIV/0!	0	0	#DIV/0!	#DIV/0!	#DIV/0!	0	0	0	0	0	0
1700001G11Rik	0.427643	0.0940206	0.042267	0.396968	0.92827	0.583441	0.525327	0.276848	0.370406	0.4763	0.344197	0.634865	0.906674	1.24327
1700001G17Rik	0.504683	0.102605	0.0102344	1.09255	2.16482	0.722357	0.441275	0.393416	1.32473	1.10069	0.852225	1.8339	2.49434	2.16622
1700001J03Rik	6.16318	#DIV/0!	0.317184	0.305593	0.0495837	#DIV/0!	1.26078	#DIV/0!	0.729236	0.187543	0	0	0.148751	0
1700001J11Rik	0.168252	0.2337	0.150473	0.0278129	0.165305	0.194479	0.0787988	0.830543	0.0308944	0.023836	0.0287084	0.158857	0.302492	0.0345658
1700001K19Rik	1.08317	1.05463	0.916639	0.327642	0.302483	3.88961	0.630391	0.830543	0.46547	0.43095	0.0865069	0.11967	0.683623	0.104157
1700001K23Rik	#DIV/0!	#DIV/0!	#DIV/0!	0	0	#DIV/0!	#DIV/0!	#DIV/0!	0	0	0	0	0	0
1700001L05Rik	0.698598	0.0898168	0.018681	0.779737	1.11615	0.668353	0.566555	0.872074	0.736151	0.661073	0.941988	1.10144	1.16683	1.08017
1700001L19Rik	1.97731	1.4036	0.0840775	0.618163	0.312628	1.22245	5.67352	1.75337	0.479498	0.60537	0.769621	0.392245	0.106701	0.438938
1700001O22Rik	0.796411	0.0848936	0.0631855	2.66599	3.3475	0.957559	0.766508	0.668418	3.15194	2.60704	2.23898	3.29164	3.40119	3.34967
1700001P01Rik	#DIV/0!	#DIV/0!	#DIV/0!	0	0	#DIV/0!	#DIV/0!	#DIV/0!	0	0	0	0	0	0
1700003C15Rik	#DIV/0!	#DIV/0!	#DIV/0!	0	0	#DIV/0!	#DIV/0!	#DIV/0!	0	0	0	0	0	0
1700003D09Rik	2.16863	#DIV/0!	0.650211	0.0548047	0.0252716	0	#DIV/0!	#DIV/0!	0	0	0.164414	0.0758148	0	0
1700003E16Rik	2.44998	0.407009	0.000953511	3.75577	1.53298	2.48935	1.9205	3.32216	3.63671	3.8288	3.80181	1.46091	1.99365	1.14438
1700003E24Rik	0	#DIV/0!	0.168183	0	0.271954	#DIV/0!	0	0	0	0	0	0	0.559949	0.255912
1700003F12Rik	0.191663	0.0914649	0.0692392	0.145665	0.760005	0.129653	0.315196	0	0.131839	0.305155	0	1.01686	0.968143	0.295013
1700003G13Rik	2.68135	#DIV/0!	0.588416	0.139178	0.051906	#DIV/0!	#DIV/0!	0	0.417535	0	0	0	0	0.155718
1700003G18Rik	0.497304	0.38896	0.401853	0.16748	0.336776	1.16688	0	0	0.50244	0	0	0.430584	0.204978	0.374766
1700003H04Rik	0	#DIV/0!	0.373901	0	0.188171	#DIV/0!	#DIV/0!	0	0	0	0	0	0	0.564512
1700003I22Rik	#DIV/0!	#DIV/0!	#DIV/0!	0	0	#DIV/0!	#DIV/0!	#DIV/0!	0	0	0	0	0	0
1700003L19Rik	#DIV/0!	#DIV/0!	#DIV/0!	0	0	#DIV/0!	#DIV/0!	#DIV/0!	0	0	0	0	0	0
1700003M02Rik	2.70346	0.716703	0.0283245	2.37745	0.87941	1.46941	3.87241	3.21143	1.57215	3.06808	2.49213	1.06992	0.792293	0.776018
1700003M07Rik	0.844492	0.66096	0.743279	0.104212	0.123402	0.21631	1.13346	2.49173	0.0393261	0.163674	0.109636	0.181804	0.144402	0.0439999
1700003P14Rik	0	#DIV/0!	0.373901	0	0.036061	#DIV/0!	0	#DIV/0!	0	0	0	0	0.108183	0
1700006A11Rik	0	#DIV/0!	0.373901	0	0.016843	0	#DIV/0!	#DIV/0!	0	0	0	0.050529	0	0
1700006E09Rik	0	#DIV/0!	0.373901	0	0.057581	#DIV/0!	0	#DIV/0!	0	0	0	0	0.172743	0
1700006F04Rik	#DIV/0!	#DIV/0!	#DIV/0!	0	0	#DIV/0!	#DIV/0!	#DIV/0!	0	0	0	0	0	0
1700006H21Rik	#DIV/0!	#DIV/0!	#DIV/0!	0	0	#DIV/0!	#DIV/0!	#DIV/0!	0	0	0	0	0	0
1700007B14Rik	0	#DIV/0!	0.116356	0	0.0318033	0	0	#DIV/0!	0	0	0	0.0488759	0.0465339	0
1700007F19Rik	#DIV/0!	#DIV/0!	0.373901	0.0125029	0	#DIV/0!	#DIV/0!	#DIV/0!	0	0.0375086	0	0	0	0
1700007G11Rik	5.25149	3.21041	0.0227339	2.7803	0.52943	3.6303	5.67352	14.1192	2.97449	3.68825	1.67815	0.819352	0.650081	0.118856
1700007J10Rik	1.54645	0.821188	0.362108	0.29714	0.192144	0.777919	3.15196	3.32218	0.30806	0.297098	0.286263	0.396005	0.0942582	0.0861673
1700007K09Rik	0.0931643	0.0371756	0.0307548	0.208929	2.24258	0.0432177	0.171925	0.103818	0.147693	0.34185	0.137243	3.41742	1.98837	1.32196
1700007K13Rik	3.79564	0.220081	0.0229752	6.51882	1.71745	3.30615	3.86641	4.03406	3.95386	8.25439	7.3482	1.19591	2.1349	1.82154
1700007L15Rik	0.410858	0.0224779	0.00036469	4.42062	10.7595	0.454784	0.400249	0.379384	4.8812	3.96421	4.41645	10.733	9.90437	11.6411
1700007P06Rik	#DIV/0!	#DIV/0!	#DIV/0!	0	0	#DIV/0!	#DIV/0!	#DIV/0!	0	0	0	0	0	0
1700008C04Rik	#DIV/0!	#DIV/0!	#DIV/0!	0	0	#DIV/0!	#DIV/0!	#DIV/0!	0	0	0	0	0	0
1700008J07Rik	1.15795	0.164509	0.254793	3.1808	2.74691	1.48055	1.14027	0.91453	3.70439	2.97916	2.85884	2.50203	2.61269	3.12602
1700008K24Rik	0	0	0.0816812	0	0.870612	0	0	0	0	0	0	0.694253	1.59233	0.325254
1700008O03Rik	0.422021	0.2426	0.111465	0.34754	0.823515	0.907573	0.126078	0.249163	0.69118	0.0761811	0.27526	0.76157	0.604236	1.10474
1700008P02Rik	0	#DIV/0!	0.118024	0	0.191488	0	#DIV/0!	0	0	0	0	0.30714	0	0.267324
1700009C05Rik	#DIV/0!	#DIV/0!	#DIV/0!	0	0	#DIV/0!	#DIV/0!	#DIV/0!	0	0	0	0	0	0
1700009J07Rik	2.69027	1.17529	0.0303376	2.13368	0.793112	5.44543	1.3754	3.32218	2.75307	1.82064	1.82734	0.505574	1.32372	0.550043
1700009N14Rik	0	0	0.0527102	0	0.848162	0	0	0	0	0	0	0.424492	1.45496	0.665033
1700010B08Rik	0	#DIV/0!	0.373901	0	0.0823063	#DIV/0!	0	#DIV/0!	0	0	0	0	0.246919	0
1700010D01Rik	0	#DIV/0!	0.373901	0	0.0867397	#DIV/0!	#DIV/0!	0	0	0	0	0	0	0.260219
1700010I02Rik	#DIV/0!	#DIV/0!	#DIV/0!	0	0	#DIV/0!	#DIV/0!	#DIV/0!	0	0	0	0	0	0
1700010I14Rik	0.538112	0.0998696	0.0118147	1.49047	2.76981	0.523082	0.389697	0.732835	1.62903	1.09572	1.74666	3.11429	2.81172	2.38343
1700010J16Rik	#DIV/0!	#DIV/0!	#DIV/0!	0	0	#DIV/0!	#DIV/0!	#DIV/0!	0	0	0	0	0	0
1700010K23Rik	#DIV/0!	#DIV/0!	#DIV/0!	0	0	#DIV/0!	#DIV/0!	#DIV/0!	0	0	0	0	0	0
1700011A15Rik	#DIV/0!	#DIV/0!	0.373901	0.0332895	0	#DIV/0!	#DIV/0!	#DIV/0!	0.0998685	0	0	0	0	0
1700011B04Rik	0	0	0.0259635	0	0.874143	0	0	0	0	0	0	1.00888	0.384218	1.22933
1700011C11Rik	#DIV/0!	#DIV/0!	#DIV/0!	0	0	#DIV/0!	#DIV/0!	#DIV/0!	0	0	0	0	0	0
1700011E24Rik	0.206664	#DIV/0!	0.259623	0.0279134	0.135067	0	0.315195	#DIV/0!	0	0.0837401	0	0.139523	0.265677	0
1700011H14Rik	46.4561	7.66525	2.84865e-06	120.147	2.58624	49.9885	35.3184	61.821	125.867	119.163	115.41	2.51792	3.37396	1.86684
1700011I03Rik	5.0074	#DIV/0!	0.0991209	0.392704	0.0784247	2.72271	#DIV/0!	#DIV/0!	0.640584	0.282418	0.25511	0.235274	0	0
1700011L22Rik	0	#DIV/0!	0.247281	0	0.180863	#DIV/0!	0	0	0	0	0	0	0.441653	0.100936
1700011M02Rik	0.38896	#DIV/0!	0.599488	0.107037	0.275188	0.38896	#DIV/0!	#DIV/0!	0.321111	0	0	0.825563	0	0
1700012A03Rik	0	0	0.000586812	0	1.30218	0	0	0	0	0	0	1.13595	1.5622	1.2084
1700012B07Rik	0	0	0.119491	0	0.231135	0	0	0	0	0	0	0.122105	0.465024	0.106276
1700012B09Rik	6.39679	0.814122	0.0336234	5.15777	0.806305	4.66751	6.30391	7.47489	2.60894	5.59134	7.27302	0.558957	0.886964	0.972994
1700012C14Rik	0.31941	0.194887	0.12306	0.413404	1.29427	0.777919	0.472792	0.103818	0.473017	0.547422	0.219774	0.608054	1.15785	2.11692
1700012D01Rik	1.18632	0.229786	0.295892	4.88351	4.11651	1.7017	1.13471	0.934361	4.97005	4.93014	4.75033	2.92064	4.34486	5.08404
1700012D14Rik	2.38624	1.85099	0.100981	2.02243	0.847538	7.00127	1.57598	1.32887	2.9511	1.89739	1.21879	0.421509	1.20394	0.917166
1700012D16Rik	0	#DIV/0!	0.373901	0	0.0757567	#DIV/0!	0	#DIV/0!	0	0	0	0	0.22727	0
1700012H19Rik	#DIV/0!	#DIV/0!	#DIV/0!	0	0	#DIV/0!	#DIV/0!	#DIV/0!	0	0	0	0	0	0
1700012I11Rik	#DIV/0!	#DIV/0!	#DIV/0!	0	0	#DIV/0!	#DIV/0!	#DIV/0!	0	0	0	0	0	0
1700012L04Rik	2.1396	#DIV/0!	0.488585	0.345895	0.161663	#DIV/0!	#DIV/0!	1.24582	0.433477	0	0.604208	0	0	0.48499
1700012P22Rik	5.10897	3.55593	0.0559141	1.25469	0.245586	4.66752	14.499	3.15607	0.545507	1.61336	1.60521	0.116873	0.111274	0.508611
1700013D24Rik	#DIV/0!	#DIV/0!	#DIV/0!	0	0	#DIV/0!	#DIV/0!	#DIV/0!	0	0	0	0	0	0
1700013F07Rik	3.15611	0.656042	0.0843663	3.41422	1.08178	1.75032	3.88743	3.48828	1.61554	5.12425	3.50286	0.922996	1.31816	1.00418
1700013G24Rik	0	0	0.096025	0	0.374261	0	0	0	0	0	0	0.215809	0.719143	0.187832
1700013H16Rik	#DIV/0!	#DIV/0!	0.373901	0.0228332	0	#DIV/0!	#DIV/0!	#DIV/0!	0.0684997	0	0	0	0	0
1700015E13Rik	#DIV/0!	#DIV/0!	0.373901	0.0456663	0	#DIV/0!	#DIV/0!	#DIV/0!	0.136999	0	0	0	0	0
1700015F17Rik	0	0	0.000127685	0	0.607614	0	0	0	0	0	0	0.53145	0.674651	0.61674
1700015G11Rik	0	0	0.0458569	0	1.21879	0	0	0	0	0	0	1.93377	0.460281	1.26231
1700016C15Rik	5.86887	#DIV/0!	0.00263483	0.882098	0.150301	6.22335	#DIV/0!	2.9069	1.02386	0.789943	0.83249	0.164519	0	0.286384
1700016D06Rik	#DIV/0!	#DIV/0!	#DIV/0!	0	0	#DIV/0!	#DIV/0!	#DIV/0!	0	0	0	0	0	0
1700016G22Rik	#DIV/0!	#DIV/0!	#DIV/0!	0	0	#DIV/0!	#DIV/0!	#DIV/0!	0	0	0	0	0	0
1700016H13Rik	0.0974852	0.0648246	0.0290166	0.0398883	0.409173	0.194474	0	0	0.119665	0	0	0.615327	0.292921	0.319272
1700016K19Rik	4.43768	1.29315	0.0212062	6.51901	1.46901	2.28191	5.77053	6.45978	4.28414	8.93947	6.33341	1.87744	1.54916	0.980438
1700016L04Rik	#DIV/0!	#DIV/0!	#DIV/0!	0	0	#DIV/0!	#DIV/0!	#DIV/0!	0	0	0	0	0	0
1700016L21Rik	#DIV/0!	#DIV/0!	#DIV/0!	0	0	#DIV/0!	#DIV/0!	#DIV/0!	0	0	0	0	0	0
1700016P04Rik	0	#DIV/0!	0.373901	0	0.79287	0	#DIV/0!	#DIV/0!	0	0	0	2.37861	0	0
1700017B05Rik	2.52505	0.16694	0.00012905	14.9057	5.90313	2.8559	2.29348	2.45812	16.0223	14.5761	14.1187	5.61025	6.35544	5.7437
1700017D01Rik	0	0	0.0258597	0	0.16925	0	0	0	0	0	0	0.0907179	0.259115	0.157916
1700017G19Rik	0	#DIV/0!	0.116356	0	0.0261769	0	0	#DIV/0!	0	0	0	0.040229	0.0383016	0
1700017J07Rik	#DIV/0!	#DIV/0!	#DIV/0!	0	0	#DIV/0!	#DIV/0!	#DIV/0!	0	0	0	0	0	0
1700017L05Rik	#DIV/0!	#DIV/0!	#DIV/0!	0	0	#DIV/0!	#DIV/0!	#DIV/0!	0	0	0	0	0	0
1700017N19Rik	0	#DIV/0!	0.118024	0	0.0377057	0	#DIV/0!	0	0	0	0	0.0604786	0	0.0526385
1700018A04Rik	4.26929	#DIV/0!	0.237876	0.500264	0.117177	0	#DIV/0!	#DIV/0!	0	0.73845	0.762341	0.351532	0	0
1700018B08Rik	0	0	0.158186	0	0.226546	0	0	0	0	0	0	0.102497	0.487931	0.0892097
1700018B24Rik	0	#DIV/0!	0.373901	0	0.00946887	0	#DIV/0!	#DIV/0!	0	0	0	0.0284066	0	0
1700018C11Rik	0	#DIV/0!	0.373901	0	0.121792	#DIV/0!	0	#DIV/0!	0	0	0	0	0.365376	0
1700018F24Rik	0.759251	#DIV/0!	0.857283	0.0236471	0.0311453	#DIV/0!	0	#DIV/0!	0	0	0.0709413	0	0.0934359	0
1700018G05Rik	0.245052	0.0612488	0.0422758	2.40651	9.82041	0.2288	0.111246	0.322988	1.77611	0.822195	4.62122	7.76272	7.39081	14.3077
1700018L02Rik	0.911106	0.282082	0.699818	8.3436	9.15766	1.49325	0.933227	0.519761	11.1877	7.80467	6.03843	7.49217	8.3631	11.6177
1700019A02Rik	0	#DIV/0!	0.118024	0	0.132014	0	#DIV/0!	0	0	0	0	0.211746	0	0.184296
1700019B03Rik	0.189113	0.276847	0.0769679	0.0153681	0.0812642	0	0	0.830542	0	0	0.0461043	0.127558	0.0607234	0.0555111
1700019B21Rik	#DIV/0!	#DIV/0!	#DIV/0!	0	0	#DIV/0!	#DIV/0!	#DIV/0!	0	0	0	0	0	0
1700019C18Rik	0	#DIV/0!	0.373901	0	0.137285	#DIV/0!	0	#DIV/0!	0	0	0	0	0.411855	0
1700019D03Rik	0.407835	0.406677	0.117571	0.435779	1.06852	0.233375	1.41838	0.166108	0.33231	0.769164	0.205864	1.42393	0.542283	1.23934
1700019E08Rik	#DIV/0!	#DIV/0!	#DIV/0!	0	0	#DIV/0!	#DIV/0!	#DIV/0!	0	0	0	0	0	0
1700019G17Rik	0.583792	0.124493	0.12733	0.462724	0.792618	0.864355	0.472822	0.512025	0.487512	0.338539	0.562121	0.564018	0.715996	1.09784
1700019G24Rik	3.76615	#DIV/0!	0.147579	1.00145	0.265909	#DIV/0!	3.152	3.32214	0.447346	1.72566	0.831349	0	0.547481	0.250245
1700019L03Rik	6.93519	0.657639	0.000174156	2.39176	0.344873	5.70474	7.35457	7.89015	2.09117	2.56678	2.51733	0.366567	0.349005	0.319047
1700019M22Rik	0	0	0.0334718	0	0.426924	0	0	0	0	0	0	0.674941	0.214202	0.39163
1700019N19Rik	0	0	0.11949	0	0.236265	0	0	0	0	0	0	0.124816	0.475344	0.108635
1700019O17Rik	0.446891	#DIV/0!	0.640126	0.0153625	0.0343763	#DIV/0!	#DIV/0!	0	0.0460874	0	0	0	0	0.103129
1700020A23Rik	0	#DIV/0!	0.130447	0	0.148351	0	0	#DIV/0!	0	0	0	0.179984	0.265069	0
1700020D05Rik	0.0990395	0.259307	0.0547879	0.057125	0.57679	0.77792	0	0	0.171375	0	0	0.220299	0.838979	0.671092
1700020D14Rik	#DIV/0!	#DIV/0!	#DIV/0!	0	0	#DIV/0!	#DIV/0!	#DIV/0!	0	0	0	0	0	0
1700020G17Rik	#DIV/0!	#DIV/0!	#DIV/0!	0	0	#DIV/0!	#DIV/0!	#DIV/0!	0	0	0	0	0	0
1700020I14Rik	0.88809	0.0728878	0.456723	11.6503	13.1184	0.740529	0.917308	0.985046	8.55874	13.4026	12.9897	11.5576	14.6108	13.1869
1700020L24Rik	0.836507	0.130292	0.330027	1.28896	1.54088	0.889055	1.07167	0.622905	1.5365	1.25955	1.07083	1.72824	1.17532	1.71909
1700020M21Rik	#DIV/0!	#DIV/0!	#DIV/0!	0	0	#DIV/0!	#DIV/0!	#DIV/0!	0	0	0	0	0	0
1700020N01Rik	0	#DIV/0!	0.373901	0	0.0349213	0	#DIV/0!	#DIV/0!	0	0	0	0.104764	0	0
1700020N15Rik	#DIV/0!	#DIV/0!	#DIV/0!	0	0	#DIV/0!	#DIV/0!	#DIV/0!	0	0	0	0	0	0
1700020N18Rik	#DIV/0!	#DIV/0!	0.373901	0.18856	0	#DIV/0!	#DIV/0!	#DIV/0!	0	0	0.565679	0	0	0
1700021F05Rik	1.36216	0.117159	0.00757831	18.7641	13.7752	1.42989	1.54507	1.15045	19.4128	19.401	17.4784	13.5764	12.5567	15.1926
1700021F07Rik	0	#DIV/0!	0.118024	0	0.127804	0	#DIV/0!	0	0	0	0	0.204993	0	0.178419
1700021K19Rik	1.47805	0.0690937	0.000531022	11.5938	7.84397	1.62114	1.43295	1.39897	11.5945	11.4681	11.7188	7.15205	8.00315	8.37671
1700021N21Rik	1.08551	#DIV/0!	0.916464	0.0844153	0.0777653	#DIV/0!	1.26078	0	0.0995828	0.153663	0	0	0.121879	0.111417
1700022A21Rik	0.0772945	#DIV/0!	0.150246	0.0187284	0.242299	#DIV/0!	0	0	0.0561852	0	0	0	0.412588	0.31431
1700022A22Rik	#DIV/0!	#DIV/0!	#DIV/0!	0	0	#DIV/0!	#DIV/0!	#DIV/0!	0	0	0	0	0	0
1700022E09Rik	#DIV/0!	#DIV/0!	#DIV/0!	0	0	#DIV/0!	#DIV/0!	#DIV/0!	0	0	0	0	0	0
1700022H01Rik	2.17449	#DIV/0!	0.202724	0.504325	0.231928	#DIV/0!	1.26078	2.49163	0.435726	0.672353	0.404895	0	0.533282	0.162502
1700022H16Rik	#DIV/0!	#DIV/0!	#DIV/0!	0	0	#DIV/0!	#DIV/0!	#DIV/0!	0	0	0	0	0	0
1700022I11Rik	0.630393	#DIV/0!	0.770157	0.010218	0.016209	#DIV/0!	0.630393	#DIV/0!	0	0.0306541	0	0	0.048627	0
1700023C21Rik	#DIV/0!	#DIV/0!	#DIV/0!	0	0	#DIV/0!	#DIV/0!	#DIV/0!	0	0	0	0	0	0
1700023F02Rik	#DIV/0!	#DIV/0!	#DIV/0!	0	0	#DIV/0!	#DIV/0!	#DIV/0!	0	0	0	0	0	0
1700023F06Rik	1.22857	#DIV/0!	0.738256	0.169927	0.138313	#DIV/0!	0.420261	1.66108	0.140435	0.10835	0.260996	0	0.257816	0.157124
1700024B18Rik	#DIV/0!	#DIV/0!	#DIV/0!	0	0	#DIV/0!	#DIV/0!	#DIV/0!	0	0	0	0	0	0
1700024F13Rik	1.66108	#DIV/0!	0.750288	0.0928667	0.0559073	#DIV/0!	#DIV/0!	1.66108	0	0	0.2786	0	0	0.167722
1700024G13Rik	5.67975	2.9393	0.00575287	8.79882	1.54916	5.18614	12.9231	3.32217	7.14048	11.2937	7.96228	1.37684	0.873919	2.39671
1700024I08Rik	#DIV/0!	#DIV/0!	#DIV/0!	0	0	#DIV/0!	#DIV/0!	#DIV/0!	0	0	0	0	0	0
1700024N05Rik	#DIV/0!	#DIV/0!	#DIV/0!	0	0	#DIV/0!	#DIV/0!	#DIV/0!	0	0	0	0	0	0
1700024P04Rik	0	0	0.0020321	0	1.11758	0	0	0	0	0	0	0.985314	0.938108	1.42931
1700024P16Rik	2.05733	0.208291	0.00305256	14.8391	7.21279	2.37571	1.6743	2.17154	17.0123	13.2447	14.2602	7.16092	7.91061	6.56685
1700025B11Rik	#DIV/0!	#DIV/0!	0.373901	0.0619553	0	#DIV/0!	#DIV/0!	#DIV/0!	0	0	0.185866	0	0	0
1700025C18Rik	0	#DIV/0!	0.373901	0	0.0599947	0	#DIV/0!	#DIV/0!	0	0	0	0.179984	0	0
1700025F22Rik	0	#DIV/0!	0.373901	0	0.069924	0	#DIV/0!	#DIV/0!	0	0	0	0.209772	0	0
1700025F24Rik	0.552235	#DIV/0!	0.503376	0.0934612	0.169242	0.777918	0.315196	#DIV/0!	0.202331	0.0780526	0	0.260093	0.247632	0
1700025G04Rik	2.63416	0.32411	0.0052238	3.48932	1.32464	1.99882	2.90565	3.02554	2.71174	3.93558	3.82065	1.35667	1.35446	1.2628
1700025J12Rik	#DIV/0!	#DIV/0!	#DIV/0!	0	0	#DIV/0!	#DIV/0!	#DIV/0!	0	0	0	0	0	0
1700025K24Rik	#DIV/0!	#DIV/0!	#DIV/0!	0	0	#DIV/0!	#DIV/0!	#DIV/0!	0	0	0	0	0	0
1700025M24Rik	0	#DIV/0!	0.373901	0	0.0699933	#DIV/0!	#DIV/0!	0	0	0	0	0	0	0.20998
1700025N23Rik	#DIV/0!	#DIV/0!	#DIV/0!	0	0	#DIV/0!	#DIV/0!	#DIV/0!	0	0	0	0	0	0
1700026D08Rik	1.9847	0.289712	0.064673	3.33975	1.68275	1.44471	2.44277	2.03483	2.50024	4.59996	2.91905	1.73062	1.88309	1.43454
1700026D11Rik	0	#DIV/0!	0.373901	0	0.0404787	#DIV/0!	#DIV/0!	0	0	0	0	0	0	0.121436
1700026F02Rik	0	#DIV/0!	0.373901	0	0.093245	#DIV/0!	#DIV/0!	0	0	0	0	0	0	0.279735
1700026J14Rik	1.01025	#DIV/0!	0.991638	0.148667	0.147159	2.33376	0.315195	#DIV/0!	0.354764	0.0912371	0	0.152014	0.289462	0
1700026L06Rik	2.14342	0.778794	0.0573971	4.78232	2.23116	1.08909	3.78235	2.29997	3.13463	6.21891	4.99342	2.87821	1.64419	2.17108
1700027A15Rik	0	0	1.55415e-05	0	1.58239	0	0	0	0	0	0	1.68193	1.60135	1.46389
1700027F06Rik	#DIV/0!	#DIV/0!	#DIV/0!	0	0	#DIV/0!	#DIV/0!	#DIV/0!	0	0	0	0	0	0
1700027F09Rik	0	#DIV/0!	0.144319	0	0.145771	0	#DIV/0!	0	0	0	0	0.159561	0	0.277752
1700027H10Rik	#DIV/0!	#DIV/0!	#DIV/0!	0	0	#DIV/0!	#DIV/0!	#DIV/0!	0	0	0	0	0	0
1700027I24Rik	#DIV/0!	#DIV/0!	#DIV/0!	0	0	#DIV/0!	#DIV/0!	#DIV/0!	0	0	0	0	0	0
1700027J07Rik	2.35067	#DIV/0!	0.485071	0.14306	0.0608593	#DIV/0!	#DIV/0!	1.66109	0	0.125903	0.303278	0	0	0.182578
1700028B04Rik	0	#DIV/0!	0.373901	0	0.0857067	0	#DIV/0!	#DIV/0!	0	0	0	0.25712	0	0
1700028D13Rik	#DIV/0!	#DIV/0!	#DIV/0!	0	0	#DIV/0!	#DIV/0!	#DIV/0!	0	0	0	0	0	0
1700028E10Rik	1.38524	0.234243	0.467332	0.513996	0.371053	1.60197	0.852341	1.49618	0.564895	0.212873	0.764221	0.352626	0.249751	0.510781
1700028I16Rik	2.35067	#DIV/0!	0.485072	0.0718651	0.0305722	#DIV/0!	#DIV/0!	1.66108	0	0.0632464	0.152349	0	0	0.0917167
1700028J19Rik	0.448586	0.0554887	0.0782169	0.467822	1.04288	0.359041	0.54634	0.415271	0.426437	0.712854	0.264175	1.18771	1.30478	0.636151
1700028K03Rik	1.10892	0.674059	0.833502	0.0977171	0.0881193	1.94481	0.252156	2.49147	0.120952	0.0373272	0.134872	0.0621923	0.148032	0.0541336
1700028M03Rik	#DIV/0!	#DIV/0!	#DIV/0!	0	0	#DIV/0!	#DIV/0!	#DIV/0!	0	0	0	0	0	0
1700028P14Rik	8.94287	7.01251	0.0245258	2.67087	0.29866	10.113	5.16921	28.2384	1.3665	3.32509	3.32103	0.135123	0.643249	0.117607
1700028P15Rik	0	#DIV/0!	0.373901	0	0.04367	#DIV/0!	0	#DIV/0!	0	0	0	0	0.13101	0
1700029B22Rik	0	#DIV/0!	0.373901	0	0.0576973	#DIV/0!	0	#DIV/0!	0	0	0	0	0.173092	0
1700029F12Rik	0	0	0.00689294	0	0.591964	0	0	0	0	0	0	0.456807	0.822098	0.496987
1700029H14Rik	0	0	0.00296076	0	0.645836	0	0	0	0	0	0	0.63097	0.826012	0.480527
1700029I15Rik	1.8908	1.52026	0.413493	1.65027	0.872789	5.44543	0.21013	3.32217	3.01655	0.332481	1.60178	0.55396	1.58226	0.482148
1700029J03Rik	#DIV/0!	#DIV/0!	#DIV/0!	0	0	#DIV/0!	#DIV/0!	#DIV/0!	0	0	0	0	0	0
1700029J07Rik	1.53287	0.540337	0.179095	4.48982	2.92904	2.74185	0.894748	1.55595	5.93044	3.74554	3.79349	2.16293	4.18614	2.43805
1700029M20Rik	0	#DIV/0!	0.138994	0	0.052389	#DIV/0!	0	0	0	0	0	0	0.0976545	0.0595125
1700029N11Rik	#DIV/0!	#DIV/0!	#DIV/0!	0	0	#DIV/0!	#DIV/0!	#DIV/0!	0	0	0	0	0	0
1700029P11Rik	0	#DIV/0!	0.116916	0	0.0665071	#DIV/0!	0	0	0	0	0	0	0.104234	0.0952872
1700030A11Rik	#DIV/0!	#DIV/0!	#DIV/0!	0	0	#DIV/0!	#DIV/0!	#DIV/0!	0	0	0	0	0	0
1700030C10Rik	0.715826	0.550327	0.579271	0.407069	0.568671	0.259306	2.14333	0.949192	0.275979	0.603293	0.341935	1.0643	0.281474	0.360238
1700030F04Rik	#DIV/0!	#DIV/0!	#DIV/0!	0	0	#DIV/0!	#DIV/0!	#DIV/0!	0	0	0	0	0	0
1700030F18Rik	0	#DIV/0!	0.373901	0	0.0681627	#DIV/0!	0	#DIV/0!	0	0	0	0	0.204488	0
1700030J22Rik	0.88399	0.155761	0.482952	1.98074	2.24068	1.18976	0.941389	0.650735	1.97202	2.18469	1.7855	1.6575	2.32071	2.74382
1700030K09Rik	1.3341	0.130572	0.0263765	5.59151	4.19122	1.4872	1.08298	1.46087	6.13542	4.87933	5.75977	4.12549	4.50546	3.94271
1700030L20Rik	0.572568	0.0924977	0.265861	0.244063	0.426261	0.388961	0.630394	0.692119	0.178817	0.137963	0.41541	0.45973	0.218852	0.6002
1700030M09Rik	#DIV/0!	#DIV/0!	#DIV/0!	0	0	#DIV/0!	#DIV/0!	#DIV/0!	0	0	0	0	0	0
1700030N03Rik	#DIV/0!	#DIV/0!	#DIV/0!	0	0	#DIV/0!	#DIV/0!	#DIV/0!	0	0	0	0	0	0
1700030O20Rik	#DIV/0!	#DIV/0!	#DIV/0!	0	0	#DIV/0!	#DIV/0!	#DIV/0!	0	0	0	0	0	0
1700031A10Rik	#DIV/0!	#DIV/0!	#DIV/0!	0	0	#DIV/0!	#DIV/0!	#DIV/0!	0	0	0	0	0	0
1700031F05Rik	#DIV/0!	#DIV/0!	#DIV/0!	0	0	#DIV/0!	#DIV/0!	#DIV/0!	0	0	0	0	0	0
1700031M16Rik	0	0	0.00180313	0	0.456586	0	0	0	0	0	0	0.578728	0.413251	0.377778
1700031P21Rik	0	#DIV/0!	0.373901	0	0.284609	0	#DIV/0!	#DIV/0!	0	0	0	0.853827	0	0
1700034E13Rik	0.184241	0.210131	0.0179304	0.130939	0.710694	0	0.630392	0	0	0.392817	0	0.654487	0.623131	0.854465
1700034G24Rik	#DIV/0!	#DIV/0!	#DIV/0!	0	0	#DIV/0!	#DIV/0!	#DIV/0!	0	0	0	0	0	0
1700034H15Rik	1.37393	0.568191	0.443998	0.20936	0.152381	1.55584	0.819511	2.76848	0.302914	0.168789	0.156378	0.194695	0.205963	0.0564852
1700034I23Rik	0	0	0.13526	0	0.0882414	0	0	0	0	0	0	0.0419936	0.0399817	0.182749
1700034J05Rik	0	0	0.00818807	0	0.199991	0	0	0	0	0	0	0.147694	0.280884	0.171396
1700034K08Rik	#DIV/0!	#DIV/0!	#DIV/0!	0	0	#DIV/0!	#DIV/0!	#DIV/0!	0	0	0	0	0	0
1700034O15Rik	0.112411	0.0568688	0.0437751	0.119991	1.06743	0.19448	0.0700432	0	0.259765	0.100208	0	1.33569	1.43066	0.435952
1700034P13Rik	1.23623	0.224318	0.453207	2.00119	1.61878	1.55584	1.43468	0.83054	1.73391	2.75915	1.51052	1.11445	1.92318	1.81872
1700036G14Rik	0.526319	0.150778	0.32907	0.726218	1.37981	0.345742	0.756467	0.830543	0.830939	0.961644	0.386072	2.40335	1.27123	0.464843
1700037C18Rik	1.05559	0.158397	0.64337	8.7274	8.26778	1.37469	1.00447	0.838849	10.0904	8.75061	7.3412	7.34014	8.71167	8.75152
1700037H04Rik	1.17697	0.16094	0.237593	18.9107	16.0673	1.31585	1.40685	0.885002	21.4266	19.0265	16.2789	16.2835	13.5242	18.3942
1700039E15Rik	0	#DIV/0!	0.127065	0	0.134425	0	0	#DIV/0!	0	0	0	0.235274	0.168002	0
1700039E22Rik	1.13924	#DIV/0!	0.882151	0.237781	0.208719	0.777918	0	#DIV/0!	0.369753	0	0.343591	0.475311	0.150846	0
1700040L02Rik	4.48067	0.693939	0.000835779	14.4446	3.22377	4.24318	5.98872	3.68459	12.1633	15.8492	15.3214	2.86655	2.64651	4.15824
1700041A01Rik	0	0	0.0472012	0	3.78398	0	0	0	0	0	0	6.45233	2.55967	2.33995
1700041C23Rik	#DIV/0!	#DIV/0!	#DIV/0!	0	0	#DIV/0!	#DIV/0!	#DIV/0!	0	0	0	0	0	0
1700041M19Rik	#DIV/0!	#DIV/0!	#DIV/0!	0	0	#DIV/0!	#DIV/0!	#DIV/0!	0	0	0	0	0	0
1700042G07Rik	0	0	1.55405e-05	0	0.445332	0	0	0	0	0	0	0.473345	0.450668	0.411983
1700042G15Rik	0	#DIV/0!	0.194524	0	0.060004	#DIV/0!	0	0	0	0	0	0	0.048092	0.13192
1700042O10Rik	0.777918	#DIV/0!	0.869368	0.0267303	0.0343613	0.777918	#DIV/0!	#DIV/0!	0.0801909	0	0	0.103084	0	0
1700044C05Rik	#DIV/0!	#DIV/0!	#DIV/0!	0	0	#DIV/0!	#DIV/0!	#DIV/0!	0	0	0	0	0	0
1700044K03Rik	#DIV/0!	#DIV/0!	#DIV/0!	0	0	#DIV/0!	#DIV/0!	#DIV/0!	0	0	0	0	0	0
1700045H11Rik	#DIV/0!	#DIV/0!	#DIV/0!	0	0	#DIV/0!	#DIV/0!	#DIV/0!	0	0	0	0	0	0
1700046C09Rik	#DIV/0!	#DIV/0!	#DIV/0!	0	0	#DIV/0!	#DIV/0!	#DIV/0!	0	0	0	0	0	0
1700047A11Rik	0	#DIV/0!	0.373901	0	0.062461	#DIV/0!	#DIV/0!	0	0	0	0	0	0	0.187383
1700047E10Rik	#DIV/0!	#DIV/0!	#DIV/0!	0	0	#DIV/0!	#DIV/0!	#DIV/0!	0	0	0	0	0	0
1700047G03Rik	0	#DIV/0!	0.373901	0	0.0895307	#DIV/0!	0	#DIV/0!	0	0	0	0	0.268592	0
1700047I17Rik2	#DIV/0!	#DIV/0!	#DIV/0!	0	0	#DIV/0!	#DIV/0!	#DIV/0!	0	0	0	0	0	0
1700047L14Rik	#DIV/0!	#DIV/0!	#DIV/0!	0	0	#DIV/0!	#DIV/0!	#DIV/0!	0	0	0	0	0	0
1700047M11Rik	0.388961	#DIV/0!	0.599488	0.048214	0.123956	0.388961	#DIV/0!	#DIV/0!	0.144642	0	0	0.371868	0	0
1700048M11Rik	2.36414	#DIV/0!	0.42807	0.480571	0.203275	#DIV/0!	1.57598	#DIV/0!	0.249134	0.961073	0.231506	0	0.609826	0
1700048O20Rik	2.49839	1.50989	0.0322891	0.298833	0.11961	1.29653	6.30393	2.49163	0.212657	0.328144	0.355698	0.16402	0.0520539	0.142757
1700049E15Rik	0	0	1.55401e-05	0	0.588779	0	0	0	0	0	0	0.625815	0.595833	0.544688
1700049E22Rik	#DIV/0!	#DIV/0!	#DIV/0!	0	0	#DIV/0!	#DIV/0!	#DIV/0!	0	0	0	0	0	0
1700049G17Rik	1.65933	0.129917	0.00220627	2.61818	1.57786	1.92881	1.6308	1.48775	2.55674	2.59382	2.70399	1.32555	1.59052	1.8175
1700049L16Rik	0	#DIV/0!	0.373901	0	0.0864527	#DIV/0!	#DIV/0!	0	0	0	0	0	0	0.259358
1700051A21Rik	0	#DIV/0!	0.153153	0	0.0753616	0	0	#DIV/0!	0	0	0	0.0778479	0.148237	0
1700052I22Rik	0	#DIV/0!	0.210865	0	0.676449	0	0	#DIV/0!	0	0	0	1.54046	0.488887	0
1700052K11Rik	0.709269	0.0795564	0.017143	4.92956	6.95021	0.623173	0.87284	0.646949	4.71778	5.71638	4.35453	7.57058	6.54917	6.73087
1700054A03Rik	2.22367	#DIV/0!	0.487872	0.115405	0.0518987	0.77792	#DIV/0!	#DIV/0!	0.121119	0	0.225097	0.155696	0	0
1700054K19Rik	#DIV/0!	#DIV/0!	#DIV/0!	0	0	#DIV/0!	#DIV/0!	#DIV/0!	0	0	0	0	0	0
1700054M17Rik	#DIV/0!	#DIV/0!	#DIV/0!	0	0	#DIV/0!	#DIV/0!	#DIV/0!	0	0	0	0	0	0
1700055C04Rik	#DIV/0!	#DIV/0!	#DIV/0!	0	0	#DIV/0!	#DIV/0!	#DIV/0!	0	0	0	0	0	0
1700056E22Rik	1.38984	0.130157	0.012275	2.29764	1.65316	1.55584	1.14258	1.50536	2.37931	2.04753	2.46607	1.52928	1.79202	1.63819
1700057G04Rik	0	#DIV/0!	0.373901	0	0.0307161	#DIV/0!	#DIV/0!	0	0	0	0	0	0	0.0921483
1700057H15Rik	#DIV/0!	#DIV/0!	#DIV/0!	0	0	#DIV/0!	#DIV/0!	#DIV/0!	0	0	0	0	0	0
1700057H21Rik	#DIV/0!	#DIV/0!	#DIV/0!	0	0	#DIV/0!	#DIV/0!	#DIV/0!	0	0	0	0	0	0
1700060C16Rik	#DIV/0!	#DIV/0!	#DIV/0!	0	0	#DIV/0!	#DIV/0!	#DIV/0!	0	0	0	0	0	0
1700060C20Rik	#DIV/0!	#DIV/0!	0.373901	0.0464023	0	#DIV/0!	#DIV/0!	#DIV/0!	0	0.139207	0	0	0	0
1700061F12Rik	0	#DIV/0!	0.373901	0	0.0383387	#DIV/0!	#DIV/0!	0	0	0	0	0	0	0.115016
1700061G19Rik	2.65413	#DIV/0!	0.138365	0.162948	0.0613942	3.11167	#DIV/0!	1.38423	0.248581	0.0958943	0.14437	0.0798866	0	0.104296
1700061I17Rik	#DIV/0!	#DIV/0!	#DIV/0!	0	0	#DIV/0!	#DIV/0!	#DIV/0!	0	0	0	0	0	0
1700061J23Rik	#DIV/0!	#DIV/0!	#DIV/0!	0	0	#DIV/0!	#DIV/0!	#DIV/0!	0	0	0	0	0	0
1700063A18Rik	#DIV/0!	#DIV/0!	#DIV/0!	0	0	#DIV/0!	#DIV/0!	#DIV/0!	0	0	0	0	0	0
1700063D05Rik	0.320894	#DIV/0!	0.318931	0.035511	0.110663	0	#DIV/0!	0	0	0.106533	0	0.177499	0	0.154489
1700063O14Rik	#DIV/0!	#DIV/0!	#DIV/0!	0	0	#DIV/0!	#DIV/0!	#DIV/0!	0	0	0	0	0	0
1700064J06Rik	#DIV/0!	#DIV/0!	#DIV/0!	0	0	#DIV/0!	#DIV/0!	#DIV/0!	0	0	0	0	0	0
1700064M15Rik	#DIV/0!	#DIV/0!	#DIV/0!	0	0	#DIV/0!	#DIV/0!	#DIV/0!	0	0	0	0	0	0
1700065D16Rik	0.361842	#DIV/0!	0.580792	0.0567953	0.156962	0	#DIV/0!	#DIV/0!	0	0.170386	0	0.470885	0	0
1700065I16Rik	0	#DIV/0!	0.15316	0	0.142566	0	0	#DIV/0!	0	0	0	0.147262	0.280435	0
1700065J11Rik	#DIV/0!	#DIV/0!	#DIV/0!	0	0	#DIV/0!	#DIV/0!	#DIV/0!	0	0	0	0	0	0
1700065J18Rik	#DIV/0!	#DIV/0!	#DIV/0!	0	0	#DIV/0!	#DIV/0!	#DIV/0!	0	0	0	0	0	0
1700065L07Rik	0	#DIV/0!	0.373901	0	0.065959	#DIV/0!	0	#DIV/0!	0	0	0	0	0.197877	0
1700065O20Rik	#DIV/0!	#DIV/0!	0.373901	0.0720167	0	#DIV/0!	#DIV/0!	#DIV/0!	0	0.21605	0	0	0	0
1700066B17Rik	#DIV/0!	#DIV/0!	#DIV/0!	0	0	#DIV/0!	#DIV/0!	#DIV/0!	0	0	0	0	0	0
1700066B19Rik	0.246701	0.118986	0.0204612	0.0819697	0.332264	0.353599	0.360224	0	0.152056	0.0938531	0	0.430024	0.260541	0.306227
1700066J03Rik	#DIV/0!	#DIV/0!	#DIV/0!	0	0	#DIV/0!	#DIV/0!	#DIV/0!	0	0	0	0	0	0
1700066M21Rik	0.470731	0.0391594	0.00544654	6.26904	13.3177	0.529152	0.401268	0.504394	6.26442	6.37366	6.16904	11.8386	15.8838	12.2306
1700066N21Rik	#DIV/0!	#DIV/0!	#DIV/0!	0	0	#DIV/0!	#DIV/0!	#DIV/0!	0	0	0	0	0	0
1700066O22Rik	#DIV/0!	#DIV/0!	#DIV/0!	0	0	#DIV/0!	#DIV/0!	#DIV/0!	0	0	0	0	0	0
1700067G17Rik	0	#DIV/0!	0.118024	0	0.139915	0	#DIV/0!	0	0	0	0	0.224419	0	0.195327
1700067K01Rik	2.20671	#DIV/0!	0.299668	0.142912	0.0647623	#DIV/0!	0.630392	#DIV/0!	0.158745	0.122477	0.147513	0	0.194287	0
1700067P10Rik	0	#DIV/0!	0.373901	0	0.0441027	#DIV/0!	#DIV/0!	0	0	0	0	0	0	0.132308
1700069L16Rik	0	#DIV/0!	0.373901	0	0.0520093	#DIV/0!	#DIV/0!	0	0	0	0	0	0	0.156028
1700069P05Rik	#DIV/0!	#DIV/0!	#DIV/0!	0	0	#DIV/0!	#DIV/0!	#DIV/0!	0	0	0	0	0	0
1700071K01Rik	#DIV/0!	#DIV/0!	#DIV/0!	0	0	#DIV/0!	#DIV/0!	#DIV/0!	0	0	0	0	0	0
1700071M16Rik	1.1342	0.392187	0.703643	2.80113	2.4697	1.36136	1.94357	0.589418	3.879	2.6363	1.88809	2.84936	1.35642	3.20331
1700072B07Rik	#DIV/0!	#DIV/0!	#DIV/0!	0	0	#DIV/0!	#DIV/0!	#DIV/0!	0	0	0	0	0	0
1700072I22Rik	0	#DIV/0!	0.116356	0	0.100609	0	0	#DIV/0!	0	0	0	0.154618	0.14721	0
1700072O05Rik	#DIV/0!	#DIV/0!	#DIV/0!	0	0	#DIV/0!	#DIV/0!	#DIV/0!	0	0	0	0	0	0
1700073E17Rik	0.342041	#DIV/0!	0.381721	0.0151704	0.0443527	#DIV/0!	0	0.830542	0.0159215	0	0.0295898	0	0.097431	0.0356271
1700074H08Rik	#DIV/0!	#DIV/0!	#DIV/0!	0	0	#DIV/0!	#DIV/0!	#DIV/0!	0	0	0	0	0	0
1700074P13Rik	0	#DIV/0!	0.322814	0	0.235482	#DIV/0!	0	0	0	0	0	0	0.652241	0.0542049
1700080E11Rik	0	0	0.13526	0	0.282662	0	0	0	0	0	0	0.134517	0.128073	0.585397
1700080N15Rik	#DIV/0!	#DIV/0!	#DIV/0!	0	0	#DIV/0!	#DIV/0!	#DIV/0!	0	0	0	0	0	0
1700080O16Rik	0	#DIV/0!	0.373901	0	0.0208536	#DIV/0!	#DIV/0!	0	0	0	0	0	0	0.0625608
1700081H04Rik	#DIV/0!	#DIV/0!	#DIV/0!	0	0	#DIV/0!	#DIV/0!	#DIV/0!	0	0	0	0	0	0
1700084C01Rik	2.56041	1.07245	0.0598656	0.627368	0.245026	5.44544	2.01725	2.49163	0.395838	0.69806	0.788205	0.0726916	0.346045	0.316341
1700084D21Rik	0	#DIV/0!	0.373901	0	0.1147	#DIV/0!	0	#DIV/0!	0	0	0	0	0.344099	0
1700084E18Rik	1.64024	0.426798	0.222681	3.19485	1.9478	2.48935	1.26078	1.16276	4.82802	2.79373	1.9628	1.93947	2.21587	1.68805
1700084F23Rik	#DIV/0!	#DIV/0!	#DIV/0!	0	0	#DIV/0!	#DIV/0!	#DIV/0!	0	0	0	0	0	0
1700084J12Rik	#DIV/0!	#DIV/0!	#DIV/0!	0	0	#DIV/0!	#DIV/0!	#DIV/0!	0	0	0	0	0	0
1700084M14Rik	0	#DIV/0!	0.116356	0	0.164488	0	0	#DIV/0!	0	0	0	0.252787	0.240676	0
1700085C21Rik	#DIV/0!	#DIV/0!	#DIV/0!	0	0	#DIV/0!	#DIV/0!	#DIV/0!	0	0	0	0	0	0
1700086L19Rik	1.3942	0.139414	0.0101161	22.0037	15.7823	1.6671	1.18687	1.38267	23.6591	21.1586	21.1934	14.1918	17.8272	15.3279
1700086O06Rik	1.04849	0.0845968	0.684391	3.41312	3.25528	0.900387	1.17956	1.11715	3.48392	3.17845	3.57699	3.86936	2.69461	3.20188
1700088E04Rik	1.277	0.0447814	0.00512166	16.3649	12.8151	1.19719	1.35197	1.28356	15.7865	17.5245	15.7836	13.1863	12.9622	12.2967
1700091H14Rik	0.195752	0.138424	0.047818	0.0182836	0.0934021	0	0	0.415273	0	0	0.0548509	0.0758788	0.0722435	0.132084
1700092C02Rik	#DIV/0!	#DIV/0!	#DIV/0!	0	0	#DIV/0!	#DIV/0!	#DIV/0!	0	0	0	0	0	0
1700092C10Rik	#DIV/0!	#DIV/0!	#DIV/0!	0	0	#DIV/0!	#DIV/0!	#DIV/0!	0	0	0	0	0	0
1700092E19Rik	#DIV/0!	#DIV/0!	#DIV/0!	0	0	#DIV/0!	#DIV/0!	#DIV/0!	0	0	0	0	0	0
1700092K14Rik	0.116042	0.11872	0.0103645	0.33493	2.88627	0.38896	0.0787989	0	0.72508	0.279711	0	1.86415	3.54968	3.24499
1700092M07Rik	0.791212	0.407616	0.673294	1.39396	1.7618	0.933505	0	1.38424	2.35683	0	1.82505	2.52471	1.44225	1.31845
1700093K21Rik	0	#DIV/0!	0.135584	0	0.183889	0	0	#DIV/0!	0	0	0	0.337468	0.2142	0
1700094D03Rik	5.43312	0.503243	0.00146442	8.18929	1.50729	4.86653	5.06381	6.4652	6.50494	9.142	8.92094	1.33667	1.80536	1.37984
1700094J05Rik	2.37372	2.08171	0.160977	0.498276	0.209913	1.55584	7.56467	1.10739	0.352235	0.815282	0.327312	0.226395	0.107775	0.29557
1700094M24Rik	#DIV/0!	#DIV/0!	#DIV/0!	0	0	#DIV/0!	#DIV/0!	#DIV/0!	0	0	0	0	0	0
1700095A21Rik	0	#DIV/0!	0.373901	0	0.0329415	#DIV/0!	0	#DIV/0!	0	0	0	0	0.0988244	0
1700095B10Rik	0	#DIV/0!	0.373901	0	0.0381797	#DIV/0!	0	#DIV/0!	0	0	0	0	0.114539	0
1700095J12Rik	#DIV/0!	#DIV/0!	#DIV/0!	0	0	#DIV/0!	#DIV/0!	#DIV/0!	0	0	0	0	0	0
1700096J18Rik	#DIV/0!	#DIV/0!	0.373901	0.14289	0	#DIV/0!	#DIV/0!	#DIV/0!	0	0.428669	0	0	0	0
1700096K18Rik	0.649999	0.0577268	0.002153	2.55985	3.93823	0.733041	0.685689	0.54111	2.75087	2.68546	2.24321	3.75268	3.91644	4.14557
1700096P03Rik	#DIV/0!	#DIV/0!	#DIV/0!	0	0	#DIV/0!	#DIV/0!	#DIV/0!	0	0	0	0	0	0
1700097N02Rik	#DIV/0!	#DIV/0!	0.373901	0.0280002	0	#DIV/0!	#DIV/0!	#DIV/0!	0	0.0840006	0	0	0	0
1700099I09Rik	0	#DIV/0!	0.373901	0	0.0631523	0	#DIV/0!	#DIV/0!	0	0	0	0.189457	0	0
1700100I10Rik	#DIV/0!	#DIV/0!	#DIV/0!	0	0	#DIV/0!	#DIV/0!	#DIV/0!	0	0	0	0	0	0
1700100L14Rik	#DIV/0!	#DIV/0!	#DIV/0!	0	0	#DIV/0!	#DIV/0!	#DIV/0!	0	0	0	0	0	0
1700101E01Rik	4.18014	1.52151	0.000980678	3.32325	0.795008	8.03849	3.54595	3.40523	2.97696	3.3341	3.65868	0.370338	0.940255	1.07443
1700101I11Rik	0.957865	0.167011	0.846401	1.75623	1.83349	0.826541	0.802315	1.31502	1.97039	1.25194	2.04637	2.3839	1.56041	1.55615
1700101O22Rik	#DIV/0!	#DIV/0!	#DIV/0!	0	0	#DIV/0!	#DIV/0!	#DIV/0!	0	0	0	0	0	0
1700102H20Rik	0.809852	0.198813	0.560673	1.49814	1.8499	0.648267	0.630391	1.23557	1.7496	0.80992	1.93491	2.69889	1.28479	1.56601
1700102P08Rik	1.52653	#DIV/0!	0.62818	0.184552	0.120897	3.11167	#DIV/0!	0	0.31253	0.241127	0	0.100438	0	0.262253
1700104L18Rik	#DIV/0!	#DIV/0!	#DIV/0!	0	0	#DIV/0!	#DIV/0!	#DIV/0!	0	0	0	0	0	0
1700105P06Rik	2.61524	#DIV/0!	0.228673	0.423183	0.161814	#DIV/0!	0.630391	#DIV/0!	0.594957	0.306019	0.368573	0	0.485443	0
1700106J16Rik	0.817065	#DIV/0!	0.894196	0.0229455	0.0280828	#DIV/0!	0	#DIV/0!	0.0688365	0	0	0	0.0842485	0
1700108F19Rik	#DIV/0!	#DIV/0!	0.373901	0.0350383	0	#DIV/0!	#DIV/0!	#DIV/0!	0.105115	0	0	0	0	0
1700108J01Rik	0	#DIV/0!	0.25229	0	0.549239	0	#DIV/0!	0	0	0	0	1.35326	0	0.294458
1700109G14Rik	0	#DIV/0!	0.373901	0	0.0503313	0	#DIV/0!	#DIV/0!	0	0	0	0.150994	0	0
1700109G15Rik	#DIV/0!	#DIV/0!	#DIV/0!	0	0	#DIV/0!	#DIV/0!	#DIV/0!	0	0	0	0	0	0
1700109H08Rik	5.17225	#DIV/0!	0.206864	0.263237	0.050894	#DIV/0!	#DIV/0!	0.830543	0.136465	0.526436	0.126809	0	0	0.152682
1700109I08Rik	#DIV/0!	#DIV/0!	#DIV/0!	0	0	#DIV/0!	#DIV/0!	#DIV/0!	0	0	0	0	0	0
1700109K24Rik	1.26341	#DIV/0!	0.815616	0.123962	0.098117	0.777878	0	#DIV/0!	0.0788364	0	0.293049	0.101348	0.193003	0
1700110C19Rik	#DIV/0!	#DIV/0!	0.373901	0.044876	0	#DIV/0!	#DIV/0!	#DIV/0!	0.134628	0	0	0	0	0
1700110I01Rik	#DIV/0!	#DIV/0!	#DIV/0!	0	0	#DIV/0!	#DIV/0!	#DIV/0!	0	0	0	0	0	0
1700110I07Rik	#DIV/0!	#DIV/0!	#DIV/0!	0	0	#DIV/0!	#DIV/0!	#DIV/0!	0	0	0	0	0	0
1700110K17Rik	0.533456	0.417073	0.248405	0.417262	0.782186	0.19448	0.21013	1.45345	0.138353	0.213488	0.899944	0.7114	1.01598	0.619178
1700111N16Rik	#DIV/0!	#DIV/0!	#DIV/0!	0	0	#DIV/0!	#DIV/0!	#DIV/0!	0	0	0	0	0	0
1700112E06Rik	1.66649	0.411933	0.103318	1.6975	1.01861	1.36135	2.64764	1.46943	1.38236	1.5998	2.11033	1.01543	0.604236	1.43616
1700112H15Rik	#DIV/0!	#DIV/0!	#DIV/0!	0	0	#DIV/0!	#DIV/0!	#DIV/0!	0	0	0	0	0	0
1700112J05Rik	#DIV/0!	#DIV/0!	#DIV/0!	0	0	#DIV/0!	#DIV/0!	#DIV/0!	0	0	0	0	0	0
1700112J16Rik	1.41383	0.388426	0.289176	2.28889	1.61894	2.25767	0.920251	1.71681	1.81675	2.20287	2.84706	0.8047	2.39377	1.65834
1700113A16Rik	0.941722	0.0220403	0.160744	14.6138	15.5182	0.920359	0.920645	0.986623	15.0591	14.0391	14.7432	16.3622	15.2492	14.9431
1700113B09Rik	#DIV/0!	#DIV/0!	#DIV/0!	0	0	#DIV/0!	#DIV/0!	#DIV/0!	0	0	0	0	0	0
1700113H08Rik	0	#DIV/0!	0.373901	0	0.0250309	#DIV/0!	0	#DIV/0!	0	0	0	0	0.0750927	0
1700116B05Rik	#DIV/0!	#DIV/0!	#DIV/0!	0	0	#DIV/0!	#DIV/0!	#DIV/0!	0	0	0	0	0	0
1700119H24Rik	#DIV/0!	#DIV/0!	#DIV/0!	0	0	#DIV/0!	#DIV/0!	#DIV/0!	0	0	0	0	0	0
1700120C14Rik	0.407216	0.207581	0.253346	1.01571	2.49427	0.583441	0.945588	0.226512	1.12824	0.870472	1.04841	1.93377	0.920562	4.62849
1700120E14Rik	0	#DIV/0!	0.373901	0	0.0330176	#DIV/0!	0	#DIV/0!	0	0	0	0	0.0990529	0
1700120G07Rik	0	#DIV/0!	0.373901	0	0.0418773	#DIV/0!	0	#DIV/0!	0	0	0	0	0.125632	0
1700120K04Rik	0.621581	0.251316	0.380442	0.522142	0.840023	0.972396	0.157598	0.830543	1.02649	0.158394	0.381543	1.05563	1.00505	0.45939
1700121L16Rik	#DIV/0!	#DIV/0!	#DIV/0!	0	0	#DIV/0!	#DIV/0!	#DIV/0!	0	0	0	0	0	0
1700121N20Rik	#DIV/0!	#DIV/0!	#DIV/0!	0	0	#DIV/0!	#DIV/0!	#DIV/0!	0	0	0	0	0	0
1700122C19Rik	#DIV/0!	#DIV/0!	#DIV/0!	0	0	#DIV/0!	#DIV/0!	#DIV/0!	0	0	0	0	0	0
1700122O11Rik	0	#DIV/0!	0.373901	0	0.0501937	#DIV/0!	0	#DIV/0!	0	0	0	0	0.150581	0
1700123I01Rik	3.98256	#DIV/0!	0.0767902	0.315526	0.079227	#DIV/0!	2.10131	7.47488	0.148845	0.382795	0.414939	0	0.18217	0.0555111
1700123J17Rik	0	0	0.00768325	0	0.29553	0	0	0	0	0	0	0.37785	0.179872	0.328867
1700123K08Rik	#DIV/0!	#DIV/0!	#DIV/0!	0	0	#DIV/0!	#DIV/0!	#DIV/0!	0	0	0	0	0	0
1700123L14Rik	0	0	0.000381397	0	0.540815	0	0	0	0	0	0	0.539594	0.45666	0.626191
1700123M08Rik	1.84	2.88052	0.418855	0.680723	0.369959	10.1129	6.93431	0.332217	1.05334	0.687658	0.301172	0.104158	0.0991675	0.906552
1700123O12Rik	#DIV/0!	#DIV/0!	#DIV/0!	0	0	#DIV/0!	#DIV/0!	#DIV/0!	0	0	0	0	0	0
1700123O20Rik	0.808338	0.0332517	0.00622294	15.8626	19.6238	0.874635	0.77396	0.775826	17.2631	15.0159	15.3089	19.7375	19.4014	19.7324
1700123O21Rik	#DIV/0!	#DIV/0!	0.373901	0.0493393	0	#DIV/0!	#DIV/0!	#DIV/0!	0.148018	0	0	0	0	0
1700124L16Rik	0.126702	0.0760101	0.00384376	0.446339	3.52273	0.259306	0.0900559	0	0.966264	0.372752	0	3.72634	4.13912	2.70273
1700125G02Rik	#DIV/0!	#DIV/0!	#DIV/0!	0	0	#DIV/0!	#DIV/0!	#DIV/0!	0	0	0	0	0	0
1700125G22Rik	0.77792	#DIV/0!	0.869369	0.0354107	0.0455197	0.77792	#DIV/0!	#DIV/0!	0.106232	0	0	0.136559	0	0
1700125H03Rik	0.554278	#DIV/0!	0.62399	0.13584	0.245076	2.00155	#DIV/0!	0	0.40752	0	0	0.203602	0	0.531625
1700125H20Rik	0.160095	#DIV/0!	0.19631	0.0280522	0.175222	#DIV/0!	0	0.276848	0	0	0.0841567	0	0.221684	0.303982
1700126H18Rik	#DIV/0!	#DIV/0!	#DIV/0!	0	0	#DIV/0!	#DIV/0!	#DIV/0!	0	0	0	0	0	0
1700128A07Rik	0	#DIV/0!	0.373901	0	0.0793577	#DIV/0!	#DIV/0!	0	0	0	0	0	0	0.238073
1700128F08Rik	#DIV/0!	#DIV/0!	#DIV/0!	0	0	#DIV/0!	#DIV/0!	#DIV/0!	0	0	0	0	0	0
1700129C05Rik	0	0	0.00768292	0	0.325486	0	0	0	0	0	0	0.416149	0.198106	0.362202
1810006J02Rik	#DIV/0!	#DIV/0!	0.373901	0.012124	0	#DIV/0!	#DIV/0!	#DIV/0!	0	0.036372	0	0	0	0
1810007C17Rik	#DIV/0!	#DIV/0!	#DIV/0!	0	0	#DIV/0!	#DIV/0!	#DIV/0!	0	0	0	0	0	0
1810007D17Rik	#DIV/0!	#DIV/0!	#DIV/0!	0	0	#DIV/0!	#DIV/0!	#DIV/0!	0	0	0	0	0	0
1810008I18Rik	#DIV/0!	#DIV/0!	#DIV/0!	0	0	#DIV/0!	#DIV/0!	#DIV/0!	0	0	0	0	0	0
1810009A15Rik	0.831625	0.0660745	0.08431	47.5879	57.2227	0.964785	0.769015	0.764196	54.4186	41.6913	46.6537	56.4049	54.2139	61.0494
1810009J06Rik	#DIV/0!	#DIV/0!	#DIV/0!	0	0	#DIV/0!	#DIV/0!	#DIV/0!	0	0	0	0	0	0
1810010D01Rik	2.39339	#DIV/0!	0.46664	0.0932544	0.0389633	#DIV/0!	0	#DIV/0!	0.191014	0	0.0887492	0	0.11689	0
1810010H24Rik	0.800592	0.216474	0.312456	3.45632	4.3172	0.551615	0.759335	1.27948	3.04377	3.19137	4.13381	5.51792	4.20285	3.23084
1810011H11Rik	0.753449	0.40662	0.471988	0.339012	0.449946	0.259307	0.840521	1.66109	0.16524	0.339968	0.511827	0.637238	0.404473	0.308128
1810011O10Rik	0.645462	0.0378977	0.0167712	14.4031	22.3145	0.668958	0.575661	0.702296	16.37	13.5868	13.2526	24.4709	23.6021	18.8704
1810012K16Rik	0.334478	0.145353	0.0861823	0.703074	2.102	0.605048	0.171925	0.166109	1.44131	0.476579	0.191333	2.38214	2.77202	1.15185
1810013A23Rik	0	#DIV/0!	0.210865	0	0.551356	0	0	#DIV/0!	0	0	0	1.25559	0.398479	0
1810013L24Rik	1.05978	0.0808157	0.380856	13.3068	12.5562	0.910415	1.17922	1.11256	12.5477	14.1169	13.2559	13.7824	11.9714	11.9148
1810014B01Rik	1.64043	0.227183	0.0233895	4.75961	2.90144	1.99736	1.23743	1.79457	4.69015	4.0376	5.55108	2.34817	3.26288	3.09327
1810018F18Rik	#DIV/0!	#DIV/0!	#DIV/0!	0	0	#DIV/0!	#DIV/0!	#DIV/0!	0	0	0	0	0	0
1810019D21Rik	0.364206	0.0646885	0.00264733	13.9517	38.3072	0.480669	0.256621	0.365011	18.7942	10.9256	12.1354	39.1001	42.5749	33.2467
1810020O05Rik	2.75858	#DIV/0!	0.102664	0.475572	0.172397	1.9448	1.05065	#DIV/0!	0.414241	0.3196	0.692874	0.212999	0.304192	0
1810021B22Rik	0.909644	0.298632	0.688246	4.13662	4.54752	0.590146	1.59699	0.887823	3.4074	4.54086	4.46161	5.77383	2.84339	5.02534
1810022K09Rik	0.654239	0.05055	0.00908985	131.255	200.622	0.65339	0.75024	0.575471	142.075	130.778	120.911	217.443	174.315	210.108
1810024B03Rik	#DIV/0!	#DIV/0!	0.0554502	0.165789	0	#DIV/0!	#DIV/0!	#DIV/0!	0.263183	0.0507636	0.183421	0	0	0
1810026B05Rik	2.34145	0.192204	0.000181494	6.02272	2.57222	2.30615	2.08312	2.73794	6.22248	6.0269	5.81877	2.69821	2.89321	2.12524
1810026J23Rik	0.725631	0.0108505	5.50279e-05	19.1657	26.4125	0.743941	0.726377	0.70638	19.6245	19.4175	18.4551	26.3791	26.732	26.1263
1810030O07Rik	1.57544	0.067869	0.000542391	18.0593	11.463	1.70302	1.46966	1.56161	19.1411	17.799	17.2377	11.2395	12.111	11.0384
1810032O08Rik	1.29801	0.261835	0.195771	12.0376	9.27388	1.20311	1.06311	1.9092	13.1932	11.6369	11.2827	10.9659	10.9461	5.90964
1810034E14Rik	2.16237	1.11045	0.0691887	0.731775	0.338413	2.33376	0.98061	4.77563	0.787576	0.472609	0.93514	0.337471	0.481954	0.195815
1810037I17Rik	0.715236	0.0372349	0.00380302	81.278	113.638	0.703324	0.78917	0.662876	83.5739	81.5071	78.753	118.827	103.282	118.805
1810041H14Rik	0.282644	0.0260043	0.0831145	3.35272	11.862	0.345752	0.259722	0.279604	1.85788	3.23027	4.97002	5.37344	12.4374	17.7752
1810041L15Rik	19.6451	#DIV/0!	0.0118743	0.20129	0.0102463	11.6688	18.9117	#DIV/0!	0.183745	0.28353	0.136595	0.0157467	0.0149923	0
1810043G02Rik	1.1358	0.0313766	0.0298935	11.0062	9.69032	1.18422	1.15115	1.07802	11.1992	10.629	11.1905	9.45701	9.23334	10.3806
1810043H04Rik	1.07413	0.0984211	0.4056	47.8279	44.5271	0.960394	1.27919	1.01511	47.9497	51.4227	44.1113	49.9271	40.1995	43.4548
1810044D09Rik	0.663953	0.0382795	0.0029115	26.5416	39.9751	0.648266	0.741637	0.613408	27.1152	26.6258	25.8838	41.8273	35.9014	42.1967
1810046K07Rik	1.52965	#DIV/0!	0.665872	0.156585	0.102366	#DIV/0!	0.157598	#DIV/0!	0.18819	0.0483982	0.233166	0	0.307099	0
1810053B23Rik	#DIV/0!	#DIV/0!	#DIV/0!	0	0	#DIV/0!	#DIV/0!	#DIV/0!	0	0	0	0	0	0
1810055G02Rik	0.698833	0.0181482	0.0113034	9.60944	13.7507	0.677546	0.736787	0.688943	10.126	8.90562	9.7967	14.9451	12.0871	14.2199
1810058I24Rik	0.88789	0.0403355	0.0208519	45.2053	50.9132	0.864166	0.968503	0.835848	44.1581	47.4697	43.9881	51.0991	49.0135	52.6269
1810062G17Rik	0.453272	0.0488986	0.00145878	3.7282	8.22508	0.410569	0.556846	0.409735	3.75212	4.0376	3.39488	9.13884	7.25084	8.28555
1810062O18Rik	1.13027	0.267936	0.690878	1.27687	1.12971	0.87516	0.840522	1.66109	1.14765	0.787066	1.8959	1.31136	0.936401	1.14136
1810063I02Rik	0.415918	#DIV/0!	0.421724	0.29397	0.706798	0.777919	#DIV/0!	0	0.881911	0	0	1.13368	0	0.986714
1810064F22Rik	0.849195	0.139435	0.25594	2.79735	3.29412	1.13256	0.657207	0.82066	3.30032	2.52058	2.57116	2.91404	3.83529	3.13304
1810065E05Rik	0.557332	#DIV/0!	0.518713	0.0622683	0.111726	#DIV/0!	0	0.415271	0.0968281	0	0.0899767	0	0.118507	0.21667
2010001A14Rik	1.06431	0.157128	0.702658	8.91756	8.37876	1.17396	0.75647	1.26767	10.3391	6.34309	10.0705	8.80706	8.38512	7.9441
2010001E11Rik	0.499932	0.275425	0.175684	0.0925361	0.185097	1.16688	0.252156	0.474595	0.100826	0.0518602	0.124922	0.0864064	0.205667	0.263218
2010003K11Rik	#DIV/0!	#DIV/0!	0.373901	0.0224709	0	#DIV/0!	#DIV/0!	#DIV/0!	0	0	0.0674126	0	0	0
2010005H15Rik	#DIV/0!	#DIV/0!	#DIV/0!	0	0	#DIV/0!	#DIV/0!	#DIV/0!	0	0	0	0	0	0
2010009K17Rik	#DIV/0!	#DIV/0!	0.00370453	0.738455	0	#DIV/0!	#DIV/0!	#DIV/0!	0.951177	0.733863	0.530324	0	0	0
2010010A06Rik	#DIV/0!	#DIV/0!	0.373901	0.0365937	0	#DIV/0!	#DIV/0!	#DIV/0!	0	0.109781	0	0	0	0
2010012O05Rik	0.758394	0.0579851	0.0260378	7.84926	10.3498	0.843969	0.786134	0.648463	8.15681	8.70109	6.68987	9.66482	11.0682	10.3165
2010016I18Rik	4.1264	#DIV/0!	0.214126	0.173875	0.0421373	#DIV/0!	2.52115	#DIV/0!	0.154929	0.318703	0.0479939	0	0.126412	0
2010106C02Rik	#DIV/0!	#DIV/0!	#DIV/0!	0	0	#DIV/0!	#DIV/0!	#DIV/0!	0	0	0	0	0	0
2010106E10Rik	#DIV/0!	#DIV/0!	#DIV/0!	0	0	#DIV/0!	#DIV/0!	#DIV/0!	0	0	0	0	0	0
2010107E04Rik	0.695144	0.0257838	0.00229385	263.404	378.92	0.705506	0.736724	0.648642	275.428	256.456	258.327	390.398	348.103	398.258
2010107G12Rik	0.409653	0.0581141	0.277348	0.109437	0.267146	0.3536	0.472795	0.553696	0.178954	0.0828412	0.0665166	0.506091	0.175216	0.120132
2010107G23Rik	1.50059	0.0586547	0.00023493	13.5125	9.00484	1.6084	1.49283	1.40589	14.0105	13.6356	12.8915	8.71082	9.13405	9.16964
2010109A12Rik	0.526755	0.602759	0.268171	1.18748	2.25434	0.359041	0.189117	2.07636	1.21399	0.468315	1.88015	3.3812	2.47632	0.905503
2010109I03Rik	1.33886	0.94798	0.741041	0.0672737	0.0502471	0.77792	3.15195	0	0.041547	0.160274	0	0.0534078	0.0508491	0.0464843
2010111I01Rik	1.16002	0.196684	0.403097	16.1187	13.8952	1.5284	0.847071	1.18881	20.0294	14.0053	14.3215	13.1048	16.5338	12.0469
2010204K13Rik	3.14205	2.81073	0.210294	2.09873	0.667949	0.388958	4.87253	10.1157	0.403493	3.60935	2.28335	1.03737	0.740755	0.225723
2010300C02Rik	0.673883	0.0321077	0.00107997	12.898	19.1398	0.739884	0.636967	0.651899	13.0958	12.5843	13.0138	17.6998	19.7566	19.9629
2010308F09Rik	#DIV/0!	#DIV/0!	0.000183006	0.233418	0	#DIV/0!	#DIV/0!	#DIV/0!	0.259279	0.200042	0.240933	0	0	0
2010310C07Rik	0.445756	#DIV/0!	0.482229	0.0560007	0.125631	#DIV/0!	1.26066	0	0	0.168002	0	0	0.133265	0.243627
2010315B03Rik	1.56884	0.0680585	0.000762536	10.3724	6.6115	1.62499	1.43868	1.65695	10.9595	10.0985	10.0592	6.74434	7.01927	6.0709
2010320M18Rik	0.970622	0.106242	0.772073	28.4976	29.3601	0.939457	1.19486	0.837674	28.4926	28.8464	28.1538	30.3288	24.1421	33.6095
2200002D01Rik	0.818601	0.229878	0.429935	1.04525	1.27687	1.29653	0.504313	0.83054	1.14765	0.708358	1.27973	0.885168	1.4046	1.54084
2200002J24Rik	0.0734096	0.0432179	0.0656867	0.057195	0.779122	0.129654	0	0	0.171585	0	0	1.32341	0.630005	0.383951
2210010C04Rik	#DIV/0!	#DIV/0!	#DIV/0!	0	0	#DIV/0!	#DIV/0!	#DIV/0!	0	0	0	0	0	0
2210011C24Rik	1.96248	0.52943	0.0915306	0.482189	0.245704	1.61326	1.89117	3.32217	0.61779	0.45968	0.369096	0.382945	0.243066	0.111101
2210013O21Rik	1.13093	0.101627	0.28324	28.6238	25.31	1.33543	1.01965	1.04275	33.0765	24.446	28.3489	24.7685	23.9749	27.1866
2210015D19Rik	0.773313	0.119289	0.173267	3.0495	3.94342	0.985366	0.573082	0.755038	4.06022	2.30822	2.78005	4.12052	4.02773	3.682
2210016F16Rik	0.761224	0.0484442	0.00472785	18.9222	24.8576	0.794173	0.829415	0.669702	19.5859	19.5022	17.6786	24.662	23.5132	26.3977
2210016L21Rik	1.10469	0.0918459	0.249821	34.9331	31.6225	1.2857	1.05469	0.980729	39.6371	33.6249	31.5374	30.8292	31.8812	32.1571
2210018M11Rik	1.19588	0.177164	0.170537	4.87072	4.0729	1.55044	1.17955	0.941537	5.27071	5.14337	4.19808	3.3995	4.36046	4.45875
2210019I11Rik	#DIV/0!	#DIV/0!	#DIV/0!	0	0	#DIV/0!	#DIV/0!	#DIV/0!	0	0	0	0	0	0
2210039B01Rik	1.4346	0.149233	0.0123729	5.67603	3.95654	1.16688	1.58498	1.63923	5.52024	5.67872	5.82914	4.73077	3.58283	3.55602
2210404E10Rik	#DIV/0!	#DIV/0!	0.373901	0.0569143	0	#DIV/0!	#DIV/0!	#DIV/0!	0	0	0.170743	0	0	0
2210404O09Rik	2.49578	0.0849089	1.03589e-05	4.79211	1.92008	2.57455	2.5916	2.32878	4.81968	4.94913	4.60753	1.87205	1.90968	1.97852
2210406O10Rik	0.96786	0.217971	0.873976	1.965	2.03026	0.684411	1.43131	0.9619	1.54616	2.02214	2.32671	2.25911	1.41279	2.41887
2210407C18Rik	0.362698	0.332542	0.248824	0.183747	0.506612	0.111131	1.26079	0.622907	0.103407	0.159564	0.288271	0.930495	0.126559	0.462783
2210408F21Rik	0.33545	0.0249305	0.00372945	2.61811	7.80475	0.336834	0.286699	0.372665	2.314	2.08509	3.45523	6.86985	7.27274	9.27167
2210408I21Rik	0.890174	0.110004	0.372676	2.40444	2.70109	0.679186	0.982979	1.03031	1.97529	2.37531	2.86272	2.90832	2.41644	2.77851
2210409D07Rik	#DIV/0!	#DIV/0!	0.373901	0.0847043	0	#DIV/0!	#DIV/0!	#DIV/0!	0	0	0.254113	0	0	0
2210409E12Rik	0.275618	0.259306	0.0600063	0.133151	0.483099	0.777919	0	0	0.399452	0	0	0.513488	0.488887	0.446922
2210414B05Rik	#DIV/0!	#DIV/0!	#DIV/0!	0	0	#DIV/0!	#DIV/0!	#DIV/0!	0	0	0	0	0	0
2210416O15Rik	0.91886	0.843283	0.893321	0.996867	1.0849	2.9388	0.478229	0.34495	1.82813	0.912652	0.24982	0.622066	1.9084	0.72422
2210417A02Rik	#DIV/0!	#DIV/0!	#DIV/0!	0	0	#DIV/0!	#DIV/0!	#DIV/0!	0	0	0	0	0	0
2210420H20Rik	#DIV/0!	#DIV/0!	#DIV/0!	0	0	#DIV/0!	#DIV/0!	#DIV/0!	0	0	0	0	0	0
2300002M23Rik	0	0	0.000218973	0	0.377411	0	0	0	0	0	0	0.430173	0.327651	0.374408
2300003K06Rik	#DIV/0!	#DIV/0!	#DIV/0!	0	0	#DIV/0!	#DIV/0!	#DIV/0!	0	0	0	0	0	0
2300005B03Rik	#DIV/0!	#DIV/0!	#DIV/0!	0	0	#DIV/0!	#DIV/0!	#DIV/0!	0	0	0	0	0	0
2300009A05Rik	0.791937	0.13016	0.102144	19.7021	24.8784	1.05861	0.744514	0.621415	23.3355	18.6861	17.0847	22.0435	25.0984	27.4932
2310001H17Rik	3.94721	1.11312	0.00614601	9.83745	2.49225	2.58426	5.73185	6.08699	11.4373	8.01124	10.0638	4.42576	1.39767	1.65333
2310001K24Rik	0	#DIV/0!	0.373901	0	0.111129	#DIV/0!	0	#DIV/0!	0	0	0	0	0.333387	0
2310002D06Rik	#DIV/0!	#DIV/0!	#DIV/0!	0	0	#DIV/0!	#DIV/0!	#DIV/0!	0	0	0	0	0	0
2310002F09Rik	#DIV/0!	#DIV/0!	0.373901	0.00921957	0	#DIV/0!	#DIV/0!	#DIV/0!	0	0	0.0276587	0	0	0
2310002L09Rik	#DIV/0!	#DIV/0!	#DIV/0!	0	0	#DIV/0!	#DIV/0!	#DIV/0!	0	0	0	0	0	0
2310003N18Rik	#DIV/0!	#DIV/0!	#DIV/0!	0	0	#DIV/0!	#DIV/0!	#DIV/0!	0	0	0	0	0	0
2310005A03Rik	#DIV/0!	#DIV/0!	#DIV/0!	0	0	#DIV/0!	#DIV/0!	#DIV/0!	0	0	0	0	0	0
2310005E17Rik	#DIV/0!	#DIV/0!	#DIV/0!	0	0	#DIV/0!	#DIV/0!	#DIV/0!	0	0	0	0	0	0
2310007B03Rik	1.56798	1.16104	0.234262	0.602297	0.384122	0.972396	1.03579	4.48678	0.502112	0.464867	0.839911	0.516366	0.448804	0.187197
2310008N11Rik	0.714217	#DIV/0!	0.696808	0.159372	0.223142	#DIV/0!	1.26078	0.415272	0	0.298411	0.179705	0	0.236687	0.43274
2310009A05Rik	0.757287	0.04536	0.0310804	30.754	40.6107	0.744818	0.849425	0.69558	32.5893	29.6136	30.059	43.7547	34.8631	43.2143
2310009B15Rik	0.895986	0.0972635	0.241242	18.0454	20.1403	0.889051	1.08659	0.751444	18.2131	19.1751	16.7481	20.486	17.647	22.2879
2310010G23Rik	0.62645	0.111459	0.0268327	0.46551	0.743091	0.444525	0.630392	0.830544	0.33496	0.516865	0.544704	0.753523	0.819911	0.65584
2310010J17Rik	1.0292	0.207557	0.870748	23.5542	22.8858	0.711992	1.42667	1.13748	21.3298	26.2087	23.124	29.9579	18.3705	20.3291
2310011J03Rik	0.837635	0.0419731	0.0295972	24.9003	29.727	0.891101	0.871307	0.756457	26.8592	24.1333	23.7085	30.1416	27.6978	31.3415
2310015A10Rik	0.934052	0.0827919	0.605852	3.70838	3.9702	0.923574	0.816133	1.10014	4.20674	3.3736	3.54479	4.55485	4.13364	3.22212
2310015D24Rik	#DIV/0!	#DIV/0!	#DIV/0!	0	0	#DIV/0!	#DIV/0!	#DIV/0!	0	0	0	0	0	0
2310016D03Rik	#DIV/0!	#DIV/0!	#DIV/0!	0	0	#DIV/0!	#DIV/0!	#DIV/0!	0	0	0	0	0	0
2310020H05Rik	#DIV/0!	#DIV/0!	0.373901	0.084048	0	#DIV/0!	#DIV/0!	#DIV/0!	0	0	0.252144	0	0	0
2310022A10Rik	1.55105	0.222933	0.0298988	6.65432	4.29019	2.00998	1.38571	1.30414	7.98958	6.32353	5.64985	3.97495	4.5634	4.33223
2310022B05Rik	1.34897	0.117352	0.0275596	12.5734	9.32072	1.13985	1.37091	1.54504	10.935	12.5594	14.2258	9.59338	9.16136	9.20742
2310030A07Rik	#DIV/0!	#DIV/0!	#DIV/0!	0	0	#DIV/0!	#DIV/0!	#DIV/0!	0	0	0	0	0	0
2310030G06Rik	1.02321	0.0282561	0.358043	29.4413	28.7735	1.02087	1.07504	0.977354	29.4163	29.7588	29.1488	28.8148	27.6815	29.8242
2310033P09Rik	0.904589	0.107557	0.354539	35.428	39.1648	1.10069	0.728107	0.915815	40.899	31.7628	33.6223	37.1575	43.6238	36.713
2310034C09Rik	#DIV/0!	#DIV/0!	#DIV/0!	0	0	#DIV/0!	#DIV/0!	#DIV/0!	0	0	0	0	0	0
2310034G01Rik	3.05926	1.16408	0.0350194	12.3501	4.03695	5.60103	2.81424	1.68353	17.203	11.5214	8.32591	3.0714	4.09396	4.9455
2310034O05Rik	0.0354027	0.0133332	0.000288408	0.187201	5.28777	0.0259307	0.0221189	0.063888	0.154711	0.119364	0.287528	5.96633	5.39647	4.5005
2310035C23Rik	0.833301	0.0503499	0.0282905	9.41238	11.2953	0.932122	0.762132	0.81331	10.1701	9.21661	8.85044	10.9107	12.0932	10.882
2310036O22Rik	0.942176	0.0620744	0.564326	95.8349	101.717	1.02877	0.968921	0.819981	111.098	95.8916	80.5151	107.991	98.9674	98.1914
2310039H08Rik	0.559803	0.0506805	0.00363117	24.4644	43.7018	0.644216	0.584208	0.471328	25.992	23.9319	23.4693	40.3467	40.9647	49.794
2310039L15Rik	3.202	1.37133	0.099224	1.24274	0.388113	3.11167	6.30389	1.66109	1.90927	1.22755	0.591392	0.613583	0.194729	0.356027
2310040G24Rik	2.5832	0.440577	0.00193133	13.4737	5.2159	3.09294	1.84589	3.2314	14.9923	12.6189	12.81	4.84727	6.83621	3.96422
2310043L19Rik	7.02864	#DIV/0!	0.00998546	0.809435	0.115162	#DIV/0!	1.89117	#DIV/0!	0.987997	0.653375	0.786933	0	0.345487	0
2310043O21Rik	1.44575	#DIV/0!	0.812326	0.103505	0.0715927	0	#DIV/0!	#DIV/0!	0	0	0.310516	0.214778	0	0
2310045N01Rik	0.982898	0.0666426	0.84252	28.3261	28.819	1.10132	0.973143	0.870951	32.7201	26.9906	25.2676	29.7099	27.7355	29.0115
2310045n01rik-mef2b	#DIV/0!	#DIV/0!	#DIV/0!	0	0	#DIV/0!	#DIV/0!	#DIV/0!	0	0	0	0	0	0
2310047M10Rik	0.853801	0.0413402	0.0563466	15.671	18.3544	0.845371	0.929499	0.78707	16.4516	16.5751	13.9864	19.4608	17.8323	17.7702
2310050C09Rik	#DIV/0!	#DIV/0!	#DIV/0!	0	0	#DIV/0!	#DIV/0!	#DIV/0!	0	0	0	0	0	0
2310057J18Rik	0	#DIV/0!	0.373901	0	0.0537107	0	#DIV/0!	#DIV/0!	0	0	0	0.161132	0	0
2310057M21Rik	0.912197	0.0599865	0.197472	4.8863	5.35663	0.98629	0.96269	0.795695	4.94083	5.28849	4.42957	5.00951	5.49345	5.56692
2310057N15Rik	#DIV/0!	#DIV/0!	#DIV/0!	0	0	#DIV/0!	#DIV/0!	#DIV/0!	0	0	0	0	0	0
2310061I04Rik	0.639323	0.0779467	0.00709288	13.8607	21.6803	0.797052	0.560618	0.565895	16.861	12.1242	12.597	21.1542	21.6265	22.2603
2310061N02Rik	#DIV/0!	#DIV/0!	#DIV/0!	0	0	#DIV/0!	#DIV/0!	#DIV/0!	0	0	0	0	0	0
2310065F04Rik	#DIV/0!	#DIV/0!	#DIV/0!	0	0	#DIV/0!	#DIV/0!	#DIV/0!	0	0	0	0	0	0
2310067B10Rik	0.317383	0.0239843	0.000130881	12.6017	39.7052	0.364332	0.282491	0.311014	13.61	12.2131	11.9821	37.356	43.2336	38.5259
2310068J16Rik	1.19623	0.52911	0.624416	0.953484	0.797074	1.16682	2.31056	0.498325	1.14266	1.29307	0.424721	0.97929	0.559634	0.852298
2310069B03Rik	0.156814	0.0557094	0.0147399	0.251758	1.60545	0.268249	0.0768771	0.151008	0.429753	0.165784	0.159738	1.60207	2.15648	1.05781
2310069G16Rik	#DIV/0!	#DIV/0!	#DIV/0!	0	0	#DIV/0!	#DIV/0!	#DIV/0!	0	0	0	0	0	0
2310075C17Rik	#DIV/0!	#DIV/0!	#DIV/0!	0	0	#DIV/0!	#DIV/0!	#DIV/0!	0	0	0	0	0	0
2310079G19Rik	#DIV/0!	#DIV/0!	#DIV/0!	0	0	#DIV/0!	#DIV/0!	#DIV/0!	0	0	0	0	0	0
2310081J21Rik	#DIV/0!	#DIV/0!	#DIV/0!	0	0	#DIV/0!	#DIV/0!	#DIV/0!	0	0	0	0	0	0
2400006E01Rik	7.33081	#DIV/0!	0.0916531	0.690169	0.0941463	#DIV/0!	11.9774	1.66109	0.57115	1.19608	0.303278	0	0.099861	0.182578
2410002F23Rik	1.24173	0.0349192	0.102366	31.3496	25.2467	1.25771	1.17736	1.29585	35.672	29.9799	28.3968	28.3627	25.4636	21.9137
2410003L11Rik	#DIV/0!	#DIV/0!	#DIV/0!	0	0	#DIV/0!	#DIV/0!	#DIV/0!	0	0	0	0	0	0
2410004B18Rik	0.993373	0.00870462	0.950946	12.8121	12.8976	0.978671	1.00862	0.996652	14.1281	11.1798	13.1285	14.436	11.0842	13.1726
2410004I01Rik	0.553696	#DIV/0!	0.716107	0.0576713	0.104157	#DIV/0!	#DIV/0!	0.553696	0	0	0.173014	0	0	0.312471
2410004P03Rik	6.19394	1.70085	0.00607632	5.60961	0.905661	5.81479	10.0377	4.36803	4.03551	7.00538	5.78794	0.694008	0.697905	1.32507
2410006H16Rik	1.30937	0.170414	0.0398142	211.692	161.675	1.27493	1.66449	1.08558	207.317	223.557	204.201	162.611	134.31	188.103
2410012E07Rik	#DIV/0!	#DIV/0!	#DIV/0!	0	0	#DIV/0!	#DIV/0!	#DIV/0!	0	0	0	0	0	0
2410015M20Rik	0.68812	0.0236924	0.00412676	143.841	209.035	0.711152	0.716885	0.643115	146.976	137.619	146.928	206.673	191.968	228.463
2410016O06Rik	0.899747	0.0336645	0.116676	5.95947	6.6235	0.96636	0.86431	0.866458	6.53048	5.49194	5.856	6.75781	6.35413	6.75855
2410017I17Rik	#DIV/0!	#DIV/0!	0.373901	0.035654	0	#DIV/0!	#DIV/0!	#DIV/0!	0.106962	0	0	0	0	0
2410018L13Rik	1.03567	0.271041	0.923492	0.893198	0.862432	1.08909	1.44089	0.511103	0.813356	1.43435	0.431888	0.746823	0.995461	0.845012
2410021H03Rik	#DIV/0!	#DIV/0!	#DIV/0!	0	0	#DIV/0!	#DIV/0!	#DIV/0!	0	0	0	0	0	0
2410089E03Rik	1.64292	0.0894127	0.000632596	2.44753	1.48974	1.73037	1.4741	1.75288	2.36606	2.43574	2.5408	1.36737	1.65236	1.4495
2410124H12Rik	#DIV/0!	#DIV/0!	#DIV/0!	0	0	#DIV/0!	#DIV/0!	#DIV/0!	0	0	0	0	0	0
2410127L17Rik	0.651097	0.0426275	0.00384991	16.9993	26.1087	0.635813	0.592844	0.736677	16.0586	17.1287	17.8105	25.2568	28.8924	24.1768
2410131K14Rik	1.14382	0.070465	0.205953	6.13423	5.36292	1.27184	1.16894	1.02869	5.84335	6.12783	6.43152	4.59442	5.24222	6.25213
2410137M14Rik	#DIV/0!	#DIV/0!	0.373901	0.065413	0	#DIV/0!	#DIV/0!	#DIV/0!	0	0	0.196239	0	0	0
2410141K09Rik	#DIV/0!	#DIV/0!	#DIV/0!	0	0	#DIV/0!	#DIV/0!	#DIV/0!	0	0	0	0	0	0
2500002B13Rik	0.723725	0.683797	0.535347	0.7831	1.08204	2.39295	0.630443	0.141159	1.42149	0.713113	0.214697	0.594032	1.13113	1.52096
2500004C02Rik	1.79016	0.262763	0.00965357	4.33657	2.42245	2.14454	2.13719	1.3526	4.21031	4.42673	4.37268	1.96327	2.07129	3.2328
2510002D24Rik	0.784028	0.0492648	0.0178443	17.2634	22.0189	0.884439	0.740984	0.732657	18.6231	17.5671	15.6001	21.0564	23.7078	21.2925
2510003B16Rik	0.710615	0.640748	0.548515	1.30104	1.83087	0.666789	0.484917	2.49163	1.21399	1.56105	1.12809	1.82065	3.21921	0.452751
2510009E07Rik	0.232819	0.0124447	2.55654e-05	4.08682	17.5536	0.208595	0.242504	0.248604	3.75288	4.43028	4.0773	17.9912	18.2689	16.4008
2510039O18Rik	0.907593	0.038932	0.125266	29.359	32.3482	0.968206	0.920914	0.835181	31.9722	28.2983	27.8065	33.0221	30.7285	33.294
2610001J05Rik	0.833225	0.0400093	0.078293	23.3776	28.0568	0.779304	0.9144	0.820049	24.662	23.2446	22.2262	31.6462	25.4206	27.1035
2610002M06Rik	0.975482	0.00800384	0.28803	8.74699	8.96684	0.962202	0.973953	0.989826	8.49169	8.71635	9.03293	8.82527	8.94946	9.12578
2610005L07Rik	1.58224	0.0824675	0.0195252	7.97205	5.03845	1.6224	1.44646	1.72935	7.17169	8.95242	7.79203	4.42042	6.18918	4.50576
2610008E11Rik	1.48895	0.128335	0.00391709	7.0184	4.71364	1.5982	1.25584	1.67262	7.2145	6.81359	7.0271	4.51414	5.42553	4.20125
2610015P09Rik	2.05085	0.113805	0.000161067	4.32971	2.11118	1.96248	2.28932	1.93499	4.51656	4.3323	4.14027	2.30146	1.8924	2.13969
2610016A17Rik	8.51572	12.5672	0.00219141	23.1577	2.7194	43.1746	5.73085	5.22056	28.5689	19.8575	21.0466	0.661706	3.46502	4.03148
2610020C07Rik	1.74163	0.510741	0.169858	0.304946	0.175093	2.33377	1.17073	2.9069	0.322447	0.359346	0.233046	0.138166	0.306942	0.08017
2610020H08Rik	0.580381	0.140745	0.091551	0.783931	1.35072	0.708047	0.359323	0.828772	0.870692	0.656774	0.824326	1.22971	1.82781	0.994635
2610027K06Rik	1.59493	0.314444	0.028002	4.50256	2.82304	2.30135	1.54061	1.24583	4.6803	4.23318	4.5942	2.03372	2.74773	3.68767
2610028E06Rik	1.63413	#DIV/0!	0.757261	0.0139692	0.00854843	#DIV/0!	0	#DIV/0!	0.0419077	0	0	0	0.0256453	0
2610028H24Rik	5.20718	2.1665	0.007102	1.77829	0.341507	4.44524	10.2439	3.21837	1.79389	2.24908	1.2919	0.403553	0.219554	0.401415
2610035D17Rik	4.5841	1.07354	0.000914615	8.57173	1.86988	3.603	4.18859	7.07624	7.48553	9.81149	8.41818	2.07758	2.34243	1.18964
2610035F20Rik	#DIV/0!	#DIV/0!	#DIV/0!	0	0	#DIV/0!	#DIV/0!	#DIV/0!	0	0	0	0	0	0
2610037D02Rik	1.64534	#DIV/0!	0.443174	0.0424916	0.0258253	1.16688	1.89118	#DIV/0!	0.0612482	0.047255	0.0189715	0.0524889	0.0249871	0
2610042L04Rik	1.62277	0.371012	0.129543	0.109175	0.0672766	1.55584	1.26079	2.49162	0.0831928	0.128372	0.115959	0.0534713	0.101819	0.0465396
2610044O15Rik8	1.07633	0.0920805	0.349786	6.20023	5.76053	1.02057	0.966207	1.26559	6.3602	5.62772	6.61278	6.23199	5.82455	5.22506
2610100L16Rik	#DIV/0!	#DIV/0!	#DIV/0!	0	0	#DIV/0!	#DIV/0!	#DIV/0!	0	0	0	0	0	0
2610203C22Rik	1.02469	0.305154	0.944854	0.940053	0.9174	0.555656	1.57598	1.30514	0.671205	0.776785	1.37217	1.20795	0.49289	1.05136
2610206C17Rik	0.570204	0.151555	0.306536	0.243416	0.426892	0.700129	0.840521	0.332218	0.415882	0.142607	0.171758	0.594008	0.169665	0.517004
2610301B20Rik	1.02084	0.0506633	0.700321	11.1948	10.9663	0.970074	0.979766	1.12668	11.4364	10.9096	11.2383	11.7892	11.1349	9.97472
2610305D13Rik	1.01391	0.560634	0.968902	0.78047	0.769761	0.583441	0.962178	2.42242	0.712235	0.663994	0.965181	1.22075	0.690095	0.398437
2610306M01Rik	1.61135	0.145507	0.00695211	10.9219	6.77807	1.84443	1.34834	1.67367	12.369	9.99749	10.3991	6.70615	7.41468	6.21337
2610307P16Rik	3.82645	2.08544	0.000776606	1.10627	0.289111	9.24265	2.72867	3.28055	1.08444	1.11767	1.1167	0.11733	0.409603	0.3404
2610316D01Rik	0.831063	#DIV/0!	0.816707	0.280201	0.33716	0.77792	#DIV/0!	0.355947	0.194463	0.375086	0.271055	0.249978	0	0.761503
2610318N02Rik	0.0166789	0.0140087	0.00225904	0.0169212	1.01453	0	0.042026	0	0	0.0507636	0	1.09953	1.20791	0.736147
2610507B11Rik	0.634861	0.0166484	0.000206021	31.8092	50.1042	0.667544	0.628619	0.611229	31.692	31.7615	31.9741	47.4755	50.5258	52.3112
2610507I01Rik	1.83787	0.307414	0.0215357	8.29614	4.51399	2.48163	1.60112	1.52266	9.99726	8.27272	6.61844	4.02851	5.16684	4.34662
2610524H06Rik	0.414881	0.0191724	0.000944735	26.3336	63.4726	0.408906	0.45404	0.389278	27.0416	25.0798	26.8793	66.1315	55.237	69.0492
2610528A11Rik	3.03302	#DIV/0!	0.252473	0.285877	0.094255	#DIV/0!	#DIV/0!	0.415271	0.252732	0.487476	0.117424	0	0	0.282765
2610528J11Rik	0.417357	0.03883	0.00529629	19.437	46.5715	0.354717	0.433288	0.488554	19.8336	19.3172	19.1601	55.9138	44.5828	39.218
2700029M09Rik	1.38505	0.0403516	0.000284314	32.2729	23.3008	1.35691	1.46755	1.33825	32.6127	32.0441	32.1619	24.0346	21.8351	24.0328
2700038G22Rik	0.97705	0.132128	0.872188	0.855888	0.875992	1.13152	1.08475	0.713826	0.974812	0.970628	0.622224	0.861504	0.894798	0.871674
2700046A07Rik	0.904777	0.285802	0.712963	0.290127	0.320661	0.605048	1.57598	0.922827	0.253779	0.279712	0.336889	0.419436	0.177485	0.365062
2700046G09Rik	0.682791	0.0669569	0.0325558	5.65991	8.28938	0.767115	0.551042	0.732108	6.90824	4.69184	5.37966	9.00548	8.51449	7.34818
2700049A03Rik	1.23979	0.136041	0.0966709	2.32339	1.87402	1.52163	1.10746	1.11982	2.65122	2.29517	2.02378	1.74236	2.07246	1.80723
2700054A10Rik	3.64218	1.13065	0.000517641	0.934223	0.256501	6.33468	2.83681	3.05965	0.996097	0.84942	0.957151	0.157245	0.299428	0.31283
2700060E02Rik	0.761172	0.0536135	0.00880455	113.479	149.085	0.805806	0.831497	0.659357	119.086	115.416	105.935	147.785	138.805	160.664
2700062C07Rik	0.863132	0.0612509	0.246242	19.1591	22.1971	0.927924	0.913612	0.737434	22.4359	19.5226	15.5187	24.1786	21.3686	21.0442
2700069I18Rik	#DIV/0!	#DIV/0!	#DIV/0!	0	0	#DIV/0!	#DIV/0!	#DIV/0!	0	0	0	0	0	0
2700070H01Rik	1.67266	0.291589	0.0376125	2.31545	1.38429	2.33376	1.66603	1.34352	2.04035	2.58868	2.31731	0.874277	1.5538	1.7248
2700081O15Rik	2.48761	0.115049	0.000257403	5.91628	2.3783	2.58291	2.27617	2.6499	6.21535	6.07036	5.46314	2.40634	2.66692	2.06164
2700089I24Rik	1.32301	#DIV/0!	0.825869	0.0697577	0.0527267	#DIV/0!	1.05065	#DIV/0!	0.0430811	0.166192	0	0	0.15818	0
2700094K13Rik	1.03399	0.0456655	0.690479	40.4174	39.0887	0.999247	1.13174	0.990648	42.0746	37.864	41.3135	42.1063	33.4564	41.7035
2700097O09Rik	1.05519	0.125329	0.690292	3.68363	3.49096	0.890307	1.31283	1.01511	3.72654	4.15454	3.1698	4.18568	3.16458	3.12263
2700099C18Rik	0.193128	0.0494483	0.0452927	0.248295	1.28565	0.311168	0.151294	0.177974	0.260976	0.302027	0.181882	0.838697	1.99629	1.02196
2810001G20Rik	0.496571	0.0384104	0.000774678	14.5749	29.351	0.529373	0.421123	0.542254	16.425	12.5952	14.7044	31.0273	29.9086	27.1172
2810002D19Rik	1.25054	0.1846	0.284916	2.20418	1.76257	0.98384	1.36165	1.61955	2.35179	2.27865	1.98209	2.39042	1.67345	1.22385
2810004N23Rik	0.940396	0.115788	0.529984	14.6378	15.5656	1.18497	0.80355	0.886795	15.5439	13.5947	14.7748	13.1175	16.9183	16.6609
2810006K23Rik	0.960503	0.0395206	0.467523	8.3338	8.67649	0.884645	0.994031	1.01063	8.13052	8.79859	8.07228	9.19071	8.85142	7.98735
2810013P06Rik	1.3591	0.0671958	0.009926	11.6082	8.54107	1.49325	1.2932	1.29016	12.8052	10.6191	11.4003	8.57538	8.21147	8.83635
2810021J22Rik	1.35912	0.0503542	0.00333109	2.94436	2.16637	1.35795	1.44619	1.27177	2.97044	3.14401	2.71864	2.18744	2.17399	2.13769
2810025M15Rik	1.04609	0.0395416	0.363521	10.1292	9.68286	1.07494	0.968102	1.09576	10.7268	9.36506	10.2957	9.97897	9.67363	9.39597
2810029C07Rik	1.29735	0.165008	0.147793	1.67569	1.29162	1.16688	1.16527	1.66109	1.43849	1.88057	1.70802	1.23277	1.61385	1.02825
2810032G03Rik	0.58389	0.188861	0.136668	0.491359	0.841528	0.38896	0.980609	0.442955	0.265177	0.716074	0.492827	0.681759	0.730234	1.11259
2810047C21Rik1	0.74062	0.033483	0.013533	1.85462	2.50415	0.799527	0.750465	0.683976	1.79629	1.87283	1.89475	2.24669	2.49556	2.7702
2810049E08Rik	#DIV/0!	#DIV/0!	#DIV/0!	0	0	#DIV/0!	#DIV/0!	#DIV/0!	0	0	0	0	0	0
2810403A07Rik	0.912453	0.109379	0.514475	18.2924	20.0475	0.932316	0.751052	1.12984	19.6479	17.6694	17.5599	21.0743	23.5262	15.542
2810403D21Rik	0.780049	0.497231	0.500659	1.66998	2.14086	0.41888	0.570352	1.98053	1.22054	1.278	2.51139	2.91382	2.24072	1.26804
2810404M03Rik	#DIV/0!	#DIV/0!	#DIV/0!	0	0	#DIV/0!	#DIV/0!	#DIV/0!	0	0	0	0	0	0
2810405F15Rik	0.893784	#DIV/0!	0.940682	0.0173241	0.0193829	#DIV/0!	#DIV/0!	0	0.0519723	0	0	0	0	0.0581486
2810408A11Rik	1.77579	0.298694	0.010477	3.70242	2.08494	1.61276	2.44884	1.50288	4.04251	3.70602	3.35872	2.50658	1.51338	2.23485
2810408I11Rik	0.474659	0.0739246	0.0168478	0.757644	1.59619	0.544543	0.315196	0.528527	0.958995	0.422797	0.891139	1.7611	1.34138	1.68608
2810410L24Rik	1.45739	0.394641	0.243157	6.07903	4.17118	2.27392	1.11194	1.06921	8.83806	4.55786	4.84117	3.88671	4.09901	4.52782
2810417H13Rik	0.0581191	0.0224329	4.24477e-05	0.150193	2.58423	0.0232215	0.0564531	0.100672	0.0640794	0.148318	0.238181	2.75949	2.62728	2.36591
2810428I15Rik	0.622794	0.0398051	0.00122489	58.7734	94.3706	0.673878	0.653144	0.545453	64.7754	57.9297	53.6152	96.1234	88.6936	98.2948
2810429I04Rik	1.20675	2.0836	0.701502	1.04389	0.865041	0.77792	6.93432	0.593243	0.73114	1.55127	0.849257	0.939865	0.223709	1.43155
2810433D01Rik	0.787573	0.0945972	0.15366	0.292821	0.371802	0.622337	0.945587	0.830543	0.247374	0.286285	0.344805	0.397492	0.302759	0.415156
2810442N19Rik	#DIV/0!	#DIV/0!	0.000183004	0.0878997	0	#DIV/0!	#DIV/0!	#DIV/0!	0.0976383	0.0753311	0.0907297	0	0	0
2810454H06Rik	1.9347	0.235103	0.00142609	1.29685	0.670311	1.80336	1.6906	2.44549	1.36117	1.21492	1.31446	0.754796	0.718634	0.537503
2810459M11Rik	0.124406	0.00874472	0.000222168	5.94196	47.7627	0.138846	0.108744	0.126733	6.91788	5.6638	5.24421	49.8241	52.0838	41.3801
2810468N07Rik	0.716379	0.0964901	0.0263322	0.722479	1.00852	0.555658	0.727376	0.889867	0.610346	0.706353	0.850739	1.09842	0.971098	0.956029
2810471M01Rik	#DIV/0!	#DIV/0!	#DIV/0!	0	0	#DIV/0!	#DIV/0!	#DIV/0!	0	0	0	0	0	0
2810474O19Rik	4.05132	0.267312	1.53729e-05	19.508	4.81522	4.61882	3.89272	3.75809	18.9385	20.4329	19.1526	4.10029	5.249	5.09637
2900005J15Rik	1.04862	0.320698	0.902022	3.33905	3.18424	1.71679	0.60591	1.17031	4.89397	2.92039	2.20278	2.85065	4.81984	1.88222
2900008C10Rik	1.37132	#DIV/0!	0.603622	0.256577	0.187103	1.94423	#DIV/0!	0.692117	0.302274	0.186571	0.280886	0.155472	0	0.405836
2900009J06Rik	6.13687	#DIV/0!	0.0271133	1.2231	0.199303	#DIV/0!	#DIV/0!	2.07636	1.6032	0.824615	1.24147	0	0	0.597908
2900011O08Rik	0	#DIV/0!	0.373901	0	0.0265307	#DIV/0!	0	#DIV/0!	0	0	0	0	0.079592	0
2900026A02Rik	1.38387	0.0304588	8.39349e-05	9.97092	7.20509	1.34885	1.35908	1.44491	9.7135	9.93806	10.2612	7.2013	7.31236	7.10161
2900041M22Rik	1.68278	0.660986	0.449562	0.205316	0.12201	1.55584	0.630391	2.90689	0.122604	0.0945927	0.39875	0.0788023	0.150054	0.137174
2900052N01Rik	0.448179	#DIV/0!	0.430058	0.0166549	0.0371612	0	0.630391	#DIV/0!	0	0.0226657	0.0272989	0.0755285	0.035955	0
2900055J20Rik	#DIV/0!	#DIV/0!	#DIV/0!	0	0	#DIV/0!	#DIV/0!	#DIV/0!	0	0	0	0	0	0
2900057B20Rik	#DIV/0!	#DIV/0!	#DIV/0!	0	0	#DIV/0!	#DIV/0!	#DIV/0!	0	0	0	0	0	0
2900060B14Rik	2.04592	#DIV/0!	0.550655	0.155374	0.0759437	0	#DIV/0!	#DIV/0!	0	0.13674	0.329383	0.227831	0	0
2900076A07Rik	0.426572	0.0194936	0.00515347	3.37075	7.90194	0.452819	0.43132	0.386632	4.18752	3.2308	2.69392	9.24766	7.49049	6.96766
2900079G21Rik	#DIV/0!	#DIV/0!	#DIV/0!	0	0	#DIV/0!	#DIV/0!	#DIV/0!	0	0	0	0	0	0
2900092C05Rik	#DIV/0!	#DIV/0!	#DIV/0!	0	0	#DIV/0!	#DIV/0!	#DIV/0!	0	0	0	0	0	0
2900092D14Rik	0.541293	0.0413457	0.000672842	7.17522	13.2557	0.612272	0.469593	0.55176	7.7461	6.75411	7.02545	12.6514	14.3829	12.7328
2900097C17Rik	0.98187	0.0192456	0.511527	65.0909	66.2928	1.00671	0.944139	0.995363	67.7499	63.5319	63.9908	67.2986	67.2908	64.2889
3000002C10Rik	3.28076	0.631909	0.012461	9.84936	3.00216	4.576	2.61855	2.7487	13.0124	8.13198	8.40371	2.84362	3.10553	3.05734
3010001F23Rik	5.29566	#DIV/0!	0.0493952	0.432716	0.0817113	#DIV/0!	2.45177	5.8138	0.309308	0.318188	0.670651	0	0.129779	0.115355
3010026O09Rik	0.815009	0.0960327	0.0872524	6.28069	7.70628	0.638069	0.957261	0.878831	5.44828	7.08265	6.31113	8.5387	7.39887	7.18128
3100003L05Rik	#DIV/0!	#DIV/0!	#DIV/0!	0	0	#DIV/0!	#DIV/0!	#DIV/0!	0	0	0	0	0	0
3110001I22Rik	1.09923	0.225201	0.584179	1.77901	1.61841	0.953575	0.93472	1.61955	1.88804	1.64836	1.80062	1.97996	1.76348	1.1118
3110002H16Rik	0.533095	0.054164	0.000629586	8.27364	15.52	0.64263	0.489127	0.472438	9.66362	7.76411	7.39318	15.0376	15.8734	15.649
3110009E18Rik	1.67749	0.542261	0.113788	8.53358	5.08711	1.87335	2.7693	0.89151	8.44331	11.1638	5.99363	4.50706	4.03127	6.72301
3110009F21Rik	#DIV/0!	#DIV/0!	#DIV/0!	0	0	#DIV/0!	#DIV/0!	#DIV/0!	0	0	0	0	0	0
3110015C05Rik	#DIV/0!	#DIV/0!	#DIV/0!	0	0	#DIV/0!	#DIV/0!	#DIV/0!	0	0	0	0	0	0
3110021A11Rik	1.24643	#DIV/0!	0.78432	0.161871	0.129867	#DIV/0!	1.89118	0	0.225102	0.26051	0	0	0.13775	0.251852
3110021N24Rik	1.26025	0.0433181	0.0507917	0.85355	0.677288	1.34368	1.26078	1.19391	0.826166	0.805154	0.929331	0.614854	0.638614	0.778396
3110035E14Rik	#DIV/0!	#DIV/0!	0.140033	0.0193275	0	#DIV/0!	#DIV/0!	#DIV/0!	0	0.0361892	0.0217934	0	0	0
3110039I08Rik	1.26073	0.379895	0.449483	7.49663	5.94625	1.40493	0.833019	2.14541	9.36617	6.88371	6.24001	6.66663	8.26357	2.90854
3110039M20Rik	#DIV/0!	#DIV/0!	#DIV/0!	0	0	#DIV/0!	#DIV/0!	#DIV/0!	0	0	0	0	0	0
3110040N11Rik	0.52583	0.0594349	0.00117539	9.0853	17.278	0.642629	0.439497	0.51198	10.1536	8.16371	8.9386	15.8001	18.5751	17.4589
3110043O21Rik	0.869145	0.067361	0.117382	5.31377	6.11379	0.742235	0.966208	0.910919	4.86028	5.91325	5.16778	6.54817	6.12006	5.67315
3110045C21Rik	0.629624	0.0926723	0.0846919	1.49216	2.36992	0.4488	0.735456	0.717286	1.12551	2.02619	1.32477	2.50782	2.75501	1.84692
3110052M02Rik	1.29371	0.289472	0.131991	2.87047	2.21879	1.10206	1.05778	1.94748	2.85742	2.5677	3.18628	2.59281	2.42745	1.6361
3110056K07Rik	1.17507	0.219877	0.385837	6.17306	5.25337	1.04465	1.01311	1.68795	6.73168	5.91149	5.87601	6.44395	5.835	3.48116
3110057O12Rik	1.28463	0.361144	0.294524	0.999686	0.778188	1.51008	0.760818	2.00308	1.00883	0.825518	1.16471	0.668065	1.08504	0.58146
3110062M04Rik	1.70945	0.0564245	0.000191492	5.8897	3.44537	1.62123	1.69902	1.81542	5.62745	6.14871	5.89294	3.47109	3.61898	3.24605
3110070M22Rik	0.377119	0.0805145	0.0234968	0.53514	1.41902	0.212161	0.490304	0.369129	0.226804	0.816602	0.562014	1.06902	1.6655	1.52254
3110079O15Rik	#DIV/0!	#DIV/0!	#DIV/0!	0	0	#DIV/0!	#DIV/0!	#DIV/0!	0	0	0	0	0	0
3110082I17Rik	0.776179	0.0843201	0.0295169	9.73714	12.545	0.950247	0.72688	0.675562	10.7318	9.69564	8.78399	11.2937	13.3387	13.0025
3110082J24Rik	#DIV/0!	#DIV/0!	#DIV/0!	0	0	#DIV/0!	#DIV/0!	#DIV/0!	0	0	0	0	0	0
3110099E03Rik	#DIV/0!	#DIV/0!	#DIV/0!	0	0	#DIV/0!	#DIV/0!	#DIV/0!	0	0	0	0	0	0
3200001D21Rik	#DIV/0!	#DIV/0!	0.119521	0.0762913	0	#DIV/0!	#DIV/0!	#DIV/0!	0	0.103832	0.125042	0	0	0
3300002I08Rik	0.86013	0.169801	0.59677	1.11852	1.30041	1.08909	1.13471	0.604029	1.09876	1.08994	1.16687	1.00888	0.960546	1.93181
3300002P13Rik	#DIV/0!	#DIV/0!	#DIV/0!	0	0	#DIV/0!	#DIV/0!	#DIV/0!	0	0	0	0	0	0
3300005D01Rik	#DIV/0!	#DIV/0!	0.373901	0.0444873	0	#DIV/0!	#DIV/0!	#DIV/0!	0	0	0.133462	0	0	0
3425401B19Rik	#DIV/0!	#DIV/0!	#DIV/0!	0	0	#DIV/0!	#DIV/0!	#DIV/0!	0	0	0	0	0	0
3632451O06Rik	1.10382	0.270753	0.754446	1.8358	1.66313	0.601787	1.44089	1.38424	1.12737	1.69717	2.68287	1.87337	1.17786	1.93816
3632454L22Rik	3.94084	#DIV/0!	0.0590192	0.0649225	0.0164743	#DIV/0!	1.23764	3.32282	0.0843898	0.0319596	0.0784182	0	0.025823	0.0235999
3830403N18Rik	0.778365	#DIV/0!	0.784759	0.110073	0.141416	1.55584	0	#DIV/0!	0.171166	0	0.159054	0.110015	0.314233	0
3830406C13Rik	1.12292	0.0922943	0.150886	14.5666	12.9721	1.27306	1.16798	0.959022	15.476	14.313	13.9109	12.1565	12.2545	14.5053
3830408C21Rik	1.71382	0.466853	0.0826465	1.08251	0.631637	2.76593	1.19074	1.66109	1.32088	1.0828	0.84385	0.477553	0.909348	0.508011
3830417A13Rik	#DIV/0!	#DIV/0!	#DIV/0!	0	0	#DIV/0!	#DIV/0!	#DIV/0!	0	0	0	0	0	0
3830432H09Rik	#DIV/0!	#DIV/0!	0.373901	0.00980307	0	#DIV/0!	#DIV/0!	#DIV/0!	0	0	0.0294092	0	0	0
3930402G23Rik	0.212648	0.210131	0.0220019	0.00680687	0.03201	0	0.630392	0	0	0.0204206	0	0.0340235	0.0323935	0.0296129
4430402I18Rik	0.653647	0.0908881	0.0286493	1.87518	2.8688	0.572636	0.844086	0.570223	1.90275	2.1882	1.53459	3.32279	2.59239	2.69121
4631405J19Rik	0.00783298	0.00617397	0.0117036	0.0226779	2.89518	0.0185219	0	0	0.0680337	0	0	3.67315	3.41391	1.59849
4632404H12Rik	1.52233	0.290883	0.0646216	1.43232	0.940873	2.06448	1.05684	1.55727	1.75717	1.11994	1.41986	0.851145	1.05971	0.911763
4632415L05Rik	1.13164	0.0258141	0.105292	5.17646	4.57432	1.16688	1.0834	1.1529	4.99281	5.48132	5.05526	4.27877	5.05937	4.38482
4632427E13Rik	1.90731	0.0736881	0.19829	1.96639	1.03098	1.9448	1.82113	2.07636	1.49907	3.00711	1.393	0.77081	1.65123	0.670887
4632428C04Rik	0.181145	0.0138876	0.0050803	0.444915	2.45612	0.159573	0.185409	0.207636	0.503193	0.363965	0.467588	3.15337	1.96304	2.25196
4632428N05Rik	2.80896	0.5701	0.0074258	9.07025	3.22904	1.85466	3.81557	3.03821	6.82934	10.4908	9.8906	3.68226	2.74947	3.2554
4732416N19Rik	1.50929	#DIV/0!	0.666186	0.253343	0.167855	0.778236	0	#DIV/0!	0.200753	0	0.559275	0.257959	0.245607	0
4732456N10Rik	#DIV/0!	#DIV/0!	#DIV/0!	0	0	#DIV/0!	#DIV/0!	#DIV/0!	0	0	0	0	0	0
4732471J01Rik	2.17278	0.662929	0.0234305	0.439364	0.202212	3.65877	2.02063	1.44591	0.551988	0.376547	0.389556	0.150867	0.186351	0.269419
4732490B19Rik	0.598032	0.162482	0.0691487	0.241627	0.404037	0.324132	0.882547	0.664435	0.155986	0.336976	0.231919	0.481242	0.381822	0.349047
4732491K20Rik	1.06862	0.113516	0.552767	1.01552	0.950307	1.11131	1.26078	0.871059	0.942217	1.16312	0.941214	0.847841	0.922539	1.08054
4831407H17Rik	#DIV/0!	#DIV/0!	0.116191	0.1441	0	#DIV/0!	#DIV/0!	#DIV/0!	0.213184	0.219117	0	0	0	0
4831440E17Rik	1.35729	0.280281	0.234759	0.831337	0.612498	1.90456	0.937506	1.34605	1.11072	0.70005	0.683241	0.58319	0.746715	0.507588
4833411C07Rik	#DIV/0!	#DIV/0!	0.00395588	0.0810283	0	#DIV/0!	#DIV/0!	#DIV/0!	0.0700067	0.108025	0.0650532	0	0	0
4833412C05Rik	1.89117	#DIV/0!	0.698372	0.061308	0.032418	#DIV/0!	1.89117	#DIV/0!	0	0.183924	0	0	0.097254	0
4833415N18Rik	#DIV/0!	#DIV/0!	#DIV/0!	0	0	#DIV/0!	#DIV/0!	#DIV/0!	0	0	0	0	0	0
4833417C18Rik	2.50269	#DIV/0!	0.133164	0.780388	0.31182	1.2101	#DIV/0!	4.42955	0.877434	0.531904	0.931827	0.725094	0	0.210366
4833418N02Rik	0.88505	0.12432	0.57577	1.3125	1.48296	0.806735	1.17673	0.800884	1.47605	1.13882	1.32262	1.82966	0.96778	1.65145
4833419F23Rik	1.33382	0.177323	0.146523	2.86822	2.15038	1.29654	1.05065	1.66108	2.57757	2.38641	3.64068	1.98804	2.27136	2.19175
4833420G17Rik	1.52801	0.140153	0.0031999	9.43889	6.17725	1.6448	1.26982	1.72438	9.88305	8.83019	9.60342	6.00866	6.9539	5.5692
4833422C13Rik	2.33151	0.256952	0.0462748	0.963045	0.413056	2.84274	2.44166	1.95404	0.68194	1.27466	0.932535	0.239888	0.522046	0.477235
4833422M21Rik	2.35067	#DIV/0!	0.485072	0.0527711	0.0224494	#DIV/0!	#DIV/0!	1.66108	0	0.0464423	0.111871	0	0	0.0673483
4833423E24Rik	0.248914	0.420261	0.207305	0.0242807	0.0975464	0	1.26078	0	0	0.0728421	0	0.182048	0.0577753	0.052816
4833427F10Rik	0.00590093	0.00720296	0.00829908	0.0183312	3.10649	0.0216089	0	0	0.0549935	0	0	2.54495	4.3749	2.39962
4833427G06Rik	5.70559	1.57672	0.0355011	4.83709	0.84778	3.00055	8.19509	7.05962	3.29874	7.35247	3.86005	1.09938	0.89718	0.546779
4833428L15Rik	2.54001	1.26154	0.0414724	0.34072	0.134141	4.66752	1.05065	4.98326	0.397389	0.255499	0.369271	0.0851393	0.243181	0.0741023
4833439L19Rik	0.463318	0.0180805	1.37296e-05	50.9237	109.911	0.498603	0.451576	0.439264	55.335	49.3618	48.0744	110.98	109.31	109.443
4921501E09Rik	#DIV/0!	#DIV/0!	#DIV/0!	0	0	#DIV/0!	#DIV/0!	#DIV/0!	0	0	0	0	0	0
4921504A21Rik	0.190802	0.0235565	0.000244812	1.43025	7.496	0.194334	0.234266	0.152669	1.41332	1.59201	1.28542	7.27263	6.79575	8.41963
4921504E06Rik	0	#DIV/0!	0.373901	0	0.0158492	#DIV/0!	0	#DIV/0!	0	0	0	0	0.0475476	0
4921506M07Rik	#DIV/0!	#DIV/0!	#DIV/0!	0	0	#DIV/0!	#DIV/0!	#DIV/0!	0	0	0	0	0	0
4921507L20Rik	1.5008	#DIV/0!	0.709414	0.0333976	0.0222533	0.77792	#DIV/0!	#DIV/0!	0.0519338	0	0.048259	0.0667598	0	0
4921507P07Rik	1.45169	0.547326	0.260765	0.988499	0.680931	0.972406	2.66703	1.08332	0.656728	1.39338	0.915388	0.675364	0.522446	0.844982
4921508D12Rik	#DIV/0!	#DIV/0!	#DIV/0!	0	0	#DIV/0!	#DIV/0!	#DIV/0!	0	0	0	0	0	0
4921509C19Rik	#DIV/0!	#DIV/0!	0.373901	0.0087437	0	#DIV/0!	#DIV/0!	#DIV/0!	0	0	0.0262311	0	0	0
4921509O07Rik	#DIV/0!	#DIV/0!	#DIV/0!	0	0	#DIV/0!	#DIV/0!	#DIV/0!	0	0	0	0	0	0
4921511C10Rik	#DIV/0!	#DIV/0!	#DIV/0!	0	0	#DIV/0!	#DIV/0!	#DIV/0!	0	0	0	0	0	0
4921511C20Rik	#DIV/0!	#DIV/0!	#DIV/0!	0	0	#DIV/0!	#DIV/0!	#DIV/0!	0	0	0	0	0	0
4921511H03Rik	0	#DIV/0!	0.116356	0	0.069381	0	0	#DIV/0!	0	0	0	0.106626	0.101517	0
4921511I17Rik	#DIV/0!	#DIV/0!	#DIV/0!	0	0	#DIV/0!	#DIV/0!	#DIV/0!	0	0	0	0	0	0
4921511M17Rik	#DIV/0!	#DIV/0!	#DIV/0!	0	0	#DIV/0!	#DIV/0!	#DIV/0!	0	0	0	0	0	0
4921513I03Rik	0.415918	#DIV/0!	0.421724	0.0169837	0.0408341	0.777919	#DIV/0!	0	0.050951	0	0	0.0654965	0	0.0570059
4921515E04Rik	#DIV/0!	#DIV/0!	#DIV/0!	0	0	#DIV/0!	#DIV/0!	#DIV/0!	0	0	0	0	0	0
4921517D22Rik	#DIV/0!	#DIV/0!	#DIV/0!	0	0	#DIV/0!	#DIV/0!	#DIV/0!	0	0	0	0	0	0
4921518K17Rik	#DIV/0!	#DIV/0!	#DIV/0!	0	0	#DIV/0!	#DIV/0!	#DIV/0!	0	0	0	0	0	0
4921524J17Rik	0.73649	0.0658918	0.0234125	7.29941	9.91107	0.876612	0.67264	0.685901	7.58867	7.44464	6.86491	8.65682	11.0678	10.0086
4921524L21Rik	0	#DIV/0!	0.373901	0	0.0408587	#DIV/0!	#DIV/0!	0	0	0	0	0	0	0.122576
4921525O09Rik	#DIV/0!	#DIV/0!	#DIV/0!	0	0	#DIV/0!	#DIV/0!	#DIV/0!	0	0	0	0	0	0
4921529L05Rik	#DIV/0!	#DIV/0!	#DIV/0!	0	0	#DIV/0!	#DIV/0!	#DIV/0!	0	0	0	0	0	0
4921530L21Rik	0	#DIV/0!	0.135584	0	0.154206	0	0	#DIV/0!	0	0	0	0.282994	0.179624	0
4921531C22Rik	0.651957	0.00559653	0.00341869	3.60744	5.53325	0.641973	0.661294	0.653023	3.49417	3.39362	3.93452	5.44286	5.13179	6.02509
4921531P14Rik	#DIV/0!	#DIV/0!	#DIV/0!	0	0	#DIV/0!	#DIV/0!	#DIV/0!	0	0	0	0	0	0
4921533I20Rik	#DIV/0!	#DIV/0!	#DIV/0!	0	0	#DIV/0!	#DIV/0!	#DIV/0!	0	0	0	0	0	0
4921534H16Rik	#DIV/0!	#DIV/0!	0.373901	0.0136602	0	#DIV/0!	#DIV/0!	#DIV/0!	0	0.0409806	0	0	0	0
4921536K21Rik	0.904694	0.155615	0.783748	0.800289	0.884596	0.729299	0.800771	1.22776	0.434644	1.05074	0.915484	0.595975	1.31216	0.745654
4921539E11Rik	0.399123	0.207628	0.380321	0.0301982	0.0756615	0	0	0.622884	0	0	0.0905947	0.041771	0.0397695	0.145444
4922502D21Rik	0.0210767	0.014571	0.0328927	0.0158977	0.754275	0	0	0.0437129	0	0	0.047693	0.857697	0.314079	1.09105
4922502H24Rik	#DIV/0!	#DIV/0!	#DIV/0!	0	0	#DIV/0!	#DIV/0!	#DIV/0!	0	0	0	0	0	0
4922502N22Rik	#DIV/0!	#DIV/0!	#DIV/0!	0	0	#DIV/0!	#DIV/0!	#DIV/0!	0	0	0	0	0	0
4930401C15Rik	#DIV/0!	#DIV/0!	#DIV/0!	0	0	#DIV/0!	#DIV/0!	#DIV/0!	0	0	0	0	0	0
4930401O10Rik	#DIV/0!	#DIV/0!	#DIV/0!	0	0	#DIV/0!	#DIV/0!	#DIV/0!	0	0	0	0	0	0
4930401O12Rik	#DIV/0!	#DIV/0!	#DIV/0!	0	0	#DIV/0!	#DIV/0!	#DIV/0!	0	0	0	0	0	0
4930402F06Rik	#DIV/0!	#DIV/0!	#DIV/0!	0	0	#DIV/0!	#DIV/0!	#DIV/0!	0	0	0	0	0	0
4930402F11Rik	#DIV/0!	#DIV/0!	#DIV/0!	0	0	#DIV/0!	#DIV/0!	#DIV/0!	0	0	0	0	0	0
4930402H24Rik	1.73101	0.119939	0.000336606	4.26669	2.46485	1.98075	1.63032	1.61223	4.46663	4.26504	4.06839	2.25502	2.61607	2.52346
4930402K13Rik	#DIV/0!	#DIV/0!	#DIV/0!	0	0	#DIV/0!	#DIV/0!	#DIV/0!	0	0	0	0	0	0
4930404A05Rik	#DIV/0!	#DIV/0!	#DIV/0!	0	0	#DIV/0!	#DIV/0!	#DIV/0!	0	0	0	0	0	0
4930404H11Rik	#DIV/0!	#DIV/0!	#DIV/0!	0	0	#DIV/0!	#DIV/0!	#DIV/0!	0	0	0	0	0	0
4930404I05Rik	1.62376	#DIV/0!	0.649063	0.606638	0.3736	4.14891	0.270168	#DIV/0!	1.44344	0.208811	0.167663	0.347908	0.772893	0
4930404N11Rik	0.297972	0.0246987	0.00265883	4.42623	14.8545	0.31824	0.333738	0.253118	5.11205	3.94411	4.22252	16.0635	11.818	16.682
4930405A10Rik	#DIV/0!	#DIV/0!	#DIV/0!	0	0	#DIV/0!	#DIV/0!	#DIV/0!	0	0	0	0	0	0
4930405A21Rik	0.263179	0.0495008	0.047745	0.247287	0.939618	0.324141	0.157756	0.276865	0.441415	0.136368	0.164079	1.3618	0.864423	0.592631
4930405D11Rik	0.817064	#DIV/0!	0.894195	0.0522047	0.063893	#DIV/0!	0	#DIV/0!	0.156614	0	0	0	0.191679	0
4930405J17Rik	0.263515	#DIV/0!	0.316172	0.05465	0.207389	0.38896	0	#DIV/0!	0.16395	0	0	0.421509	0.200657	0
4930405L22Rik	#DIV/0!	#DIV/0!	#DIV/0!	0	0	#DIV/0!	#DIV/0!	#DIV/0!	0	0	0	0	0	0
4930405O22Rik	#DIV/0!	#DIV/0!	0.373901	0.030949	0	#DIV/0!	#DIV/0!	#DIV/0!	0.0928471	0	0	0	0	0
4930406D18Rik	0	#DIV/0!	0.373901	0	0.0584053	#DIV/0!	0	#DIV/0!	0	0	0	0	0.175216	0
4930407G08Rik	#DIV/0!	#DIV/0!	#DIV/0!	0	0	#DIV/0!	#DIV/0!	#DIV/0!	0	0	0	0	0	0
4930407I10Rik	0	0	0.190997	0	0.0539742	0	0	0	0	0	0	0.020128	0.0191637	0.122631
4930407I19Rik	#DIV/0!	#DIV/0!	#DIV/0!	0	0	#DIV/0!	#DIV/0!	#DIV/0!	0	0	0	0	0	0
4930412B13Rik	#DIV/0!	#DIV/0!	#DIV/0!	0	0	#DIV/0!	#DIV/0!	#DIV/0!	0	0	0	0	0	0
4930412C18Rik	1.18385	0.338972	0.525048	0.314407	0.26558	1.75032	1.47091	0.622908	0.334516	0.401473	0.207231	0.191117	0.272941	0.332683
4930412O13Rik	1.22618	0.349467	0.537279	3.98429	3.24936	1.76247	0.699793	1.73331	5.2911	3.40657	3.2552	3.00209	4.86797	1.87803
4930413E15Rik	#DIV/0!	#DIV/0!	#DIV/0!	0	0	#DIV/0!	#DIV/0!	#DIV/0!	0	0	0	0	0	0
4930413F20Rik	0.512152	0.174544	0.0750812	0.766807	1.49722	0.674192	0.802314	0.226511	1.01799	0.845832	0.436598	1.50994	1.05424	1.92749
4930413G21Rik	1.33787	0.417086	0.418926	6.8961	5.15454	2.17818	1.07248	0.819895	10.6177	5.89636	4.17425	4.87458	5.49785	5.0912
4930413M19Rik	#DIV/0!	#DIV/0!	#DIV/0!	0	0	#DIV/0!	#DIV/0!	#DIV/0!	0	0	0	0	0	0
4930414N06Rik	1.26244	#DIV/0!	0.733969	0.595842	0.471977	#DIV/0!	0.157598	1.38424	0.857924	0.132383	0.797219	0	0.840006	0.575926
4930415F15Rik	0.958438	0.55683	0.918531	0.39214	0.409145	0.518614	2.20637	0.553696	0.254108	0.686183	0.236128	0.489975	0.311001	0.426458
4930415L06Rik	#DIV/0!	#DIV/0!	#DIV/0!	0	0	#DIV/0!	#DIV/0!	#DIV/0!	0	0	0	0	0	0
4930415O20Rik	3.41222	2.0861	0.00270628	4.61627	1.35286	8.94607	3.25702	2.24247	4.42349	4.59995	4.82537	0.494462	1.41232	2.15181
4930417O13Rik	#DIV/0!	#DIV/0!	#DIV/0!	0	0	#DIV/0!	#DIV/0!	#DIV/0!	0	0	0	0	0	0
4930417O22Rik	#DIV/0!	#DIV/0!	#DIV/0!	0	0	#DIV/0!	#DIV/0!	#DIV/0!	0	0	0	0	0	0
4930419G24Rik	#DIV/0!	#DIV/0!	#DIV/0!	0	0	#DIV/0!	#DIV/0!	#DIV/0!	0	0	0	0	0	0
4930423M02Rik	#DIV/0!	#DIV/0!	#DIV/0!	0	0	#DIV/0!	#DIV/0!	#DIV/0!	0	0	0	0	0	0
4930425K10Rik	#DIV/0!	#DIV/0!	#DIV/0!	0	0	#DIV/0!	#DIV/0!	#DIV/0!	0	0	0	0	0	0
4930425L21Rik	#DIV/0!	#DIV/0!	#DIV/0!	0	0	#DIV/0!	#DIV/0!	#DIV/0!	0	0	0	0	0	0
4930425O10Rik	0.330766	#DIV/0!	0.545299	0.0326386	0.0986757	0	#DIV/0!	#DIV/0!	0	0.0444181	0.0534977	0.296027	0	0
4930426D05Rik	10.6931	5.84988	0.0303278	13.9128	1.3011	24.2822	6.21387	7.30188	21.5595	10.5056	9.67317	0.887872	1.69067	1.32475
4930426L09Rik	1.32067	#DIV/0!	0.787017	0.154271	0.116812	0.622334	#DIV/0!	#DIV/0!	0.218089	0.0420658	0.202658	0.350437	0	0
4930427A07Rik	0.331383	0.0357829	4.93351e-05	1.07549	3.24544	0.374815	0.261382	0.361381	1.17677	0.873655	1.17603	3.1396	3.34245	3.25427
4930428D20Rik	#DIV/0!	#DIV/0!	#DIV/0!	0	0	#DIV/0!	#DIV/0!	#DIV/0!	0	0	0	0	0	0
4930428E07Rik	#DIV/0!	#DIV/0!	#DIV/0!	0	0	#DIV/0!	#DIV/0!	#DIV/0!	0	0	0	0	0	0
4930428G15Rik	#DIV/0!	#DIV/0!	#DIV/0!	0	0	#DIV/0!	#DIV/0!	#DIV/0!	0	0	0	0	0	0
4930428O21Rik	#DIV/0!	#DIV/0!	#DIV/0!	0	0	#DIV/0!	#DIV/0!	#DIV/0!	0	0	0	0	0	0
4930429B21Rik	0.520809	0.370953	0.244173	0.033005	0.0633725	0	1.26078	0.415271	0	0.0617991	0.0372158	0.051483	0.0490165	0.089618
4930429D17Rik	0.317469	0.060852	0.00486379	0.25816	0.813183	0.38896	0.354596	0.191664	0.295387	0.341851	0.137243	0.759428	0.964059	0.716061
4930429F11Rik	#DIV/0!	#DIV/0!	#DIV/0!	0	0	#DIV/0!	#DIV/0!	#DIV/0!	0	0	0	0	0	0
4930429F24Rik	1.29977	0.0481445	0.238781	0.476641	0.366712	1.22245	1.38686	1.32887	0.584275	0.450787	0.39486	0.477956	0.325041	0.29714
4930430A15Rik	0	#DIV/0!	0.373901	0	0.0349147	#DIV/0!	0	#DIV/0!	0	0	0	0	0.104744	0
4930430F08Rik	0.884	0.0321937	0.0596753	3.59546	4.06726	0.92012	0.821762	0.916462	3.4735	3.55698	3.75589	3.77505	4.32848	4.09825
4930430F21Rik	#DIV/0!	#DIV/0!	#DIV/0!	0	0	#DIV/0!	#DIV/0!	#DIV/0!	0	0	0	0	0	0
4930430J02Rik	#DIV/0!	#DIV/0!	#DIV/0!	0	0	#DIV/0!	#DIV/0!	#DIV/0!	0	0	0	0	0	0
4930431F12Rik	0.370308	#DIV/0!	0.369011	0.0105264	0.028426	0	0	#DIV/0!	0	0	0.0315792	0.0436855	0.0415926	0
4930431P03Rik	0.759251	#DIV/0!	0.857283	0.0104252	0.0137309	#DIV/0!	0	#DIV/0!	0	0	0.0312756	0	0.0411927	0
4930432J09Rik	0	#DIV/0!	0.373901	0	0.010238	0	#DIV/0!	#DIV/0!	0	0	0	0.0307141	0	0
4930432K21Rik	9.60946	2.70087	0.000102178	4.67444	0.486442	12.9575	5.73026	14.4895	5.08764	4.26539	4.6703	0.392641	0.744362	0.322323
4930432M17Rik	0	#DIV/0!	0.373901	0	0.0308759	#DIV/0!	0	#DIV/0!	0	0	0	0	0.0926278	0
4930433B08Rik	#DIV/0!	#DIV/0!	#DIV/0!	0	0	#DIV/0!	#DIV/0!	#DIV/0!	0	0	0	0	0	0
4930433I11Rik	#DIV/0!	#DIV/0!	#DIV/0!	0	0	#DIV/0!	#DIV/0!	#DIV/0!	0	0	0	0	0	0
4930433N12Rik	15.7614	#DIV/0!	0.0222517	0.762968	0.0484073	#DIV/0!	7.87987	#DIV/0!	0.593277	1.14433	0.551298	0	0.145222	0
4930434J06Rik	#DIV/0!	#DIV/0!	#DIV/0!	0	0	#DIV/0!	#DIV/0!	#DIV/0!	0	0	0	0	0	0
4930435E12Rik	#DIV/0!	#DIV/0!	#DIV/0!	0	0	#DIV/0!	#DIV/0!	#DIV/0!	0	0	0	0	0	0
4930438E09Rik	#DIV/0!	#DIV/0!	#DIV/0!	0	0	#DIV/0!	#DIV/0!	#DIV/0!	0	0	0	0	0	0
4930440C22Rik	#DIV/0!	#DIV/0!	#DIV/0!	0	0	#DIV/0!	#DIV/0!	#DIV/0!	0	0	0	0	0	0
4930440I19Rik	#DIV/0!	#DIV/0!	#DIV/0!	0	0	#DIV/0!	#DIV/0!	#DIV/0!	0	0	0	0	0	0
4930441H08Rik	#DIV/0!	#DIV/0!	#DIV/0!	0	0	#DIV/0!	#DIV/0!	#DIV/0!	0	0	0	0	0	0
4930441J16Rik	#DIV/0!	#DIV/0!	#DIV/0!	0	0	#DIV/0!	#DIV/0!	#DIV/0!	0	0	0	0	0	0
4930442J19Rik	0	#DIV/0!	0.373901	0	0.0237321	0	#DIV/0!	#DIV/0!	0	0	0	0.0711964	0	0
4930442L01Rik	0.193616	0.0361346	0.00048183	0.774434	3.99985	0.201683	0.135084	0.26017	0.795101	0.613446	0.914756	3.94233	4.54122	3.51599
4930443O20Rik	1.66109	#DIV/0!	0.750286	0.0349467	0.0210384	#DIV/0!	#DIV/0!	1.66109	0	0	0.10484	0	0	0.0631153
4930444F02Rik	#DIV/0!	#DIV/0!	#DIV/0!	0	0	#DIV/0!	#DIV/0!	#DIV/0!	0	0	0	0	0	0
4930444G20Rik	#DIV/0!	#DIV/0!	#DIV/0!	0	0	#DIV/0!	#DIV/0!	#DIV/0!	0	0	0	0	0	0
4930444M15Rik	#DIV/0!	#DIV/0!	#DIV/0!	0	0	#DIV/0!	#DIV/0!	#DIV/0!	0	0	0	0	0	0
4930444P10Rik	5.50042	#DIV/0!	0.011506	0.57296	0.104167	#DIV/0!	2.55681	7.47493	0.437755	0.54836	0.732764	0	0.21447	0.0980296
4930445N18Rik	#DIV/0!	#DIV/0!	#DIV/0!	0	0	#DIV/0!	#DIV/0!	#DIV/0!	0	0	0	0	0	0
4930447A16Rik	#DIV/0!	#DIV/0!	#DIV/0!	0	0	#DIV/0!	#DIV/0!	#DIV/0!	0	0	0	0	0	0
4930447C04Rik	#DIV/0!	#DIV/0!	0.373901	0.0136625	0	#DIV/0!	#DIV/0!	#DIV/0!	0.0409875	0	0	0	0	0
4930447F24Rik	0.240573	0.118177	0.0187138	0.216834	0.901322	0.395505	0	0.289266	0.307823	0	0.342679	0.778303	0.741013	1.18465
4930447J18Rik	#DIV/0!	#DIV/0!	#DIV/0!	0	0	#DIV/0!	#DIV/0!	#DIV/0!	0	0	0	0	0	0
4930447K03Rik	#DIV/0!	#DIV/0!	0.373901	0.0561627	0	#DIV/0!	#DIV/0!	#DIV/0!	0.168488	0	0	0	0	0
4930447M23Rik	2.57849	#DIV/0!	0.443081	0.0362116	0.0140437	0.77792	#DIV/0!	#DIV/0!	0.0327747	0.0758602	0	0.0421312	0	0
4930447N08Rik	#DIV/0!	#DIV/0!	0.373901	0.02273	0	#DIV/0!	#DIV/0!	#DIV/0!	0	0	0.0681899	0	0	0
4930448C13Rik	#DIV/0!	#DIV/0!	#DIV/0!	0	0	#DIV/0!	#DIV/0!	#DIV/0!	0	0	0	0	0	0
4930448F12Rik	#DIV/0!	#DIV/0!	#DIV/0!	0	0	#DIV/0!	#DIV/0!	#DIV/0!	0	0	0	0	0	0
4930448H16Rik	#DIV/0!	#DIV/0!	0.373901	0.0895727	0	#DIV/0!	#DIV/0!	#DIV/0!	0	0.268718	0	0	0	0
4930448I06Rik	#DIV/0!	#DIV/0!	#DIV/0!	0	0	#DIV/0!	#DIV/0!	#DIV/0!	0	0	0	0	0	0
4930448I18Rik	#DIV/0!	#DIV/0!	#DIV/0!	0	0	#DIV/0!	#DIV/0!	#DIV/0!	0	0	0	0	0	0
4930448K20Rik	0	#DIV/0!	0.16817	0	0.067611	#DIV/0!	0	0	0	0	0	0	0.139205	0.063628
4930449E01Rik	#DIV/0!	#DIV/0!	#DIV/0!	0	0	#DIV/0!	#DIV/0!	#DIV/0!	0	0	0	0	0	0
4930449E18Rik	#DIV/0!	#DIV/0!	0.373901	0.380787	0	#DIV/0!	#DIV/0!	#DIV/0!	0	1.14236	0	0	0	0
4930449I24Rik	0	#DIV/0!	0.373901	0	0.248426	0	#DIV/0!	#DIV/0!	0	0	0	0.745277	0	0
4930451G09Rik	1.53814	0.0641711	0.0136947	1.19978	0.780017	1.50961	1.45957	1.67216	1.34181	1.16122	1.0963	0.888843	0.795591	0.655618
4930451I11Rik	0	#DIV/0!	0.373901	0	0.10988	0	#DIV/0!	#DIV/0!	0	0	0	0.329641	0	0
4930452A19Rik	#DIV/0!	#DIV/0!	#DIV/0!	0	0	#DIV/0!	#DIV/0!	#DIV/0!	0	0	0	0	0	0
4930452B06Rik	0.446147	0.0651904	0.00723608	1.7011	3.81287	0.364651	0.576869	0.403895	1.2359	2.0554	1.812	3.38927	3.56303	4.48631
4930452G13Rik	0	#DIV/0!	0.373901	0	0.0325288	#DIV/0!	0	#DIV/0!	0	0	0	0	0.0975863	0
4930452N14Rik	#DIV/0!	#DIV/0!	#DIV/0!	0	0	#DIV/0!	#DIV/0!	#DIV/0!	0	0	0	0	0	0
4930453H23Rik	#DIV/0!	#DIV/0!	#DIV/0!	0	0	#DIV/0!	#DIV/0!	#DIV/0!	0	0	0	0	0	0
4930453L07Rik	#DIV/0!	#DIV/0!	#DIV/0!	0	0	#DIV/0!	#DIV/0!	#DIV/0!	0	0	0	0	0	0
4930453N24Rik	0.849837	0.0484539	0.0594446	17.999	21.1794	0.77209	0.845439	0.939512	16.432	19.1842	18.3808	21.2825	22.6914	19.5642
4930455B14Rik	0.361438	#DIV/0!	0.580515	0.0242284	0.0670333	0	#DIV/0!	#DIV/0!	0	0	0.0726851	0.2011	0	0
4930455C13Rik	0.703359	0.0880391	0.0589645	2.93517	4.17307	0.759399	0.538139	0.830541	3.52614	2.3224	2.95696	4.64333	4.31561	3.56028
4930455D15Rik	0	#DIV/0!	0.373901	0	0.0184652	#DIV/0!	#DIV/0!	0	0	0	0	0	0	0.0553956
4930455F16Rik	#DIV/0!	#DIV/0!	#DIV/0!	0	0	#DIV/0!	#DIV/0!	#DIV/0!	0	0	0	0	0	0
4930455G09Rik	2.54259	0.390266	0.0121507	3.523	1.3856	1.84756	3.02586	3.01071	3.11505	3.03582	4.41813	1.68603	1.00329	1.46747
4930455H04Rik	0	#DIV/0!	0.138991	0	0.12107	#DIV/0!	0	0	0	0	0	0	0.225674	0.137535
4930455J16Rik	0	#DIV/0!	0.153153	0	0.0611355	0	0	#DIV/0!	0	0	0	0.0631524	0.120254	0
4930456L15Rik	0	#DIV/0!	0.373901	0	0.0305162	0	#DIV/0!	#DIV/0!	0	0	0	0.0915485	0	0
4930459C07Rik	#DIV/0!	#DIV/0!	#DIV/0!	0	0	#DIV/0!	#DIV/0!	#DIV/0!	0	0	0	0	0	0
4930459L07Rik	#DIV/0!	#DIV/0!	#DIV/0!	0	0	#DIV/0!	#DIV/0!	#DIV/0!	0	0	0	0	0	0
4930461G14Rik	#DIV/0!	#DIV/0!	#DIV/0!	0	0	#DIV/0!	#DIV/0!	#DIV/0!	0	0	0	0	0	0
4930463O16Rik	#DIV/0!	#DIV/0!	#DIV/0!	0	0	#DIV/0!	#DIV/0!	#DIV/0!	0	0	0	0	0	0
4930465K10Rik	1.37917	#DIV/0!	0.834771	0.03397	0.0246308	#DIV/0!	#DIV/0!	0	0	0.10191	0	0	0	0.0738925
4930465M20Rik	#DIV/0!	#DIV/0!	#DIV/0!	0	0	#DIV/0!	#DIV/0!	#DIV/0!	0	0	0	0	0	0
4930467D21Rik	#DIV/0!	#DIV/0!	#DIV/0!	0	0	#DIV/0!	#DIV/0!	#DIV/0!	0	0	0	0	0	0
4930467E23Rik	#DIV/0!	#DIV/0!	#DIV/0!	0	0	#DIV/0!	#DIV/0!	#DIV/0!	0	0	0	0	0	0
4930467K11Rik	0	#DIV/0!	0.373901	0	0.054818	#DIV/0!	0	#DIV/0!	0	0	0	0	0.164454	0
4930469G21Rik	0.320894	#DIV/0!	0.318931	0.0478833	0.149218	0	#DIV/0!	0	0	0.14365	0	0.239341	0	0.208314
4930470H14Rik	0.775821	0.436146	0.548597	1.25213	1.61394	1.84756	0.438534	0.670825	1.73646	1.1282	0.891721	0.939867	2.57266	1.32929
4930470O06Rik	#DIV/0!	#DIV/0!	#DIV/0!	0	0	#DIV/0!	#DIV/0!	#DIV/0!	0	0	0	0	0	0
4930470P17Rik	#DIV/0!	#DIV/0!	0.373901	0.0195604	0	#DIV/0!	#DIV/0!	#DIV/0!	0.0586812	0	0	0	0	0
4930471C04Rik	#DIV/0!	#DIV/0!	#DIV/0!	0	0	#DIV/0!	#DIV/0!	#DIV/0!	0	0	0	0	0	0
4930471G03Rik	0.120284	0.259306	0.040917	0.049969	0.415426	0.777917	0	0	0.149907	0	0	0.192703	0.550411	0.503165
4930471M09Rik	#DIV/0!	#DIV/0!	0.373901	0.0197848	0	#DIV/0!	#DIV/0!	#DIV/0!	0	0.0593543	0	0	0	0
4930473A02Rik	0.987909	0.495201	0.975397	0.344541	0.348758	0.777928	2.04868	0.415357	0.290063	0.581814	0.161746	0.372866	0.283994	0.389414
4930473O22Rik	#DIV/0!	#DIV/0!	#DIV/0!	0	0	#DIV/0!	#DIV/0!	#DIV/0!	0	0	0	0	0	0
4930474G06Rik	#DIV/0!	#DIV/0!	#DIV/0!	0	0	#DIV/0!	#DIV/0!	#DIV/0!	0	0	0	0	0	0
4930474H20Rik	#DIV/0!	#DIV/0!	#DIV/0!	0	0	#DIV/0!	#DIV/0!	#DIV/0!	0	0	0	0	0	0
4930474M22Rik	#DIV/0!	#DIV/0!	0.373901	0.113555	0	#DIV/0!	#DIV/0!	#DIV/0!	0.340665	0	0	0	0	0
4930474N05Rik	#DIV/0!	#DIV/0!	#DIV/0!	0	0	#DIV/0!	#DIV/0!	#DIV/0!	0	0	0	0	0	0
4930474N09Rik	0	#DIV/0!	0.373901	0	0.0307981	0	#DIV/0!	#DIV/0!	0	0	0	0.0923944	0	0
4930477N07Rik	#DIV/0!	#DIV/0!	#DIV/0!	0	0	#DIV/0!	#DIV/0!	#DIV/0!	0	0	0	0	0	0
4930478L05Rik	#DIV/0!	#DIV/0!	#DIV/0!	0	0	#DIV/0!	#DIV/0!	#DIV/0!	0	0	0	0	0	0
4930478P22Rik	0.344792	#DIV/0!	0.569176	0.00969007	0.0281041	#DIV/0!	#DIV/0!	0	0	0.0290702	0	0	0	0.0843123
4930479D17Rik	#DIV/0!	#DIV/0!	#DIV/0!	0	0	#DIV/0!	#DIV/0!	#DIV/0!	0	0	0	0	0	0
4930480E11Rik	#DIV/0!	#DIV/0!	#DIV/0!	0	0	#DIV/0!	#DIV/0!	#DIV/0!	0	0	0	0	0	0
4930480G23Rik	#DIV/0!	#DIV/0!	#DIV/0!	0	0	#DIV/0!	#DIV/0!	#DIV/0!	0	0	0	0	0	0
4930480K15Rik	#DIV/0!	#DIV/0!	#DIV/0!	0	0	#DIV/0!	#DIV/0!	#DIV/0!	0	0	0	0	0	0
4930480K23Rik	1.24145	0.184586	0.16766	1.78691	1.43938	1.4815	1.46345	0.91894	1.958	1.74465	1.65809	1.32163	1.19215	1.80435
4930480M12Rik	#DIV/0!	#DIV/0!	#DIV/0!	0	0	#DIV/0!	#DIV/0!	#DIV/0!	0	0	0	0	0	0
4930481A15Rik	2.95621	0.98801	0.0842091	2.45491	0.830423	4.99546	1.88723	2.20052	3.76712	1.35571	2.24189	0.754109	0.718361	1.0188
4930482G09Rik	#DIV/0!	#DIV/0!	#DIV/0!	0	0	#DIV/0!	#DIV/0!	#DIV/0!	0	0	0	0	0	0
4930483J18Rik	0.70666	0.251681	0.396229	0.0908388	0.128547	0.38896	1.26078	0.830543	0.0784828	0.121104	0.0729296	0.201776	0.0960546	0.0878095
4930483K19Rik	0.279895	0.508432	0.307381	0.107581	0.384362	1.55584	0.0630392	0	0.270557	0.0521859	0	0.173898	0.827833	0.151355
4930483O08Rik	1.95753	0.273729	0.00777211	0.200165	0.102254	1.55584	1.89118	2.49163	0.169098	0.195697	0.2357	0.108686	0.103479	0.0945967
4930484H19Rik	0	#DIV/0!	0.373901	0	0.0168661	#DIV/0!	#DIV/0!	0	0	0	0	0	0	0.0505983
4930486F22Rik	#DIV/0!	#DIV/0!	#DIV/0!	0	0	#DIV/0!	#DIV/0!	#DIV/0!	0	0	0	0	0	0
4930486I03Rik	3.94998	#DIV/0!	0.0497766	0.582375	0.147437	2.72272	#DIV/0!	3.32217	0.839121	0.462435	0.445569	0.308192	0	0.13412
4930486L24Rik	1.09467	0.431511	0.793818	0.315245	0.287983	1.81515	0.378235	1.45345	0.418486	0.138375	0.388875	0.230552	0.365844	0.267553
4930487D11Rik	#DIV/0!	#DIV/0!	#DIV/0!	0	0	#DIV/0!	#DIV/0!	#DIV/0!	0	0	0	0	0	0
4930487H11Rik	#DIV/0!	#DIV/0!	#DIV/0!	0	0	#DIV/0!	#DIV/0!	#DIV/0!	0	0	0	0	0	0
4930488B22Rik	#DIV/0!	#DIV/0!	#DIV/0!	0	0	#DIV/0!	#DIV/0!	#DIV/0!	0	0	0	0	0	0
4930488L21Rik	0	0	1.55405e-05	0	0.0510038	0	0	0	0	0	0	0.0542122	0.0516149	0.0471844
4930500F04Rik	#DIV/0!	#DIV/0!	0.137159	0.376336	0	#DIV/0!	#DIV/0!	#DIV/0!	0	0.433254	0.695755	0	0	0
4930500L23Rik	#DIV/0!	#DIV/0!	#DIV/0!	0	0	#DIV/0!	#DIV/0!	#DIV/0!	0	0	0	0	0	0
4930502A04Rik	#DIV/0!	#DIV/0!	#DIV/0!	0	0	#DIV/0!	#DIV/0!	#DIV/0!	0	0	0	0	0	0
4930502E09Rik	1.9783	#DIV/0!	0.537755	0.107312	0.0542447	0.77792	#DIV/0!	#DIV/0!	0.126594	0.195343	0	0.162734	0	0
4930502E18Rik	#DIV/0!	#DIV/0!	#DIV/0!	0	0	#DIV/0!	#DIV/0!	#DIV/0!	0	0	0	0	0	0
4930503B20Rik	0.733876	0.104262	0.35893	1.26809	1.72794	0.608806	0.765476	0.968968	1.55187	1.1308	1.12161	2.54904	1.47725	1.15753
4930503E14Rik	#DIV/0!	#DIV/0!	0.373901	0.0214679	0	#DIV/0!	#DIV/0!	#DIV/0!	0.0644036	0	0	0	0	0
4930503E24Rik	#DIV/0!	#DIV/0!	#DIV/0!	0	0	#DIV/0!	#DIV/0!	#DIV/0!	0	0	0	0	0	0
4930503F20Rik	#DIV/0!	#DIV/0!	#DIV/0!	0	0	#DIV/0!	#DIV/0!	#DIV/0!	0	0	0	0	0	0
4930503H13Rik	#DIV/0!	#DIV/0!	#DIV/0!	0	0	#DIV/0!	#DIV/0!	#DIV/0!	0	0	0	0	0	0
4930503L19Rik	3.69452	0.36046	0.000367739	2.36339	0.6397	3.11168	3.90055	4.34435	2.41287	2.55971	2.11758	0.775424	0.656243	0.487433
4930503O07Rik	#DIV/0!	#DIV/0!	0.119525	0.105555	0	#DIV/0!	#DIV/0!	#DIV/0!	0	0.14365	0.173014	0	0	0
4930504C09Rik	#DIV/0!	#DIV/0!	#DIV/0!	0	0	#DIV/0!	#DIV/0!	#DIV/0!	0	0	0	0	0	0
4930504O13Rik	0	#DIV/0!	0.373901	0	0.0721217	#DIV/0!	0	#DIV/0!	0	0	0	0	0.216365	0
4930505A04Rik	0.583967	#DIV/0!	0.483008	0.176624	0.302456	#DIV/0!	0.315196	0.207636	0.290484	0.149412	0.0899767	0	0.474029	0.433339
4930505G20Rik	#DIV/0!	#DIV/0!	#DIV/0!	0	0	#DIV/0!	#DIV/0!	#DIV/0!	0	0	0	0	0	0
4930505K13Rik	#DIV/0!	#DIV/0!	#DIV/0!	0	0	#DIV/0!	#DIV/0!	#DIV/0!	0	0	0	0	0	0
4930505K14Rik	#DIV/0!	#DIV/0!	#DIV/0!	0	0	#DIV/0!	#DIV/0!	#DIV/0!	0	0	0	0	0	0
4930506A18Rik	#DIV/0!	#DIV/0!	#DIV/0!	0	0	#DIV/0!	#DIV/0!	#DIV/0!	0	0	0	0	0	0
4930506C21Rik	0.657285	0.121263	0.133181	0.33776	0.513872	0.466752	0.882548	0.622906	0.271695	0.489116	0.25247	0.582097	0.554209	0.40531
4930507D05Rik	1.02454	0.38086	0.966193	0.323207	0.315467	1.03723	1.89118	0.593245	0.562303	0.244032	0.163286	0.542122	0.129037	0.275242
4930507D10Rik	#DIV/0!	#DIV/0!	#DIV/0!	0	0	#DIV/0!	#DIV/0!	#DIV/0!	0	0	0	0	0	0
4930509E16Rik	1.33021	0.905191	0.686925	0.148993	0.112007	3.11168	1.89117	0	0.283141	0.163839	0	0.0909931	0.0866337	0.158395
4930509J09Rik	#DIV/0!	#DIV/0!	#DIV/0!	0	0	#DIV/0!	#DIV/0!	#DIV/0!	0	0	0	0	0	0
4930509K18Rik	#DIV/0!	#DIV/0!	#DIV/0!	0	0	#DIV/0!	#DIV/0!	#DIV/0!	0	0	0	0	0	0
4930511A02Rik	0	#DIV/0!	0.373901	0	0.0173095	0	#DIV/0!	#DIV/0!	0	0	0	0.0519286	0	0
4930511A08Rik	0.630391	#DIV/0!	0.770156	0.094699	0.150223	#DIV/0!	0.630391	#DIV/0!	0	0.284097	0	0	0.450668	0
4930511E03Rik	#DIV/0!	#DIV/0!	0.0573107	0.078018	0	#DIV/0!	#DIV/0!	#DIV/0!	0.0689721	0.133036	0.0320459	0	0	0
4930511M06Rik	0.623714	0.01615	0.0499994	0.230258	0.369173	0.605042	0.603228	0.652559	0.200096	0.198489	0.29219	0.330714	0.329045	0.44776
4930512B01Rik	#DIV/0!	#DIV/0!	#DIV/0!	0	0	#DIV/0!	#DIV/0!	#DIV/0!	0	0	0	0	0	0
4930512J16Rik	0	#DIV/0!	0.373901	0	0.0172361	#DIV/0!	0	#DIV/0!	0	0	0	0	0.0517084	0
4930512M02Rik	1.31246	#DIV/0!	0.719509	0.461261	0.351447	#DIV/0!	3.78235	0.415271	0.39852	0.614942	0.370321	0	0.162582	0.891758
4930513D17Rik	#DIV/0!	#DIV/0!	0.373901	0.0360083	0	#DIV/0!	#DIV/0!	#DIV/0!	0	0.108025	0	0	0	0
4930513N10Rik	0.910655	0.173457	0.789507	0.321783	0.353354	1.20224	1.05065	0.622906	0.45756	0.20766	0.30013	0.38059	0.197649	0.481822
4930513O06Rik	#DIV/0!	#DIV/0!	#DIV/0!	0	0	#DIV/0!	#DIV/0!	#DIV/0!	0	0	0	0	0	0
4930515B02Rik	#DIV/0!	#DIV/0!	#DIV/0!	0	0	#DIV/0!	#DIV/0!	#DIV/0!	0	0	0	0	0	0
4930515G01Rik	0.745879	0.104384	0.378462	0.791207	1.06077	0.648269	0.693431	0.981551	1.00105	0.566384	0.806188	1.54419	0.816785	0.821341
4930515G16Rik	#DIV/0!	#DIV/0!	#DIV/0!	0	0	#DIV/0!	#DIV/0!	#DIV/0!	0	0	0	0	0	0
4930515L03Rik	#DIV/0!	#DIV/0!	#DIV/0!	0	0	#DIV/0!	#DIV/0!	#DIV/0!	0	0	0	0	0	0
4930515L19Rik	#DIV/0!	#DIV/0!	#DIV/0!	0	0	#DIV/0!	#DIV/0!	#DIV/0!	0	0	0	0	0	0
4930517E11Rik	#DIV/0!	#DIV/0!	#DIV/0!	0	0	#DIV/0!	#DIV/0!	#DIV/0!	0	0	0	0	0	0
4930517M08Rik	#DIV/0!	#DIV/0!	#DIV/0!	0	0	#DIV/0!	#DIV/0!	#DIV/0!	0	0	0	0	0	0
4930518J21Rik	#DIV/0!	#DIV/0!	#DIV/0!	0	0	#DIV/0!	#DIV/0!	#DIV/0!	0	0	0	0	0	0
4930518P08Rik	#DIV/0!	#DIV/0!	#DIV/0!	0	0	#DIV/0!	#DIV/0!	#DIV/0!	0	0	0	0	0	0
4930519D14Rik	#DIV/0!	#DIV/0!	#DIV/0!	0	0	#DIV/0!	#DIV/0!	#DIV/0!	0	0	0	0	0	0
4930519F09Rik	0.979699	0.367348	0.956521	0.140783	0.143701	1.16687	1.89117	0.622907	0.156381	0.120653	0.145316	0.134017	0.063798	0.233287
4930519F16Rik	#DIV/0!	#DIV/0!	#DIV/0!	0	0	#DIV/0!	#DIV/0!	#DIV/0!	0	0	0	0	0	0
4930519F24Rik	#DIV/0!	#DIV/0!	#DIV/0!	0	0	#DIV/0!	#DIV/0!	#DIV/0!	0	0	0	0	0	0
4930519G04Rik	2.37697	#DIV/0!	0.0739453	0.112603	0.0473724	2.33375	1.26078	#DIV/0!	0.114203	0.117482	0.106123	0.0489354	0.0931819	0
4930519H02Rik	0	#DIV/0!	0.14905	0	0.105454	#DIV/0!	0	0	0	0	0	0	0.111855	0.204507
4930519K11Rik	#DIV/0!	#DIV/0!	#DIV/0!	0	0	#DIV/0!	#DIV/0!	#DIV/0!	0	0	0	0	0	0
4930520O04Rik	2.09169	0.219274	0.0812332	0.68729	0.328581	1.77043	2.52994	2.15945	0.627857	0.485961	0.948052	0.354636	0.192084	0.439024
4930520P13Rik	#DIV/0!	#DIV/0!	#DIV/0!	0	0	#DIV/0!	#DIV/0!	#DIV/0!	0	0	0	0	0	0
4930521E06Rik	#DIV/0!	#DIV/0!	#DIV/0!	0	0	#DIV/0!	#DIV/0!	#DIV/0!	0	0	0	0	0	0
4930522H14Rik	0	#DIV/0!	0.373901	0	0.045647	0	#DIV/0!	#DIV/0!	0	0	0	0.136941	0	0
4930522O17Rik	#DIV/0!	#DIV/0!	0.373901	0.093342	0	#DIV/0!	#DIV/0!	#DIV/0!	0.280026	0	0	0	0	0
4930523C07Rik	2.21275	0.208662	0.00635941	4.53361	2.04886	1.79729	2.47582	2.35233	3.58772	5.0126	5.00051	1.99618	2.02462	2.12577
4930523O13Rik	#DIV/0!	#DIV/0!	#DIV/0!	0	0	#DIV/0!	#DIV/0!	#DIV/0!	0	0	0	0	0	0
4930524B15Rik	0.29793	#DIV/0!	0.537918	0.0132815	0.0445793	#DIV/0!	#DIV/0!	0	0.0398445	0	0	0	0	0.133738
4930524B17Rik	#DIV/0!	#DIV/0!	#DIV/0!	0	0	#DIV/0!	#DIV/0!	#DIV/0!	0	0	0	0	0	0
4930524C18Rik	#DIV/0!	#DIV/0!	#DIV/0!	0	0	#DIV/0!	#DIV/0!	#DIV/0!	0	0	0	0	0	0
4930524N10Rik	#DIV/0!	#DIV/0!	#DIV/0!	0	0	#DIV/0!	#DIV/0!	#DIV/0!	0	0	0	0	0	0
4930524O05Rik	0	#DIV/0!	0.373901	0	0.0769163	0	#DIV/0!	#DIV/0!	0	0	0	0.230749	0	0
4930524O08Rik	0	#DIV/0!	0.163637	0	0.141802	0	0	#DIV/0!	0	0	0	0.288206	0.137199	0
4930525C09Rik	#DIV/0!	#DIV/0!	#DIV/0!	0	0	#DIV/0!	#DIV/0!	#DIV/0!	0	0	0	0	0	0
4930525D18Rik	#DIV/0!	#DIV/0!	0.166334	0.0931274	0	#DIV/0!	#DIV/0!	#DIV/0!	0.190754	0	0.0886283	0	0	0
4930525G20Rik	3.58939	2.69885	0.0105935	0.326054	0.0908384	1.9448	10.7167	3.52981	0.251371	0.329699	0.397093	0.129253	0.0307651	0.112497
4930526H09Rik	#DIV/0!	#DIV/0!	#DIV/0!	0	0	#DIV/0!	#DIV/0!	#DIV/0!	0	0	0	0	0	0
4930526I15Rik	0.944198	0.202297	0.797717	13.6623	14.4697	1.327	0.918118	0.629685	19.0741	11.5535	10.3592	14.3738	12.5839	16.4514
4930526L06Rik	#DIV/0!	#DIV/0!	#DIV/0!	0	0	#DIV/0!	#DIV/0!	#DIV/0!	0	0	0	0	0	0
4930527F14Rik	#DIV/0!	#DIV/0!	0.373901	0.101527	0	#DIV/0!	#DIV/0!	#DIV/0!	0	0.304581	0	0	0	0
4930527G23Rik	#DIV/0!	#DIV/0!	#DIV/0!	0	0	#DIV/0!	#DIV/0!	#DIV/0!	0	0	0	0	0	0
4930528A17Rik	0.624651	0.314279	0.218094	0.135994	0.217711	1.29653	0.210131	0.692118	0.182309	0.056263	0.169409	0.140613	0.267752	0.244769
4930528D03Rik	#DIV/0!	#DIV/0!	0.116651	0.0868273	0	#DIV/0!	#DIV/0!	#DIV/0!	0.135018	0	0.125464	0	0	0
4930528G23Rik	#DIV/0!	#DIV/0!	#DIV/0!	0	0	#DIV/0!	#DIV/0!	#DIV/0!	0	0	0	0	0	0
4930528H21Rik	#DIV/0!	#DIV/0!	#DIV/0!	0	0	#DIV/0!	#DIV/0!	#DIV/0!	0	0	0	0	0	0
4930528P14Rik	#DIV/0!	#DIV/0!	#DIV/0!	0	0	#DIV/0!	#DIV/0!	#DIV/0!	0	0	0	0	0	0
4930529C04Rik	#DIV/0!	#DIV/0!	#DIV/0!	0	0	#DIV/0!	#DIV/0!	#DIV/0!	0	0	0	0	0	0
4930529K09Rik	#DIV/0!	#DIV/0!	#DIV/0!	0	0	#DIV/0!	#DIV/0!	#DIV/0!	0	0	0	0	0	0
4930529L06Rik	0	#DIV/0!	0.373901	0	0.288142	#DIV/0!	0	#DIV/0!	0	0	0	0	0.864426	0
4930532I03Rik	#DIV/0!	#DIV/0!	#DIV/0!	0	0	#DIV/0!	#DIV/0!	#DIV/0!	0	0	0	0	0	0
4930532M18Rik	0.735522	1.21841	0.628574	0.833122	1.13269	0.77792	0.270168	4.15273	0.752759	0.580778	1.16583	0.967656	2.14969	0.280738
4930533B01Rik	#DIV/0!	#DIV/0!	#DIV/0!	0	0	#DIV/0!	#DIV/0!	#DIV/0!	0	0	0	0	0	0
4930533N22Rik	0.968587	0.638665	0.962916	0.229223	0.236657	2.33376	0.42026	0.415271	0.475517	0.163056	0.0490967	0.203756	0.387988	0.118228
4930533P14Rik	#DIV/0!	#DIV/0!	#DIV/0!	0	0	#DIV/0!	#DIV/0!	#DIV/0!	0	0	0	0	0	0
4930538K18Rik	0.438081	0.494609	0.210255	0.153697	0.350841	0.466753	0	1.66108	0.161306	0	0.299784	0.345592	0.526456	0.180475
4930539C22Rik	#DIV/0!	#DIV/0!	#DIV/0!	0	0	#DIV/0!	#DIV/0!	#DIV/0!	0	0	0	0	0	0
4930539E08Rik	2.8243	0.255518	0.0223237	0.526738	0.186502	2.67951	3.26658	2.39935	0.494128	0.700981	0.385106	0.18441	0.214592	0.160504
4930539J05Rik	1.06102	0.0128869	0.82003	2.98449	2.81286	1.03723	1.08067	1.06784	2.82855	2.18232	3.94261	2.72703	2.01941	3.69213
4930539M17Rik	#DIV/0!	#DIV/0!	#DIV/0!	0	0	#DIV/0!	#DIV/0!	#DIV/0!	0	0	0	0	0	0
4930539N22Rik	#DIV/0!	#DIV/0!	#DIV/0!	0	0	#DIV/0!	#DIV/0!	#DIV/0!	0	0	0	0	0	0
4930540M03Rik	#DIV/0!	#DIV/0!	#DIV/0!	0	0	#DIV/0!	#DIV/0!	#DIV/0!	0	0	0	0	0	0
4930542C21Rik	#DIV/0!	#DIV/0!	0.373901	0.0239417	0	#DIV/0!	#DIV/0!	#DIV/0!	0	0.071825	0	0	0	0
4930542D17Rik	0	#DIV/0!	0.215593	0	0.0963702	#DIV/0!	0	0	0	0	0	0	0.221588	0.0675225
4930543E12Rik	#DIV/0!	#DIV/0!	#DIV/0!	0	0	#DIV/0!	#DIV/0!	#DIV/0!	0	0	0	0	0	0
4930543N07Rik	0	#DIV/0!	0.373901	0	0.0312134	#DIV/0!	0	#DIV/0!	0	0	0	0	0.0936402	0
4930544D05Rik	0	0	0.0405065	0	0.560941	0	0	0	0	0	0	0.798156	0.189979	0.694687
4930544G11Rik	0	#DIV/0!	0.373901	0	0.0229954	#DIV/0!	0	#DIV/0!	0	0	0	0	0.0689861	0
4930544M13Rik	#DIV/0!	#DIV/0!	0.373901	0.0192856	0	#DIV/0!	#DIV/0!	#DIV/0!	0.0578568	0	0	0	0	0
4930545E07Rik	#DIV/0!	#DIV/0!	#DIV/0!	0	0	#DIV/0!	#DIV/0!	#DIV/0!	0	0	0	0	0	0
4930545H06Rik	0	#DIV/0!	0.373901	0	0.0503707	#DIV/0!	0	#DIV/0!	0	0	0	0	0.151112	0
4930545L23Rik	#DIV/0!	#DIV/0!	#DIV/0!	0	0	#DIV/0!	#DIV/0!	#DIV/0!	0	0	0	0	0	0
4930546C10Rik	#DIV/0!	#DIV/0!	#DIV/0!	0	0	#DIV/0!	#DIV/0!	#DIV/0!	0	0	0	0	0	0
4930546K05Rik	#DIV/0!	#DIV/0!	#DIV/0!	0	0	#DIV/0!	#DIV/0!	#DIV/0!	0	0	0	0	0	0
4930547E08Rik	#DIV/0!	#DIV/0!	0.373901	0.0531093	0	#DIV/0!	#DIV/0!	#DIV/0!	0	0.159328	0	0	0	0
4930547E14Rik	#DIV/0!	#DIV/0!	#DIV/0!	0	0	#DIV/0!	#DIV/0!	#DIV/0!	0	0	0	0	0	0
4930548G14Rik	#DIV/0!	#DIV/0!	#DIV/0!	0	0	#DIV/0!	#DIV/0!	#DIV/0!	0	0	0	0	0	0
4930548H24Rik	#DIV/0!	#DIV/0!	#DIV/0!	0	0	#DIV/0!	#DIV/0!	#DIV/0!	0	0	0	0	0	0
4930548J01Rik	#DIV/0!	#DIV/0!	#DIV/0!	0	0	#DIV/0!	#DIV/0!	#DIV/0!	0	0	0	0	0	0
4930548K13Rik	#DIV/0!	#DIV/0!	#DIV/0!	0	0	#DIV/0!	#DIV/0!	#DIV/0!	0	0	0	0	0	0
4930549C01Rik	0	#DIV/0!	0.373901	0	0.0557877	#DIV/0!	#DIV/0!	0	0	0	0	0	0	0.167363
4930549C15Rik	#DIV/0!	#DIV/0!	#DIV/0!	0	0	#DIV/0!	#DIV/0!	#DIV/0!	0	0	0	0	0	0
4930549G23Rik	0.962731	0.232197	0.880844	1.69646	1.76213	0.88905	1.51294	0.761331	1.48162	1.71468	1.89308	1.66652	1.13334	2.48654
4930550C14Rik	2.24003	0.448247	0.0149843	1.96007	0.875019	1.97472	3.23075	1.81209	2.2321	2.13962	1.50848	1.13034	0.662267	0.832451
4930550C17Rik	#DIV/0!	#DIV/0!	#DIV/0!	0	0	#DIV/0!	#DIV/0!	#DIV/0!	0	0	0	0	0	0
4930550L24Rik	#DIV/0!	#DIV/0!	#DIV/0!	0	0	#DIV/0!	#DIV/0!	#DIV/0!	0	0	0	0	0	0
4930552N02Rik	#DIV/0!	#DIV/0!	#DIV/0!	0	0	#DIV/0!	#DIV/0!	#DIV/0!	0	0	0	0	0	0
4930552P12Rik	#DIV/0!	#DIV/0!	0.000183002	0.0274735	0	#DIV/0!	#DIV/0!	#DIV/0!	0.0305173	0.0235451	0.028358	0	0	0
4930553C11Rik	#DIV/0!	#DIV/0!	#DIV/0!	0	0	#DIV/0!	#DIV/0!	#DIV/0!	0	0	0	0	0	0
4930553E22Rik	#DIV/0!	#DIV/0!	#DIV/0!	0	0	#DIV/0!	#DIV/0!	#DIV/0!	0	0	0	0	0	0
4930554C24Rik	#DIV/0!	#DIV/0!	#DIV/0!	0	0	#DIV/0!	#DIV/0!	#DIV/0!	0	0	0	0	0	0
4930554G24Rik	0	#DIV/0!	0.373901	0	0.0407713	#DIV/0!	0	#DIV/0!	0	0	0	0	0.122314	0
4930554H23Rik	#DIV/0!	#DIV/0!	#DIV/0!	0	0	#DIV/0!	#DIV/0!	#DIV/0!	0	0	0	0	0	0
4930554I06Rik	#DIV/0!	#DIV/0!	#DIV/0!	0	0	#DIV/0!	#DIV/0!	#DIV/0!	0	0	0	0	0	0
4930555B11Rik	0	#DIV/0!	0.116356	0	0.0439952	0	0	#DIV/0!	0	0	0	0.0676125	0.0643732	0
4930555B12Rik	#DIV/0!	#DIV/0!	#DIV/0!	0	0	#DIV/0!	#DIV/0!	#DIV/0!	0	0	0	0	0	0
4930555G01Rik	0.408532	#DIV/0!	0.613126	0.0125258	0.0306605	#DIV/0!	0	#DIV/0!	0.0375774	0	0	0	0.0919815	0
4930555G21Rik	#DIV/0!	#DIV/0!	#DIV/0!	0	0	#DIV/0!	#DIV/0!	#DIV/0!	0	0	0	0	0	0
4930555K05Rik	#DIV/0!	#DIV/0!	#DIV/0!	0	0	#DIV/0!	#DIV/0!	#DIV/0!	0	0	0	0	0	0
4930556C24Rik	0	#DIV/0!	0.373901	0	0.0370337	#DIV/0!	#DIV/0!	0	0	0	0	0	0	0.111101
4930556G01Rik	#DIV/0!	#DIV/0!	#DIV/0!	0	0	#DIV/0!	#DIV/0!	#DIV/0!	0	0	0	0	0	0
4930556J02Rik	#DIV/0!	#DIV/0!	#DIV/0!	0	0	#DIV/0!	#DIV/0!	#DIV/0!	0	0	0	0	0	0
4930556M19Rik	2.65361	0.118843	0.00400781	1.14899	0.43299	2.66716	2.46425	2.87592	0.933942	1.29101	1.22201	0.350164	0.523896	0.424911
4930556N09Rik	#DIV/0!	#DIV/0!	#DIV/0!	0	0	#DIV/0!	#DIV/0!	#DIV/0!	0	0	0	0	0	0
4930556N13Rik	#DIV/0!	#DIV/0!	#DIV/0!	0	0	#DIV/0!	#DIV/0!	#DIV/0!	0	0	0	0	0	0
4930557A04Rik	0	#DIV/0!	0.373901	0	0.075025	#DIV/0!	#DIV/0!	0	0	0	0	0	0	0.225075
4930557F10Rik	#DIV/0!	#DIV/0!	#DIV/0!	0	0	#DIV/0!	#DIV/0!	#DIV/0!	0	0	0	0	0	0
4930557J02Rik	#DIV/0!	#DIV/0!	#DIV/0!	0	0	#DIV/0!	#DIV/0!	#DIV/0!	0	0	0	0	0	0
4930557K07Rik	2.20671	#DIV/0!	0.299669	0.392696	0.177956	#DIV/0!	0.630391	#DIV/0!	0.436203	0.336545	0.405339	0	0.533867	0
4930558C23Rik	#DIV/0!	#DIV/0!	0.373901	0.0676847	0	#DIV/0!	#DIV/0!	#DIV/0!	0	0.203054	0	0	0	0
4930558F17Rik	#DIV/0!	#DIV/0!	#DIV/0!	0	0	#DIV/0!	#DIV/0!	#DIV/0!	0	0	0	0	0	0
4930558G05Rik	#DIV/0!	#DIV/0!	#DIV/0!	0	0	#DIV/0!	#DIV/0!	#DIV/0!	0	0	0	0	0	0
4930558J18Rik	0.156028	0.0262298	0.00067835	0.485575	3.1121	0.21216	0.129311	0.138424	0.567622	0.467135	0.421967	2.67544	3.61249	3.04837
4930558K02Rik	#DIV/0!	#DIV/0!	#DIV/0!	0	0	#DIV/0!	#DIV/0!	#DIV/0!	0	0	0	0	0	0
4930559C10Rik	#DIV/0!	#DIV/0!	#DIV/0!	0	0	#DIV/0!	#DIV/0!	#DIV/0!	0	0	0	0	0	0
4930562C15Rik	0.0957565	0.138424	0.0304742	0.0059786	0.0624354	0	0	0.415271	0	0	0.0179358	0.0496235	0.0944922	0.0431906
4930562F07Rik	4.15052	0.491904	0.0227743	3.02827	0.729611	3.07723	4.66173	4.41238	1.7638	3.59164	3.72936	0.573178	0.770452	0.845203
4930563D23Rik	2.67186	0.204129	0.00532478	1.46652	0.548876	3.01444	2.31144	2.72892	1.75229	1.43917	1.20809	0.581298	0.62263	0.442699
4930563E18Rik	#DIV/0!	#DIV/0!	0.140034	0.0427037	0	#DIV/0!	#DIV/0!	#DIV/0!	0	0.0799592	0.0481519	0	0	0
4930563E22Rik	1.1313	0.129227	0.622531	0.325306	0.287551	1.33358	1.21229	0.899754	0.270036	0.434044	0.271839	0.20249	0.358036	0.302126
4930563F08Rik	#DIV/0!	#DIV/0!	#DIV/0!	0	0	#DIV/0!	#DIV/0!	#DIV/0!	0	0	0	0	0	0
4930563H07Rik	0	#DIV/0!	0.373901	0	0.0704163	0	#DIV/0!	#DIV/0!	0	0	0	0.211249	0	0
4930563M20Rik	#DIV/0!	#DIV/0!	#DIV/0!	0	0	#DIV/0!	#DIV/0!	#DIV/0!	0	0	0	0	0	0
4930563M21Rik	#DIV/0!	#DIV/0!	#DIV/0!	0	0	#DIV/0!	#DIV/0!	#DIV/0!	0	0	0	0	0	0
4930564B18Rik	#DIV/0!	#DIV/0!	#DIV/0!	0	0	#DIV/0!	#DIV/0!	#DIV/0!	0	0	0	0	0	0
4930564C03Rik	#DIV/0!	#DIV/0!	#DIV/0!	0	0	#DIV/0!	#DIV/0!	#DIV/0!	0	0	0	0	0	0
4930564D02Rik	#DIV/0!	#DIV/0!	#DIV/0!	0	0	#DIV/0!	#DIV/0!	#DIV/0!	0	0	0	0	0	0
4930565D16Rik	#DIV/0!	#DIV/0!	#DIV/0!	0	0	#DIV/0!	#DIV/0!	#DIV/0!	0	0	0	0	0	0
4930565N06Rik	1.57792	#DIV/0!	0.480954	0.0585946	0.0371341	1.55584	#DIV/0!	1.24581	0.06324	0.0243959	0.088148	0.0406469	0	0.0707553
4930567H12Rik	#DIV/0!	#DIV/0!	0.13393	0.0788098	0	#DIV/0!	#DIV/0!	#DIV/0!	0.0929704	0.143459	0	0	0	0
4930567H17Rik	#DIV/0!	#DIV/0!	#DIV/0!	0	0	#DIV/0!	#DIV/0!	#DIV/0!	0	0	0	0	0	0
4930567J20Rik	#DIV/0!	#DIV/0!	#DIV/0!	0	0	#DIV/0!	#DIV/0!	#DIV/0!	0	0	0	0	0	0
4930567K12Rik	#DIV/0!	#DIV/0!	#DIV/0!	0	0	#DIV/0!	#DIV/0!	#DIV/0!	0	0	0	0	0	0
4930567K20Rik	#DIV/0!	#DIV/0!	#DIV/0!	0	0	#DIV/0!	#DIV/0!	#DIV/0!	0	0	0	0	0	0
4930568D16Rik	#DIV/0!	#DIV/0!	#DIV/0!	0	0	#DIV/0!	#DIV/0!	#DIV/0!	0	0	0	0	0	0
4930568E12Rik	0	#DIV/0!	0.118024	0	0.0969017	0	#DIV/0!	0	0	0	0	0.155427	0	0.135278
4930568G15Rik	#DIV/0!	#DIV/0!	#DIV/0!	0	0	#DIV/0!	#DIV/0!	#DIV/0!	0	0	0	0	0	0
4930570G19Rik	0.488713	0.405194	0.402069	0.184659	0.377848	0.0645605	1.32135	1.23425	0.047917	0.349667	0.156393	0.742203	0.264629	0.126711
4930571K23Rik	0	0	0.000771506	0	1.06009	0	0	0	0	0	0	0.830272	1.18574	1.16425
4930571O06Rik	#DIV/0!	#DIV/0!	#DIV/0!	0	0	#DIV/0!	#DIV/0!	#DIV/0!	0	0	0	0	0	0
4930572K03Rik	#DIV/0!	#DIV/0!	#DIV/0!	0	0	#DIV/0!	#DIV/0!	#DIV/0!	0	0	0	0	0	0
4930572O03Rik	#DIV/0!	#DIV/0!	#DIV/0!	0	0	#DIV/0!	#DIV/0!	#DIV/0!	0	0	0	0	0	0
4930572O13Rik	#DIV/0!	#DIV/0!	#DIV/0!	0	0	#DIV/0!	#DIV/0!	#DIV/0!	0	0	0	0	0	0
4930573O16Rik	#DIV/0!	#DIV/0!	#DIV/0!	0	0	#DIV/0!	#DIV/0!	#DIV/0!	0	0	0	0	0	0
4930577N17Rik	0.999509	0.256804	0.998633	1.43686	1.43756	1.25664	1.33083	0.52601	2.0348	1.4204	0.855371	1.61924	1.0673	1.62615
4930578C19Rik	1.50648	2.12723	0.477152	0.248295	0.164818	0.518614	1.89118	7.47489	0.175346	0.202927	0.366612	0.338105	0.107302	0.0490458
4930578E11Rik	#DIV/0!	#DIV/0!	#DIV/0!	0	0	#DIV/0!	#DIV/0!	#DIV/0!	0	0	0	0	0	0
4930578I06Rik	0.260324	#DIV/0!	0.267907	0.0433313	0.166451	0	#DIV/0!	0	0	0.129994	0	0.216588	0	0.282766
4930578M01Rik	3.55566	#DIV/0!	0.228149	0.275723	0.0775447	#DIV/0!	4.41274	0.830542	0.198601	0.536293	0.092274	0	0.121533	0.111101
4930578N18Rik	#DIV/0!	#DIV/0!	#DIV/0!	0	0	#DIV/0!	#DIV/0!	#DIV/0!	0	0	0	0	0	0
4930579F01Rik	0	#DIV/0!	0.373901	0	0.040915	#DIV/0!	0	#DIV/0!	0	0	0	0	0.122745	0
4930579G18Rik	0.427378	0.721586	0.31328	0.171334	0.400897	2.33376	0.171909	0.166108	0.33363	0.128703	0.0516705	0.142958	0.748668	0.311065
4930579G24Rik	0.720005	0.0892178	0.183496	1.41597	1.96662	0.927524	0.658408	0.661357	1.22819	1.43666	1.58307	1.32416	2.18202	2.39367
4930579H20Rik	#DIV/0!	#DIV/0!	#DIV/0!	0	0	#DIV/0!	#DIV/0!	#DIV/0!	0	0	0	0	0	0
4930579J19Rik	#DIV/0!	#DIV/0!	#DIV/0!	0	0	#DIV/0!	#DIV/0!	#DIV/0!	0	0	0	0	0	0
4930579K19Rik	1.25513	0.16157	0.166646	3.4412	2.74171	1.50219	1.35776	0.961683	4.12671	3.18389	3.01299	2.74713	2.34495	3.13304
4930579P08Rik	#DIV/0!	#DIV/0!	#DIV/0!	0	0	#DIV/0!	#DIV/0!	#DIV/0!	0	0	0	0	0	0
4930581F22Rik	3.44271	1.91861	0.0311109	2.8027	0.814098	6.8816	1.27695	7.17287	3.65944	1.93954	2.80912	0.531772	1.51889	0.391631
4930583K01Rik	0.759251	#DIV/0!	0.857283	0.031842	0.0419387	#DIV/0!	0	#DIV/0!	0	0	0.0955259	0	0.125816	0
4930583P06Rik	#DIV/0!	#DIV/0!	#DIV/0!	0	0	#DIV/0!	#DIV/0!	#DIV/0!	0	0	0	0	0	0
4930584F24Rik	0	#DIV/0!	0.118024	0	0.0569027	0	#DIV/0!	0	0	0	0	0.09127	0	0.0794382
4930586N03Rik	#DIV/0!	#DIV/0!	#DIV/0!	0	0	#DIV/0!	#DIV/0!	#DIV/0!	0	0	0	0	0	0
4930587E11Rik	#DIV/0!	#DIV/0!	#DIV/0!	0	0	#DIV/0!	#DIV/0!	#DIV/0!	0	0	0	0	0	0
4930590J08Rik	0.560754	#DIV/0!	0.619621	0.0146167	0.0260662	#DIV/0!	0	0	0.0438501	0	0	0	0.0536679	0.0245306
4930590L20Rik	#DIV/0!	#DIV/0!	#DIV/0!	0	0	#DIV/0!	#DIV/0!	#DIV/0!	0	0	0	0	0	0
4930591A17Rik	#DIV/0!	#DIV/0!	#DIV/0!	0	0	#DIV/0!	#DIV/0!	#DIV/0!	0	0	0	0	0	0
4930591E09Rik	#DIV/0!	#DIV/0!	#DIV/0!	0	0	#DIV/0!	#DIV/0!	#DIV/0!	0	0	0	0	0	0
4930592A05Rik	1.76975	0.209712	0.00481594	10.0963	5.70494	2.21276	1.57001	1.59818	11.1454	8.86771	10.2759	5.03688	5.64818	6.42975
4930592I03Rik	0	#DIV/0!	0.116356	0	0.149191	0	0	#DIV/0!	0	0	0	0.229279	0.218295	0
4930593A02Rik	#DIV/0!	#DIV/0!	#DIV/0!	0	0	#DIV/0!	#DIV/0!	#DIV/0!	0	0	0	0	0	0
4930593C16Rik	#DIV/0!	#DIV/0!	#DIV/0!	0	0	#DIV/0!	#DIV/0!	#DIV/0!	0	0	0	0	0	0
4930594C11Rik	#DIV/0!	#DIV/0!	#DIV/0!	0	0	#DIV/0!	#DIV/0!	#DIV/0!	0	0	0	0	0	0
4930594O21Rik	#DIV/0!	#DIV/0!	#DIV/0!	0	0	#DIV/0!	#DIV/0!	#DIV/0!	0	0	0	0	0	0
4930595D18Rik	#DIV/0!	#DIV/0!	0.373901	0.070404	0	#DIV/0!	#DIV/0!	#DIV/0!	0	0	0.211212	0	0	0
4930595M18Rik	#DIV/0!	#DIV/0!	#DIV/0!	0	0	#DIV/0!	#DIV/0!	#DIV/0!	0	0	0	0	0	0
4930596D02Rik	#DIV/0!	#DIV/0!	#DIV/0!	0	0	#DIV/0!	#DIV/0!	#DIV/0!	0	0	0	0	0	0
4930596I21Rik	#DIV/0!	#DIV/0!	#DIV/0!	0	0	#DIV/0!	#DIV/0!	#DIV/0!	0	0	0	0	0	0
4930597A21Rik	#DIV/0!	#DIV/0!	#DIV/0!	0	0	#DIV/0!	#DIV/0!	#DIV/0!	0	0	0	0	0	0
4930597G03Rik	#DIV/0!	#DIV/0!	#DIV/0!	0	0	#DIV/0!	#DIV/0!	#DIV/0!	0	0	0	0	0	0
4930598F16Rik	#DIV/0!	#DIV/0!	#DIV/0!	0	0	#DIV/0!	#DIV/0!	#DIV/0!	0	0	0	0	0	0
4930599N23Rik	0.758872	0.198413	0.253195	0.284296	0.374629	0.77792	0.420262	1.10739	0.309764	0.159329	0.383794	0.398195	0.379118	0.346575
4931402G19Rik	1.26987	1.49282	0.644487	0.200455	0.157855	5.44545	1.89128	0.415272	0.23835	0.236452	0.126563	0.0437705	0.125022	0.304771
4931403E22Rik	#DIV/0!	#DIV/0!	0.119526	0.0851683	0	#DIV/0!	#DIV/0!	#DIV/0!	0	0.115906	0.139599	0	0	0
4931403G20Rik	#DIV/0!	#DIV/0!	0.373901	0.0144222	0	#DIV/0!	#DIV/0!	#DIV/0!	0	0	0.0432667	0	0	0
4931406B18Rik	#DIV/0!	#DIV/0!	#DIV/0!	0	0	#DIV/0!	#DIV/0!	#DIV/0!	0	0	0	0	0	0
4931406C07Rik	1.04155	0.0325741	0.249387	23.1088	22.187	1.09359	1.04978	0.981632	24.2312	23.2216	21.8737	22.1574	22.1205	22.283
4931406H21Rik	#DIV/0!	#DIV/0!	#DIV/0!	0	0	#DIV/0!	#DIV/0!	#DIV/0!	0	0	0	0	0	0
4931406P16Rik	1.18146	0.0452144	0.0244024	6.83486	5.78511	1.13233	1.14139	1.27228	6.34382	6.90812	7.25263	5.60244	6.05237	5.70051
4931408C20Rik	0	0	0.00149293	0	0.232721	0	0	0	0	0	0	0.217952	0.290514	0.189698
4931408D14Rik	0.602461	0.0912409	0.31115	0.0365251	0.0606264	0.518592	0.630368	0.830515	0.0490031	0.0378066	0.0227655	0.0944925	0.0599754	0.0274113
4931409K22Rik	1.18772	0.132879	0.248361	0.151727	0.127746	1.11862	1.47091	1.03819	0.170193	0.153194	0.131793	0.152145	0.104149	0.126945
4931414P19Rik	1.34112	0.288367	0.208821	4.06513	3.03116	1.88172	0.883919	1.34165	5.25858	2.92388	4.01293	2.79456	3.30786	2.99105
4931417E11Rik	0	#DIV/0!	0.373901	0	0.0319824	#DIV/0!	0	#DIV/0!	0	0	0	0	0.0959471	0
4931419H13Rik	#DIV/0!	#DIV/0!	#DIV/0!	0	0	#DIV/0!	#DIV/0!	#DIV/0!	0	0	0	0	0	0
4931420L22Rik	#DIV/0!	#DIV/0!	#DIV/0!	0	0	#DIV/0!	#DIV/0!	#DIV/0!	0	0	0	0	0	0
4931423N10Rik	#DIV/0!	#DIV/0!	#DIV/0!	0	0	#DIV/0!	#DIV/0!	#DIV/0!	0	0	0	0	0	0
4931428F04Rik	1.95209	0.480305	0.0390835	5.26357	2.69638	2.92943	1.86969	1.28873	6.78072	5.04728	3.96272	2.31469	2.69953	3.07491
4931428L18Rik	#DIV/0!	#DIV/0!	#DIV/0!	0	0	#DIV/0!	#DIV/0!	#DIV/0!	0	0	0	0	0	0
4931429I11Rik	3.64757	2.02427	0.0208806	0.834714	0.228841	3.73401	8.82549	2.10404	0.586239	1.05537	0.862534	0.157	0.119582	0.409941
4931429L15Rik	0.200064	#DIV/0!	0.476659	0.00981153	0.049042	0	#DIV/0!	#DIV/0!	0	0.0294346	0	0.147126	0	0
4931429P17Rik	#DIV/0!	#DIV/0!	#DIV/0!	0	0	#DIV/0!	#DIV/0!	#DIV/0!	0	0	0	0	0	0
4931430N09Rik	#DIV/0!	#DIV/0!	#DIV/0!	0	0	#DIV/0!	#DIV/0!	#DIV/0!	0	0	0	0	0	0
4931431B13Rik	#DIV/0!	#DIV/0!	#DIV/0!	0	0	#DIV/0!	#DIV/0!	#DIV/0!	0	0	0	0	0	0
4931431C16Rik	0.0252062	0.0115104	0.000259721	0.103232	4.09549	0.0238138	0.00504313	0.0448941	0.0829136	0.0213235	0.205458	3.48174	4.22823	4.5765
4931431F19Rik	0	#DIV/0!	0.373901	0	0.0167117	#DIV/0!	0	#DIV/0!	0	0	0	0	0.050135	0
4931440F15Rik	0.1661	#DIV/0!	0.45693	0.00705873	0.042497	#DIV/0!	#DIV/0!	0.1661	0	0	0.0211762	0	0	0.127491
4931440J10Rik	1.07146	#DIV/0!	0.929692	0.180547	0.168506	0.259306	#DIV/0!	2.49162	0.101606	0.156785	0.28325	0.391838	0	0.113681
4931440P22Rik	2.64471	0.574208	0.00596218	2.04454	0.773067	3.35104	3.41461	1.66108	2.36595	2.11877	1.6489	0.706034	0.620501	0.992666
4932411E22Rik	2.28038	0.622494	0.051954	0.430818	0.188924	2.85237	3.62474	1.49498	0.312657	0.504379	0.475419	0.109613	0.139149	0.318011
4932411N23Rik	0	#DIV/0!	0.116356	0	0.0170623	0	0	#DIV/0!	0	0	0	0.0262215	0.0249653	0
4932412D23Rik	#DIV/0!	#DIV/0!	#DIV/0!	0	0	#DIV/0!	#DIV/0!	#DIV/0!	0	0	0	0	0	0
4932413F04Rik	#DIV/0!	#DIV/0!	#DIV/0!	0	0	#DIV/0!	#DIV/0!	#DIV/0!	0	0	0	0	0	0
4932414J04Rik	#DIV/0!	#DIV/0!	#DIV/0!	0	0	#DIV/0!	#DIV/0!	#DIV/0!	0	0	0	0	0	0
4932414N04Rik	0	#DIV/0!	0.14905	0	0.0469501	#DIV/0!	0	0	0	0	0	0	0.0497999	0.0910504
4932415M13Rik	0	#DIV/0!	0.16817	0	0.029091	#DIV/0!	0	0	0	0	0	0	0.0598957	0.0273772
4932416H05Rik	1.2387	0.179536	0.12734	2.20637	1.7812	0.993342	1.60951	1.22827	2.01127	2.24351	2.36434	2.02475	1.39391	1.92494
4932416K20Rik	#DIV/0!	#DIV/0!	0.373901	0.0139151	0	#DIV/0!	#DIV/0!	#DIV/0!	0.0417452	0	0	0	0	0
4932418E24Rik	1.07568	0.330773	0.853195	0.468687	0.435712	1.81514	0.682924	1.40154	0.332799	0.47685	0.596413	0.183346	0.698248	0.425541
4932429P05Rik	#DIV/0!	#DIV/0!	#DIV/0!	0	0	#DIV/0!	#DIV/0!	#DIV/0!	0	0	0	0	0	0
4932435O22Rik	8.4739	#DIV/0!	0.00921741	0.22801	0.0269074	2.72272	#DIV/0!	9.96654	0.15314	0.286941	0.24395	0.0562452	0	0.0244769
4932438A13Rik	1.09172	0.110776	0.327076	4.16859	3.81836	1.32704	0.983444	1.00725	4.40193	3.84745	4.2564	3.31711	3.91222	4.22575
4932438H23Rik	0.101695	0.00498521	5.75993e-05	1.42833	14.0452	0.0961921	0.098189	0.112046	1.47223	1.37119	1.44156	15.3051	13.9648	12.8658
4932441J04Rik	0.362989	#DIV/0!	0.298933	0.0757413	0.20866	#DIV/0!	0.315195	0.415271	0	0.103077	0.124147	0	0.327026	0.298954
4932443I19Rik	2.79448	#DIV/0!	0.158705	0.653718	0.233932	#DIV/0!	3.15196	1.93794	0.241819	0.932856	0.78648	0	0.295961	0.405834
4932702P03Rik	#DIV/0!	#DIV/0!	#DIV/0!	0	0	#DIV/0!	#DIV/0!	#DIV/0!	0	0	0	0	0	0
4933400A11Rik	#DIV/0!	#DIV/0!	#DIV/0!	0	0	#DIV/0!	#DIV/0!	#DIV/0!	0	0	0	0	0	0
4933400B14Rik	#DIV/0!	#DIV/0!	#DIV/0!	0	0	#DIV/0!	#DIV/0!	#DIV/0!	0	0	0	0	0	0
4933400C23Rik	#DIV/0!	#DIV/0!	#DIV/0!	0	0	#DIV/0!	#DIV/0!	#DIV/0!	0	0	0	0	0	0
4933400F21Rik	#DIV/0!	#DIV/0!	#DIV/0!	0	0	#DIV/0!	#DIV/0!	#DIV/0!	0	0	0	0	0	0
4933400L20Rik	0	#DIV/0!	0.373901	0	0.0428833	#DIV/0!	0	#DIV/0!	0	0	0	0	0.12865	0
4933401B06Rik	0	#DIV/0!	0.373901	0	0.0280828	#DIV/0!	0	#DIV/0!	0	0	0	0	0.0842485	0
4933401D09Rik	#DIV/0!	#DIV/0!	0.373901	0.0193093	0	#DIV/0!	#DIV/0!	#DIV/0!	0	0	0.057928	0	0	0
4933401H06Rik	#DIV/0!	#DIV/0!	0.12269	0.0562445	0	#DIV/0!	#DIV/0!	#DIV/0!	0.0952472	0.0734863	0	0	0	0
4933402C06Rik	#DIV/0!	#DIV/0!	#DIV/0!	0	0	#DIV/0!	#DIV/0!	#DIV/0!	0	0	0	0	0	0
4933402D24Rik	#DIV/0!	#DIV/0!	0.116651	0.0579407	0	#DIV/0!	#DIV/0!	#DIV/0!	0.0900987	0	0.0837235	0	0	0
4933402E13Rik	#DIV/0!	#DIV/0!	#DIV/0!	0	0	#DIV/0!	#DIV/0!	#DIV/0!	0	0	0	0	0	0
4933402J07Rik	0	#DIV/0!	0.118024	0	0.205016	0	#DIV/0!	0	0	0	0	0.328839	0	0.28621
4933402J10Rik	0	#DIV/0!	0.163638	0	0.118229	0	0	#DIV/0!	0	0	0	0.240297	0.114391	0
4933402J15Rik	#DIV/0!	#DIV/0!	#DIV/0!	0	0	#DIV/0!	#DIV/0!	#DIV/0!	0	0	0	0	0	0
4933402N03Rik	#DIV/0!	#DIV/0!	#DIV/0!	0	0	#DIV/0!	#DIV/0!	#DIV/0!	0	0	0	0	0	0
4933402N22Rik	0	#DIV/0!	0.373901	0	0.0288175	#DIV/0!	#DIV/0!	0	0	0	0	0	0	0.0864526
4933402P03Rik	0.0242012	0.0230707	0.000748834	0.0153464	0.634117	0	0	0.069212	0	0	0.0460391	0.50951	0.72765	0.66519
4933403O08Rik	#DIV/0!	#DIV/0!	#DIV/0!	0	0	#DIV/0!	#DIV/0!	#DIV/0!	0	0	0	0	0	0
4933404G15Rik	#DIV/0!	#DIV/0!	#DIV/0!	0	0	#DIV/0!	#DIV/0!	#DIV/0!	0	0	0	0	0	0
4933404K08Rik	#DIV/0!	#DIV/0!	#DIV/0!	0	0	#DIV/0!	#DIV/0!	#DIV/0!	0	0	0	0	0	0
4933404K13Rik	1.66108	#DIV/0!	0.750288	0.0689487	0.0415083	#DIV/0!	#DIV/0!	1.66108	0	0	0.206846	0	0	0.124525
4933404O12Rik	1.13878	0.355925	0.574327	0.445645	0.391336	1.87997	1.19074	0.649991	0.538799	0.487373	0.310764	0.2866	0.409303	0.478105
4933405D12Rik	4.31082	#DIV/0!	0.236581	0.397702	0.0922567	#DIV/0!	#DIV/0!	2.07636	0.618433	0	0.574674	0	0	0.27677
4933405E24Rik	#DIV/0!	#DIV/0!	#DIV/0!	0	0	#DIV/0!	#DIV/0!	#DIV/0!	0	0	0	0	0	0
4933405L10Rik	0.630392	#DIV/0!	0.770156	0.0195273	0.0309764	#DIV/0!	0.630392	#DIV/0!	0	0.0585818	0	0	0.0929292	0
4933405O20Rik	0	#DIV/0!	0.373901	0	0.025119	#DIV/0!	0	#DIV/0!	0	0	0	0	0.0753569	0
4933406C10Rik	2.02013	3.63336	0.139681	0.651774	0.32264	2.48935	0.819508	12.4581	0.782745	0.490679	0.681899	0.314438	0.598748	0.0547352
4933406D12Rik	#DIV/0!	#DIV/0!	#DIV/0!	0	0	#DIV/0!	#DIV/0!	#DIV/0!	0	0	0	0	0	0
4933406F09Rik	0	0	0.00850996	0	0.101535	0	0	0	0	0	0	0.082486	0.0785342	0.143586
4933406G16Rik	#DIV/0!	#DIV/0!	#DIV/0!	0	0	#DIV/0!	#DIV/0!	#DIV/0!	0	0	0	0	0	0
4933406I18Rik	0.715693	#DIV/0!	0.649792	0.135904	0.189891	0.424438	#DIV/0!	0.230542	0.0997201	0.230822	0.0771686	0.234946	0	0.334727
4933406J08Rik	#DIV/0!	#DIV/0!	#DIV/0!	0	0	#DIV/0!	#DIV/0!	#DIV/0!	0	0	0	0	0	0
4933406J10Rik	0	#DIV/0!	0.373901	0	0.0364753	#DIV/0!	0	#DIV/0!	0	0	0	0	0.109426	0
4933406K04Rik	0	#DIV/0!	0.373901	0	0.045367	#DIV/0!	#DIV/0!	0	0	0	0	0	0	0.136101
4933406M09Rik	0	0	0.00768292	0	0.0897784	0	0	0	0	0	0	0.114786	0.0546434	0.0999058
4933407E24Rik	0	#DIV/0!	0.373901	0	0.0156246	#DIV/0!	#DIV/0!	0	0	0	0	0	0	0.0468738
4933407G14Rik	#DIV/0!	#DIV/0!	#DIV/0!	0	0	#DIV/0!	#DIV/0!	#DIV/0!	0	0	0	0	0	0
4933407I05Rik	#DIV/0!	#DIV/0!	#DIV/0!	0	0	#DIV/0!	#DIV/0!	#DIV/0!	0	0	0	0	0	0
4933407K13Rik	1.29982	0.13365	0.0604426	1.01242	0.778897	1.52592	1.32382	1.06413	1.12487	1.07208	0.840322	0.737177	0.809837	0.789677
4933407L21Rik	0.676798	0.176	0.103104	0.344759	0.509397	0.388961	0.735456	0.99665	0.222009	0.399669	0.412599	0.570775	0.54343	0.413986
4933408B17Rik	1.49565	1.10208	0.588352	0.16979	0.113522	3.8896	3.15197	0.276847	0.324105	0.125029	0.0602345	0.0833261	0.039667	0.217573
4933408J17Rik	1.4076	#DIV/0!	0.490704	0.124971	0.0887827	0.777918	1.26078	#DIV/0!	0.126747	0.130386	0.117779	0.162931	0.103417	0
4933408N05Rik	0.893786	#DIV/0!	0.940683	0.0169098	0.0189193	#DIV/0!	#DIV/0!	0	0.0507295	0	0	0	0	0.056758
4933409G03Rik	0	0	0.00851002	0	0.0974276	0	0	0	0	0	0	0.0791488	0.0753569	0.137777
4933409K07Rik	4.82784	#DIV/0!	0.022776	0.0289833	0.00600337	#DIV/0!	#DIV/0!	1.66109	0.0321944	0.024839	0.0299164	0	0	0.0180101
4933411E08Rik	0.722877	#DIV/0!	0.833306	0.014437	0.0199716	0	#DIV/0!	#DIV/0!	0	0	0.0433111	0.0599149	0	0
4933411G06Rik	#DIV/0!	#DIV/0!	#DIV/0!	0	0	#DIV/0!	#DIV/0!	#DIV/0!	0	0	0	0	0	0
4933411K16Rik	0.12919	0.0709139	0.0026909	0.286397	2.21687	0.236758	0.175109	0	0.408713	0.450479	0	1.72629	2.57257	2.35174
4933412E12Rik	1.36452	0.148351	0.138719	6.09908	4.46977	1.64684	1.27279	1.15463	7.81208	5.16528	5.31988	4.74367	4.05822	4.60742
4933412E24Rik	0	#DIV/0!	0.373901	0	0.0193407	0	#DIV/0!	#DIV/0!	0	0	0	0.0580221	0	0
4933412O06Rik	#DIV/0!	#DIV/0!	#DIV/0!	0	0	#DIV/0!	#DIV/0!	#DIV/0!	0	0	0	0	0	0
4933413G19Rik	#DIV/0!	#DIV/0!	#DIV/0!	0	0	#DIV/0!	#DIV/0!	#DIV/0!	0	0	0	0	0	0
4933413J09Rik	0.538137	#DIV/0!	0.409679	0.0197878	0.0367709	0.388959	0.315196	#DIV/0!	0.0219801	0.0169584	0.0204249	0.05651	0.0538027	0
4933413L06Rik	#DIV/0!	#DIV/0!	#DIV/0!	0	0	#DIV/0!	#DIV/0!	#DIV/0!	0	0	0	0	0	0
4933415F23Rik	0	0	0.076909	0	0.40225	0	0	0	0	0	0	0.741381	0.217188	0.248182
4933416C03Rik	0	0	0.0090573	0	0.124976	0	0	0	0	0	0	0.131568	0.167019	0.0763414
4933416E03Rik	#DIV/0!	#DIV/0!	#DIV/0!	0	0	#DIV/0!	#DIV/0!	#DIV/0!	0	0	0	0	0	0
4933416I08Rik	#DIV/0!	#DIV/0!	#DIV/0!	0	0	#DIV/0!	#DIV/0!	#DIV/0!	0	0	0	0	0	0
4933416M06Rik	0	#DIV/0!	0.18869	0	0.100022	0	#DIV/0!	0	0	0	0	0.0830953	0	0.21697
4933416M07Rik	0.934907	0.113291	0.578607	7.73797	8.27673	1.17498	0.792367	0.90806	7.7018	7.41749	8.09463	6.55482	9.36118	8.9142
4933417A18Rik	0.600191	#DIV/0!	0.749003	0.0213826	0.0356263	0	#DIV/0!	#DIV/0!	0	0.0641478	0	0.106879	0	0
4933417D19Rik	0.761357	0.128668	0.308193	0.294478	0.38678	0.622337	1.00863	0.622907	0.272665	0.420739	0.190029	0.438131	0.417141	0.305068
4933417E11Rik	0	0	0.0896948	0	0.484323	0	0	0	0	0	0	0.909012	0.192325	0.351632
4933417G07Rik	#DIV/0!	#DIV/0!	#DIV/0!	0	0	#DIV/0!	#DIV/0!	#DIV/0!	0	0	0	0	0	0
4933417O13Rik	0.320895	#DIV/0!	0.318931	0.0135983	0.0423762	0	#DIV/0!	0	0	0.0407949	0	0.0679699	0	0.0591587
4933421I07Rik	#DIV/0!	#DIV/0!	#DIV/0!	0	0	#DIV/0!	#DIV/0!	#DIV/0!	0	0	0	0	0	0
4933421O10Rik	0.709836	0.0468919	0.00343602	5.0447	7.10685	0.800067	0.64021	0.695157	5.54604	4.82677	4.7613	6.93197	7.53935	6.84924
4933422A05Rik	0	#DIV/0!	0.118024	0	0.0486188	0	#DIV/0!	0	0	0	0	0.0779828	0	0.0678736
4933424G05Rik	#DIV/0!	#DIV/0!	#DIV/0!	0	0	#DIV/0!	#DIV/0!	#DIV/0!	0	0	0	0	0	0
4933424G06Rik	#DIV/0!	#DIV/0!	#DIV/0!	0	0	#DIV/0!	#DIV/0!	#DIV/0!	0	0	0	0	0	0
4933425B07Rik	0	#DIV/0!	0.373901	0	0.0347997	0	#DIV/0!	#DIV/0!	0	0	0	0.104399	0	0
4933425L06Rik	0	#DIV/0!	0.373901	0	0.0292177	#DIV/0!	0	#DIV/0!	0	0	0	0	0.087653	0
4933427D06Rik	#DIV/0!	#DIV/0!	#DIV/0!	0	0	#DIV/0!	#DIV/0!	#DIV/0!	0	0	0	0	0	0
4933427D14Rik	1.37691	0.079269	0.0013298	4.26648	3.0986	1.33051	1.27705	1.53704	4.20379	4.10652	4.48914	3.15953	3.21562	2.92064
4933427E11Rik	1.1746	#DIV/0!	0.84437	0.195362	0.166322	1.55584	#DIV/0!	0.276848	0.41506	0.106744	0.0642818	0.266775	0	0.232192
4933427E13Rik	0	#DIV/0!	0.373901	0	0.0464717	0	#DIV/0!	#DIV/0!	0	0	0	0.139415	0	0
4933427G17Rik	1.05599	0.628297	0.932271	0.123411	0.116868	0.777921	0.472795	2.49163	0.0416459	0.0963934	0.232195	0.0535349	0.20388	0.0931899
4933427I22Rik	#DIV/0!	#DIV/0!	#DIV/0!	0	0	#DIV/0!	#DIV/0!	#DIV/0!	0	0	0	0	0	0
4933428C19Rik	#DIV/0!	#DIV/0!	#DIV/0!	0	0	#DIV/0!	#DIV/0!	#DIV/0!	0	0	0	0	0	0
4933428G20Rik	1.63211	#DIV/0!	0.562728	0.466037	0.285543	#DIV/0!	2.52157	1.19967	0	0.706622	0.691489	0	0.280231	0.576398
4933429K18Rik	#DIV/0!	#DIV/0!	#DIV/0!	0	0	#DIV/0!	#DIV/0!	#DIV/0!	0	0	0	0	0	0
4933429O19Rik	#DIV/0!	#DIV/0!	#DIV/0!	0	0	#DIV/0!	#DIV/0!	#DIV/0!	0	0	0	0	0	0
4933430H16Rik	0	#DIV/0!	0.373901	0	0.0230697	#DIV/0!	0	#DIV/0!	0	0	0	0	0.069209	0
4933430I17Rik	0.976618	0.798064	0.96189	0.381081	0.390204	2.9172	0.458467	0.593244	0.6642	0.273308	0.205734	0.227684	0.596134	0.346795
4933430M04Rik	#DIV/0!	#DIV/0!	#DIV/0!	0	0	#DIV/0!	#DIV/0!	#DIV/0!	0	0	0	0	0	0
4933430N04Rik	#DIV/0!	#DIV/0!	#DIV/0!	0	0	#DIV/0!	#DIV/0!	#DIV/0!	0	0	0	0	0	0
4933431E20Rik	0.973415	0.0751771	0.725679	4.09682	4.20871	1.06452	1.04001	0.827736	4.54607	4.05742	3.68697	4.27053	3.90132	4.45428
4933431G14Rik	0	#DIV/0!	0.373901	0	0.0194552	#DIV/0!	0	#DIV/0!	0	0	0	0	0.0583656	0
4933432G23Rik	#DIV/0!	#DIV/0!	#DIV/0!	0	0	#DIV/0!	#DIV/0!	#DIV/0!	0	0	0	0	0	0
4933432I03Rik	0	#DIV/0!	0.373901	0	0.0698427	0	#DIV/0!	#DIV/0!	0	0	0	0.209528	0	0
4933432I09Rik	0.352676	#DIV/0!	0.350597	0.0165912	0.0470439	#DIV/0!	0	0.73847	0	0	0.0497737	0	0.0737305	0.0674011
4933432K03Rik	0	0	0.0330447	0	0.564524	0	0	0	0	0	0	0.683484	0.216913	0.793175
4933433C11Rik	0	#DIV/0!	0.16817	0	0.0677762	#DIV/0!	0	0	0	0	0	0	0.139545	0.0637835
4933433F19Rik	#DIV/0!	#DIV/0!	#DIV/0!	0	0	#DIV/0!	#DIV/0!	#DIV/0!	0	0	0	0	0	0
4933433G08Rik	#DIV/0!	#DIV/0!	#DIV/0!	0	0	#DIV/0!	#DIV/0!	#DIV/0!	0	0	0	0	0	0
4933433G15Rik	1.63413	#DIV/0!	0.75726	0.049076	0.0300318	#DIV/0!	0	#DIV/0!	0.147228	0	0	0	0.0900954	0
4933433G19Rik	0	#DIV/0!	0.373901	0	0.0349213	0	#DIV/0!	#DIV/0!	0	0	0	0.104764	0	0
4933433H22Rik	0.425296	0.420261	0.249734	0.0226895	0.0533499	0	1.26078	0	0	0.0680686	0	0.0567059	0.0539891	0.0493548
4933434E20Rik	1.02492	0.0677995	0.652668	49.15	47.9551	0.970264	0.954062	1.16508	49.388	46.3329	51.7292	50.9016	48.5638	44.3998
4933436E23Rik	#DIV/0!	#DIV/0!	#DIV/0!	0	0	#DIV/0!	#DIV/0!	#DIV/0!	0	0	0	0	0	0
4933436H12Rik	#DIV/0!	#DIV/0!	#DIV/0!	0	0	#DIV/0!	#DIV/0!	#DIV/0!	0	0	0	0	0	0
4933436I01Rik	#DIV/0!	#DIV/0!	#DIV/0!	0	0	#DIV/0!	#DIV/0!	#DIV/0!	0	0	0	0	0	0
4933438B17Rik	#DIV/0!	#DIV/0!	#DIV/0!	0	0	#DIV/0!	#DIV/0!	#DIV/0!	0	0	0	0	0	0
4933438K21Rik	0.212648	0.21013	0.0220017	0.0120752	0.056785	0	0.630391	0	0	0.0362256	0	0.060357	0.0574653	0.0525326
4933439C10Rik	1.52843	0.42097	0.306566	10.3532	6.77374	2.26638	0.858405	1.89124	15.4642	8.25503	7.34033	6.82329	9.61671	3.88123
4933439K11Rik	0.824146	0.581799	0.653076	1.09651	1.33048	0.640637	0.525325	2.32552	1.32624	0.730885	1.2324	2.07019	1.3913	0.529946
4933440J02Rik	#DIV/0!	#DIV/0!	#DIV/0!	0	0	#DIV/0!	#DIV/0!	#DIV/0!	0	0	0	0	0	0
4933440M02Rik	#DIV/0!	#DIV/0!	#DIV/0!	0	0	#DIV/0!	#DIV/0!	#DIV/0!	0	0	0	0	0	0
5031410I06Rik	0	#DIV/0!	0.373901	0	0.0104045	#DIV/0!	0	#DIV/0!	0	0	0	0	0.0312134	0
5031414D18Rik	1.66946	0.47601	0.0859776	0.442664	0.265154	2.48934	0.998121	2.35321	0.457374	0.419043	0.451574	0.183733	0.419832	0.191897
5031425E22Rik	1.242	0.0900895	0.0582446	10.6882	8.60562	1.18848	1.13739	1.42956	11.4985	9.77017	10.7959	9.67493	8.59001	7.55192
5031425F14Rik	#DIV/0!	#DIV/0!	0.120847	0.0679089	0	#DIV/0!	#DIV/0!	#DIV/0!	0	0.112997	0.0907297	0	0	0
5031426D15Rik	#DIV/0!	#DIV/0!	0.373901	0.0080215	0	#DIV/0!	#DIV/0!	#DIV/0!	0.0240645	0	0	0	0	0
5031434C07Rik	1.51968	#DIV/0!	0.70157	0.0208019	0.0136884	#DIV/0!	#DIV/0!	0.830297	0	0.0283095	0.0340963	0	0	0.0410652
5031434O11Rik	1.01868	0.806877	0.976693	0.906638	0.890012	1.867	0.140087	2.9069	1.62806	0.20935	0.882504	0.872017	1.49443	0.303589
5031439G07Rik	0.805168	0.0341437	0.0258064	11.9994	14.9029	0.828811	0.742112	0.855136	11.5663	12.2562	12.1756	13.9553	16.5153	14.2382
5033403F01Rik	0.676204	0.0536392	0.153921	1.51023	2.2334	0.655117	0.787989	0.609067	1.91807	1.38731	1.22532	2.92783	1.76057	2.0118
5033403H07Rik	0.430558	0.168923	0.166027	15.0954	35.0601	0.809456	0.553724	0.225778	19.4603	12.6744	13.1515	24.0412	22.8894	58.2496
5033404E19Rik	#DIV/0!	#DIV/0!	#DIV/0!	0	0	#DIV/0!	#DIV/0!	#DIV/0!	0	0	0	0	0	0
5033406O09Rik	0.454094	0.0399363	0.00396908	0.818728	1.80299	0.377174	0.490306	0.502696	0.733535	0.742804	0.979845	1.94482	1.51498	1.94918
5033428I22Rik	0.668543	0.297879	0.535505	0.100929	0.150969	0	0.945589	0.830541	0	0.21605	0.0867376	0.11999	0.228482	0.104435
5330411J11Rik	#DIV/0!	#DIV/0!	0.12269	0.0286683	0	#DIV/0!	#DIV/0!	#DIV/0!	0.0485483	0.0374566	0	0	0	0
5330413P13Rik	5.65951	1.74746	0.00451237	0.273063	0.0482485	9.33502	6.93432	3.32217	0.244993	0.346537	0.227658	0.0262445	0.0499742	0.0685268
5330417C22Rik	0.75618	0.329021	0.611036	0.0841039	0.111222	0.622334	0.735458	1.66109	0.0896373	0.121027	0.0416474	0.144034	0.16456	0.0250724
5330426P16Rik	1.75054	0.220458	0.00323971	5.59254	3.19475	1.62408	2.21849	1.50605	5.16479	6.12788	5.48496	3.18013	2.76218	3.64195
5330434G04Rik	#DIV/0!	#DIV/0!	#DIV/0!	0	0	#DIV/0!	#DIV/0!	#DIV/0!	0	0	0	0	0	0
5330439B14Rik	#DIV/0!	#DIV/0!	0.179224	0.0515764	0	#DIV/0!	#DIV/0!	#DIV/0!	0	0.0453893	0.10934	0	0	0
5430401F13Rik	#DIV/0!	#DIV/0!	#DIV/0!	0	0	#DIV/0!	#DIV/0!	#DIV/0!	0	0	0	0	0	0
5430402E10Rik	0	0	0.00545272	0	1.16551	0	0	0	0	0	0	1.05695	0.862557	1.57703
5430402O13Rik	1.07339	0.119598	0.539698	3.16146	2.94529	1.31504	0.958194	0.954338	3.79439	2.78112	2.90887	2.88537	2.90246	3.04805
5430403N17Rik	0.830541	#DIV/0!	0.902574	0.00922347	0.0111054	#DIV/0!	#DIV/0!	0.830541	0	0	0.0276704	0	0	0.0333161
5430405H02Rik	0.965083	0.107942	0.724285	7.289	7.55272	1.16776	0.794663	0.95971	7.87967	6.17298	7.81435	6.74769	7.76805	8.14241
5430416N02Rik	1.16674	0.123123	0.181213	12.5495	10.756	1.05958	1.43671	1.07562	13.0437	12.484	12.1207	12.3102	8.68931	11.2686
5430416O09Rik	0.851895	0.254979	0.6892	0.12319	0.144607	1.33358	0.63039	0.519089	0.216293	0.069532	0.0837451	0.16219	0.1103	0.161331
5430419D17Rik	#DIV/0!	#DIV/0!	#DIV/0!	0	0	#DIV/0!	#DIV/0!	#DIV/0!	0	0	0	0	0	0
5430421F17Rik	0.723727	#DIV/0!	0.808389	0.0197514	0.0272912	#DIV/0!	0.315195	#DIV/0!	0.033448	0.0258062	0	0	0.0818737	0
5430421N21Rik	2.27873	#DIV/0!	0.488691	0.0439588	0.0192909	1.55585	#DIV/0!	#DIV/0!	0.0900416	0	0.0418349	0.0578728	0	0
5430425K12Rik	0.207959	#DIV/0!	0.219696	0.0222032	0.106767	0.388959	#DIV/0!	0	0.0666096	0	0	0.171251	0	0.149051
5430427M07Rik	#DIV/0!	#DIV/0!	#DIV/0!	0	0	#DIV/0!	#DIV/0!	#DIV/0!	0	0	0	0	0	0
5430427O19Rik	1.99942	0.430452	0.0696972	0.576219	0.288194	2.6579	1.21576	2.26512	0.790057	0.401414	0.537186	0.297249	0.330176	0.237156
5430428K19Rik	#DIV/0!	#DIV/0!	#DIV/0!	0	0	#DIV/0!	#DIV/0!	#DIV/0!	0	0	0	0	0	0
5430431A17Rik	#DIV/0!	#DIV/0!	#DIV/0!	0	0	#DIV/0!	#DIV/0!	#DIV/0!	0	0	0	0	0	0
5430434I15Rik	#DIV/0!	#DIV/0!	#DIV/0!	0	0	#DIV/0!	#DIV/0!	#DIV/0!	0	0	0	0	0	0
5430437J10Rik	2.49163	#DIV/0!	0.608104	0.0674827	0.0270837	#DIV/0!	#DIV/0!	2.49163	0	0	0.202448	0	0	0.0812511
5430440P10Rik	1.08232	0.758263	0.854055	0.420755	0.388754	0.311168	1.26078	2.9069	0.172007	0.530834	0.559425	0.552778	0.421036	0.192447
5530400C23Rik	#DIV/0!	#DIV/0!	#DIV/0!	0	0	#DIV/0!	#DIV/0!	#DIV/0!	0	0	0	0	0	0
5530401A14Rik	#DIV/0!	#DIV/0!	0.174593	0.0472787	0	#DIV/0!	#DIV/0!	#DIV/0!	0.0427914	0.0990448	0	0	0	0
5530601H04Rik	1.13232	0.159159	0.396452	0.877172	0.774671	1.44471	0.89582	1.12525	1.03126	0.826253	0.774004	0.71382	0.922343	0.68785
5730403I07Rik	0	#DIV/0!	0.116916	0	0.0597802	#DIV/0!	0	0	0	0	0	0	0.0936914	0.0856491
5730405O15Rik	0.869863	0.322026	0.648902	1.60726	1.84771	1.55584	0.630391	0.553695	2.45279	1.4193	0.949681	1.57651	2.25146	1.71517
5730408K05Rik	3.00251	0.178347	0.021073	4.20979	1.40209	2.72272	3.15191	3.32218	5.37972	2.96474	4.28491	1.97586	0.940616	1.28979
5730409E04Rik	1.26128	0.0640456	0.00594116	10.0704	7.98428	1.39167	1.18277	1.2225	10.2929	9.5933	10.3251	7.39609	8.11085	8.4459
5730412P04Rik	0	0	0.0296964	0	0.970748	0	0	0	0	0	0	0.808476	1.54027	0.563497
5730416F02Rik	#DIV/0!	#DIV/0!	#DIV/0!	0	0	#DIV/0!	#DIV/0!	#DIV/0!	0	0	0	0	0	0
5730420D15Rik	0.617136	0.341223	0.455766	0.110873	0.179657	1.1669	0.420193	0	0.219653	0.112965	0	0.188236	0.268841	0.0818933
5730422E09Rik	0.322108	#DIV/0!	0.418783	0.0237993	0.0738859	#DIV/0!	0.420261	0	0	0.0713978	0	0	0.169889	0.0517687
5730435O14Rik	#DIV/0!	#DIV/0!	#DIV/0!	0	0	#DIV/0!	#DIV/0!	#DIV/0!	0	0	0	0	0	0
5730455P16Rik	0.782538	0.064776	0.027707	6.10897	7.80661	0.675768	0.899872	0.778003	5.5566	6.99146	5.77884	8.22264	7.76939	7.42779
5730457N03Rik	0.015857	0.0120369	0.0121173	0.00798983	0.503868	0	0	0.0361106	0	0	0.0239695	0.563695	0.284129	0.663781
5730460C07Rik	#DIV/0!	#DIV/0!	#DIV/0!	0	0	#DIV/0!	#DIV/0!	#DIV/0!	0	0	0	0	0	0
5730480H06Rik	1.0685	0.642233	0.869332	0.52246	0.488965	1.16688	0.630391	2.76848	0.684997	0.458031	0.424352	0.587033	0.726582	0.15328
5730488B01Rik	#DIV/0!	#DIV/0!	#DIV/0!	0	0	#DIV/0!	#DIV/0!	#DIV/0!	0	0	0	0	0	0
5730507C01Rik	1.0467	0.168907	0.851269	0.999782	0.955171	1.14399	1.33352	0.759351	0.771669	1.30982	0.917858	0.674544	0.98223	1.20874
5730508B09Rik	1.95984	0.239933	0.00434079	5.59687	2.85578	1.50821	2.26641	2.18221	4.74707	5.82147	6.22208	3.14748	2.56859	2.85127
5730522E02Rik	2.23562	#DIV/0!	0.379405	0.0968889	0.0433387	#DIV/0!	0.630393	#DIV/0!	0.159348	0.0819612	0.0493575	0	0.130016	0
5730559C18Rik	6.96478	1.48145	4.89658e-05	19.5958	2.81356	10.2953	6.36066	5.47465	21.0942	19.3876	18.3056	2.04892	3.04805	3.3437
5830411N06Rik	#DIV/0!	#DIV/0!	0.373901	0.00804343	0	#DIV/0!	#DIV/0!	#DIV/0!	0	0	0.0241303	0	0	0
5830415F09Rik	1.46897	0.161091	0.0114335	4.00629	2.72729	1.17552	1.56097	1.71771	3.51066	4.14255	4.36566	2.98647	2.65383	2.54156
5830416I19Rik	0	#DIV/0!	0.373901	0	0.0123548	0	#DIV/0!	#DIV/0!	0	0	0	0.0370643	0	0
5830416P10Rik	3.01144	0.561167	0.0487796	0.3195	0.106095	2.64492	2.71068	4.36034	0.233814	0.456294	0.268392	0.088401	0.168332	0.061553
5830417I10Rik	0.933484	0.103857	0.520865	1.18897	1.27369	1.09252	0.983223	0.741025	1.38836	1.17211	1.00643	1.27079	1.19211	1.35816
5830418P13Rik	#DIV/0!	#DIV/0!	#DIV/0!	0	0	#DIV/0!	#DIV/0!	#DIV/0!	0	0	0	0	0	0
5830428M24Rik	0.424711	0.0875679	0.0173679	2.39201	5.63209	0.295408	0.447562	0.598752	1.94211	2.80146	2.43247	6.57433	6.25938	4.06257
5830432E09Rik	13.4	#DIV/0!	0.0700354	0.270786	0.020208	#DIV/0!	#DIV/0!	7.47489	0.10837	0.250832	0.453157	0	0	0.0606239
5830444B04Rik	1.38219	0.436813	0.38848	2.0314	1.46969	2.24343	0.768376	1.21362	3.14858	1.21156	1.73406	1.40347	1.57678	1.42883
5830454E08Rik	1.97305	0.155559	0.0100522	7.52694	3.81487	1.88924	2.30093	1.79397	8.79936	7.28818	6.49329	4.65763	3.16749	3.6195
5830473C10Rik	#DIV/0!	#DIV/0!	0.0322705	0.0688437	0	#DIV/0!	#DIV/0!	#DIV/0!	0.0686677	0.105959	0.0319045	0	0	0
5930403L14Rik	0.23821	0.0280512	1.43043e-05	1.69468	7.11424	0.200292	0.220918	0.292841	1.4321	1.54885	2.10309	7.15007	7.01096	7.18168
5930412G12Rik	4.16233	0.70916	6.58832e-05	2.20633	0.530071	4.47305	5.61047	3.15606	2.19268	2.18207	2.24423	0.490198	0.388928	0.711086
5930430L01Rik	1.06203	0.0952984	0.395692	0.985033	0.927497	1.06729	1.23821	0.908154	0.999011	1.04747	0.908617	0.936025	0.845957	1.00051
5930438M14Rik	0	0	0.0606083	0	0.158945	0	0	0	0	0	0	0.040229	0.191508	0.245097
6030407O03Rik	0	#DIV/0!	0.373901	0	0.0187601	0	#DIV/0!	#DIV/0!	0	0	0	0.0562803	0	0
6030408B16Rik	0.096379	0.0296096	5.44605e-05	0.0785955	0.815484	0.04576	0.148328	0.0977109	0.0396639	0.122408	0.0737147	0.866781	0.825254	0.754416
6030419C18Rik	1.59789	0.198365	0.294584	1.94615	1.21795	1.28357	1.92619	1.39412	1.19268	3.0673	1.57847	0.929192	1.59242	1.13223
6030440G07Rik	#DIV/0!	#DIV/0!	0.373901	0.0243371	0	#DIV/0!	#DIV/0!	#DIV/0!	0	0	0.0730114	0	0	0
6030443J06Rik	0.821972	0.144384	0.391664	0.254664	0.309821	1.10206	0.893054	0.604031	0.288723	0.222759	0.252511	0.261986	0.249435	0.418043
6030458C11Rik	0.821123	0.139311	0.208846	8.03608	9.7867	1.04332	0.576085	0.91427	9.36397	6.63172	8.11255	8.97515	11.5117	8.87325
6030466F02Rik	0.630392	#DIV/0!	0.770156	0.0146138	0.023182	#DIV/0!	0.630392	#DIV/0!	0	0.0438413	0	0	0.0695461	0
6030468B19Rik	#DIV/0!	#DIV/0!	0.373901	0.0266388	0	#DIV/0!	#DIV/0!	#DIV/0!	0.0799163	0	0	0	0	0
6030469F06Rik	#DIV/0!	#DIV/0!	#DIV/0!	0	0	#DIV/0!	#DIV/0!	#DIV/0!	0	0	0	0	0	0
6030471H07Rik	#DIV/0!	#DIV/0!	#DIV/0!	0	0	#DIV/0!	#DIV/0!	#DIV/0!	0	0	0	0	0	0
6030498E09Rik	0	#DIV/0!	0.373901	0	0.0531747	#DIV/0!	#DIV/0!	0	0	0	0	0	0	0.159524
6230400D17Rik	1.87366	0.220971	0.0520371	0.418492	0.223355	2.33376	1.68105	1.66109	0.474086	0.487697	0.293694	0.203143	0.290115	0.176808
6330403A02Rik	0.741725	0.203112	0.209635	0.370156	0.499047	0.757973	0.42026	1.12368	0.418608	0.220979	0.470881	0.552273	0.525815	0.419054
6330403K07Rik	1.80517	0.0878828	0.000241575	44.4886	24.6451	1.77619	1.97926	1.6813	46.4873	44.3397	42.6387	26.1725	22.4022	25.3606
6330407A03Rik	#DIV/0!	#DIV/0!	#DIV/0!	0	0	#DIV/0!	#DIV/0!	#DIV/0!	0	0	0	0	0	0
6330408A02Rik	2.05606	0.292266	0.0037032	3.66121	1.78069	1.61275	2.20086	2.62051	3.78295	3.4166	3.78409	2.34565	1.55239	1.44403
6330409D20Rik	#DIV/0!	#DIV/0!	#DIV/0!	0	0	#DIV/0!	#DIV/0!	#DIV/0!	0	0	0	0	0	0
6330410L21Rik	1.0267	0.734436	0.963534	0.0943	0.0918478	3.11168	0.630393	1.38424	0.0763641	0.117835	0.0887009	0.0245411	0.186923	0.0640792
6330415B21Rik	#DIV/0!	#DIV/0!	#DIV/0!	0	0	#DIV/0!	#DIV/0!	#DIV/0!	0	0	0	0	0	0
6330415G19Rik	1.24435	0.497908	0.564221	1.09861	0.882881	1.45899	0.686894	2.40865	1.5568	0.826018	0.913027	1.06704	1.20254	0.379062
6330416G13Rik	0.286371	0.0221715	3.28828e-05	3.33874	11.6588	0.297811	0.245294	0.320088	3.36964	3.04096	3.60563	11.3147	12.3972	11.2645
6330418K02Rik	1.07631	0.189518	0.598482	7.47131	6.9416	1.40458	1.17073	0.756388	8.44236	7.81626	6.15531	6.01061	6.67642	8.13777
6330549D23Rik	1.3985	0.191297	0.0778056	0.569426	0.40717	1.27296	1.17073	1.78886	0.479863	0.534777	0.693637	0.376967	0.45679	0.387753
6430411K18Rik	0	#DIV/0!	0.373901	0	0.0256606	#DIV/0!	0	#DIV/0!	0	0	0	0	0.0769818	0
6430503K07Rik	#DIV/0!	#DIV/0!	#DIV/0!	0	0	#DIV/0!	#DIV/0!	#DIV/0!	0	0	0	0	0	0
6430531B16Rik	2.21969	0.636721	0.0779514	1.6663	0.75069	3.88961	1.99623	1.9631	1.095	2.14022	1.76369	0.281519	1.07213	0.898422
6430548M08Rik	0.338991	0.0239782	0.00100175	2.88087	8.49837	0.388959	0.328025	0.309606	2.82232	3.08789	2.73241	7.25608	9.41359	8.82544
6430550D23Rik	1.06011	0.455343	0.868214	0.444912	0.419685	1.94481	0.41531	1.51399	0.508398	0.258589	0.567748	0.261413	0.622641	0.375001
6430562O15Rik	2.24269	0.670298	0.102676	1.12653	0.502312	3.59787	1.31809	2.07636	1.70523	0.817831	0.856527	0.473955	0.620466	0.412514
6430571L13Rik	15.1551	4.83856	0.00174393	0.882758	0.0582484	26.4492	18.2814	9.68967	1.01286	0.666537	0.968878	0.0382946	0.0364599	0.0999908
6430573F11Rik	1.00971	0.147788	0.961659	2.57345	2.54871	0.990077	1.26079	0.74912	2.41551	3.46106	1.84378	2.43972	2.74516	2.46126
6430584L05Rik	#DIV/0!	#DIV/0!	0.373901	0.0122103	0	#DIV/0!	#DIV/0!	#DIV/0!	0	0.036631	0	0	0	0
6430706D22Rik	1.90789	0.277593	0.00653815	18.6308	9.76513	2.00565	1.4619	2.42064	20.9524	16.2941	18.6459	10.4467	11.1458	7.70289
6430710C18Rik	#DIV/0!	#DIV/0!	#DIV/0!	0	0	#DIV/0!	#DIV/0!	#DIV/0!	0	0	0	0	0	0
6530402F18Rik	1.38612	0.250536	0.462112	0.342384	0.247009	1.24502	1.04257	1.87467	0.164365	0.349451	0.513337	0.132018	0.335182	0.273828
6530403H02Rik	0.660355	0.289934	0.363909	0.114647	0.173615	0.622336	0.252157	1.24581	0.0754383	0.0582031	0.210301	0.121218	0.230821	0.168806
6530411M01Rik	#DIV/0!	#DIV/0!	#DIV/0!	0	0	#DIV/0!	#DIV/0!	#DIV/0!	0	0	0	0	0	0
6720468P15Rik	#DIV/0!	#DIV/0!	0.373901	0.0204872	0	#DIV/0!	#DIV/0!	#DIV/0!	0.0614616	0	0	0	0	0
6720483E21Rik	0	#DIV/0!	0.373901	0	0.0284408	#DIV/0!	#DIV/0!	0	0	0	0	0	0	0.0853225
6720489N17Rik	3.48176	0.957437	0.00235624	0.938398	0.269519	2.10039	4.05252	5.39853	0.775937	0.997767	1.04149	0.369426	0.246209	0.192921
6820408C15Rik	2.31745	0.268069	0.0367821	4.29397	1.85288	1.76601	2.60812	2.52601	3.00267	4.22202	5.65723	1.70026	1.6188	2.23959
6820431F20Rik	1.42777	0.0822338	0.00428477	47.6481	33.3724	1.52062	1.27452	1.52182	46.1162	48.341	48.4871	30.3272	37.9287	31.8612
7420426K07Rik	#DIV/0!	#DIV/0!	0.373901	0.0276561	0	#DIV/0!	#DIV/0!	#DIV/0!	0	0.0829684	0	0	0	0
7420461P10Rik	#DIV/0!	#DIV/0!	0.373901	0.0402307	0	#DIV/0!	#DIV/0!	#DIV/0!	0	0	0.120692	0	0	0
7420700N18Rik	#DIV/0!	#DIV/0!	#DIV/0!	0	0	#DIV/0!	#DIV/0!	#DIV/0!	0	0	0	0	0	0
7420701I03Rik	#DIV/0!	#DIV/0!	#DIV/0!	0	0	#DIV/0!	#DIV/0!	#DIV/0!	0	0	0	0	0	0
7530416G11Rik	0.759251	#DIV/0!	0.857283	0.0226115	0.0297813	#DIV/0!	0	#DIV/0!	0	0	0.0678344	0	0.0893438	0
7630403G23Rik	#DIV/0!	#DIV/0!	#DIV/0!	0	0	#DIV/0!	#DIV/0!	#DIV/0!	0	0	0	0	0	0
8030411F24Rik	0.128477	0.112796	0.0155463	0.551696	4.29413	0	0.126078	0.383328	0	0.676847	0.978242	4.96197	5.36846	2.55197
8030423F21Rik	2.75622	#DIV/0!	0.367519	0.0312234	0.0113283	1.55584	#DIV/0!	#DIV/0!	0.0528752	0.0407949	0	0.033985	0	0
8030423J24Rik	#DIV/0!	#DIV/0!	#DIV/0!	0	0	#DIV/0!	#DIV/0!	#DIV/0!	0	0	0	0	0	0
8030442B05Rik	#DIV/0!	#DIV/0!	0.373901	0.0280476	0	#DIV/0!	#DIV/0!	#DIV/0!	0.0841427	0	0	0	0	0
8030443G20Rik	#DIV/0!	#DIV/0!	#DIV/0!	0	0	#DIV/0!	#DIV/0!	#DIV/0!	0	0	0	0	0	0
8030451O07Rik	#DIV/0!	#DIV/0!	#DIV/0!	0	0	#DIV/0!	#DIV/0!	#DIV/0!	0	0	0	0	0	0
8030455M16Rik	#DIV/0!	#DIV/0!	#DIV/0!	0	0	#DIV/0!	#DIV/0!	#DIV/0!	0	0	0	0	0	0
8030462N17Rik	1.02175	0.0488336	0.708376	4.38264	4.28934	1.01445	1.10995	0.941281	4.20128	4.82014	4.12651	4.14143	4.34265	4.38393
8430408G22Rik	4.6029	1.21371	0.00273887	2.11907	0.460376	3.36878	7.55436	5.11726	2.45265	1.74387	2.16068	0.728052	0.230843	0.422234
8430419L09Rik	4.31752	0.149574	2.20117e-05	21.7192	5.03049	4.50106	4.43819	4.02422	23.1492	21.1629	20.8456	5.14306	4.76836	5.18004
8430422H06Rik	#DIV/0!	#DIV/0!	#DIV/0!	0	0	#DIV/0!	#DIV/0!	#DIV/0!	0	0	0	0	0	0
8430423G03Rik	#DIV/0!	#DIV/0!	0.373901	0.0823987	0	#DIV/0!	#DIV/0!	#DIV/0!	0	0.247196	0	0	0	0
8430426J06Rik	1.10902	#DIV/0!	0.924758	0.25502	0.229951	#DIV/0!	0.630387	#DIV/0!	0.225457	0.434875	0.104729	0	0.689854	0
8430429K09Rik	1.08636	0.170181	0.538335	2.32297	2.13829	1.21263	1.33463	0.774141	2.43805	2.66997	1.86088	2.01055	2.00053	2.4038
8430430B14Rik	2.15866	#DIV/0!	0.16548	1.60733	0.744594	2.72272	1.10319	#DIV/0!	2.09421	1.61575	1.11202	0.769161	1.46462	0
8430431K14Rik	#DIV/0!	#DIV/0!	#DIV/0!	0	0	#DIV/0!	#DIV/0!	#DIV/0!	0	0	0	0	0	0
8430436N08Rik	#DIV/0!	#DIV/0!	#DIV/0!	0	0	#DIV/0!	#DIV/0!	#DIV/0!	0	0	0	0	0	0
8430437L04Rik	#DIV/0!	#DIV/0!	#DIV/0!	0	0	#DIV/0!	#DIV/0!	#DIV/0!	0	0	0	0	0	0
9030025P20Rik	1.54966	0.239458	0.0822958	11.9516	7.71243	2.02935	1.23531	1.42451	15.3299	10.9264	9.59857	7.55409	8.84504	6.73817
9030204H09Rik	#DIV/0!	#DIV/0!	#DIV/0!	0	0	#DIV/0!	#DIV/0!	#DIV/0!	0	0	0	0	0	0
9030404E10Rik	0	#DIV/0!	0.373901	0	0.0259272	#DIV/0!	#DIV/0!	0	0	0	0	0	0	0.0777816
9030612E09Rik	3.71732	#DIV/0!	0.162644	0.192237	0.0517139	3.11168	#DIV/0!	1.66109	0.336369	0.1622	0.078142	0.108099	0	0.0470427
9030617O03Rik	1.9697	0.187568	0.00562047	2.40874	1.2229	2.04482	2.3225	1.67493	2.12772	2.4981	2.60041	1.04054	1.07561	1.55255
9030619P08Rik	#DIV/0!	#DIV/0!	#DIV/0!	0	0	#DIV/0!	#DIV/0!	#DIV/0!	0	0	0	0	0	0
9030624G23Rik	1.25416	0.122893	0.0476501	1.85966	1.48279	1.50722	1.12807	1.14998	2.10088	1.77776	1.70033	1.39388	1.57593	1.47857
9030624J02Rik	0.894855	0.0348752	0.0422602	16.6191	18.5718	0.964344	0.87496	0.849265	17.3824	15.8597	16.6151	18.0251	18.1262	19.5641
9030625G05Rik	0.00329615	0.00312418	0.0149693	0.0276161	8.37828	0.00937253	0	0	0.0828482	0	0	8.83947	11.6607	4.63468
9130008F23Rik	7.6595	1.54684	0.000270252	4.90976	0.641002	10.9616	7.35457	5.72637	5.54473	4.82993	4.35461	0.505833	0.656725	0.760448
9130011E15Rik	1.25568	0.0797676	0.0493039	8.41335	6.70026	1.42235	1.23146	1.15388	8.02973	8.42065	8.78967	5.64539	6.83793	7.61746
9130015A21Rik	2.2362	#DIV/0!	0.379916	0.184052	0.082306	#DIV/0!	0.302136	#DIV/0!	0.290083	0.0746028	0.187471	0	0.246918	0
9130015L21Rik	#DIV/0!	#DIV/0!	#DIV/0!	0	0	#DIV/0!	#DIV/0!	#DIV/0!	0	0	0	0	0	0
9130019O22Rik	1.19643	0.126485	0.15408	2.57025	2.14826	1.40813	1.27616	0.980312	2.72333	2.43908	2.54833	1.934	1.91127	2.59951
9130019P16Rik	0.604394	0.713036	0.462306	0.0633542	0.104823	2.33333	0.0788019	0.332212	0.147083	0.0126094	0.0303703	0.0630357	0.160014	0.0914185
9130023H24Rik	0.779312	0.0306217	0.00380589	2.75298	3.53258	0.730414	0.835854	0.773085	2.54834	2.86127	2.84933	3.4889	3.42317	3.68566
9130024F11Rik	0.796943	1.19947	0.696485	0.0737317	0.0925181	0.391287	0.743453	4.15285	0.0676536	0.0612905	0.0922509	0.1729	0.0824403	0.0222139
9130204L05Rik	0	#DIV/0!	0.373901	0	0.0903413	#DIV/0!	#DIV/0!	0	0	0	0	0	0	0.271024
9130209A04Rik	#DIV/0!	#DIV/0!	#DIV/0!	0	0	#DIV/0!	#DIV/0!	#DIV/0!	0	0	0	0	0	0
9130221F21Rik	#DIV/0!	#DIV/0!	#DIV/0!	0	0	#DIV/0!	#DIV/0!	#DIV/0!	0	0	0	0	0	0
9130221H12Rik	0.815509	0.060706	0.0212298	22.4419	27.5189	0.913297	0.838116	0.705624	23.6142	23.4188	20.2927	25.856	27.9422	28.7585
9130227L01Rik	#DIV/0!	#DIV/0!	#DIV/0!	0	0	#DIV/0!	#DIV/0!	#DIV/0!	0	0	0	0	0	0
9130230L23Rik	0.552948	0.0625695	0.00120975	6.16786	11.1545	0.676684	0.465465	0.528948	7.10132	5.4789	5.92337	10.4943	11.7708	11.1984
9130401M01Rik	0.684721	0.0218131	0.000177411	14.6799	21.4393	0.72508	0.678708	0.650227	15.6344	14.4066	13.9988	21.5623	21.2265	21.5291
9130409I23Rik	0	#DIV/0!	0.373901	0	0.0153943	#DIV/0!	#DIV/0!	0	0	0	0	0	0	0.0461829
9130409J20Rik	1.06602	0.178235	0.714227	16.3085	15.2985	1.3922	1.19088	0.786053	17.2674	15.683	15.9752	12.403	13.1693	20.3233
9230009I02Rik	0.986864	0.790968	0.980999	0.905721	0.917777	1.66697	3.15195	0.415272	1.1077	0.854627	0.754836	0.664499	0.271142	1.81769
9230102K24Rik	0.00690733	0.00275533	0.000714779	0.119328	17.2755	0.0118465	0.00235221	0.0079478	0.190754	0.0490576	0.118171	16.1021	20.856	14.8684
9230102O04Rik	1.71377	0.230789	0.00471902	13.7704	8.03515	1.76222	1.34925	2.14858	14.5247	12.3168	14.4698	8.24227	9.1286	6.73458
9230104L09Rik	0.307277	0.00279184	2.69481e-05	3604.4	11730.1	0.312599	0.303288	0.30568	3825.03	3609.83	3378.34	12236.2	11902.3	11051.9
9230105E05Rik	0.00404592	0.00108551	1.83113e-06	0.122103	30.1794	0.00587553	0.00418585	0.00212144	0.170915	0.131866	0.0635285	29.0893	31.5028	29.946
9230110C19Rik	2.50606	0.247769	0.00213865	6.59503	2.63163	2.01889	2.76758	2.75669	5.48974	6.99442	7.30093	2.71919	2.52727	2.64844
9230110F15Rik	0.000629412	4.16694e-05	4.65551e-05	1.17551	1867.64	0.000564967	0.000627104	0.000708868	1.12551	1.21571	1.18532	1992.17	1938.61	1672.13
9230112D13Rik	1.02828	#DIV/0!	0.97184	0.100161	0.0974063	0	#DIV/0!	0.830538	0	0.187543	0.112939	0.156236	0	0.135983
9230112J17Rik	6.80144	2.88867	0.00173325	0.432191	0.063544	11.6704	11.9592	3.15239	0.492767	0.456222	0.347583	0.0422237	0.0381482	0.11026
9230114K14Rik	0.454388	0.162393	0.138454	0.327192	0.720072	0.345743	0.787989	0.265774	0.146152	0.563804	0.271621	0.422719	0.715497	1.022
9230116L04Rik	0.36653	0.772246	0.273932	0.0511163	0.13946	2.31674	0	0	0.153349	0	0	0.0661918	0.123914	0.228275
9230116N13Rik	0.883396	0.690944	0.785715	0.44467	0.503364	2.72272	0.81951	0.514145	0.5172	0.370534	0.446275	0.189957	0.452141	0.867994
9230117E06Rik	0.114471	0.00199926	0.000235736	2.1379	18.6764	0.116688	0.110745	0.116795	2.10722	2.34836	1.95812	18.0586	21.2052	16.7654
9330020H09Rik	1.98708	0.153065	0.0631229	1.39704	0.703064	2.20829	1.68104	1.99331	1.90967	1.07154	1.20992	0.864774	0.637427	0.606991
9330102E08Rik	0.695078	0.0740994	0.039711	0.546798	0.786671	0.825066	0.569385	0.677548	0.672218	0.41491	0.553265	0.814745	0.728698	0.816569
9330111N05Rik	#DIV/0!	#DIV/0!	#DIV/0!	0	0	#DIV/0!	#DIV/0!	#DIV/0!	0	0	0	0	0	0
9330117O12Rik	#DIV/0!	#DIV/0!	0.373901	0.0109915	0	#DIV/0!	#DIV/0!	#DIV/0!	0	0.0329746	0	0	0	0
9330133O14Rik	1.00708	0.169797	0.963224	3.84226	3.81525	1.33567	0.754483	0.966697	4.86492	3.13474	3.52713	3.6423	4.15482	3.64864
9330136K24Rik	0.936448	0.291665	0.819102	0.37201	0.397257	1.55584	0.546339	1.01511	0.492572	0.308778	0.314681	0.316595	0.565177	0.309998
9330151L19Rik	1.16012	0.172036	0.510075	6.36751	5.48867	1.35996	0.881927	1.42913	7.25752	6.54417	5.30084	5.33657	7.42031	3.70913
9330158H04Rik	#DIV/0!	#DIV/0!	0.373901	0.0186186	0	#DIV/0!	#DIV/0!	#DIV/0!	0	0.0558557	0	0	0	0
9330159F19Rik	0.0860212	0.00589272	0.00079605	0.479843	5.5782	0.0749801	0.0889788	0.0948459	0.411653	0.585582	0.442295	5.49016	6.58114	4.6633
9330159M07Rik	1.49935	0.468165	0.32912	0.239763	0.159912	0.889042	2.51021	1.66124	0.222488	0.341747	0.155053	0.250256	0.136143	0.0933356
9330162012Rik	0.803139	0.0635502	0.0443327	7.74724	9.6462	0.929857	0.779818	0.715325	8.46053	7.12486	7.65634	9.09874	9.13657	10.7033
9330162B11Rik	#DIV/0!	#DIV/0!	#DIV/0!	0	0	#DIV/0!	#DIV/0!	#DIV/0!	0	0	0	0	0	0
9330175E14Rik	0.831834	#DIV/0!	0.871097	0.0349333	0.0419956	1.55583	#DIV/0!	0	0.1048	0	0	0.0673594	0	0.0586273
9330175M20Rik	#DIV/0!	#DIV/0!	#DIV/0!	0	0	#DIV/0!	#DIV/0!	#DIV/0!	0	0	0	0	0	0
9330178D15Rik	#DIV/0!	#DIV/0!	#DIV/0!	0	0	#DIV/0!	#DIV/0!	#DIV/0!	0	0	0	0	0	0
9330179D12Rik	1.42322	1.74334	0.35489	0.475486	0.334092	1.12624	6.17016	0.77207	0.461065	0.580247	0.385147	0.409385	0.0940408	0.49885
9330182L06Rik	0.037082	0.00834428	0.00134487	0.108956	2.93824	0.0529197	0.0311732	0.0255551	0.158207	0.109856	0.0588052	2.98957	3.52405	2.30111
9330182O14Rik	#DIV/0!	#DIV/0!	#DIV/0!	0	0	#DIV/0!	#DIV/0!	#DIV/0!	0	0	0	0	0	0
9330188P03Rik	0.326819	0.232342	0.0586969	0.0734946	0.224878	0.777918	0.210131	0	0.159106	0.0613777	0	0.204528	0.292093	0.178014
9330199G10Rik	#DIV/0!	#DIV/0!	#DIV/0!	0	0	#DIV/0!	#DIV/0!	#DIV/0!	0	0	0	0	0	0
9430007A20Rik	#DIV/0!	#DIV/0!	#DIV/0!	0	0	#DIV/0!	#DIV/0!	#DIV/0!	0	0	0	0	0	0
9430014N10Rik	#DIV/0!	#DIV/0!	#DIV/0!	0	0	#DIV/0!	#DIV/0!	#DIV/0!	0	0	0	0	0	0
9430015G10Rik	1.32716	0.177954	0.121782	7.347	5.53589	1.66275	1.04929	1.30347	9.06747	6.46406	6.50947	5.4533	6.16041	4.99395
9430016H08Rik	0.84608	0.0522725	0.0578475	14.3366	16.9448	0.902538	0.905419	0.74718	14.899	14.0923	14.0186	16.5079	15.5644	18.762
9430018G01Rik	#DIV/0!	#DIV/0!	#DIV/0!	0	0	#DIV/0!	#DIV/0!	#DIV/0!	0	0	0	0	0	0
9430019J16Rik	#DIV/0!	#DIV/0!	#DIV/0!	0	0	#DIV/0!	#DIV/0!	#DIV/0!	0	0	0	0	0	0
9430020K01Rik	0.674777	0.0430213	0.00454469	5.20345	7.71137	0.589899	0.699181	0.732293	4.40692	5.63371	5.56973	7.47064	8.05759	7.60588
9430021M05Rik	2.26084	0.129039	0.0335674	0.128697	0.0569245	2.33376	2.52155	2.07636	0.107924	0.111022	0.167146	0.0462447	0.0440292	0.0804996
9430037G07Rik	1.27792	0.542287	0.442012	0.274724	0.214977	2.48935	0.709191	1.07971	0.376507	0.163399	0.284266	0.151247	0.230402	0.263281
9430038I01Rik	0.750823	0.0352341	0.00494984	4.61906	6.152	0.703831	0.727374	0.81932	4.32327	4.38887	5.14505	6.14248	6.03386	6.27966
9430041J12Rik	0.109337	#DIV/0!	0.176401	0.010277	0.0939937	0	#DIV/0!	0.276808	0	0	0.0308309	0.170601	0	0.11138
9430060I03Rik	1.11264	0.978969	0.865713	0.580146	0.521413	1.22245	0.135083	3.46061	0.52386	0.110229	1.10635	0.428534	0.816007	0.319698
9430065F17Rik	2.20172	1.6918	0.138869	3.90966	1.77573	1.56587	1.44414	6.57931	2.13741	4.63369	4.95787	1.365	3.20862	0.753555
9430069I07Rik	#DIV/0!	#DIV/0!	#DIV/0!	0	0	#DIV/0!	#DIV/0!	#DIV/0!	0	0	0	0	0	0
9430076C15Rik	0	#DIV/0!	0.373901	0	0.0101027	#DIV/0!	0	#DIV/0!	0	0	0	0	0.030308	0
9430078K24Rik	1.20263	0.257681	0.381776	0.528646	0.439575	1.81088	1.00863	1.07081	0.499422	0.491015	0.595501	0.275789	0.486815	0.556122
9430083A17Rik	1.95275	0.213432	0.00479079	2.69009	1.37759	2.29672	2.04493	1.5688	3.11364	2.57663	2.38	1.35569	1.26001	1.51708
9430091E24Rik	1.13209	0.369864	0.686863	0.680127	0.60077	0.648273	1.47091	1.91027	0.596812	0.805799	0.637771	0.920619	0.547825	0.333865
9530002B09Rik	#DIV/0!	#DIV/0!	#DIV/0!	0	0	#DIV/0!	#DIV/0!	#DIV/0!	0	0	0	0	0	0
9530003J23Rik	#DIV/0!	#DIV/0!	#DIV/0!	0	0	#DIV/0!	#DIV/0!	#DIV/0!	0	0	0	0	0	0
9530014B07Rik	#DIV/0!	#DIV/0!	#DIV/0!	0	0	#DIV/0!	#DIV/0!	#DIV/0!	0	0	0	0	0	0
9530020I12Rik	0.630387	#DIV/0!	0.770153	0.0263985	0.0418767	#DIV/0!	0.630387	#DIV/0!	0	0.0791955	0	0	0.12563	0
9530026F06Rik	#DIV/0!	#DIV/0!	#DIV/0!	0	0	#DIV/0!	#DIV/0!	#DIV/0!	0	0	0	0	0	0
9530026P05Rik	3.26425	0.426059	0.00675205	3.56895	1.09335	4.01926	2.61162	3.69969	2.73671	3.95047	4.01968	0.680899	1.51265	1.08649
9530027J09Rik	1.39348	0.201199	0.052568	2.09804	1.50561	1.03723	1.47899	1.72498	1.70057	2.22318	2.37036	1.63953	1.50317	1.37414
9530036O11Rik	0.948868	0.185507	0.904512	0.164797	0.173678	0.77792	0.630392	1.24581	0.1285	0.0793134	0.286578	0.165184	0.125816	0.230033
9530051G07Rik	0.694941	0.155402	0.0984412	0.277793	0.399737	1.03723	0.551593	0.593245	0.332416	0.269293	0.231671	0.320485	0.48821	0.390515
9530052E02Rik	1.44403	0.561337	0.302103	0.605708	0.419456	0.907573	2.83677	1.66109	0.651658	0.646425	0.519041	0.718023	0.227874	0.312471
9530053A07Rik	0.2938	0.0881597	0.026031	0.0368426	0.1254	0.207446	0.490304	0.249163	0.0362729	0.048975	0.0252798	0.174855	0.099887	0.101459
9530059O14Rik	#DIV/0!	#DIV/0!	#DIV/0!	0	0	#DIV/0!	#DIV/0!	#DIV/0!	0	0	0	0	0	0
9530062K07Rik	1.32757	0.682392	0.48296	2.08207	1.56833	2.85237	0.525327	1.32887	2.64176	0.926456	2.678	0.926163	1.76358	2.01525
9530068E07Rik	0.915914	0.0277965	0.0195665	97.3412	106.278	0.902013	0.970781	0.878028	97.7313	99.2255	95.0667	108.348	102.212	108.273
9530077C05Rik	1.62021	0.123927	0.00314443	1.72492	1.06462	1.87408	1.50324	1.50136	1.89788	1.71293	1.56394	1.0127	1.13949	1.04168
9530080O11Rik	0.317149	0.378779	0.127712	0.271092	0.854776	1.24282	0.0715233	0.145011	0.562863	0.0542781	0.196134	0.452892	0.758887	1.35255
9530082P21Rik	1.23524	0.0574669	0.0181142	8.13661	6.58705	1.23916	1.1347	1.33369	8.51433	7.39022	8.50527	6.87103	6.5129	6.37723
9530091C08Rik	1.17679	0.196269	0.638442	0.150542	0.127926	0.9152	1.57598	1.38424	0.180082	0.104204	0.167339	0.196768	0.0661202	0.120889
9630001P10Rik	3.97774	0.19178	0.00264686	1.64577	0.413744	3.76993	3.90843	4.40188	1.69047	1.92532	1.32151	0.448409	0.492607	0.300215
9630013A20Rik	#DIV/0!	#DIV/0!	#DIV/0!	0	0	#DIV/0!	#DIV/0!	#DIV/0!	0	0	0	0	0	0
9630013K17Rik	0.0138744	0.0111956	0.00244855	0.217759	15.695	0.00489259	0.00646553	0.0392383	0.0804675	0.124166	0.448643	16.4468	19.2043	11.4338
9630028B13Rik	#DIV/0!	#DIV/0!	0.373901	0.00728327	0	#DIV/0!	#DIV/0!	#DIV/0!	0.0218498	0	0	0	0	0
9630028H03Rik	#DIV/0!	#DIV/0!	#DIV/0!	0	0	#DIV/0!	#DIV/0!	#DIV/0!	0	0	0	0	0	0
9630028I04Rik	4.80376	1.00296	0.0213223	0.859626	0.178949	7.00126	3.64225	6.09065	0.795196	1.18159	0.602091	0.113579	0.324412	0.098855
9830107B12Rik	#DIV/0!	#DIV/0!	0.373901	0.00532047	0	#DIV/0!	#DIV/0!	#DIV/0!	0	0.0159614	0	0	0	0
9830132P13Rik	#DIV/0!	#DIV/0!	#DIV/0!	0	0	#DIV/0!	#DIV/0!	#DIV/0!	0	0	0	0	0	0
9830147E19Rik	2.60487	0.42187	0.000906268	0.754412	0.289616	3.2912	2.94183	1.8876	0.800659	0.786207	0.67637	0.243273	0.267251	0.358323
9830166K06Rik	2.35067	#DIV/0!	0.485071	0.0241341	0.0102669	#DIV/0!	#DIV/0!	1.66109	0	0.0212397	0.0511626	0	0	0.0308007
9930012K11Rik	4.63765	1.14923	0.00112984	3.46423	0.746981	6.99553	5.12715	3.01694	3.53477	3.9399	2.91803	0.50529	0.768438	0.967215
9930014A18Rik	0.610412	0.0349897	0.000735963	7.90252	12.9462	0.677579	0.602176	0.557693	8.15419	8.18736	7.36601	12.0343	13.5963	13.208
9930021J03Rik	1.4482	0.0846431	0.00502849	6.09429	4.20818	1.54866	1.2899	1.53871	5.78916	6.11644	6.37728	3.73818	4.74179	4.14456
9930104L06Rik	0.943078	0.0754896	0.64845	5.42894	5.75662	1.04772	1.01357	0.806115	5.95313	4.84929	5.48441	5.68199	4.78437	6.80351
9930111H07Rik	0.853707	#DIV/0!	0.889685	0.0753977	0.088318	#DIV/0!	0	0	0.226193	0	0	0	0.138418	0.126536
9930111J21Rik1	1.30283	0.533691	0.399381	0.312098	0.239553	1.12449	0.948095	2.63006	0.248774	0.349903	0.337616	0.221232	0.369059	0.128368
9930111J21Rik2	0.77792	#DIV/0!	0.869369	0.0106023	0.013629	0.77792	#DIV/0!	#DIV/0!	0.0318068	0	0	0.040887	0	0
a	#DIV/0!	#DIV/0!	#DIV/0!	0	0	#DIV/0!	#DIV/0!	#DIV/0!	0	0	0	0	0	0
A130010J15Rik	0.954713	0.0916315	0.671303	2.97962	3.12096	0.939575	0.83062	1.14329	3.17876	2.85956	2.90054	3.38319	3.44268	2.53701
A130077B15Rik	0.808617	0.130327	0.143548	2.62579	3.24726	0.890388	0.573082	1.00986	2.83609	2.07297	2.96831	3.18523	3.61723	2.93932
A1bg	0	#DIV/0!	0.116916	0	0.0337254	#DIV/0!	0	0	0	0	0	0	0.0528567	0.0483196
A1cf	2.19171	0.905966	0.193494	0.187441	0.0855227	0.583439	3.57222	2.9069	0.0579206	0.25323	0.251171	0.0992744	0.0708887	0.086405
A230001M10Rik	#DIV/0!	#DIV/0!	#DIV/0!	0	0	#DIV/0!	#DIV/0!	#DIV/0!	0	0	0	0	0	0
A230009B12Rik	#DIV/0!	#DIV/0!	#DIV/0!	0	0	#DIV/0!	#DIV/0!	#DIV/0!	0	0	0	0	0	0
A230020J21Rik	1.06909	0.5897	0.862691	0.623106	0.582838	2.46341	0.462287	1.10739	0.919231	0.410599	0.539487	0.373154	0.88819	0.48717
A230028O05Rik	0.033518	0.0175109	0.102932	0.00694873	0.207314	0	0.0525327	0	0	0.0208462	0	0.104198	0.396823	0.12092
A230046K03Rik	0.782264	0.0164088	0.00120591	6.32173	8.08133	0.801685	0.79574	0.749756	6.26298	6.61786	6.08436	7.81227	8.31661	8.11512
A230050P20Rik	0.937089	0.0880291	0.632588	17.8164	19.0125	1.01223	0.777426	1.06333	20.4206	16.7763	16.2523	20.1738	21.5793	15.2844
A230056J06Rik	8.19877	#DIV/0!	0.062617	0.0725132	0.0088444	#DIV/0!	#DIV/0!	1.66109	0.118575	0.0548907	0.044074	0	0	0.0265332
A230056P14Rik	1.70315	0.32785	0.0458709	1.31997	0.775016	2.17818	1.11531	1.9933	1.62942	1.03266	1.29782	0.748065	0.925894	0.65109
A230057D06Rik	#DIV/0!	#DIV/0!	#DIV/0!	0	0	#DIV/0!	#DIV/0!	#DIV/0!	0	0	0	0	0	0
A230065H16Rik	#DIV/0!	#DIV/0!	0.373901	0.142974	0	#DIV/0!	#DIV/0!	#DIV/0!	0	0	0.428922	0	0	0
A230070E04Rik	#DIV/0!	#DIV/0!	#DIV/0!	0	0	#DIV/0!	#DIV/0!	#DIV/0!	0	0	0	0	0	0
A230072C01Rik	1.20185	0.105585	0.354995	3.50151	2.91344	1.36257	1.20872	0.99828	4.49523	3.31654	2.69275	3.29907	2.74385	2.69739
A230072E10Rik	0.774466	0.0800873	0.402561	0.199861	0.258063	0.85571	0.802316	0.593243	0.249376	0.244875	0.105332	0.291426	0.30521	0.177553
A230077H06Rik	4.07929	#DIV/0!	0.0925648	0.0450545	0.0110447	1.55584	#DIV/0!	#DIV/0!	0.0515514	0.0596603	0.0239518	0.0331341	0	0
A230103J11Rik	0.556402	0.196674	0.068342	0.577733	1.03834	0.338306	0.516836	0.996975	0.443573	0.547655	0.741971	1.31116	1.05963	0.744222
A230108P19Rik	0	#DIV/0!	0.247281	0	0.0610748	#DIV/0!	0	0	0	0	0	0	0.14914	0.0340845
A2m	#DIV/0!	#DIV/0!	#DIV/0!	0	0	#DIV/0!	#DIV/0!	#DIV/0!	0	0	0	0	0	0
A330009N23Rik	0.961286	0.157014	0.916545	0.398677	0.414733	0.60795	1.00864	1.12683	0.188171	0.387173	0.620688	0.309517	0.383858	0.550825
A330015K06Rik	0.0657778	0.0325556	0.00216467	0.0506574	0.77013	0	0.0900559	0.103818	0	0.0541478	0.0978244	0.766851	0.601269	0.942269
A330023F24Rik	3.58211	0.743223	0.0173258	2.35331	0.656961	4.56516	2.39072	4.6718	3.12668	2.17434	1.7589	0.6849	0.90949	0.376493
A330032B11Rik	0.489714	#DIV/0!	0.540949	0.0252585	0.051578	0	0	#DIV/0!	0	0	0.0757754	0.104826	0.049908	0
A330033J07Rik	38.0671	#DIV/0!	0.000160823	0.817062	0.0214637	21.7818	#DIV/0!	25.7468	0.749881	0.929824	0.77148	0.034427	0	0.0299641
A330035P11Rik	0.628955	0.13878	0.0947881	1.29513	2.05918	0.910327	0.666759	0.429592	1.53462	1.18401	1.16676	1.68579	1.77577	2.71597
A330040F15Rik	2.42569	0.744521	0.0220472	2.08068	0.85777	3.44507	3.51218	1.24582	2.40067	2.33018	1.51119	0.696842	0.663457	1.21301
A330041J22Rik	0.742601	0.468312	0.660015	0.198297	0.26703	1.75032	1.26078	0.166109	0.383949	0.131657	0.0792848	0.219359	0.104425	0.477307
A330048O09Rik	8.0359	#DIV/0!	0.0956317	0.518399	0.0645103	3.11169	#DIV/0!	#DIV/0!	0.602208	0.813089	0.139899	0.193531	0	0
A330049N07Rik	0.723749	0.16184	0.140062	3.90099	5.38997	0.711432	0.521376	1.07317	4.19179	3.32477	4.18641	5.89205	6.37691	3.90096
A330050F15Rik	#DIV/0!	#DIV/0!	#DIV/0!	0	0	#DIV/0!	#DIV/0!	#DIV/0!	0	0	0	0	0	0
A330069E16Rik	1.50916	0.817486	0.452103	0.942919	0.624796	0.333394	2.39549	3.04533	0.304377	1.4873	1.03708	0.912964	0.620875	0.340548
A330070K13Rik	#DIV/0!	#DIV/0!	#DIV/0!	0	0	#DIV/0!	#DIV/0!	#DIV/0!	0	0	0	0	0	0
A330074K22Rik	0.748502	0.74164	0.602942	0.0921458	0.123107	0.19448	2.52156	0.415271	0.0306107	0.188937	0.0568896	0.157398	0.0749285	0.136994
A330076C08Rik	#DIV/0!	#DIV/0!	#DIV/0!	0	0	#DIV/0!	#DIV/0!	#DIV/0!	0	0	0	0	0	0
A330076H08Rik	#DIV/0!	#DIV/0!	#DIV/0!	0	0	#DIV/0!	#DIV/0!	#DIV/0!	0	0	0	0	0	0
A330093E20Rik	0.206278	0.0534978	0.0029456	0.687989	3.33525	0.216089	0.124889	0.310203	0.634982	0.514404	0.91458	2.93852	4.1189	2.94833
A330102I10Rik	0.11479	#DIV/0!	0.203845	0.034468	0.300271	#DIV/0!	0	0.338125	0	0	0.103404	0	0.594997	0.305816
A3galt2	2.29035	0.835518	0.0778582	0.335028	0.146278	4.27856	2.83676	1.38424	0.241554	0.457445	0.306085	0.0564569	0.161256	0.221121
A430005L14Rik	1.30528	0.0170949	0.0153047	23.1114	17.706	1.33769	1.29243	1.28198	25.4214	22.1473	21.7654	19.004	17.1362	16.9779
A430033K04Rik	1.36966	0.142081	0.0385146	4.86913	3.55499	1.1305	1.61782	1.43393	4.80999	5.32776	4.46964	4.25474	3.29317	3.11706
A430035B10Rik	1.07463	0.0607112	0.724592	1.34853	1.25488	1.13152	0.945588	1.12367	1.29193	1.02792	1.72575	1.14177	1.08707	1.53581
A430046D13Rik	0.945471	0.145183	0.655196	2.56866	2.7168	0.782522	0.871172	1.25558	2.49134	2.3148	2.89984	3.18373	2.65711	2.30957
A430078G23Rik	0.798178	0.0707903	0.23784	1.10045	1.3787	0.701655	0.804754	0.945894	1.16467	1.17206	0.964623	1.65989	1.45642	1.0198
A430078I02Rik	2.4553	1.96034	0.186622	0.155443	0.0633092	0.777918	3.15195	7.47488	0.0919126	0.118189	0.256227	0.118152	0.0374971	0.0342784
A430085M09Rik	#DIV/0!	#DIV/0!	#DIV/0!	0	0	#DIV/0!	#DIV/0!	#DIV/0!	0	0	0	0	0	0
A430088P11Rik	0.974284	0.152057	0.885198	1.13468	1.16463	1.24097	0.731569	1.10236	1.12913	1.1317	1.1432	0.909879	1.54695	1.03705
A430089I19Rik	#DIV/0!	#DIV/0!	#DIV/0!	0	0	#DIV/0!	#DIV/0!	#DIV/0!	0	0	0	0	0	0
A430090L17Rik	0.830542	#DIV/0!	0.902575	0.0062222	0.00749173	#DIV/0!	#DIV/0!	0.830542	0	0	0.0186666	0	0	0.0224752
A430093F15Rik	#DIV/0!	#DIV/0!	0.373901	0.0226706	0	#DIV/0!	#DIV/0!	#DIV/0!	0	0	0.0680117	0	0	0
A430105I19Rik	1.21447	0.320608	0.320391	1.07604	0.886012	0.914394	1.12209	1.9631	1.03909	1.06493	1.12409	1.13637	0.949056	0.57261
A4galt	1.71104	0.164288	0.00207674	6.84715	4.00174	1.47872	2.04414	1.70538	6.9705	6.85744	6.71351	4.71386	3.35468	3.93667
A4gnt	#DIV/0!	#DIV/0!	#DIV/0!	0	0	#DIV/0!	#DIV/0!	#DIV/0!	0	0	0	0	0	0
A530006G24Rik	#DIV/0!	#DIV/0!	#DIV/0!	0	0	#DIV/0!	#DIV/0!	#DIV/0!	0	0	0	0	0	0
A530013C23Rik	0.876625	0.157523	0.581634	0.271828	0.310085	1.00018	0.630373	1.16277	0.326946	0.252245	0.236293	0.326887	0.400152	0.203215
A530016L24Rik	2.16076	0.698304	0.0224936	0.603097	0.279113	2.72272	1.20825	3.59902	0.604002	0.510389	0.694899	0.221838	0.42242	0.19308
A530032D15Rik	1.62327	#DIV/0!	0.628231	0.0937621	0.0577613	0.259307	#DIV/0!	#DIV/0!	0.0449337	0.0693356	0.167017	0.173284	0	0
A530046M15Rik	#DIV/0!	#DIV/0!	#DIV/0!	0	0	#DIV/0!	#DIV/0!	#DIV/0!	0	0	0	0	0	0
A530050N04Rik	#DIV/0!	#DIV/0!	#DIV/0!	0	0	#DIV/0!	#DIV/0!	#DIV/0!	0	0	0	0	0	0
A530053G22Rik	#DIV/0!	#DIV/0!	#DIV/0!	0	0	#DIV/0!	#DIV/0!	#DIV/0!	0	0	0	0	0	0
A530058N18Rik	#DIV/0!	#DIV/0!	#DIV/0!	0	0	#DIV/0!	#DIV/0!	#DIV/0!	0	0	0	0	0	0
A530064D06Rik	3.47911	#DIV/0!	0.11505	0.0689285	0.0198121	1.55587	#DIV/0!	#DIV/0!	0.092475	0.0713466	0.0429639	0.0594363	0	0
A530065N20Rik	0.98799	#DIV/0!	0.991871	0.015301	0.015487	#DIV/0!	1.89117	0	0	0.0459029	0	0	0.0242722	0.0221887
A530072M11Rik	3.77488	2.87163	0.00354215	1.07249	0.284113	11.2799	2.97185	2.38781	1.23042	1.08025	0.906802	0.109081	0.363494	0.379763
A530088E08Rik	11.2906	#DIV/0!	0.013842	0.202424	0.0179286	#DIV/0!	5.04313	#DIV/0!	0.131839	0.271249	0.204185	0	0.0537858	0
A530099J19Rik	20.8634	#DIV/0!	0.00195732	0.231764	0.0111086	#DIV/0!	8.19507	#DIV/0!	0.245064	0.273108	0.177119	0	0.0333259	0
A630001G21Rik	1.3715	0.372909	0.274217	0.962393	0.701709	0.875159	1.26078	2.13569	0.726713	0.809875	1.35059	0.830378	0.642359	0.632391
A630010A05Rik	#DIV/0!	#DIV/0!	0.373901	0.0164335	0	#DIV/0!	#DIV/0!	#DIV/0!	0.0493005	0	0	0	0	0
A630012P03Rik	0	#DIV/0!	0.373901	0	0.0161357	#DIV/0!	0	#DIV/0!	0	0	0	0	0.0484072	0
A630019I02Rik	0.426852	#DIV/0!	0.433251	0.00837	0.0196087	#DIV/0!	0	0	0.02511	0	0	0	0.030732	0.028094
A630020A06	1.28241	0.14964	0.299698	0.48374	0.377211	1.50027	1.4499	1.02829	0.568647	0.373732	0.50884	0.379029	0.257764	0.49484
A630023A22Rik	#DIV/0!	#DIV/0!	#DIV/0!	0	0	#DIV/0!	#DIV/0!	#DIV/0!	0	0	0	0	0	0
A630023P12Rik	0	#DIV/0!	0.373901	0	0.067714	0	#DIV/0!	#DIV/0!	0	0	0	0.203142	0	0
A630033H20Rik	0.664139	0.173854	0.413095	0.0748031	0.112632	0.97238	0.496223	0.414957	0.125158	0.0760203	0.0232309	0.128713	0.153198	0.0559839
A630066F11Rik	1.26181	0.150418	0.0693993	4.89496	3.87932	1.53589	1.01747	1.32209	5.12894	4.72801	4.82792	3.33939	4.64682	3.65174
A630072M18Rik	0.600564	0.0480225	0.0010884	1.87487	3.12185	0.533546	0.579001	0.694858	1.76092	1.75271	2.11098	3.30041	3.02713	3.038
A630073D07Rik	#DIV/0!	#DIV/0!	#DIV/0!	0	0	#DIV/0!	#DIV/0!	#DIV/0!	0	0	0	0	0	0
A630075F10Rik	1.21793	0.677895	0.654493	0.233644	0.191838	0.907571	0.840508	2.9069	0.295743	0.130372	0.274817	0.325862	0.155111	0.0945397
A630076J17Rik	#DIV/0!	#DIV/0!	#DIV/0!	0	0	#DIV/0!	#DIV/0!	#DIV/0!	0	0	0	0	0	0
A630077J23Rik	0	#DIV/0!	0.116916	0	0.072409	#DIV/0!	0	0	0	0	0	0	0.113484	0.103743
A630089N07Rik	1.51564	0.320337	0.0983397	1.52406	1.00555	1.84757	0.996427	2.03861	1.37909	1.37201	1.82109	0.746436	1.37693	0.893299
A630095E13Rik	0	0	3.26371e-05	0	1.54648	0	0	0	0	0	0	1.51066	1.43828	1.69049
A630095N17Rik	0.695515	0.321547	0.467973	0.82394	1.18465	1.55585	0.504312	0.711894	0.627849	0.968824	0.875146	0.403542	1.92108	1.22932
A730004F24Rik	#DIV/0!	#DIV/0!	#DIV/0!	0	0	#DIV/0!	#DIV/0!	#DIV/0!	0	0	0	0	0	0
A730006G06Rik	#DIV/0!	#DIV/0!	#DIV/0!	0	0	#DIV/0!	#DIV/0!	#DIV/0!	0	0	0	0	0	0
A730008H23Rik	1.86237	0.152706	0.0298043	3.25142	1.74585	2.16072	1.81764	1.64048	3.82413	2.47675	3.45337	1.76984	1.36262	2.1051
A730017C20Rik	2.12215	1.3549	0.210313	0.860532	0.4055	0.90757	5.59918	3.13768	0.609496	0.596609	1.37549	0.671569	0.106553	0.438378
A730017L22Rik	1.72955	0.0234326	0.0143169	3.35126	1.93765	1.77193	1.69505	1.71092	3.96265	3.0076	3.08352	2.23635	1.77434	1.80226
A730018C14Rik	#DIV/0!	#DIV/0!	#DIV/0!	0	0	#DIV/0!	#DIV/0!	#DIV/0!	0	0	0	0	0	0
A730020E08Rik	1.59944	0.442053	0.123178	0.58283	0.364397	1.03722	2.52157	1.45345	0.383861	0.740403	0.624225	0.370085	0.293628	0.429478
A730020M07Rik	13.3428	4.60032	0.0242342	5.84476	0.438047	6.74496	14.1888	22.6697	3.07656	8.35381	6.1039	0.456127	0.588761	0.269254
A730036I17Rik	#DIV/0!	#DIV/0!	#DIV/0!	0	0	#DIV/0!	#DIV/0!	#DIV/0!	0	0	0	0	0	0
A730043L09Rik	#DIV/0!	#DIV/0!	#DIV/0!	0	0	#DIV/0!	#DIV/0!	#DIV/0!	0	0	0	0	0	0
A730046J19Rik	#DIV/0!	#DIV/0!	0.373901	0.0207197	0	#DIV/0!	#DIV/0!	#DIV/0!	0.0621592	0	0	0	0	0
A730056A06Rik	2.72259	1.85897	0.0137866	0.450848	0.165596	1.81515	7.56561	2.18022	0.363925	0.481344	0.507275	0.200493	0.0636226	0.232671
A730082K24Rik	#DIV/0!	#DIV/0!	0.119533	0.0249208	0	#DIV/0!	#DIV/0!	#DIV/0!	0	0.0339111	0.0408513	0	0	0
A730085K08Rik	#DIV/0!	#DIV/0!	#DIV/0!	0	0	#DIV/0!	#DIV/0!	#DIV/0!	0	0	0	0	0	0
A730090H04Rik	#DIV/0!	#DIV/0!	0.0757533	0.181483	0	#DIV/0!	#DIV/0!	#DIV/0!	0.047917	0.184847	0.311685	0	0	0
A730090N16Rik	2.32837	1.98275	0.345663	0.285202	0.12249	1.81514	0	6.64435	0.414942	0	0.440665	0.2286	0.0725493	0.0663218
A830009L08Rik	1.81153	0.535971	0.0597091	0.137616	0.0759666	1.9448	1.05066	2.9069	0.13437	0.103671	0.174807	0.0690919	0.0986727	0.0601352
A830010M20Rik	2.1005	0.315906	0.00211863	0.929956	0.44273	2.7193	2.17577	1.62498	1.01475	0.881802	0.893316	0.373166	0.405283	0.549741
A830011K09Rik	#DIV/0!	#DIV/0!	#DIV/0!	0	0	#DIV/0!	#DIV/0!	#DIV/0!	0	0	0	0	0	0
A830018L16Rik	6.17465	1.79291	0.00884737	0.244568	0.0396084	10.8323	6.42435	4.83913	0.163385	0.276783	0.293535	0.0150831	0.0430834	0.0606586
A830019L24Rik	#DIV/0!	#DIV/0!	#DIV/0!	0	0	#DIV/0!	#DIV/0!	#DIV/0!	0	0	0	0	0	0
A830052D11Rik	3.09729	0.211408	0.0557245	0.556988	0.17983	3.50054	3.15196	2.76848	0.678944	0.291015	0.701004	0.193954	0.0923284	0.253209
A830080D01Rik	0.914796	0.0208977	0.0632251	4.04362	4.42024	0.941969	0.874294	0.93039	3.93843	3.97753	4.21489	4.18106	4.54942	4.53024
A830082K12Rik	2.17978	#DIV/0!	0.299178	0.112278	0.0515091	2.33376	#DIV/0!	1.66108	0.099867	0.051367	0.185601	0.0427923	0	0.111735
A830082N09Rik	0.822826	0.0550429	0.308571	0.295756	0.359439	0.803015	0.723783	0.913597	0.293299	0.219218	0.37475	0.365247	0.302878	0.410192
A930001A20Rik	0	#DIV/0!	0.188691	0	0.186121	0	#DIV/0!	0	0	0	0	0.154623	0	0.403739
A930001C03Rik	0.562225	0.0314964	0.0740089	0.425243	0.756358	0.525857	0.631431	0.554794	0.530353	0.379387	0.36599	1.00855	0.600837	0.659686
A930002C04Rik	0	#DIV/0!	0.373901	0	0.011327	#DIV/0!	#DIV/0!	0	0	0	0	0	0	0.033981
A930003A15Rik	#DIV/0!	#DIV/0!	#DIV/0!	0	0	#DIV/0!	#DIV/0!	#DIV/0!	0	0	0	0	0	0
A930003O13Rik	#DIV/0!	#DIV/0!	#DIV/0!	0	0	#DIV/0!	#DIV/0!	#DIV/0!	0	0	0	0	0	0
A930004D18Rik	1.7024	0.747947	0.244912	0.40352	0.23703	0.583439	2.88178	2.76848	0.208422	0.571749	0.430388	0.35723	0.198401	0.15546
A930005H10Rik	1.28949	0.195777	0.127166	11.1544	8.65027	1.6963	1.17944	1.05761	13.349	9.5964	10.5179	7.86947	8.13637	9.94498
A930006I01Rik	#DIV/0!	#DIV/0!	0.373901	0.00888217	0	#DIV/0!	#DIV/0!	#DIV/0!	0	0.0266465	0	0	0	0
A930006K02Rik	2.67237	0.93	0.00958348	2.26712	0.848355	1.4694	3.78235	4.56799	2.06617	2.25052	2.48467	1.40613	0.595005	0.543931
A930007I19Rik	1.63474	#DIV/0!	0.486466	0.10469	0.064041	#DIV/0!	0.315196	1.10739	0.165501	0.0255378	0.123032	0	0.081022	0.111101
A930009A15Rik	#DIV/0!	#DIV/0!	#DIV/0!	0	0	#DIV/0!	#DIV/0!	#DIV/0!	0	0	0	0	0	0
A930011G23Rik	3.00159	#DIV/0!	0.329872	0.028566	0.00951693	1.55584	#DIV/0!	#DIV/0!	0.0444205	0	0.0412774	0.0285508	0	0
A930012L18Rik	2.1103	2.18015	0.0861347	0.348872	0.165319	2.52824	8.19509	1.03818	0.420947	0.324774	0.300894	0.166498	0.0396303	0.289828
A930013F10Rik	0.855617	0.482467	0.760598	0.494478	0.57792	1.49101	0.290951	1.89839	0.723991	0.291434	0.468009	0.48557	1.00166	0.24653
A930015D03Rik	0.955888	0.0386803	0.587425	5.51076	5.76507	0.944616	0.89582	1.02829	5.98047	4.88554	5.66627	6.33111	5.45371	5.51038
A930016O22Rik	1.8738	1.43716	0.255003	0.475725	0.253883	1.42619	5.38115	0.784991	0.358671	0.782129	0.286375	0.251489	0.145346	0.364813
A930017M01Rik	#DIV/0!	#DIV/0!	0.373901	0.0343153	0	#DIV/0!	#DIV/0!	#DIV/0!	0	0.102946	0	0	0	0
A930018P22Rik	#DIV/0!	#DIV/0!	0.116651	0.072966	0	#DIV/0!	#DIV/0!	#DIV/0!	0.113463	0	0.105435	0	0	0
A930019D19Rik	#DIV/0!	#DIV/0!	#DIV/0!	0	0	#DIV/0!	#DIV/0!	#DIV/0!	0	0	0	0	0	0
A930024E05Rik	1.03945	0.0957906	0.696901	1.40187	1.34866	1.23171	0.978194	0.919527	1.57412	1.4382	1.19328	1.278	1.47026	1.29771
A930031H19Rik	#DIV/0!	#DIV/0!	#DIV/0!	0	0	#DIV/0!	#DIV/0!	#DIV/0!	0	0	0	0	0	0
A930041C12Rik	#DIV/0!	#DIV/0!	#DIV/0!	0	0	#DIV/0!	#DIV/0!	#DIV/0!	0	0	0	0	0	0
AA387883	#DIV/0!	#DIV/0!	#DIV/0!	0	0	#DIV/0!	#DIV/0!	#DIV/0!	0	0	0	0	0	0
AA388235	1.53803	0.320882	0.156047	0.362217	0.235508	2.33375	1.30581	1.45345	0.286521	0.427384	0.372747	0.122773	0.327294	0.256457
AA413626	0.728452	#DIV/0!	0.721367	0.42952	0.589635	0.518614	0.63039	#DIV/0!	0.696374	0.268637	0.32355	1.34276	0.426144	0
AA414768	0.761198	0.0212102	0.0338787	22.7495	29.8864	0.767818	0.722914	0.79573	25.3876	21.5755	21.2853	33.0646	29.8452	26.7494
AA415398	0.92739	0.139563	0.593546	2.88805	3.11417	0.994008	1.1471	0.673414	2.84145	3.52669	2.296	2.85858	3.07443	3.40949
AA465934	2.11948	0.402689	0.00893831	11.6866	5.5139	2.63817	2.57886	1.40154	12.6864	12.9878	9.38563	4.80879	5.03625	6.69665
AA467197	0.122268	0.0193257	0.00565771	0.197168	1.61259	0.155584	0.105065	0.0922824	0.319665	0.123316	0.148523	2.05461	1.17371	1.60944
AA474331	0.739557	0.177245	0.266898	3.57837	4.83853	0.611223	0.601738	1.13815	2.66001	3.918	4.15711	4.35195	6.51114	3.65251
AA536875	#DIV/0!	#DIV/0!	#DIV/0!	0	0	#DIV/0!	#DIV/0!	#DIV/0!	0	0	0	0	0	0
AA543186	1.80193	0.409514	0.0305973	2.54315	1.41135	1.66313	1.35776	2.71019	2.90523	2.02456	2.69966	1.74684	1.4911	0.996115
AA543401	#DIV/0!	#DIV/0!	#DIV/0!	0	0	#DIV/0!	#DIV/0!	#DIV/0!	0	0	0	0	0	0
AA545190	#DIV/0!	#DIV/0!	#DIV/0!	0	0	#DIV/0!	#DIV/0!	#DIV/0!	0	0	0	0	0	0
AA619741	#DIV/0!	#DIV/0!	#DIV/0!	0	0	#DIV/0!	#DIV/0!	#DIV/0!	0	0	0	0	0	0
AA792892	#DIV/0!	#DIV/0!	#DIV/0!	0	0	#DIV/0!	#DIV/0!	#DIV/0!	0	0	0	0	0	0
AA986860	9.27702	0.962406	0.000581348	5.04675	0.544006	7.81455	11.0844	10.0127	5.71536	4.21006	5.21483	0.731374	0.379819	0.520824
Aaas	0.817863	0.0737007	0.0631739	8.28144	10.1257	0.743258	0.973563	0.762987	8.37131	8.73435	7.73867	11.263	8.97153	10.1426
Aacs	0.588273	0.0232809	4.27569e-05	16.4046	27.8861	0.634023	0.576578	0.556279	17.1306	16.3619	15.7214	27.0189	28.3776	28.2617
Aadac	1.25283	0.560794	0.669319	1.29273	1.03184	0.179519	2.03665	1.60176	0.192326	2.0774	1.60846	1.07134	1.02001	1.00418
Aadacl2	#DIV/0!	#DIV/0!	#DIV/0!	0	0	#DIV/0!	#DIV/0!	#DIV/0!	0	0	0	0	0	0
Aadacl3	#DIV/0!	#DIV/0!	#DIV/0!	0	0	#DIV/0!	#DIV/0!	#DIV/0!	0	0	0	0	0	0
Aadat	1.9102	#DIV/0!	0.464868	0.233106	0.122032	#DIV/0!	1.89118	1.93794	0	0.410741	0.288576	0	0.217188	0.148909
Aaed1	1.45215	0.087652	0.00474502	28.378	19.542	1.36017	1.62943	1.37327	25.9116	31.0045	28.2179	19.0503	19.0278	20.5479
Aagab	0.729325	0.0184373	0.00268032	23.0708	31.6331	0.763466	0.700682	0.721922	24.6688	21.1049	23.4387	32.3116	30.1205	32.4671
Aak1	0.868032	0.0103003	0.00135531	2.60031	2.99564	0.850243	0.885919	0.867564	2.51984	2.6805	2.6006	2.96367	3.02567	2.99759
Aamdc	0.966554	0.0774557	0.709433	38.6214	39.9578	1.00791	1.09259	0.829759	41.7711	37.4746	36.6185	41.4431	34.2989	44.1315
Aamp	0.71524	0.00939765	0.000810629	109.698	153.372	0.732604	0.711437	0.700601	116.939	106.833	105.322	159.621	150.165	150.331
Aanat	0.817146	#DIV/0!	0.894247	0.0202742	0.0248109	#DIV/0!	0	#DIV/0!	0.0608225	0	0	0	0.0744328	0
Aar2	1.02972	0.0507822	0.476932	9.36724	9.09686	0.970037	1.13257	0.993023	9.19557	9.897	9.00915	9.47961	8.73853	9.07245
Aard	0.239109	0.0970722	0.00748401	0.325647	1.36192	0.10608	0.236397	0.439698	0.183264	0.282788	0.510889	1.7276	1.19624	1.16191
Aars	0.461138	0.0242086	1.9844e-05	19.5508	42.3969	0.496441	0.415188	0.473786	20.5257	18.0349	20.0919	41.3457	43.4379	42.4071
Aars2	0.767677	0.12311	0.11214	2.62047	3.41351	1.00398	0.586069	0.721421	3.35908	2.04242	2.45991	3.34576	3.48495	3.40981
Aarsd1	0.946921	0.0419455	0.460048	23.3826	24.6933	1.02666	0.922803	0.886725	26.0591	23.2096	20.8791	25.3824	25.1512	23.5463
Aasdh	1.53364	0.13681	0.00733497	4.2194	2.75123	1.64862	1.28095	1.72377	4.63103	3.92874	4.09843	2.80904	3.06704	2.3776
Aasdhppt	0.423534	0.0421962	0.000695815	10.0181	23.6536	0.362064	0.416158	0.506712	9.18379	10.264	10.6065	25.3651	24.6637	20.932
Aass	0.537197	0.0258356	0.000205059	4.81328	8.95998	0.588015	0.525028	0.50146	5.14196	4.53834	4.75954	8.7446	8.64399	9.49136
Aatf	1.07533	0.0725879	0.469577	14.414	13.4042	1.20514	0.953849	1.07167	16.5598	13.6552	13.0269	13.741	14.3159	12.1557
Aatk	2.5626	0.502705	0.0155658	1.11923	0.436754	1.73916	2.62662	3.48047	0.848887	1.08501	1.42378	0.488103	0.413082	0.409077
AB124611	1.26855	0.411111	0.432743	1.52725	1.20393	0.659678	2.07993	1.46072	0.967049	1.61304	2.00165	1.46594	0.775525	1.37032
Abat	0.741067	0.0164974	0.0303016	5.0197	6.77361	0.727626	0.774325	0.722448	4.41735	5.1783	5.46346	6.07091	6.6875	7.56243
Abca1	0.898409	0.045784	0.330246	17.0361	18.9626	0.932567	0.81154	0.960822	15.2361	16.7923	19.08	16.3378	20.6919	19.858
Abca12	#DIV/0!	#DIV/0!	#DIV/0!	0	0	#DIV/0!	#DIV/0!	#DIV/0!	0	0	0	0	0	0
Abca13	0.272355	#DIV/0!	0.521337	0.00147609	0.00541973	#DIV/0!	0	#DIV/0!	0.00442828	0	0	0	0.0162592	0
Abca14	0	0	0.00851002	0	0.0213769	0	0	0	0	0	0	0.0173663	0.0165343	0.0302301
Abca15	2.8993	#DIV/0!	0.409102	0.0147471	0.00508643	#DIV/0!	#DIV/0!	0.830543	0	0.0315678	0.0126735	0	0	0.0152593
Abca16	#DIV/0!	#DIV/0!	0.373901	0.00407743	0	#DIV/0!	#DIV/0!	#DIV/0!	0	0.0122323	0	0	0	0
Abca17	0.432641	#DIV/0!	0.483645	0.00720167	0.0166458	#DIV/0!	0.630392	0	0	0.021605	0	0	0.0342723	0.0156652
Abca2	0.390467	0.0642393	0.00401304	28.2343	72.3092	0.52693	0.365612	0.313522	32.1662	25.7176	26.8192	61.0445	70.3413	85.5418
Abca3	1.07533	0.0759418	0.270819	30.815	28.6562	1.23075	0.981754	1.03273	32.0606	28.8019	31.5824	26.0497	29.3372	30.5816
Abca4	6.34127	0.490203	2.82118e-06	2.01194	0.317277	7.28417	6.37957	5.5873	2.04675	1.93942	2.04965	0.280986	0.304005	0.366841
Abca5	0.760217	0.0522999	0.0326949	5.7259	7.53193	0.827656	0.663733	0.812512	5.63213	5.73133	5.81423	6.80492	8.63499	7.15587
Abca6	1.74972	0.788372	0.205833	0.522323	0.298517	0.687047	3.41746	2.00307	0.281734	0.755716	0.529518	0.410065	0.221134	0.264353
Abca7	2.3007	0.310136	0.000649637	1.45907	0.634183	2.77247	1.76079	2.57972	1.52237	1.36893	1.4859	0.549102	0.777454	0.575993
Abca8a	3.30943	1.48593	0.0775875	4.34144	1.31184	1.30832	3.25813	6.40882	1.91374	4.89843	6.21214	1.46275	1.50345	0.969311
Abca8b	0.697526	0.183879	0.173159	0.355479	0.509628	0.561831	1.06266	0.47139	0.304581	0.533255	0.228601	0.542122	0.501812	0.484951
Abca9	1.51739	0.365133	0.265047	1.3217	0.871035	0.821953	1.58968	2.07636	0.646287	1.54932	1.7695	0.786282	0.974609	0.852213
Abcb10	0.343136	0.00399893	1.90551e-06	6.34456	18.4899	0.335425	0.348967	0.344721	6.03859	6.52782	6.46728	18.0028	18.7061	18.7609
Abcb11	#DIV/0!	#DIV/0!	0.00218017	0.649054	0	#DIV/0!	#DIV/0!	#DIV/0!	0.65636	0.805641	0.485161	0	0	0
Abcb1a	1.62109	0.196185	0.0420807	2.81649	1.7374	1.78078	1.23557	1.85954	2.78561	2.21706	3.4468	1.56426	1.79436	1.85358
Abcb1b	1.77227	0.154007	0.0843282	0.577171	0.325667	1.49102	1.7651	2.02444	0.388739	0.73025	0.612524	0.260721	0.413717	0.302564
Abcb4	2.71934	1.19469	0.304596	0.0978313	0.0359761	1.55584	1.26078	4.98325	0.0361512	0.0557836	0.201559	0.0232358	0.0442452	0.0404473
Abcb5	0.00556938	0.00308966	0.000113681	0.0206034	3.69941	0	0.0106846	0.00480084	0	0.0441038	0.0177064	3.28224	4.12779	3.68819
Abcb6	1.06806	0.0222365	0.251536	5.95808	5.5784	1.03438	1.11087	1.0648	6.20345	5.71571	5.95507	5.99729	5.14524	5.59267
Abcb7	0.547092	0.0121797	3.35226e-06	4.82865	8.82604	0.566668	0.524782	0.550117	5.00138	4.6849	4.79968	8.82595	8.92733	8.72483
Abcb8	0.858597	0.104957	0.172385	12.0142	13.9928	1.06238	0.70318	0.834035	14.0371	10.6723	11.3332	13.2129	15.1772	13.5884
Abcb9	0.0626287	0.00437259	7.31934e-05	2.42743	38.7591	0.0688756	0.0541946	0.0647642	2.88342	2.15567	2.24321	41.8642	39.7765	34.6366
Abcc1	1.00797	0.0641191	0.881189	9.95311	9.87444	1.14168	0.939772	0.960559	10.233	9.90181	9.72451	8.96312	10.5364	10.1238
Abcc10	1.03613	0.192276	0.846972	2.14409	2.06932	1.41372	0.764739	0.959423	2.84238	1.71726	1.87264	2.01057	2.24555	1.95184
Abcc12	0	0	0.0522012	0	0.0873614	0	0	0	0	0	0	0.146193	0.0795366	0.0363547
Abcc2	0	0	0.00742307	0	0.138873	0	0	0	0	0	0	0.0867479	0.148665	0.181206
Abcc3	4.12064	0.447914	0.000345801	53.3283	12.9418	5.01878	3.97093	3.50383	60.2204	49.0501	50.7144	11.999	12.3523	14.474
Abcc4	0.171665	0.00654979	1.02195e-05	3.55699	20.7205	0.173653	0.159999	0.182519	3.57816	3.49574	3.59707	20.6052	21.8485	19.7079
Abcc5	1.19337	0.106276	0.0484904	6.60301	5.53309	1.38369	1.01589	1.2138	7.0242	6.16828	6.61655	5.07642	6.07177	5.45109
Abcc6	0.759306	#DIV/0!	0.737179	0.0280466	0.0369371	0	1.05065	#DIV/0!	0	0.0567835	0.0273563	0.0567655	0.0540459	0
Abcc8	0.273418	0.0871833	0.0401348	0.0393775	0.14402	0.28288	0.420263	0.118649	0.058953	0.0454842	0.0136954	0.208403	0.108228	0.115428
Abcc9	1.4991	0.575525	0.144051	1.04811	0.699162	1.12684	1.09893	2.83929	0.835618	0.973134	1.33559	0.741561	0.885529	0.470396
Abcd1	1.2717	0.07342	0.0223076	3.86265	3.03739	1.27036	1.16151	1.415	3.89534	3.95089	3.74173	3.06632	3.40152	2.64433
Abcd2	1.45507	0.299993	0.140027	0.385111	0.264668	1.97073	0.945586	1.60572	0.498362	0.303554	0.353418	0.252882	0.321022	0.2201
Abcd3	0.501809	0.00957762	5.47767e-06	28.3843	56.564	0.50861	0.483242	0.514444	28.5764	28.1297	28.4468	56.1853	58.2104	55.2962
Abcd4	1.54639	0.224375	0.0165739	3.44234	2.22605	1.18849	1.95684	1.67426	3.31215	3.46144	3.55344	2.78686	1.76889	2.12239
Abce1	0.744026	0.0152439	0.000607437	18.1404	24.3815	0.744886	0.770411	0.717614	17.4871	18.8468	18.0874	23.4762	24.4633	25.2049
Abcf1	0.854337	0.0374432	0.031321	25.504	29.8523	0.92348	0.794435	0.847621	27.5705	24.8443	24.0971	29.855	31.2729	28.4291
Abcf2	0.567204	0.00899575	8.71637e-06	17.3071	30.513	0.574884	0.577253	0.549159	17.8088	17.5658	16.5466	30.9781	30.43	30.1308
Abcf3	0.718377	0.0135246	0.000425588	22.1338	30.8109	0.741268	0.719274	0.694446	22.4811	22.9457	20.9747	30.3279	31.9012	30.2035
Abcg1	0.848458	0.129371	0.200109	5.30024	6.24691	0.66043	0.841019	1.10593	4.62473	5.41471	5.86128	7.0026	6.43827	5.29985
Abcg2	0.330902	0.0539866	0.001351	5.49466	16.6051	0.256634	0.319574	0.440616	4.89344	5.16764	6.4229	19.0678	16.1704	14.5771
Abcg3	3.20422	2.16961	0.0103734	0.263869	0.0823505	1.71142	4.41275	9.13597	0.271919	0.267011	0.252678	0.158885	0.060509	0.0276575
Abcg4	1.24946	1.45308	0.673799	0.222651	0.178198	5.44542	0.678882	1.66109	0.143121	0.220845	0.303987	0.0262828	0.325307	0.183005
Abcg5	1.3058	0.530414	0.499273	0.339308	0.259847	0.444525	2.26941	1.54244	0.135869	0.471724	0.410331	0.30565	0.207862	0.266028
Abcg8	1.07442	#DIV/0!	0.953469	0.021693	0.0201904	#DIV/0!	0.315174	#DIV/0!	0	0.0190905	0.0459884	0	0.0605713	0
Abhd1	0.877537	0.208218	0.565443	1.35106	1.5396	1.28883	0.597104	0.765979	1.88055	0.875588	1.29704	1.45911	1.46639	1.69331
Abhd10	0.844822	0.0339513	0.0378476	7.24345	8.57394	0.909591	0.79237	0.842689	7.09488	7.35349	7.28199	7.80008	9.28037	8.64137
Abhd11	0.948304	0.103765	0.609042	37.4991	39.5433	1.15784	0.861644	0.833382	44.5024	35.4365	32.5583	38.4356	41.1266	39.0677
Abhd11os	0.61914	0.0753721	0.0182921	2.17531	3.51344	0.648265	0.495307	0.755039	2.34921	1.99374	2.18299	3.62384	4.02526	2.89123
Abhd12	0.928386	0.0431986	0.204983	177.598	191.298	0.991721	0.950834	0.846613	191.894	171.983	168.917	193.496	180.876	199.521
Abhd12b	#DIV/0!	#DIV/0!	0.00425366	0.116985	0	#DIV/0!	#DIV/0!	#DIV/0!	0.0797343	0.123035	0.148185	0	0	0
Abhd13	0.797003	0.0407285	0.0051301	9.7626	12.2491	0.771264	0.877446	0.743898	9.39832	10.6307	9.25878	12.1856	12.1155	12.4463
Abhd14a	1.25778	0.306591	0.210048	9.18823	7.3051	1.10536	1.97048	1.00439	8.79536	9.68787	9.08146	7.957	4.9165	9.0418
Abhd14b	0.900015	0.00930942	0.010209	68.5494	76.1648	0.898304	0.884711	0.916834	70.1717	65.9775	69.4991	78.1158	74.5752	75.8034
Abhd15	1.45777	0.401363	0.162919	0.312251	0.214197	0.864355	1.53095	2.25433	0.229756	0.301349	0.405649	0.265812	0.196838	0.179942
Abhd16a	0.787848	0.0240009	0.000427566	51.9372	65.9228	0.83573	0.773025	0.757098	53.4188	51.2235	51.1692	63.9187	66.2637	67.586
Abhd16b	#DIV/0!	#DIV/0!	0.120847	0.0619081	0	#DIV/0!	#DIV/0!	#DIV/0!	0	0.103012	0.0827123	0	0	0
Abhd17a	0.377331	0.014669	9.99235e-06	36.2994	96.2005	0.406309	0.36336	0.361315	39.9881	34.4643	34.4459	98.4179	94.8488	95.3348
Abhd17b	1.12229	0.136622	0.323987	8.02361	7.14934	0.89196	1.15156	1.36446	6.74504	8.76841	8.55737	7.56204	7.61439	6.2716
Abhd17c	1.18835	0.0427033	0.00315599	29.0508	24.4463	1.27163	1.17244	1.12699	29.8457	28.5184	28.7883	23.4705	24.3239	25.5445
Abhd2	0.277324	0.0240446	0.00193779	77.8984	280.893	0.32797	0.270452	0.247037	73.8686	84.2482	75.5783	225.23	311.509	305.939
Abhd3	0.648825	0.0125797	0.00302081	6.68151	10.2979	0.657341	0.663254	0.622907	7.02145	7.11618	5.90691	10.6816	10.7292	9.48281
Abhd4	0.961266	0.0119166	0.0767477	57.4938	59.8105	0.980403	0.939475	0.9646	58.4228	57.5808	56.4778	59.5906	61.2904	58.5505
Abhd5	0.696417	0.036797	0.00115096	7.51684	10.7936	0.626486	0.746799	0.723109	7.17652	7.64535	7.72866	11.4552	10.2375	10.6881
Abhd6	1.38822	0.120879	0.0275942	7.75669	5.58752	1.37458	1.19822	1.61531	7.01609	7.40589	8.8481	5.10418	6.18072	5.47765
Abhd8	0.892935	0.0581655	0.0765561	14.208	15.9116	0.782548	0.972604	0.935526	13.271	14.7224	14.6306	16.9587	15.1371	15.6389
Abi1	0.973267	0.0244096	0.696651	27.1288	27.874	0.923004	0.996713	0.995742	24.2114	29.3262	27.8489	26.2311	29.4229	27.968
Abi2	0.600924	0.0328035	0.00205193	5.35318	8.90825	0.592844	0.552214	0.664434	4.95111	5.41	5.69843	8.35146	9.79693	8.57637
Abi3	0.404833	0.0261256	0.000826265	2.04074	5.04095	0.454731	0.368241	0.38841	2.43043	1.93728	1.75452	5.34476	5.2609	4.51718
Abi3bp	1.99594	0.36801	0.0836903	3.04514	1.52567	1.26078	2.47005	2.21489	1.78713	3.39098	3.9573	1.41748	1.37284	1.78668
Abl1	1.57659	0.0340244	0.000240102	18.8093	11.9304	1.64416	1.56359	1.52938	18.3732	18.6045	19.4502	11.1748	11.8986	12.7177
Abl2	0.871578	0.0712049	0.077624	4.19369	4.8116	1.01766	0.785367	0.829678	4.50979	4.04515	4.02612	4.43152	5.15065	4.85263
Ablim1	0.877792	0.0276185	0.00766172	12.9118	14.7094	0.926261	0.830615	0.880412	13.0826	12.7295	12.9233	14.1241	15.3254	14.6787
Ablim2	0.154326	0.00882458	9.69682e-05	0.642164	4.16109	0.172436	0.148884	0.143784	0.669231	0.595482	0.66178	3.88103	3.99964	4.60261
Ablim3	3.66619	0.896672	0.0130565	0.828298	0.225929	2.91722	2.86157	5.57898	0.785024	0.610969	1.0889	0.2691	0.213508	0.195179
Abo	2.50473	0.53025	0.024245	1.57549	0.629005	3.67872	2.9843	1.85882	1.36235	1.44477	1.91934	0.370333	0.484123	1.03256
Abr	1.76894	0.0931885	0.000298682	29.0569	16.4262	1.94841	1.7383	1.63111	31.0672	28.101	28.0026	15.9449	16.1658	17.1678
Abra	#DIV/0!	#DIV/0!	#DIV/0!	0	0	#DIV/0!	#DIV/0!	#DIV/0!	0	0	0	0	0	0
Abracl	0.398029	0.0133448	0.000292443	61.1585	153.653	0.373013	0.416656	0.408034	61.9467	58.1877	63.3412	166.071	139.654	155.235
Abt1	1.08801	0.0121577	0.16872	4.03425	3.70791	1.06604	1.09361	1.10739	4.26228	3.98681	3.85365	3.99825	3.64556	3.47993
Abtb1	1.16288	0.120332	0.189872	15.9653	13.729	1.40781	1.04471	1.04895	18.649	15.0964	14.1504	13.2468	14.4503	13.49
Abtb2	3.18536	0.606765	0.000192943	0.957058	0.300455	2.79136	2.70698	4.568	0.980352	0.905167	0.985655	0.351209	0.334383	0.215774
Acaa1a	0.977854	0.0467115	0.685063	44.2405	45.2425	1.04637	1.0015	0.889295	48.0509	42.9045	41.7662	45.9215	42.8404	46.9655
Acaa1b	1.57509	0.375087	0.0555705	0.976091	0.619707	1.36136	1.20347	2.39934	1.00214	0.773184	1.15295	0.736133	0.64246	0.480528
Acaa2	0.681852	0.0168036	0.0011429	81.4038	119.386	0.698257	0.699937	0.648708	86.5106	78.3139	79.3869	123.895	111.887	122.377
Acaca	0.481613	0.0349422	0.000206001	3.75473	7.79616	0.551341	0.43427	0.46617	4.05135	3.60287	3.60998	7.34818	8.29639	7.74391
Acacb	1.04545	0.146151	0.798451	0.821123	0.785427	1.04957	0.797482	1.30376	0.718408	0.684692	1.06027	0.684476	0.858567	0.813238
Acad10	0.903145	0.0282777	0.161003	5.31312	5.88291	0.882076	0.959174	0.868294	5.54894	5.5766	4.81382	6.29077	5.81396	5.544
Acad11	0.554203	0.0203022	3.23635e-05	14.135	25.5051	0.547031	0.592634	0.523466	13.7076	15.0912	13.6062	25.0582	25.4646	25.9925
Acad12	1.01726	0.0926526	0.823293	5.23494	5.14612	1.20284	0.898544	0.962283	5.92786	4.74753	5.02942	4.92824	5.28358	5.22655
Acad8	0.475163	0.0109298	5.17308e-05	16.4405	34.5997	0.456653	0.494511	0.476085	16.4103	16.1713	16.7398	35.936	32.7016	35.1614
Acad9	0.461604	0.0179659	1.84072e-05	9.08946	19.691	0.49703	0.447987	0.439326	9.84735	8.93658	8.48444	19.8124	19.9483	19.3124
Acadl	0.782566	0.0276086	0.00431711	24.8248	31.7223	0.782858	0.737474	0.833072	25.4205	24.5005	24.5533	32.4714	33.2222	29.4732
Acadm	1.04833	0.0318422	0.0990104	51.6374	49.257	1.09838	0.98972	1.06049	52.505	50.4697	51.9376	47.8023	50.9939	48.9749
Acads	0.627576	0.0401924	0.000705932	16.7754	26.7305	0.704379	0.567354	0.614489	18.0893	15.1546	17.0823	25.6812	26.711	27.7992
Acadsb	1.02	0.0225417	0.592203	35.52	34.8236	0.986326	1.01082	1.06278	33.4902	36.449	36.6209	33.9545	36.0589	34.4575
Acadvl	0.808602	0.0366996	0.00651034	29.6923	36.7205	0.781573	0.883492	0.766721	30.1741	30.569	28.3338	38.6069	34.6002	36.9545
Acan	0	#DIV/0!	0.373901	0	0.00730007	#DIV/0!	#DIV/0!	0	0	0	0	0	0	0.0219002
Acap1	0.0204657	0.00344082	0.000331841	1.37194	67.0361	0.0270111	0.0152088	0.0196667	1.84228	1.16079	1.11275	68.2046	76.3235	56.5803
Acap2	0.913136	0.0625923	0.220133	8.72838	9.55869	0.826392	0.881867	1.03566	7.77853	8.85183	9.55479	9.41264	10.0376	9.22583
Acap3	1.0168	0.0538794	0.70716	2.84564	2.79863	0.926638	1.02017	1.11328	2.75939	2.78604	2.9915	2.97785	2.73095	2.6871
Acat1	0.719333	0.0363632	0.00313729	24.1389	33.5574	0.754779	0.762794	0.649918	24.4836	24.2383	23.6949	32.4381	31.7757	36.4583
Acat2	0.16739	0.00757584	1.97252e-07	16.128	96.3496	0.180066	0.153885	0.168531	17.0347	14.9298	16.4195	94.6023	97.0195	97.427
Acat3	0.763686	0.043988	0.0643059	16.3986	21.473	0.749501	0.856253	0.70871	16.5136	15.3372	17.3451	22.0328	17.912	24.4742
Acbd3	0.722195	0.0441141	0.0033165	21.7875	30.1685	0.810975	0.663166	0.703472	22.5932	21.3968	21.3726	27.8593	32.2646	30.3816
Acbd4	1.7391	0.125882	0.000432806	28.7521	16.5328	1.67437	1.59121	2.0035	29.0263	28.5914	28.6387	17.3357	17.9683	14.2943
Acbd5	0.750881	0.0369938	0.00670815	19.0666	25.3923	0.713485	0.720063	0.827609	18.1686	19.676	19.3552	25.4646	27.3254	23.3869
Acbd6	0.896168	0.0477409	0.141919	43.313	48.3314	0.95578	0.934639	0.803162	47.4929	41.9536	40.4926	49.6902	44.8875	50.4165
Acbd7	0.103376	0.0262248	0.000281598	2.44051	23.6082	0.0555658	0.141839	0.123348	1.47161	2.91959	2.93032	26.4841	20.5839	23.7565
Accs	0.875435	0.163301	0.341585	2.24003	2.55876	0.789321	0.702568	1.23005	2.12819	2.04294	2.54896	2.69623	2.90782	2.07224
Accsl	#DIV/0!	#DIV/0!	#DIV/0!	0	0	#DIV/0!	#DIV/0!	#DIV/0!	0	0	0	0	0	0
Acd	0.59509	0.00693851	0.00316775	12.9979	21.8419	0.586977	0.609239	0.59026	14.2532	12.7192	12.0213	24.2824	20.8772	20.3661
Ace	0.243899	0.0570114	0.0127433	36.0345	147.744	0.362525	0.255115	0.165292	43.6175	31.5562	32.9297	120.316	123.694	199.221
Ace2	0.495104	0.172184	0.0701897	1.12698	2.27625	0.385126	0.375424	0.89676	1.17504	0.851027	1.35487	3.05105	2.26684	1.51085
Ace3	0	#DIV/0!	0.373901	0	0.0709747	#DIV/0!	0	#DIV/0!	0	0	0	0	0.212924	0
Acer1	#DIV/0!	#DIV/0!	#DIV/0!	0	0	#DIV/0!	#DIV/0!	#DIV/0!	0	0	0	0	0	0
Acer2	0.826873	0.102682	0.257384	3.54537	4.28769	0.972036	0.919168	0.640977	4.18024	3.19661	3.25927	4.3005	3.47772	5.08485
Acer3	1.25454	0.0681983	0.0050632	8.06335	6.42732	1.13797	1.37369	1.26947	7.86123	8.18031	8.14852	6.90812	5.95499	6.41884
Ache	1.21831	0.54908	0.720061	0.228341	0.187424	1.22153	0.630391	2.49163	0.383121	0.107568	0.194334	0.313641	0.170637	0.0779948
Acin1	1.29086	0.140758	0.10496	38.4325	29.7727	1.57291	1.13068	1.17391	46.5031	35.3131	33.4814	29.5651	31.2318	28.5213
Ackr1	1.96291	1.78442	0.138005	0.704217	0.358762	1.33358	6.93431	1.86872	0.878745	0.621482	0.612425	0.658939	0.0896242	0.327724
Ackr2	0.562572	0.302805	0.169749	0.0527736	0.0938078	0.202501	0.630366	1.24584	0.025941	0.0600517	0.0723282	0.128103	0.0952648	0.0580557
Ackr3	1.84828	0.318091	0.0408791	20.1945	10.9261	1.27312	2.36588	1.94218	14.3695	24.9797	21.2342	11.2868	10.5583	10.9332
Ackr4	3.47153	0.182551	0.000161868	23.3854	6.73635	3.46251	3.80024	3.16836	24.9998	24.0748	21.0817	7.22014	6.33508	6.65382
Acly	0.220822	0.023465	0.000147727	80.4034	364.11	0.269658	0.20543	0.194398	89.038	74.7396	77.4327	330.189	363.82	398.321
Acmsd	#DIV/0!	#DIV/0!	#DIV/0!	0	0	#DIV/0!	#DIV/0!	#DIV/0!	0	0	0	0	0	0
Acnat1	0.781088	0.0487919	0.010856	1.07697	1.37881	0.691484	0.854915	0.81053	1.04013	1.10343	1.08735	1.5042	1.29069	1.34153
Acnat2	0.333017	0.0340497	0.156062	0.0592723	0.177986	0.311168	0.315195	0.415271	0.0960971	0.037071	0.0446487	0.308827	0.117613	0.107517
Aco1	0.473532	0.0258385	2.59107e-05	33.5301	70.8085	0.524832	0.440388	0.456908	36.3552	31.2897	32.9453	69.2702	71.0503	72.1049
Aco2	0.775559	0.0360476	0.0013677	78.6274	101.382	0.845444	0.762128	0.723233	82.6658	77.6929	75.5236	97.778	101.942	104.425
Acot1	0.88308	0.0706471	0.113556	18.5729	21.032	0.833141	1.03097	0.807297	17.9147	19.4779	18.3262	21.5026	18.8927	22.7007
Acot10	#DIV/0!	#DIV/0!	#DIV/0!	0	0	#DIV/0!	#DIV/0!	#DIV/0!	0	0	0	0	0	0
Acot11	1.22596	0.481356	0.459149	0.798665	0.65146	0.693364	2.31144	1.15353	0.525115	0.978272	0.892607	0.757344	0.423231	0.773804
Acot12	3.4098	#DIV/0!	0.288798	0.0625397	0.0183412	#DIV/0!	#DIV/0!	0.830544	0.122948	0.0189717	0.0456995	0	0	0.0550236
Acot13	0.57823	0.0578643	0.00442192	54.5199	94.2875	0.47872	0.677942	0.597503	48.5997	55.6863	59.2736	101.52	82.1402	99.2022
Acot2	1.04952	0.0363252	0.176064	5.18563	4.94097	1.076	1.09633	0.978624	5.19088	5.41207	4.95395	4.82423	4.93652	5.06216
Acot3	0	#DIV/0!	0.144319	0	0.0343851	0	#DIV/0!	0	0	0	0	0.0376379	0	0.0655175
Acot4	0.279857	0.20448	0.126869	0.11182	0.399562	0.777919	0.111246	0.237297	0.197852	0.0763247	0.0612842	0.254335	0.686092	0.258259
Acot5	3.27299	2.15387	0.140724	0.625617	0.191145	1.29654	8.19505	2.284	0.265983	1.06711	0.543758	0.205149	0.130214	0.238073
Acot6	1.33879	0.199615	0.10401	2.96929	2.21788	1.77463	1.15316	1.20132	3.15462	2.50058	3.25266	1.77762	2.16846	2.70757
Acot7	1.41645	0.0162668	0.00127298	15.9562	11.265	1.38477	1.42704	1.43817	15.6206	16.892	15.3561	11.2803	11.8371	10.6775
Acot8	0.712674	0.00955771	0.000531693	11.5692	16.2335	0.695807	0.728773	0.71495	11.8768	11.383	11.4477	17.0691	15.6194	16.0119
Acot9	0.7246	0.0381851	0.000908653	16.5276	22.8092	0.669013	0.798374	0.709774	15.6553	17.7366	16.1908	23.4006	22.2159	22.8112
Acox1	0.307337	0.0158269	3.03469e-05	28.8334	93.8168	0.337398	0.30477	0.282927	29.7944	28.7449	27.9609	88.3064	94.3167	98.8273
Acox2	1.99763	3.42753	0.145587	0.336981	0.16869	0.777918	2.03041	11.6294	0.218181	0.387271	0.40549	0.280468	0.190735	0.0348677
Acox3	0.0520887	0.00343949	1.24976e-05	11.0134	211.435	0.058788	0.0470691	0.0510656	11.5435	10.2155	11.2812	196.358	217.032	220.916
Acoxl	0.145794	0.00898503	0.000525319	0.103585	0.71049	0.162067	0.132714	0.138424	0.131641	0.0812523	0.0978612	0.812265	0.612236	0.706968
Acp1	0.471541	0.021921	6.257e-05	19.557	41.4748	0.452988	0.516597	0.448872	19.3513	20.1733	19.1465	42.7192	39.0504	42.6547
Acp2	0.923376	0.0343324	0.0727538	11.357	12.2994	0.858055	0.972802	0.942509	10.9469	11.9286	11.1954	12.7578	12.2621	11.8783
Acp5	0.339538	0.0335414	0.00165472	4.13956	12.1917	0.381539	0.269895	0.353592	5.00186	2.83903	4.57778	13.1097	10.519	12.9465
Acp6	1.2256	0.00612252	0.0187237	18.3942	15.0084	1.21411	1.23432	1.22979	19.6866	17.8304	17.6657	16.2148	14.4455	14.3648
Acpp	1.6241	0.0873457	0.000379695	37.1381	22.867	1.717	1.722	1.4575	36.5242	38.4675	36.4227	21.2721	22.3389	24.9899
Acpt	0	#DIV/0!	0.373901	0	0.0278786	0	#DIV/0!	#DIV/0!	0	0	0	0.0836359	0	0
Acr	0.107224	0.0700359	0.0443536	0.0153076	0.142763	0	0.210108	0	0	0.0459228	0	0.0765178	0.218568	0.133202
Acrbp	2.46471	0.328104	0.037056	3.4541	1.40142	2.85714	1.88593	2.88283	4.60154	3.24728	2.51349	1.61054	1.72185	0.871882
Acrv1	0	0	0.0180023	0	0.126793	0	0	0	0	0	0	0.100775	0.191894	0.0877112
Acsbg1	0.238004	0.0243323	0.000288349	3.18661	13.3889	0.19073	0.272556	0.249162	2.42153	3.4217	3.7166	12.6961	12.5541	14.9164
Acsbg2	0	0	0.101442	0	0.173559	0	0	0	0	0	0	0.0374033	0.320502	0.162772
Acsf2	1.22874	0.115012	0.118075	10.2951	8.37856	1.07689	1.45675	1.16276	8.6196	11.6239	10.6418	8.00419	7.97934	9.15216
Acsf3	1.08423	0.0653169	0.287622	8.07886	7.45123	1.20647	1.06152	0.983538	9.04326	7.89309	7.30024	7.49561	7.43564	7.42243
Acsl1	0.892422	0.0457963	0.0353865	116.11	130.107	0.984076	0.867663	0.832532	121.37	115.728	111.233	123.334	133.379	133.608
Acsl3	0.787552	0.00830686	0.00844093	16.1881	20.555	0.785093	0.774905	0.803305	15.1519	16.9154	16.497	19.2995	21.829	20.5364
Acsl4	1.79613	0.0552681	1.0585e-05	43.3683	24.1454	1.88408	1.69522	1.81687	43.5746	42.5972	43.933	23.1278	25.1278	24.1806
Acsl5	1.44128	0.100012	0.00211823	28.7263	19.9311	1.60079	1.48545	1.2602	30.4336	28.7004	27.0448	19.0116	19.321	21.4607
Acsl6	0.17068	0.00983805	0.00112219	0.469452	2.75048	0.153017	0.186776	0.173935	0.472821	0.549487	0.386048	3.09	2.94196	2.21949
Acsm1	#DIV/0!	#DIV/0!	0.196436	0.0481945	0	#DIV/0!	#DIV/0!	#DIV/0!	0.0381716	0	0.106412	0	0	0
Acsm2	#DIV/0!	#DIV/0!	0.208521	0.0150579	0	#DIV/0!	#DIV/0!	#DIV/0!	0.0110491	0.0341246	0	0	0	0
Acsm3	0.632312	0.0308793	0.00325053	3.568	5.64278	0.62895	0.582088	0.688794	3.87182	3.20615	3.62603	6.15601	5.50802	5.26432
Acsm4	0	0	0.00905731	0	0.131446	0	0	0	0	0	0	0.138379	0.175665	0.0802933
Acsm5	1.46697	#DIV/0!	0.763488	0.0384495	0.0262101	1.16688	#DIV/0!	#DIV/0!	0.0917519	0.0235965	0	0.0786302	0	0
Acss1	0.692666	0.0658014	0.0045667	20.9338	30.2221	0.827323	0.652666	0.61315	23.1567	20.0636	19.5812	27.9899	30.741	31.9354
Acss2	0.50636	0.00747471	6.44786e-05	7.44389	14.7008	0.504242	0.495023	0.520587	7.15766	7.65741	7.5166	14.1949	15.4688	14.4387
Acss2os	0.251201	0.24369	0.23434	0.151464	0.602961	0.777919	0.105066	0	0.3279	0.126493	0	0.421509	1.20394	0.183433
Acss3	0.424783	0.0148911	0.00272789	7.9692	18.7606	0.439972	0.438704	0.394678	7.2635	9.43257	7.21152	16.509	21.501	18.2719
Acta1	0.125498	0.00572888	0.0139974	0.385583	3.07242	0.131849	0.130422	0.113993	0.547347	0.253373	0.356029	4.15132	1.94271	3.12324
Acta2	0.912107	0.0575624	0.528473	132.807	145.605	0.836852	0.881509	1.02748	142.613	108.162	147.646	170.416	122.701	143.697
Actb	0.789848	0.0207873	0.00363257	389.585	493.24	0.829014	0.781599	0.758371	417.265	370.843	380.647	503.327	474.467	501.927
Actbl2	#DIV/0!	#DIV/0!	#DIV/0!	0	0	#DIV/0!	#DIV/0!	#DIV/0!	0	0	0	0	0	0
Actc1	4.26472	#DIV/0!	0.395579	0.093726	0.021977	#DIV/0!	#DIV/0!	0	0.235713	0.045465	0	0	0	0.0659311
Actg1	0.702296	0.0164113	0.000487735	602.403	857.762	0.709758	0.727608	0.671939	616.945	591.328	598.935	869.233	812.701	891.353
Actg2	0.00800879	0.00089661	4.90175e-05	13.7521	1717.13	0.00886961	0.00625287	0.00901027	16.2909	11.1131	13.8523	1836.71	1777.28	1537.39
Actl10	0.722875	#DIV/0!	0.833304	0.0166931	0.0230927	0	#DIV/0!	#DIV/0!	0	0	0.0500794	0.0692781	0	0
Actl11	0	0	0.00876269	0	0.111935	0	0	0	0	0	0	0.0949536	0.158208	0.0826443
Actl6a	0.782505	0.0263618	0.00144525	15.4624	19.7602	0.756633	0.835781	0.756758	15.491	16.1701	14.7262	20.4736	19.3473	19.4596
Actl6b	#DIV/0!	#DIV/0!	#DIV/0!	0	0	#DIV/0!	#DIV/0!	#DIV/0!	0	0	0	0	0	0
Actl7a	0	0	0.0839191	0	0.310735	0	0	0	0	0	0	0.345592	0.526456	0.0601583
Actl7b	0.0845557	0.138424	0.0157918	0.0177887	0.210378	0	0	0.415271	0	0	0.053366	0.221474	0.281151	0.128509
Actl9	0	0	0.000605524	0	0.167473	0	0	0	0	0	0	0.154228	0.146839	0.201352
Actn1	1.5136	0.081083	0.00421525	15.3666	10.1524	1.38451	1.49137	1.6629	13.9143	15.2096	16.976	10.05	10.1984	10.2087
Actn2	#DIV/0!	#DIV/0!	0.373901	0.00647167	0	#DIV/0!	#DIV/0!	#DIV/0!	0	0.019415	0	0	0	0
Actn3	0.353524	0.0839963	0.00286555	0.182446	0.51608	0.388959	0.21013	0.498325	0.208586	0.120698	0.218055	0.536267	0.574396	0.437576
Actn4	0.989897	0.0150267	0.750267	87.3321	88.2234	0.964864	0.987016	1.01673	83.1973	87.3568	91.4422	86.227	88.506	89.9372
Actr10	0.740009	0.0148075	2.60177e-05	15.7488	21.2819	0.726573	0.724221	0.769773	15.5632	15.5008	16.1824	21.42	21.4034	21.0223
Actr1a	0.524564	0.0121603	0.00012019	37.468	71.427	0.543473	0.527259	0.501696	40.5708	36.7455	35.0878	74.651	69.6915	69.9384
Actr1b	0.425878	0.00456569	9.76741e-07	24.5911	57.7421	0.420893	0.434975	0.421698	24.605	25.2634	23.9049	58.459	58.0801	56.6872
Actr2	0.808722	0.029877	0.00249968	45.75	56.5707	0.761506	0.802022	0.864241	43.0904	46.5189	47.6406	56.5858	58.002	55.1242
Actr3	0.700994	0.00964022	8.10205e-06	61.4644	87.6818	0.69815	0.685893	0.718924	60.9477	60.2753	63.1703	87.2989	87.8786	87.8679
Actr3b	1.25669	0.346035	0.285907	1.04681	0.832995	0.859808	1.26078	2.0386	0.974249	1.00222	1.16397	1.1331	0.794918	0.570966
Actr5	1.56493	0.145566	0.0350166	4.89547	3.12823	1.84507	1.3572	1.49072	5.9546	4.54449	4.18733	3.22731	3.34844	2.80894
Actr6	0.893915	0.0882715	0.27931	8.31997	9.30734	0.743344	0.933146	1.04587	8.02209	8.09647	8.84134	10.7919	8.67653	8.45358
Actr8	1.14869	0.048266	0.0229765	25.6109	22.2958	1.22148	1.17488	1.05912	26.5216	25.0219	25.2891	21.7126	21.2974	23.8774
Actrt1	#DIV/0!	#DIV/0!	#DIV/0!	0	0	#DIV/0!	#DIV/0!	#DIV/0!	0	0	0	0	0	0
Actrt2	0	0	0.16458	0	0.572303	0	0	0	0	0	0	0.218075	1.24576	0.253073
Actrt3	0.9364	0.302477	0.91151	0.127863	0.136547	0.622335	1.26078	1.66109	0.165696	0.06392	0.153972	0.266249	0.0506987	0.0926936
Acvr1	0.870736	0.0254679	0.140508	9.3186	10.702	0.874029	0.917547	0.829326	8.84981	9.1199	9.98608	10.1253	9.93944	12.0412
Acvr1b	1.00222	0.0447436	0.978911	11.2316	11.2067	1.09811	0.965064	0.962717	10.5409	11.751	11.4028	9.59917	12.1764	11.8444
Acvr1c	0.852233	0.50911	0.734059	0.0627102	0.0735834	0.259282	0.630387	1.93797	0.0165558	0.0638727	0.107702	0.0638525	0.101323	0.0555747
Acvr2a	1.75016	0.142413	0.000739985	10.6539	6.08738	1.86339	1.48767	1.9524	10.5285	10.213	11.2202	5.65018	6.8651	5.74687
Acvr2b	1.67111	0.459669	0.10114	1.40828	0.842717	2.65789	1.26078	1.29772	1.91479	1.2251	1.08494	0.720418	0.971697	0.836036
Acvrl1	1.06492	0.217473	0.712927	6.5224	6.12477	0.6898	1.37426	1.30459	5.34983	7.18681	7.03057	7.75562	5.22958	5.38912
Acy1	0.330109	0.0182796	0.000389984	7.42737	22.4997	0.34628	0.295177	0.353111	8.17667	7.08879	7.01664	23.6129	24.0154	19.8709
Acy3	0.47457	0.0144148	7.19163e-05	10.6608	22.4641	0.472546	0.500204	0.45037	11.084	11.1487	9.74966	23.4559	22.2883	21.6481
Acyp1	0.796932	0.0490194	0.0573122	35.6995	44.7962	0.884301	0.787263	0.715101	41.7528	32.8192	32.5266	47.2156	41.6877	45.4853
Acyp2	2.32692	0.99314	0.0202897	8.84147	3.79965	1.70401	4.72791	1.79504	6.86632	10.3648	9.2933	4.0295	2.19226	5.1772
Ada	0.326825	0.0251779	0.00323327	1.06991	3.27363	0.308944	0.304419	0.382113	1.16756	1.04401	0.998148	3.7792	3.42952	2.61218
Adad1	0	0	1.55404e-05	0	0.143502	0	0	0	0	0	0	0.152529	0.145222	0.132756
Adad2	0	#DIV/0!	0.373901	0	0.0165471	#DIV/0!	0	#DIV/0!	0	0	0	0	0.0496412	0
Adal	0.790369	0.0469368	0.0479923	7.09977	8.98285	0.786909	0.718864	0.880773	6.56741	7.33867	7.39323	8.34583	10.2087	8.39402
Adam10	0.603694	0.0054499	2.00058e-05	44.2109	73.234	0.611913	0.593437	0.606034	43.469	43.892	45.2718	71.0379	73.9624	74.7017
Adam11	1.54877	0.348317	0.071578	0.640413	0.413498	1.11132	2.31136	1.6025	0.571488	0.606268	0.743484	0.514242	0.262299	0.463954
Adam12	0.557381	0.541215	0.294995	0.0791766	0.142051	0.18304	0.315195	1.86872	0.0374718	0.0433661	0.156692	0.204719	0.137585	0.0838497
Adam15	0.684413	0.0282881	0.000415779	24.7784	36.2039	0.735193	0.637414	0.680697	26.7461	23.2521	24.3371	36.3797	36.4788	35.7532
Adam17	0.709493	0.0349085	0.00149641	8.90618	12.5529	0.66266	0.779122	0.692697	8.84757	9.31775	8.55321	13.3516	11.9593	12.3477
Adam18	0.069198	0.0864355	0.00399319	0.0108085	0.156197	0.259307	0	0	0.0324255	0	0	0.125047	0.198427	0.145116
Adam19	1.06311	0.169953	0.787288	0.741387	0.697375	0.758944	1.06515	1.34752	0.466086	0.881031	0.877045	0.614124	0.827141	0.65086
Adam1a	2.23079	0.981151	0.043551	0.89004	0.398979	4.5703	1.23077	2.3532	1.13852	0.766267	0.765332	0.249113	0.622594	0.32523
Adam1b	0.170065	0.276848	0.0949507	0.0161703	0.0950833	0	0	0.830544	0	0	0.048511	0.0671083	0.159733	0.0584087
Adam2	0	0	0.0028504	0	0.168491	0	0	0	0	0	0	0.153243	0.218853	0.133378
Adam20	0	#DIV/0!	0.373901	0	0.012567	0	#DIV/0!	#DIV/0!	0	0	0	0.037701	0	0
Adam21	1.84861	#DIV/0!	0.500757	0.0373058	0.0201805	#DIV/0!	1.26078	2.49163	0	0.0398763	0.0720412	0	0.0316282	0.0289133
Adam22	1.4186	0.150993	0.0416792	0.472102	0.332793	1.74254	1.40487	1.22776	0.442181	0.475183	0.498942	0.253757	0.338239	0.406384
Adam23	0.25531	0.0666458	0.00327185	0.275603	1.07948	0.121783	0.321766	0.321675	0.131008	0.403897	0.291904	1.07575	1.25525	0.907451
Adam24	#DIV/0!	#DIV/0!	#DIV/0!	0	0	#DIV/0!	#DIV/0!	#DIV/0!	0	0	0	0	0	0
Adam25	#DIV/0!	#DIV/0!	#DIV/0!	0	0	#DIV/0!	#DIV/0!	#DIV/0!	0	0	0	0	0	0
Adam26a	#DIV/0!	#DIV/0!	#DIV/0!	0	0	#DIV/0!	#DIV/0!	#DIV/0!	0	0	0	0	0	0
Adam26b	#DIV/0!	#DIV/0!	#DIV/0!	0	0	#DIV/0!	#DIV/0!	#DIV/0!	0	0	0	0	0	0
Adam28	0.0034115	0.000212609	3.86261e-05	4.63357	1358.22	0.00382639	0.00311257	0.0033124	5.20205	4.59465	4.104	1359.52	1476.16	1238.98
Adam29	0	#DIV/0!	0.373901	0	0.01181	0	#DIV/0!	#DIV/0!	0	0	0	0.03543	0	0
Adam3	0	0	0.0156578	0	0.488057	0	0	0	0	0	0	0.251475	0.649874	0.562822
Adam30	0	#DIV/0!	0.373901	0	0.036262	#DIV/0!	#DIV/0!	0	0	0	0	0	0	0.108786
Adam32	0.135488	0.0696263	0.00535492	0.0282091	0.208203	0	0.210119	0.207617	0	0.0528203	0.0318071	0.220026	0.251383	0.153201
Adam33	0.803423	0.305018	0.493636	0.519907	0.647115	1.51503	0.470849	0.852955	0.614345	0.449314	0.496063	0.405501	0.954263	0.581582
Adam34	#DIV/0!	#DIV/0!	#DIV/0!	0	0	#DIV/0!	#DIV/0!	#DIV/0!	0	0	0	0	0	0
Adam39	0	#DIV/0!	0.373901	0	0.0116609	#DIV/0!	#DIV/0!	0	0	0	0	0	0	0.0349826
Adam4	0.393786	0.0472991	0.00391809	0.0778839	0.197782	0.311168	0.472794	0.415272	0.0657958	0.0761454	0.0917104	0.211448	0.161054	0.220844
Adam5	0.502241	0.0971972	0.0102597	0.343174	0.683285	0.471696	0.37103	0.699618	0.29501	0.295893	0.438619	0.625424	0.79749	0.626941
Adam6a	0	#DIV/0!	0.373901	0	0.0123906	#DIV/0!	0	#DIV/0!	0	0	0	0	0.0371717	0
Adam6b	0	#DIV/0!	0.373901	0	0.012619	#DIV/0!	#DIV/0!	0	0	0	0	0	0	0.037857
[truncated: 22,348 more rows]

## Sheet: UOD vs contralateral control
Sample Name	UOD vs control			UOD average	Contralateral control average	UOD 1 / Contralateral control 1	UOD 2 / Contralateral control 2	UOD 3 / Contralateral control 3	UOD 1	UOD 2	UOD 3	Contralateral control 1	Contralateral control 2	Contralateral control 3
gene name	Fold Change	SE	Student's t-test p-value	Normalized FPKM	Normalized FPKM	Fold change	Fold change	Fold change	Normalized FPKM	Normalized FPKM	Normalized FPKM	Normalized FPKM	Normalized FPKM	Normalized FPKM
0610005C13Rik	3.12914	0.997177	0.0124803	0.593782	0.232204	2.46108	1.83579	5.09055	0.537299	0.671614	0.572432	0.218318	0.365845	0.11245
0610007P14Rik	0.988985	0.0255176	0.705939	52.5948	53.2631	1.00208	1.02515	0.939719	53.0019	51.944	52.8386	52.8917	50.6695	56.2281
0610009B22Rik	0.996289	0.0316607	0.930409	43.6013	43.7743	0.99292	1.05273	0.943214	45.4803	44.8089	40.5148	45.8046	42.5643	42.954
0610009L18Rik	1.27784	0.137728	0.0374343	16.5198	13.1025	1.26581	1.04553	1.52218	16.5364	15.1884	17.8346	13.0639	14.527	11.7165
0610009O20Rik	0.942507	0.00925954	0.00583428	19.9553	21.1758	0.945238	0.957004	0.925278	20.1812	19.8918	19.793	21.3504	20.7855	21.3914
0610010B08Rik	1.6081	0.27421	0.0302015	0.260066	0.166662	1.57492	2.09876	1.15061	0.282661	0.285003	0.212533	0.179476	0.135796	0.184714
0610010F05Rik	0.905877	0.0389348	0.243205	6.51123	7.22688	0.959877	0.830289	0.927464	6.10928	6.66992	6.75449	6.36465	8.03325	7.28275
0610010K14Rik	0.887336	0.0248894	0.164394	35.3172	39.7273	0.875516	0.935122	0.851369	33.6796	39.6907	32.5812	38.4683	42.4444	38.2692
0610011F06Rik	1.195	0.0826578	0.0371875	48.7554	41.0534	1.10562	1.36013	1.11925	45.921	50.7347	49.6106	41.5342	37.3014	44.3247
0610012G03Rik	0.871874	0.0825748	0.121989	15.3143	17.7164	0.742929	0.846985	1.02571	14.4906	14.4881	16.9641	19.5047	17.1055	16.5389
0610030E20Rik	1.10196	0.0931085	0.208421	6.15743	5.622	1.0557	0.968885	1.28131	6.13712	5.66503	6.67015	5.81332	5.84696	5.20573
0610031O16Rik	#DIV/0!	#DIV/0!	0.373901	0.0352753	0	#DIV/0!	#DIV/0!	#DIV/0!	0	0	0.105826	0	0	0
0610037L13Rik	1.03645	0.0492296	0.57673	17.1366	16.6125	1.06756	1.1018	0.939998	17.4934	16.8358	17.0807	16.3863	15.2803	18.171
0610038B21Rik	0.849424	0.505738	0.354247	0.130529	0.220944	0.164063	1.83633	0.547882	0.0580007	0.233913	0.0996724	0.353528	0.127381	0.181923
0610039H22Rik	#DIV/0!	#DIV/0!	0.373901	0	0.050567	#DIV/0!	#DIV/0!	0	0	0	0	0	0	0.151701
0610039K10Rik	0.472003	0.208026	0.125055	0.415019	1.23425	0.492214	0.102012	0.821784	0.511474	0.206264	0.527318	1.03913	2.02195	0.641675
0610040B10Rik	1.76874	0.495825	0.119262	6.93465	4.20892	2.7571	1.20471	1.3444	9.01396	6.81403	4.97595	3.26936	5.65615	3.70125
0610040F04Rik	0.396269	0.021702	0.00563293	6.89463	17.5784	0.425069	0.353747	0.409991	5.92414	7.21544	7.54432	13.9369	20.3972	18.4012
0610040J01Rik	0.871247	0.173554	0.398036	0.63481	0.740861	0.853114	1.18051	0.580119	0.59715	0.833643	0.473636	0.699965	0.706173	0.816446
0610043K17Rik	2.6535	1.55076	0.307788	0.985069	0.640577	0.984525	1.22403	5.75194	1.10508	0.742676	1.10745	1.12245	0.606745	0.192535
1010001N08Rik	#DIV/0!	#DIV/0!	0.143104	0.296019	0	#DIV/0!	#DIV/0!	#DIV/0!	0.326719	0	0.561338	0	0	0
1110001J03Rik	1.0216	0.115207	0.915732	63.3746	62.7915	0.815878	1.21433	1.03458	55.781	68.8247	65.518	68.3693	56.6769	63.3282
1110002L01Rik	0.871312	0.0762937	0.165766	4.22666	4.86933	1.00474	0.868714	0.740486	4.87215	3.93995	3.86787	4.84918	4.53538	5.22342
1110004E09Rik	1.03924	0.0843601	0.692081	24.9825	24.291	0.993776	1.20268	0.921257	25.3536	25.4813	24.1126	25.5124	21.1871	26.1736
1110004F10Rik	1.0668	0.0467785	0.120973	88.0601	82.6981	1.12115	1.10558	0.973677	90.1775	90.1457	83.857	80.4333	81.5369	86.124
1110006O24Rik	1.33438	0.504478	0.986746	3.54028	3.51505	0.328156	1.90173	1.77326	1.89517	3.95767	4.76801	5.77521	2.08109	2.68884
1110007C09Rik	1.05151	0.11575	0.671708	21.9916	21.0345	0.827177	1.21318	1.11416	18.0729	23.7376	24.1642	21.8489	19.5664	21.6882
1110008F13Rik	0.602612	0.0832592	0.00724668	15.7665	26.5046	0.56252	0.482692	0.762625	16.2634	13.0263	18.0097	28.9117	26.9868	23.6154
1110008L16Rik	1.23235	0.0774357	0.00971506	7.04871	5.74757	1.21914	1.10532	1.37258	7.09678	6.73146	7.3179	5.82115	6.09008	5.33148
1110008P14Rik	0.831093	0.0278762	0.00303542	162.139	195.227	0.792959	0.885382	0.814938	159.637	170.267	156.513	201.318	192.309	192.055
1110012L19Rik	1.11999	0.101904	0.256451	18.1477	16.2435	1.15682	1.27518	0.927982	18.6394	20.3281	15.4755	16.1126	15.9414	16.6765
1110015O18Rik	#DIV/0!	#DIV/0!	#DIV/0!	0	0	#DIV/0!	#DIV/0!	#DIV/0!	0	0	0	0	0	0
1110017D15Rik	2.0775	0.687979	0.234199	2.86353	1.75839	0.841004	3.21848	2.17301	2.29653	2.35464	3.93941	2.7307	0.731599	1.81288
1110019D14Rik	0.802024	0.115335	0.0777081	2.0566	2.61633	1.01028	0.783795	0.611996	2.30566	2.08622	1.77791	2.2822	2.66169	2.9051
1110020A21Rik	1.5338	0.22568	0.0225236	3.0309	2.02324	1.90326	1.57363	1.12453	3.41313	3.05064	2.62893	1.79331	1.9386	2.33781
1110025L11Rik	#DIV/0!	#DIV/0!	#DIV/0!	0	0	#DIV/0!	#DIV/0!	#DIV/0!	0	0	0	0	0	0
1110028F11Rik	0.658153	0.500576	0.557474	0.09217	0.165017	1.64057	0.333889	0	0.153054	0.123456	0	0.0932931	0.369752	0.0320053
1110028F18Rik	#DIV/0!	#DIV/0!	0.373901	0.0226073	0	#DIV/0!	#DIV/0!	#DIV/0!	0	0.0678218	0	0	0	0
1110032A03Rik	1.05647	0.0538638	0.260845	26.194	24.8254	1.16043	0.980027	1.02896	28.1259	24.7887	25.6673	24.2375	25.2939	24.9449
1110032F04Rik	1.27603	0.0514844	0.00266581	3.12681	2.45852	1.34481	1.17528	1.30801	3.12796	3.1213	3.13116	2.32595	2.65579	2.39383
1110034G24Rik	1.77762	0.283433	0.00885529	4.03649	2.38078	1.60861	2.33072	1.39352	4.04528	4.01771	4.04649	2.51476	1.72381	2.90378
1110036E04Rik	#DIV/0!	#DIV/0!	#DIV/0!	0	0	#DIV/0!	#DIV/0!	#DIV/0!	0	0	0	0	0	0
1110037F02Rik	0.992098	0.0135865	0.797435	9.51103	9.591	1.01909	0.975894	0.98131	9.42081	9.26424	9.84803	9.24433	9.49308	10.0356
1110038B12Rik	0.830535	0.0512241	0.0684814	41.7669	50.3644	0.768162	0.791338	0.932106	36.6076	43.4057	45.2873	47.6561	54.851	48.586
1110038F14Rik	1.12172	0.127771	0.342557	20.3787	18.4549	0.989052	1.3772	0.998909	18.3575	21.8969	20.8817	18.5607	15.8996	20.9045
1110046J04Rik	1.23266	0.393953	0.564694	0.503876	0.375861	0.492231	1.83616	1.36959	0.13325	0.806013	0.572366	0.270706	0.438967	0.41791
1110051M20Rik	0.644827	0.0193695	0.000383812	6.80387	10.5719	0.671931	0.655245	0.607305	6.76937	6.82523	6.817	10.0745	10.4163	11.225
1110058D11Rik	#DIV/0!	#DIV/0!	#DIV/0!	0	0	#DIV/0!	#DIV/0!	#DIV/0!	0	0	0	0	0	0
1110059E24Rik	1.19423	0.00723344	0.00487349	19.9101	16.672	1.19923	1.20348	1.17997	19.186	20.7301	19.8143	15.9986	17.2251	16.7922
1110059G10Rik	1.15369	0.118632	0.128936	4.38194	3.84382	1.39091	1.03901	1.03115	4.72956	4.20624	4.21001	3.40033	4.0483	4.08283
1110065P20Rik	0.754971	0.0325544	0.00154476	59.3145	78.7082	0.699881	0.752462	0.81257	57.8746	57.6561	62.4129	82.692	76.6233	76.8093
1190002F15Rik	0.492509	0.183679	0.087754	1.11953	2.2693	0.437556	0.834547	0.205423	0.806481	2.03254	0.519565	1.84315	2.4355	2.52925
1190002N15Rik	1.149	0.124047	0.212878	3.60125	3.17965	1.3957	1.04844	1.00287	3.8841	3.31851	3.60114	2.78291	3.16518	3.59085
1190003K10Rik	#DIV/0!	#DIV/0!	#DIV/0!	0	0	#DIV/0!	#DIV/0!	#DIV/0!	0	0	0	0	0	0
1190005I06Rik	#DIV/0!	#DIV/0!	0.100195	2.64293	1.16275	1.0282	2.4919	#DIV/0!	2.44834	2.75863	2.72183	2.3812	1.10704	0
1190007I07Rik	0.947485	0.166453	0.6579	10.259	11.0217	0.85694	0.715321	1.27019	8.72862	9.04058	13.0078	10.1858	12.6385	10.2408
1200014J11Rik	0.909212	0.0528282	0.157632	5.23024	5.76049	0.870109	0.84376	1.01377	5.27842	4.75057	5.66173	6.06639	5.63024	5.58484
1300002E11Rik	1.06859	0.0274724	0.476628	18.0407	16.8626	1.06953	1.11569	1.02054	19.7656	18.6418	15.7147	18.4807	16.7087	15.3984
1300017J02Rik	0.657269	0.502223	0.153318	0.0334929	0.104544	0.328117	0	1.64369	0.0369604	0	0.0635184	0.112644	0.162345	0.0386438
1500004A13Rik	0.793098	0.228364	0.305795	0.302015	0.400856	0.984336	0.338283	1.05668	0.402434	0.157797	0.345814	0.408838	0.466464	0.327266
1500009C09Rik	#DIV/0!	#DIV/0!	#DIV/0!	0	0	#DIV/0!	#DIV/0!	#DIV/0!	0	0	0	0	0	0
1500009L16Rik	0.4289	0.0281752	0.00802919	5.01611	11.5593	0.381548	0.479031	0.42612	3.86184	6.54117	4.64531	10.1215	13.655	10.9014
1500011B03Rik	0.908485	0.102539	0.344888	175.815	194.858	0.723836	0.923537	1.07808	152.117	169.276	206.053	210.154	183.291	191.129
1500011K16Rik	1.06548	0.119218	0.704361	16.9886	16.3012	1.17472	1.1944	0.827314	17.8651	16.9961	16.1045	15.2079	14.2298	19.466
1500012F01Rik	1.09772	0.0527503	0.091144	68.426	62.4749	1.18277	1.00113	1.10926	72.4734	66.0016	66.803	61.2744	65.927	60.2233
1500012K07Rik	#DIV/0!	#DIV/0!	0.373901	0	0.0634253	0	#DIV/0!	#DIV/0!	0	0	0	0.190276	0	0
1500015A07Rik	1.53807	0.145299	0.0294731	2.19557	1.43817	1.8281	1.37726	1.40886	2.39722	1.81275	2.37673	1.31132	1.3162	1.68699
1500015L24Rik	0.367369	0.22954	0.103184	0.412516	1.66814	0.196893	0.0834616	0.821754	0.532075	0.134102	0.571372	2.70236	1.60675	0.695308
1500015O10Rik	0.958849	0.158654	0.631316	4.39417	4.77869	0.68308	0.960806	1.23266	3.79744	5.06709	4.31799	5.55929	5.27379	3.50298
1500017E21Rik	0.229654	0.0176918	0.000374798	0.691831	2.98639	0.223254	0.202717	0.262992	0.68521	0.533857	0.856426	3.0692	2.63351	3.25647
1500026H17Rik	0.831613	0.0854996	0.550954	0.143556	0.182077	0.984341	0.688645	0.821853	0.0811355	0.163613	0.185918	0.0824262	0.237587	0.226218
1600002D24Rik	#DIV/0!	#DIV/0!	0.431651	0.0420278	0.0169765	#DIV/0!	0	#DIV/0!	0.0463795	0	0.0797039	0	0.0509294	0
1600002H07Rik	0.890163	0.130989	0.348997	2.40883	2.72605	0.720935	0.801584	1.14797	2.05264	2.18899	2.98486	2.84719	2.73083	2.60012
1600002K03Rik	1.77105	0.554668	0.0946148	15.0668	9.96022	1.30302	1.13404	2.87608	15.3579	14.4506	15.3918	11.7864	12.7426	5.35165
1600010M07Rik	#DIV/0!	#DIV/0!	0.121648	0.600996	0.191636	4.92261	#DIV/0!	0.821707	0.925348	0.559697	0.317943	0.187979	0	0.38693
1600012H06Rik	0.944381	0.0481512	0.46445	12.5703	13.2985	1.00384	0.980255	0.849046	12.9343	13.7717	11.005	12.8848	14.0491	12.9616
1600014C10Rik	0.943051	0.0870951	0.355661	5.87136	6.28999	0.896001	1.11182	0.821331	5.76115	6.25955	5.59338	6.42985	5.62999	6.81014
1600014C23Rik	0.27491	0.0593539	0.00211709	0.834594	3.05529	0.164098	0.367184	0.293446	0.484929	0.977632	1.04122	2.95511	2.66251	3.54825
1600014K23Rik	#DIV/0!	#DIV/0!	0.449528	0.1892	0.123176	0.984445	#DIV/0!	1.64353	0.240184	0.121072	0.206345	0.243979	0	0.12555
1600015I10Rik	#DIV/0!	#DIV/0!	#DIV/0!	0	0	#DIV/0!	#DIV/0!	#DIV/0!	0	0	0	0	0	0
1600019K03Rik	#DIV/0!	#DIV/0!	#DIV/0!	0	0	#DIV/0!	#DIV/0!	#DIV/0!	0	0	0	0	0	0
1600020E01Rik	1.44093	0.479299	0.322738	10.2019	7.96245	0.804465	1.13839	2.37994	8.13274	9.46021	13.0127	10.1095	8.31019	5.46765
1600023N17Rik	7.36563	5.03998	0.0263467	1.35944	0.362316	2.46105	17.4444	2.19144	0.950606	1.82095	1.30676	0.386261	0.104386	0.596301
1600025M17Rik	#DIV/0!	#DIV/0!	#DIV/0!	0	0	#DIV/0!	#DIV/0!	#DIV/0!	0	0	0	0	0	0
1600027J07Rik	#DIV/0!	#DIV/0!	#DIV/0!	0	0	#DIV/0!	#DIV/0!	#DIV/0!	0	0	0	0	0	0
1600029I14Rik	#DIV/0!	#DIV/0!	0.154184	0.514828	0.203696	#DIV/0!	5.50858	1.02722	0.347215	0.700102	0.497166	0	0.127093	0.483994
1600029O15Rik	#DIV/0!	#DIV/0!	0.0434849	0.0728861	0	#DIV/0!	#DIV/0!	#DIV/0!	0.0476786	0.0480768	0.122903	0	0	0
1700001C02Rik	2.86693	0.80557	0.0218662	2.10934	0.793684	2.75655	1.5301	4.31412	2.10326	1.51454	2.71021	0.763005	0.989828	0.628218
1700001C19Rik	0.60318	0.384321	0.189353	0.0533483	0.167632	0.492171	0	1.31737	0.0673216	0	0.0927234	0.136785	0.295725	0.0703853
1700001D01Rik	#DIV/0!	#DIV/0!	#DIV/0!	0	0	#DIV/0!	#DIV/0!	#DIV/0!	0	0	0	0	0	0
1700001F09Rik	#DIV/0!	#DIV/0!	0.227089	0.0322199	0.240921	0	0	#DIV/0!	0	0	0.0966597	0.228576	0.494187	0
1700001G01Rik	#DIV/0!	#DIV/0!	#DIV/0!	0	0	#DIV/0!	#DIV/0!	#DIV/0!	0	0	0	0	0	0
1700001G11Rik	1.25335	0.402288	0.542053	0.794185	0.66444	0.787572	0.918078	2.05439	0.540521	0.681153	1.16088	0.686313	0.741934	0.565074
1700001G17Rik	0.728773	0.141332	0.245076	1.21948	1.70957	0.590661	0.584245	1.01141	1.33832	0.787066	1.53305	2.2658	1.34715	1.51575
1700001J03Rik	#DIV/0!	#DIV/0!	0.332278	0.0443397	0.183808	0.328154	0	#DIV/0!	0.133019	0	0	0.405355	0.146068	0
1700001J11Rik	0.580011	0.291336	0.181921	0.0420975	0.105571	0	0.918186	0.821847	0	0.0681836	0.0581088	0.17175	0.074259	0.0707051
1700001K19Rik	0.710727	0.355219	0.199539	0.233786	0.424618	0.590655	1.37717	0.164357	0.30566	0.308161	0.0875357	0.517493	0.223764	0.532596
1700001K23Rik	#DIV/0!	#DIV/0!	#DIV/0!	0	0	#DIV/0!	#DIV/0!	#DIV/0!	0	0	0	0	0	0
1700001L05Rik	0.986324	0.0337001	0.898586	1.21892	1.23265	1.03613	1.00074	0.922095	1.32079	1.29178	1.04419	1.27473	1.29082	1.13241
1700001L19Rik	1.7059	0.154772	0.0217887	0.809231	0.482841	1.4318	1.96751	1.71838	0.763327	0.72152	0.942845	0.533123	0.366717	0.548682
1700001O22Rik	0.833931	0.164695	0.385312	1.64022	1.96646	1.09511	0.529523	0.877162	2.02964	1.00227	1.88874	1.85337	1.89278	2.15324
1700001P01Rik	#DIV/0!	#DIV/0!	0.373901	0	0.0664577	#DIV/0!	0	#DIV/0!	0	0	0	0	0.199373	0
1700003C15Rik	#DIV/0!	#DIV/0!	#DIV/0!	0	0	#DIV/0!	#DIV/0!	#DIV/0!	0	0	0	0	0	0
1700003D09Rik	#DIV/0!	#DIV/0!	0.754776	0.0369743	0.0224954	#DIV/0!	#DIV/0!	1.64364	0	0	0.110923	0	0	0.0674861
1700003E16Rik	1.66386	0.507724	0.103733	2.2717	1.50225	1.24216	2.67469	1.07472	2.1974	2.80078	1.81691	1.76901	1.04714	1.69059
1700003E24Rik	#DIV/0!	#DIV/0!	0.155271	0	0.25674	0	#DIV/0!	0	0	0	0	0.508549	0	0.26167
1700003F12Rik	0.117392	0.117392	0.129398	0.123955	0.69792	0	0	0.352176	0	0	0.371866	0.879402	0.158447	1.05591
1700003G13Rik	#DIV/0!	#DIV/0!	#DIV/0!	0	0	#DIV/0!	#DIV/0!	#DIV/0!	0	0	0	0	0	0
1700003G18Rik	1.61216	0.215632	0.0411366	0.700707	0.453144	1.96904	1.22403	1.64342	0.733194	0.739123	0.629803	0.372361	0.603842	0.383228
1700003H04Rik	#DIV/0!	#DIV/0!	0.373901	0	0.0505317	#DIV/0!	0	#DIV/0!	0	0	0	0	0.151595	0
1700003I22Rik	#DIV/0!	#DIV/0!	#DIV/0!	0	0	#DIV/0!	#DIV/0!	#DIV/0!	0	0	0	0	0	0
1700003L19Rik	#DIV/0!	#DIV/0!	#DIV/0!	0	0	#DIV/0!	#DIV/0!	#DIV/0!	0	0	0	0	0	0
1700003M02Rik	0.904157	0.382336	0.481926	0.629805	0.896127	0.210936	1.53028	0.971257	0.303642	1.02048	0.565292	1.4395	0.666859	0.582021
1700003M07Rik	#DIV/0!	#DIV/0!	0.849135	0.0663683	0.0820072	0.984359	#DIV/0!	0	0.0430408	0.156064	0	0.0437247	0	0.202297
1700003P14Rik	#DIV/0!	#DIV/0!	0.373901	0	0.0337133	#DIV/0!	#DIV/0!	0	0	0	0	0	0	0.10114
1700006A11Rik	0	0	0.0258574	0	0.105937	0	0	0	0	0	0	0.131111	0.141722	0.0449792
1700006E09Rik	#DIV/0!	#DIV/0!	0.373901	0	0.113085	#DIV/0!	0	#DIV/0!	0	0	0	0	0.339255	0
1700006F04Rik	#DIV/0!	#DIV/0!	#DIV/0!	0	0	#DIV/0!	#DIV/0!	#DIV/0!	0	0	0	0	0	0
1700006H21Rik	#DIV/0!	#DIV/0!	#DIV/0!	0	0	#DIV/0!	#DIV/0!	#DIV/0!	0	0	0	0	0	0
1700007B14Rik	#DIV/0!	#DIV/0!	0.116718	0	0.0586494	0	0	#DIV/0!	0	0	0	0.0845527	0.0913955	0
1700007F19Rik	#DIV/0!	#DIV/0!	0.373901	0.017882	0	#DIV/0!	#DIV/0!	#DIV/0!	0	0.053646	0	0	0	0
1700007G11Rik	1.59239	0.261913	0.254477	0.671875	0.448099	1.57511	1.14762	2.05442	0.930123	0.586074	0.499428	0.590513	0.510685	0.243099
1700007J10Rik	#DIV/0!	#DIV/0!	0.00327754	0.370763	0	#DIV/0!	#DIV/0!	#DIV/0!	0.252868	0.424903	0.434519	0	0	0
1700007K09Rik	0.555295	0.058884	0.012642	0.710508	1.29818	0.437553	0.612035	0.616298	0.646572	0.651817	0.833136	1.4777	1.065	1.35184
1700007K13Rik	1.21697	0.350409	0.605566	2.2974	1.99974	0.88601	0.847464	1.91743	2.29093	1.53974	3.06153	2.58567	1.81688	1.59668
1700007L15Rik	0.857208	0.23503	0.336995	5.70543	7.19257	1.2369	0.427378	0.907347	6.88867	3.82668	6.40094	5.5693	8.95385	7.05457
1700007P06Rik	#DIV/0!	#DIV/0!	#DIV/0!	0	0	#DIV/0!	#DIV/0!	#DIV/0!	0	0	0	0	0	0
1700008C04Rik	#DIV/0!	#DIV/0!	#DIV/0!	0	0	#DIV/0!	#DIV/0!	#DIV/0!	0	0	0	0	0	0
1700008J07Rik	1.09204	0.0624005	0.147992	2.76971	2.54685	1.17253	0.969195	1.13438	2.78302	2.6328	2.8933	2.37351	2.71648	2.55055
1700008K24Rik	0.101977	0.101977	0.00383978	0.053194	0.446446	0	0.305931	0	0	0.159582	0	0.417891	0.521627	0.399819
1700008O03Rik	1.09923	0.739473	0.929241	0.714414	0.754129	0.492216	2.57069	0.234794	0.432264	1.52529	0.185687	0.878199	0.593338	0.79085
1700008P02Rik	#DIV/0!	#DIV/0!	0.129714	0	0.223939	0	#DIV/0!	0	0	0	0	0.398438	0	0.273378
1700009C05Rik	#DIV/0!	#DIV/0!	0.373901	0.0375057	0	#DIV/0!	#DIV/0!	#DIV/0!	0	0	0.112517	0	0	0
1700009J07Rik	1.3591	0.62462	0.869942	1.19855	1.11029	0.8438	0.631201	2.60229	0.645665	1.1934	1.75659	0.765187	1.89068	0.675016
1700009N14Rik	0.0252408	0.0252408	0.00238369	0.024094	0.837203	0.0757225	0	0	0.072282	0	0	0.954564	0.952476	0.604568
1700010B08Rik	#DIV/0!	#DIV/0!	0.15023	0	0.230351	0	0	#DIV/0!	0	0	0	0.448589	0.242465	0
1700010D01Rik	#DIV/0!	#DIV/0!	#DIV/0!	0	0	#DIV/0!	#DIV/0!	#DIV/0!	0	0	0	0	0	0
1700010I02Rik	#DIV/0!	#DIV/0!	#DIV/0!	0	0	#DIV/0!	#DIV/0!	#DIV/0!	0	0	0	0	0	0
1700010I14Rik	0.547701	0.0595829	0.00877535	1.19943	2.23542	0.464321	0.663122	0.515661	1.14288	1.1984	1.257	2.4614	1.80721	2.43765
1700010J16Rik	#DIV/0!	#DIV/0!	#DIV/0!	0	0	#DIV/0!	#DIV/0!	#DIV/0!	0	0	0	0	0	0
1700010K23Rik	#DIV/0!	#DIV/0!	#DIV/0!	0	0	#DIV/0!	#DIV/0!	#DIV/0!	0	0	0	0	0	0
1700011A15Rik	#DIV/0!	#DIV/0!	0.6835	0.0728663	0.037009	1.96888	#DIV/0!	#DIV/0!	0.218599	0	0	0.111027	0	0
1700011B04Rik	0	0	5.47454e-06	0	1.20348	0	0	0	0	0	0	1.22146	1.13187	1.25711
1700011C11Rik	#DIV/0!	#DIV/0!	#DIV/0!	0	0	#DIV/0!	#DIV/0!	#DIV/0!	0	0	0	0	0	0
1700011E24Rik	0.273922	0.273922	0.0641143	0.0680353	0.538268	0	0	0.821765	0	0	0.204106	0.84466	0.52177	0.248375
1700011H14Rik	3.67696	0.971196	0.0308457	11.389	3.21365	2.42163	3.02096	5.58828	9.76593	8.16506	16.2359	4.0328	2.7028	2.90535
1700011I03Rik	#DIV/0!	#DIV/0!	0.373901	0	0.139612	#DIV/0!	#DIV/0!	0	0	0	0	0	0	0.418837
1700011L22Rik	#DIV/0!	#DIV/0!	0.991675	0.0329119	0.0334327	0.984423	#DIV/0!	#DIV/0!	0.0987357	0	0	0.100298	0	0
1700011M02Rik	#DIV/0!	#DIV/0!	0.373901	0.354213	0	#DIV/0!	#DIV/0!	#DIV/0!	0	1.06264	0	0	0	0
1700012A03Rik	0	0	0.0012817	0	1.72425	0	0	0	0	0	0	1.96486	1.29802	1.90986
1700012B07Rik	0	0	0.0122056	0	0.144684	0	0	0	0	0	0	0.211208	0.114158	0.108686
1700012B09Rik	4.18249	2.50816	0.0321658	1.41031	0.601434	1.31266	9.18051	2.05432	1.26905	1.59918	1.36269	0.966779	0.174193	0.66333
1700012C14Rik	0.57164	0.157275	0.129223	0.642918	1.25841	0.281317	0.611963	0.821639	0.517694	0.521834	0.889227	1.84025	0.852722	1.08226
1700012D01Rik	1.72114	0.443019	0.0468519	9.68756	6.06938	2.60186	1.36468	1.19687	11.5006	8.61714	8.94493	4.42014	6.31442	7.47359
1700012D14Rik	2.4803	1.4622	0.34859	1.38759	0.88857	1.57522	0.524588	5.3411	1.43548	0.723548	2.00373	0.911286	1.37927	0.375153
1700012D16Rik	#DIV/0!	#DIV/0!	0.373901	0.0677443	0	#DIV/0!	#DIV/0!	#DIV/0!	0.203233	0	0	0	0	0
1700012H19Rik	#DIV/0!	#DIV/0!	#DIV/0!	0	0	#DIV/0!	#DIV/0!	#DIV/0!	0	0	0	0	0	0
1700012I11Rik	#DIV/0!	#DIV/0!	#DIV/0!	0	0	#DIV/0!	#DIV/0!	#DIV/0!	0	0	0	0	0	0
1700012L04Rik	0.90807	0.0472932	0.714664	0.374301	0.419265	0.984584	0.917969	0.821655	0.23721	0.478226	0.407468	0.240924	0.520961	0.495911
1700012P22Rik	#DIV/0!	#DIV/0!	0.204409	0.308868	0.137722	2.95328	#DIV/0!	1.36965	0.298515	0.200639	0.42745	0.101079	0	0.312088
1700013D24Rik	#DIV/0!	#DIV/0!	#DIV/0!	0	0	#DIV/0!	#DIV/0!	#DIV/0!	0	0	0	0	0	0
1700013F07Rik	#DIV/0!	#DIV/0!	0.779719	0.751003	0.600573	0.492269	#DIV/0!	3.28678	0.785834	0.792176	0.674999	1.59635	0	0.205368
1700013G24Rik	0.109379	0.109379	0.024521	0.030623	0.451943	0.328138	0	0	0.0918691	0	0	0.279971	0.403527	0.67233
1700013H16Rik	#DIV/0!	#DIV/0!	#DIV/0!	0	0	#DIV/0!	#DIV/0!	#DIV/0!	0	0	0	0	0	0
1700015E13Rik	0.0656321	0.0656321	0.206399	0.0499797	0.360969	0.196896	0	0	0.149939	0	0	0.761512	0.164648	0.156747
1700015F17Rik	#DIV/0!	#DIV/0!	#DIV/0!	0	0	#DIV/0!	#DIV/0!	#DIV/0!	0	0	0	0	0	0
1700015G11Rik	#DIV/0!	#DIV/0!	0.373901	0	0.15066	#DIV/0!	0	#DIV/0!	0	0	0	0	0.451979	0
1700016C15Rik	#DIV/0!	#DIV/0!	0.11672	0	0.0986973	0	0	#DIV/0!	0	0	0	0.14228	0.153812	0
1700016D06Rik	#DIV/0!	#DIV/0!	0.373901	0	0.050333	#DIV/0!	#DIV/0!	0	0	0	0	0	0	0.150999
1700016G22Rik	#DIV/0!	#DIV/0!	#DIV/0!	0	0	#DIV/0!	#DIV/0!	#DIV/0!	0	0	0	0	0	0
1700016H13Rik	1.24289	0.632432	0.650111	0.501321	0.715517	1.66102	0	2.06764	1.0539	0	0.450063	0.63449	1.29439	0.21767
1700016K19Rik	1.17928	0.214395	0.708931	1.25272	1.15224	0.78755	1.22413	1.52616	1.27876	1.28921	1.19018	1.62372	1.05316	0.779852
1700016L04Rik	#DIV/0!	#DIV/0!	0.373901	0	0.0377127	#DIV/0!	#DIV/0!	0	0	0	0	0	0	0.113138
1700016L21Rik	#DIV/0!	#DIV/0!	#DIV/0!	0	0	#DIV/0!	#DIV/0!	#DIV/0!	0	0	0	0	0	0
1700016P04Rik	#DIV/0!	#DIV/0!	0.373901	0	0.123545	#DIV/0!	0	#DIV/0!	0	0	0	0	0.370634	0
1700017B05Rik	1.20521	0.0935906	0.111656	6.80887	5.64502	1.04016	1.36419	1.21129	5.73185	7.64047	7.05429	5.51057	5.60073	5.82376
1700017D01Rik	0	0	0.00939837	0	0.13653	0	0	0	0	0	0	0.0784609	0.169628	0.161502
1700017G19Rik	#DIV/0!	#DIV/0!	0.116199	0	0.0235354	0	#DIV/0!	0	0	0	0	0.0347953	0	0.0358108
1700017J07Rik	#DIV/0!	#DIV/0!	#DIV/0!	0	0	#DIV/0!	#DIV/0!	#DIV/0!	0	0	0	0	0	0
1700017L05Rik	#DIV/0!	#DIV/0!	0.116721	0	0.149131	0	0	#DIV/0!	0	0	0	0.214975	0.232418	0
1700017N19Rik	0	0	0.0486555	0	0.165001	0	0	0	0	0	0	0.104618	0.282713	0.107671
1700018A04Rik	#DIV/0!	#DIV/0!	0.293889	0.193308	0.102815	0.984481	#DIV/0!	0.821741	0.149646	0.301724	0.128554	0.152005	0	0.156441
1700018B08Rik	0	0	0.00564541	0	0.151863	0	0	0	0	0	0	0.177295	0.0958262	0.182469
1700018B24Rik	#DIV/0!	#DIV/0!	0.373901	0	0.0245701	0	#DIV/0!	#DIV/0!	0	0	0	0.0737103	0	0
1700018C11Rik	#DIV/0!	#DIV/0!	0.170868	0.0544553	0.562815	0.246124	#DIV/0!	0	0.163366	0	0	0.663755	0	1.02469
1700018F24Rik	#DIV/0!	#DIV/0!	#DIV/0!	0	0	#DIV/0!	#DIV/0!	#DIV/0!	0	0	0	0	0	0
1700018G05Rik	1.83108	0.0948669	0.0544099	26.1775	14.1401	2.01532	1.77825	1.69969	34.212	24.293	20.0274	16.976	13.6612	11.783
1700018L02Rik	0.625421	0.0719947	0.00545782	6.92776	11.1022	0.609688	0.509335	0.757239	7.03867	5.61807	8.12654	11.5447	11.0302	10.7318
1700019A02Rik	#DIV/0!	#DIV/0!	0.950507	0.0600933	0.0659883	#DIV/0!	0	#DIV/0!	0.18028	0	0	0	0.197965	0
1700019B03Rik	#DIV/0!	#DIV/0!	0.500937	0.0181004	0.0373121	0.984372	#DIV/0!	0	0.0543011	0	0	0.0551632	0	0.0567732
1700019B21Rik	#DIV/0!	#DIV/0!	0.116358	0	0.139641	#DIV/0!	0	0	0	0	0	0	0.214626	0.204296
1700019C18Rik	#DIV/0!	#DIV/0!	0.373901	0.122765	0	#DIV/0!	#DIV/0!	#DIV/0!	0.368296	0	0	0	0	0
1700019D03Rik	0.737346	0.196693	0.314588	1.27511	1.70198	0.378634	0.77685	1.05655	0.606162	1.34444	1.87473	1.60092	1.73063	1.77438
1700019E08Rik	#DIV/0!	#DIV/0!	#DIV/0!	0	0	#DIV/0!	#DIV/0!	#DIV/0!	0	0	0	0	0	0
1700019G17Rik	0.935569	0.261199	0.813283	0.540676	0.579746	1.19326	0.413187	1.20026	0.743821	0.242087	0.636119	0.623353	0.585902	0.529984
1700019G24Rik	#DIV/0!	#DIV/0!	0.57218	0.15233	0.082873	0	#DIV/0!	#DIV/0!	0	0.24675	0.21024	0.248619	0	0
1700019L03Rik	2.40136	1.57307	0.437637	0.872387	0.639925	0.7998	0.856956	5.54734	0.676202	0.734219	1.20674	0.845464	0.856776	0.217535
1700019M22Rik	#DIV/0!	#DIV/0!	0.584263	0.109689	0.206971	#DIV/0!	0	1.6434	0	0	0.329066	0	0.420677	0.200235
1700019N19Rik	0.306034	0.306034	0.0954076	0.035712	0.584939	0	0.918101	0	0	0.107136	0	0.971532	0.116693	0.666591
1700019O17Rik	#DIV/0!	#DIV/0!	0.632669	0.0507175	0.085901	0.246092	#DIV/0!	0	0.0504404	0.101712	0	0.204966	0	0.0527369
1700020A23Rik	#DIV/0!	#DIV/0!	0.872086	0.0679103	0.0868253	#DIV/0!	0	#DIV/0!	0	0	0.203731	0	0.260476	0
1700020D05Rik	2.79255	1.66273	0.616853	0.438086	0.299582	2.62511	0	5.75254	0.750246	0	0.564011	0.285796	0.514905	0.0980455
1700020D14Rik	#DIV/0!	#DIV/0!	#DIV/0!	0	0	#DIV/0!	#DIV/0!	#DIV/0!	0	0	0	0	0	0
1700020G17Rik	#DIV/0!	#DIV/0!	#DIV/0!	0	0	#DIV/0!	#DIV/0!	#DIV/0!	0	0	0	0	0	0
1700020I14Rik	0.902632	0.106105	0.254022	19.4374	21.7683	1.07897	0.712222	0.916701	21.5529	16.6994	20.0599	19.9754	23.4469	21.8827
1700020L24Rik	2.08941	0.429364	0.0694812	3.70945	1.96984	1.35784	2.06576	2.84463	4.20405	2.86095	4.06336	3.09614	1.38494	1.42843
1700020M21Rik	#DIV/0!	#DIV/0!	#DIV/0!	0	0	#DIV/0!	#DIV/0!	#DIV/0!	0	0	0	0	0	0
1700020N01Rik	#DIV/0!	#DIV/0!	0.116356	0	0.0637327	#DIV/0!	0	0	0	0	0	0	0.0979458	0.0932522
1700020N15Rik	#DIV/0!	#DIV/0!	#DIV/0!	0	0	#DIV/0!	#DIV/0!	#DIV/0!	0	0	0	0	0	0
1700020N18Rik	#DIV/0!	#DIV/0!	#DIV/0!	0	0	#DIV/0!	#DIV/0!	#DIV/0!	0	0	0	0	0	0
1700021F05Rik	1.20622	0.0620517	0.0157011	16.0308	13.3081	1.15251	1.32997	1.13619	15.8522	17.2026	15.0377	13.7545	12.9346	13.2352
1700021F07Rik	#DIV/0!	#DIV/0!	0.208487	0	0.241542	0	#DIV/0!	0	0	0	0	0.177276	0	0.54735
1700021K19Rik	1.08325	0.0672925	0.204159	9.72215	9.02715	0.95036	1.16814	1.13124	9.37753	9.99023	9.79868	9.86734	8.55223	8.66188
1700021N21Rik	#DIV/0!	#DIV/0!	0.161407	0	0.112866	0	#DIV/0!	0	0	0	0	0.110712	0	0.227885
1700022A21Rik	1.91964	0.64741	0.0872329	0.388043	0.235458	1.23047	3.21354	1.31491	0.307459	0.433986	0.422684	0.249871	0.135049	0.321454
1700022A22Rik	#DIV/0!	#DIV/0!	0.373901	0	0.042948	#DIV/0!	0	#DIV/0!	0	0	0	0	0.128844	0
1700022E09Rik	#DIV/0!	#DIV/0!	#DIV/0!	0	0	#DIV/0!	#DIV/0!	#DIV/0!	0	0	0	0	0	0
1700022H01Rik	0.388429	0.178417	0.0747042	0.257894	0.730572	0.73837	0.153008	0.27391	0.476881	0.16025	0.136552	0.645856	1.04733	0.498529
1700022H16Rik	#DIV/0!	#DIV/0!	#DIV/0!	0	0	#DIV/0!	#DIV/0!	#DIV/0!	0	0	0	0	0	0
1700022I11Rik	#DIV/0!	#DIV/0!	0.625358	0.0186831	0.00795833	#DIV/0!	0	#DIV/0!	0	0	0.0560492	0	0.023875	0
1700023C21Rik	#DIV/0!	#DIV/0!	#DIV/0!	0	0	#DIV/0!	#DIV/0!	#DIV/0!	0	0	0	0	0	0
1700023F02Rik	#DIV/0!	#DIV/0!	0.116199	0	0.365569	0	#DIV/0!	0	0	0	0	0.540467	0	0.556241
1700023F06Rik	#DIV/0!	#DIV/0!	0.772907	0.0660287	0.10409	0	#DIV/0!	#DIV/0!	0	0	0.198086	0.31227	0	0
1700024B18Rik	#DIV/0!	#DIV/0!	#DIV/0!	0	0	#DIV/0!	#DIV/0!	#DIV/0!	0	0	0	0	0	0
1700024F13Rik	#DIV/0!	#DIV/0!	0.147605	0.423864	0.120108	#DIV/0!	1.83609	#DIV/0!	0.328132	0.661586	0.281873	0	0.360323	0
1700024G13Rik	2.70314	0.664835	0.0540378	2.20017	0.822829	3.44666	1.37671	3.28604	2.73522	1.18143	2.68386	0.793585	0.858157	0.816745
1700024I08Rik	#DIV/0!	#DIV/0!	#DIV/0!	0	0	#DIV/0!	#DIV/0!	#DIV/0!	0	0	0	0	0	0
1700024N05Rik	#DIV/0!	#DIV/0!	0.373901	0.0449567	0	#DIV/0!	#DIV/0!	#DIV/0!	0	0	0.13487	0	0	0
1700024P04Rik	0	0	0.00563919	0	0.48654	0	0	0	0	0	0	0.56799	0.307063	0.584566
1700024P16Rik	1.22999	0.126022	0.184934	8.75619	7.11029	1.17656	1.04339	1.47002	7.84862	7.65644	10.7635	6.67081	7.33805	7.32201
1700025B11Rik	#DIV/0!	#DIV/0!	0.373901	0	0.148229	0	#DIV/0!	#DIV/0!	0	0	0	0.444687	0	0
1700025C18Rik	#DIV/0!	#DIV/0!	#DIV/0!	0	0	#DIV/0!	#DIV/0!	#DIV/0!	0	0	0	0	0	0
1700025F22Rik	#DIV/0!	#DIV/0!	0.897094	0.0511383	0.062234	#DIV/0!	#DIV/0!	0.821711	0	0	0.153415	0	0	0.186702
1700025F24Rik	#DIV/0!	#DIV/0!	#DIV/0!	0	0	#DIV/0!	#DIV/0!	#DIV/0!	0	0	0	0	0	0
1700025G04Rik	1.16755	0.182238	0.287831	1.54135	1.3444	1.53041	1.01578	0.956448	1.82082	1.43154	1.37169	1.18976	1.4093	1.43415
1700025J12Rik	#DIV/0!	#DIV/0!	#DIV/0!	0	0	#DIV/0!	#DIV/0!	#DIV/0!	0	0	0	0	0	0
1700025K24Rik	#DIV/0!	#DIV/0!	#DIV/0!	0	0	#DIV/0!	#DIV/0!	#DIV/0!	0	0	0	0	0	0
1700025M24Rik	#DIV/0!	#DIV/0!	0.373901	0	0.0715633	#DIV/0!	#DIV/0!	0	0	0	0	0	0	0.21469
1700025N23Rik	#DIV/0!	#DIV/0!	#DIV/0!	0	0	#DIV/0!	#DIV/0!	#DIV/0!	0	0	0	0	0	0
1700026D08Rik	3.03356	0.369094	0.0103473	2.76167	0.911865	3.40063	2.29537	3.40467	2.66623	2.12222	3.49656	0.784041	0.924565	1.02699
1700026D11Rik	#DIV/0!	#DIV/0!	0.373901	0	0.0434807	#DIV/0!	0	#DIV/0!	0	0	0	0	0.130442	0
1700026F02Rik	#DIV/0!	#DIV/0!	#DIV/0!	0	0	#DIV/0!	#DIV/0!	#DIV/0!	0	0	0	0	0	0
1700026J14Rik	#DIV/0!	#DIV/0!	0.0978018	0.415285	0	#DIV/0!	#DIV/0!	#DIV/0!	0.129424	0.782871	0.333561	0	0	0
1700026L06Rik	0.61444	0.107868	0.171948	0.80352	1.25832	0.56257	0.459023	0.821728	0.653465	0.494074	1.26302	1.16157	1.07636	1.53703
1700027A15Rik	0.136922	0.136922	0.0278342	0.204926	1.2457	0	0	0.410767	0	0	0.614778	1.4542	0.786234	1.49666
1700027F06Rik	#DIV/0!	#DIV/0!	#DIV/0!	0	0	#DIV/0!	#DIV/0!	#DIV/0!	0	0	0	0	0	0
1700027F09Rik	#DIV/0!	#DIV/0!	0.373901	0	0.0497253	#DIV/0!	0	#DIV/0!	0	0	0	0	0.149176	0
1700027H10Rik	#DIV/0!	#DIV/0!	0.256668	0.479533	0.0700727	#DIV/0!	#DIV/0!	4.93012	0.402198	0	1.0364	0	0	0.210218
1700027I24Rik	#DIV/0!	#DIV/0!	#DIV/0!	0	0	#DIV/0!	#DIV/0!	#DIV/0!	0	0	0	0	0	0
1700027J07Rik	#DIV/0!	#DIV/0!	0.75479	0.051149	0.0311203	#DIV/0!	#DIV/0!	1.64359	0	0	0.153447	0	0	0.0933609
1700028B04Rik	#DIV/0!	#DIV/0!	#DIV/0!	0	0	#DIV/0!	#DIV/0!	#DIV/0!	0	0	0	0	0	0
1700028D13Rik	#DIV/0!	#DIV/0!	0.373901	0.0723167	0	#DIV/0!	#DIV/0!	#DIV/0!	0	0.21695	0	0	0	0
1700028E10Rik	0.723093	0.335209	0.304735	0.195863	0.306157	0.452391	1.38961	0.327279	0.200362	0.302925	0.0843012	0.442896	0.217993	0.257582
1700028I16Rik	#DIV/0!	#DIV/0!	0.474774	0.0299059	0.151897	0.196883	#DIV/0!	#DIV/0!	0.0897176	0	0	0.455691	0	0
1700028J19Rik	0.964656	0.104009	0.788263	0.390365	0.408235	0.78752	1.14767	0.958774	0.311143	0.392122	0.467831	0.395092	0.341667	0.487947
1700028K03Rik	2.68271	1.40849	0.253558	0.16834	0.0647331	2.29681	0.459084	5.29225	0.185327	0.0266942	0.292999	0.0806889	0.0581466	0.0553638
1700028M03Rik	#DIV/0!	#DIV/0!	#DIV/0!	0	0	#DIV/0!	#DIV/0!	#DIV/0!	0	0	0	0	0	0
1700028P14Rik	0.925402	0.281307	0.642322	0.604543	0.683679	0.562538	0.73448	1.47919	0.460173	0.463932	0.889525	0.81803	0.631647	0.60136
1700028P15Rik	#DIV/0!	#DIV/0!	#DIV/0!	0	0	#DIV/0!	#DIV/0!	#DIV/0!	0	0	0	0	0	0
1700029B22Rik	#DIV/0!	#DIV/0!	0.976466	0.051595	0.0539377	#DIV/0!	#DIV/0!	0	0.154785	0	0	0	0	0.161813
1700029F12Rik	0	0	0.000298714	0	0.570982	0	0	0	0	0	0	0.666503	0.538182	0.508261
1700029H14Rik	0.0471252	0.0471252	0.00964385	0.0225648	0.725137	0	0.141376	0	0	0.0676945	0	0.994526	0.478827	0.702057
1700029I15Rik	#DIV/0!	#DIV/0!	0.414375	1.39405	0.483551	0.984853	#DIV/0!	6.57148	0.943277	0	3.23888	0.957785	0	0.492869
1700029J03Rik	#DIV/0!	#DIV/0!	#DIV/0!	0	0	#DIV/0!	#DIV/0!	#DIV/0!	0	0	0	0	0	0
1700029J07Rik	1.81622	0.234276	0.00784969	4.41727	2.45607	1.54683	1.61892	2.28292	3.98491	4.07873	5.18817	2.57618	2.51942	2.2726
1700029M20Rik	#DIV/0!	#DIV/0!	0.275489	0.0166743	0.0600063	0	#DIV/0!	0.547872	0	0	0.050023	0.0887148	0	0.0913042
1700029N11Rik	#DIV/0!	#DIV/0!	#DIV/0!	0	0	#DIV/0!	#DIV/0!	#DIV/0!	0	0	0	0	0	0
1700029P11Rik	#DIV/0!	#DIV/0!	#DIV/0!	0	0	#DIV/0!	#DIV/0!	#DIV/0!	0	0	0	0	0	0
1700030A11Rik	#DIV/0!	#DIV/0!	#DIV/0!	0	0	#DIV/0!	#DIV/0!	#DIV/0!	0	0	0	0	0	0
1700030C10Rik	1.13051	0.347405	0.991178	0.862783	0.865985	1.12499	0.531572	1.73498	1.20818	0.558315	0.821853	1.07395	1.05031	0.473696
1700030F04Rik	#DIV/0!	#DIV/0!	0.373901	0.118229	0	#DIV/0!	#DIV/0!	#DIV/0!	0.354688	0	0	0	0	0
1700030F18Rik	#DIV/0!	#DIV/0!	0.373901	0.0609537	0	#DIV/0!	#DIV/0!	#DIV/0!	0.182861	0	0	0	0	0
1700030J22Rik	1.29433	0.245252	0.211798	3.18098	2.52438	1.26848	1.73145	0.883056	3.45878	3.68268	2.40147	2.72671	2.12693	2.7195
1700030K09Rik	1.05919	0.0307423	0.392819	4.11241	3.87694	1.02115	1.03637	1.12004	3.82234	3.95808	4.55682	3.74318	3.81918	4.06845
1700030L20Rik	2.54171	0.31734	0.000491078	0.58918	0.240205	2.95327	2.75436	1.91751	0.587118	0.591925	0.588496	0.198803	0.214905	0.306907
1700030M09Rik	#DIV/0!	#DIV/0!	#DIV/0!	0	0	#DIV/0!	#DIV/0!	#DIV/0!	0	0	0	0	0	0
1700030N03Rik	#DIV/0!	#DIV/0!	#DIV/0!	0	0	#DIV/0!	#DIV/0!	#DIV/0!	0	0	0	0	0	0
1700030O20Rik	#DIV/0!	#DIV/0!	#DIV/0!	0	0	#DIV/0!	#DIV/0!	#DIV/0!	0	0	0	0	0	0
1700031A10Rik	#DIV/0!	#DIV/0!	#DIV/0!	0	0	#DIV/0!	#DIV/0!	#DIV/0!	0	0	0	0	0	0
1700031F05Rik	#DIV/0!	#DIV/0!	#DIV/0!	0	0	#DIV/0!	#DIV/0!	#DIV/0!	0	0	0	0	0	0
1700031M16Rik	0.0765073	0.0765073	0.00437244	0.0413953	0.43426	0	0.229522	0	0	0.124186	0	0.375381	0.541064	0.386336
1700031P21Rik	#DIV/0!	#DIV/0!	0.373901	0	0.245971	0	#DIV/0!	#DIV/0!	0	0	0	0.737914	0	0
1700034E13Rik	#DIV/0!	#DIV/0!	0.373901	0	0.203964	#DIV/0!	0	#DIV/0!	0	0	0	0	0.611893	0
1700034G24Rik	#DIV/0!	#DIV/0!	0.150257	0	0.0942525	0	0	#DIV/0!	0	0	0	0.183566	0.0991914	0
1700034H15Rik	1.60324	0.649202	0.62509	0.15124	0.12446	2.70691	0.459101	1.64372	0.202598	0.0928527	0.158268	0.0748448	0.202249	0.0962865
1700034I23Rik	0.10202	0.10202	0.0158386	0.0120162	0.0883961	0	0.306061	0	0	0.0360485	0	0.0726431	0.117782	0.0747631
1700034J05Rik	#DIV/0!	#DIV/0!	0.213847	0	0.129804	0	0	#DIV/0!	0	0	0	0.29741	0.0920016	0
1700034K08Rik	#DIV/0!	#DIV/0!	#DIV/0!	0	0	#DIV/0!	#DIV/0!	#DIV/0!	0	0	0	0	0	0
1700034O15Rik	0.328158	0.328158	0.0825004	0.0947667	0.351427	0.984473	0	0	0.2843	0	0	0.288784	0.468286	0.297212
1700034P13Rik	0.747916	0.0641093	0.126465	2.24763	3.00612	0.720278	0.653305	0.870165	1.77908	2.21226	2.75155	2.46999	3.38626	3.1621
1700036G14Rik	0.356165	0.280933	0.0437184	0.522847	2.2904	0.0820474	0.917976	0.0684721	0.227355	1.14591	0.195275	2.77102	1.2483	2.85189
1700037C18Rik	1.3244	0.263394	0.145362	7.89509	6.1817	0.996713	1.13103	1.84544	6.93422	7.33634	9.4147	6.95709	6.48642	5.10159
1700037H04Rik	1.27933	0.0917868	0.0156127	20.1817	15.8519	1.10855	1.30641	1.42303	18.4358	21.2638	20.8456	16.6305	16.2765	14.6487
1700039E15Rik	#DIV/0!	#DIV/0!	0.435316	0.0336603	0.120076	0	1.83634	#DIV/0!	0	0.100981	0	0.305238	0.0549905	0
1700039E22Rik	#DIV/0!	#DIV/0!	0.131064	0.604518	0	#DIV/0!	#DIV/0!	#DIV/0!	1.21403	0.135991	0.463534	0	0	0
1700040L02Rik	1.71331	0.213345	0.0241649	5.99161	3.50291	2.13999	1.50242	1.49752	7.39565	5.36861	5.21057	3.45593	3.57332	3.47947
1700041A01Rik	0.218903	0.144748	0.0953249	0.588785	2.06215	0.492419	0	0.16429	1.37337	0	0.392985	2.78903	1.0054	2.39202
1700041C23Rik	#DIV/0!	#DIV/0!	#DIV/0!	0	0	#DIV/0!	#DIV/0!	#DIV/0!	0	0	0	0	0	0
1700041M19Rik	#DIV/0!	#DIV/0!	#DIV/0!	0	0	#DIV/0!	#DIV/0!	#DIV/0!	0	0	0	0	0	0
1700042G07Rik	#DIV/0!	#DIV/0!	0.339593	0.134335	0.582933	#DIV/0!	0	0	0.403004	0	0	0	1.32762	0.421178
1700042G15Rik	#DIV/0!	#DIV/0!	0.116117	0	0.0875213	0	#DIV/0!	0	0	0	0	0.131095	0	0.131469
1700042O10Rik	#DIV/0!	#DIV/0!	0.373901	0.0251352	0	#DIV/0!	#DIV/0!	#DIV/0!	0	0	0.0754055	0	0	0
1700044C05Rik	#DIV/0!	#DIV/0!	#DIV/0!	0	0	#DIV/0!	#DIV/0!	#DIV/0!	0	0	0	0	0	0
1700044K03Rik	#DIV/0!	#DIV/0!	#DIV/0!	0	0	#DIV/0!	#DIV/0!	#DIV/0!	0	0	0	0	0	0
1700045H11Rik	#DIV/0!	#DIV/0!	#DIV/0!	0	0	#DIV/0!	#DIV/0!	#DIV/0!	0	0	0	0	0	0
1700046C09Rik	#DIV/0!	#DIV/0!	#DIV/0!	0	0	#DIV/0!	#DIV/0!	#DIV/0!	0	0	0	0	0	0
1700047A11Rik	#DIV/0!	#DIV/0!	#DIV/0!	0	0	#DIV/0!	#DIV/0!	#DIV/0!	0	0	0	0	0	0
1700047E10Rik	#DIV/0!	#DIV/0!	#DIV/0!	0	0	#DIV/0!	#DIV/0!	#DIV/0!	0	0	0	0	0	0
1700047G03Rik	#DIV/0!	#DIV/0!	#DIV/0!	0	0	#DIV/0!	#DIV/0!	#DIV/0!	0	0	0	0	0	0
1700047I17Rik2	#DIV/0!	#DIV/0!	#DIV/0!	0	0	#DIV/0!	#DIV/0!	#DIV/0!	0	0	0	0	0	0
1700047L14Rik	#DIV/0!	#DIV/0!	#DIV/0!	0	0	#DIV/0!	#DIV/0!	#DIV/0!	0	0	0	0	0	0
1700047M11Rik	#DIV/0!	#DIV/0!	#DIV/0!	0	0	#DIV/0!	#DIV/0!	#DIV/0!	0	0	0	0	0	0
1700048M11Rik	#DIV/0!	#DIV/0!	3.89783e-05	0.260557	0	#DIV/0!	#DIV/0!	#DIV/0!	0.272665	0.274841	0.234166	0	0	0
1700048O20Rik	0.776957	0.134586	0.262472	0.193487	0.262973	0.984364	0.52467	0.821839	0.232743	0.18773	0.159989	0.23644	0.357806	0.194672
1700049E15Rik	0	0	0.00127859	0	0.260531	0	0	0	0	0	0	0.324745	0.234034	0.222815
1700049E22Rik	#DIV/0!	#DIV/0!	#DIV/0!	0	0	#DIV/0!	#DIV/0!	#DIV/0!	0	0	0	0	0	0
1700049G17Rik	1.24701	0.118487	0.223764	2.04021	1.67046	1.47649	1.18347	1.08107	2.0407	1.8082	2.27172	1.38213	1.52788	2.10137
1700049L16Rik	#DIV/0!	#DIV/0!	0.129714	0	0.217266	0	#DIV/0!	0	0	0	0	0.386566	0	0.265232
1700051A21Rik	#DIV/0!	#DIV/0!	0.373901	0	0.044887	0	#DIV/0!	#DIV/0!	0	0	0	0.134661	0	0
1700052I22Rik	#DIV/0!	#DIV/0!	#DIV/0!	0	0	#DIV/0!	#DIV/0!	#DIV/0!	0	0	0	0	0	0
1700052K11Rik	0.983583	0.0401358	0.727711	6.60288	6.74199	1.00598	1.03914	0.905627	6.44559	6.60363	6.75943	6.40725	6.35491	7.46381
1700054A03Rik	#DIV/0!	#DIV/0!	0.373901	0	0.0461933	#DIV/0!	#DIV/0!	0	0	0	0	0	0	0.13858
1700054K19Rik	#DIV/0!	#DIV/0!	#DIV/0!	0	0	#DIV/0!	#DIV/0!	#DIV/0!	0	0	0	0	0	0
1700054M17Rik	#DIV/0!	#DIV/0!	#DIV/0!	0	0	#DIV/0!	#DIV/0!	#DIV/0!	0	0	0	0	0	0
1700055C04Rik	#DIV/0!	#DIV/0!	#DIV/0!	0	0	#DIV/0!	#DIV/0!	#DIV/0!	0	0	0	0	0	0
1700056E22Rik	0.435744	0.203993	0.0841586	0.536544	1.68422	0.128403	0.357044	0.821785	0.300466	0.706826	0.60234	2.34002	1.97966	0.732965
1700057G04Rik	#DIV/0!	#DIV/0!	#DIV/0!	0	0	#DIV/0!	#DIV/0!	#DIV/0!	0	0	0	0	0	0
1700057H15Rik	#DIV/0!	#DIV/0!	#DIV/0!	0	0	#DIV/0!	#DIV/0!	#DIV/0!	0	0	0	0	0	0
1700057H21Rik	#DIV/0!	#DIV/0!	#DIV/0!	0	0	#DIV/0!	#DIV/0!	#DIV/0!	0	0	0	0	0	0
1700060C16Rik	#DIV/0!	#DIV/0!	#DIV/0!	0	0	#DIV/0!	#DIV/0!	#DIV/0!	0	0	0	0	0	0
1700060C20Rik	#DIV/0!	#DIV/0!	0.373901	0	0.0688087	#DIV/0!	#DIV/0!	0	0	0	0	0	0	0.206426
1700061F12Rik	#DIV/0!	#DIV/0!	0.373901	0	0.076192	0	#DIV/0!	#DIV/0!	0	0	0	0.228576	0	0
1700061G19Rik	1.11255	0.260976	0.976039	0.117	0.118033	0.590613	1.37729	1.36974	0.102023	0.102866	0.14611	0.172741	0.0746875	0.10667
1700061I17Rik	#DIV/0!	#DIV/0!	0.373901	0.0145112	0	#DIV/0!	#DIV/0!	#DIV/0!	0.0435335	0	0	0	0	0
1700061J23Rik	#DIV/0!	#DIV/0!	0.373901	0	0.154864	0	#DIV/0!	#DIV/0!	0	0	0	0.464593	0	0
1700063A18Rik	#DIV/0!	#DIV/0!	#DIV/0!	0	0	#DIV/0!	#DIV/0!	#DIV/0!	0	0	0	0	0	0
1700063D05Rik	#DIV/0!	#DIV/0!	0.950506	0.050374	0.0553157	#DIV/0!	0	#DIV/0!	0.151122	0	0	0	0.165947	0
1700063O14Rik	#DIV/0!	#DIV/0!	#DIV/0!	0	0	#DIV/0!	#DIV/0!	#DIV/0!	0	0	0	0	0	0
1700064J06Rik	#DIV/0!	#DIV/0!	#DIV/0!	0	0	#DIV/0!	#DIV/0!	#DIV/0!	0	0	0	0	0	0
1700064M15Rik	#DIV/0!	#DIV/0!	0.116031	0.388704	0.117117	0.984508	#DIV/0!	#DIV/0!	0.345909	0.523065	0.297138	0.351352	0	0
1700065D16Rik	#DIV/0!	#DIV/0!	0.373901	0	0.0884703	#DIV/0!	0	#DIV/0!	0	0	0	0	0.265411	0
1700065I16Rik	#DIV/0!	#DIV/0!	#DIV/0!	0	0	#DIV/0!	#DIV/0!	#DIV/0!	0	0	0	0	0	0
1700065J11Rik	#DIV/0!	#DIV/0!	#DIV/0!	0	0	#DIV/0!	#DIV/0!	#DIV/0!	0	0	0	0	0	0
1700065J18Rik	#DIV/0!	#DIV/0!	#DIV/0!	0	0	#DIV/0!	#DIV/0!	#DIV/0!	0	0	0	0	0	0
1700065L07Rik	#DIV/0!	#DIV/0!	#DIV/0!	0	0	#DIV/0!	#DIV/0!	#DIV/0!	0	0	0	0	0	0
1700065O20Rik	#DIV/0!	#DIV/0!	#DIV/0!	0	0	#DIV/0!	#DIV/0!	#DIV/0!	0	0	0	0	0	0
1700066B17Rik	#DIV/0!	#DIV/0!	#DIV/0!	0	0	#DIV/0!	#DIV/0!	#DIV/0!	0	0	0	0	0	0
1700066B19Rik	0.14422	0.109018	0.00143281	0.0539117	0.373409	0.357946	0	0.0747135	0.133135	0	0.0286001	0.371942	0.365488	0.382797
1700066J03Rik	#DIV/0!	#DIV/0!	0.176215	0.233833	0	#DIV/0!	#DIV/0!	#DIV/0!	0	0.491929	0.20957	0	0	0
1700066M21Rik	0.838339	0.0907333	0.124271	8.64659	10.3757	0.915864	0.941668	0.657485	8.76815	9.94232	7.22931	9.57364	10.5582	10.9954
1700066N21Rik	#DIV/0!	#DIV/0!	#DIV/0!	0	0	#DIV/0!	#DIV/0!	#DIV/0!	0	0	0	0	0	0
1700066O22Rik	#DIV/0!	#DIV/0!	#DIV/0!	0	0	#DIV/0!	#DIV/0!	#DIV/0!	0	0	0	0	0	0
1700067G17Rik	#DIV/0!	#DIV/0!	0.603101	0.164123	0.0646907	0	#DIV/0!	#DIV/0!	0	0	0.492368	0.194072	0	0
1700067K01Rik	0.634179	0.317666	0.258341	0.0871069	0.181448	0.984407	0.918129	0	0.173739	0.0875818	0	0.176491	0.0953916	0.272462
1700067P10Rik	#DIV/0!	#DIV/0!	#DIV/0!	0	0	#DIV/0!	#DIV/0!	#DIV/0!	0	0	0	0	0	0
1700069L16Rik	#DIV/0!	#DIV/0!	0.373901	0	0.0531857	#DIV/0!	#DIV/0!	0	0	0	0	0	0	0.159557
1700069P05Rik	#DIV/0!	#DIV/0!	#DIV/0!	0	0	#DIV/0!	#DIV/0!	#DIV/0!	0	0	0	0	0	0
1700071K01Rik	#DIV/0!	#DIV/0!	#DIV/0!	0	0	#DIV/0!	#DIV/0!	#DIV/0!	0	0	0	0	0	0
1700071M16Rik	2.22879	0.207341	0.0201961	13.8228	6.17179	2.37744	1.81921	2.48972	12.9376	10.9036	17.6271	5.44182	5.9936	7.07994
1700072B07Rik	#DIV/0!	#DIV/0!	#DIV/0!	0	0	#DIV/0!	#DIV/0!	#DIV/0!	0	0	0	0	0	0
1700072I22Rik	1.69657	1.0193	0.851029	0.321698	0.294246	1.14342	3.6724	0.273905	0.394935	0.45707	0.113089	0.345399	0.124461	0.412877
1700072O05Rik	#DIV/0!	#DIV/0!	#DIV/0!	0	0	#DIV/0!	#DIV/0!	#DIV/0!	0	0	0	0	0	0
1700073E17Rik	1.24885	1.02788	0.811143	0.0258216	0.0306314	0	0.459102	3.28746	0	0.0175696	0.0598952	0.0354054	0.0382695	0.0182193
1700074H08Rik	#DIV/0!	#DIV/0!	#DIV/0!	0	0	#DIV/0!	#DIV/0!	#DIV/0!	0	0	0	0	0	0
1700074P13Rik	0	0	0.00436606	0	0.166074	0	0	0	0	0	0	0.215461	0.11645	0.166312
1700080E11Rik	0	0	0.00156141	0	0.321922	0	0	0	0	0	0	0.349012	0.377289	0.239466
1700080N15Rik	#DIV/0!	#DIV/0!	#DIV/0!	0	0	#DIV/0!	#DIV/0!	#DIV/0!	0	0	0	0	0	0
1700080O16Rik	#DIV/0!	#DIV/0!	0.150236	0	0.0638459	0	0	#DIV/0!	0	0	0	0.124337	0.0672008	0
1700081H04Rik	#DIV/0!	#DIV/0!	#DIV/0!	0	0	#DIV/0!	#DIV/0!	#DIV/0!	0	0	0	0	0	0
1700084C01Rik	3.48759	2.0901	0.581251	0.246011	0.151454	2.95314	7.34525	0.164364	0.185668	0.499189	0.0531769	0.0628713	0.0679608	0.323531
1700084D21Rik	#DIV/0!	#DIV/0!	0.373901	0	0.112631	#DIV/0!	0	#DIV/0!	0	0	0	0	0.337892	0
1700084E18Rik	1.72371	0.616666	0.504253	2.54183	1.96158	0.765869	1.52978	2.87549	2.31176	3.32865	1.98509	3.01848	2.1759	0.690349
1700084F23Rik	#DIV/0!	#DIV/0!	#DIV/0!	0	0	#DIV/0!	#DIV/0!	#DIV/0!	0	0	0	0	0	0
1700084J12Rik	#DIV/0!	#DIV/0!	#DIV/0!	0	0	#DIV/0!	#DIV/0!	#DIV/0!	0	0	0	0	0	0
1700084M14Rik	#DIV/0!	#DIV/0!	0.373901	0.123239	0	#DIV/0!	#DIV/0!	#DIV/0!	0	0	0.369716	0	0	0
1700085C21Rik	#DIV/0!	#DIV/0!	#DIV/0!	0	0	#DIV/0!	#DIV/0!	#DIV/0!	0	0	0	0	0	0
1700086L19Rik	0.497364	0.0245581	0.000471086	7.16016	14.4646	0.45834	0.542705	0.491048	7.18044	7.19095	7.1091	15.6662	13.2502	14.4774
1700086O06Rik	0.785915	0.171517	0.148839	2.4264	3.1935	0.690104	1.11907	0.548565	2.16189	3.09979	2.01753	3.1327	2.76996	3.67783
1700088E04Rik	1.37709	0.17798	0.0287274	14.7601	10.8956	1.7189	1.12014	1.29223	16.5485	13.4505	14.2812	9.62737	12.0079	11.0516
1700091H14Rik	#DIV/0!	#DIV/0!	0.373901	0	0.0472937	#DIV/0!	0	#DIV/0!	0	0	0	0	0.141881	0
1700092C02Rik	#DIV/0!	#DIV/0!	#DIV/0!	0	0	#DIV/0!	#DIV/0!	#DIV/0!	0	0	0	0	0	0
1700092C10Rik	#DIV/0!	#DIV/0!	#DIV/0!	0	0	#DIV/0!	#DIV/0!	#DIV/0!	0	0	0	0	0	0
1700092E19Rik	#DIV/0!	#DIV/0!	#DIV/0!	0	0	#DIV/0!	#DIV/0!	#DIV/0!	0	0	0	0	0	0
1700092K14Rik	0.198605	0.136015	0.050193	0.513444	2.10369	0	0.458896	0.136918	0	1.19967	0.340661	1.20876	2.61425	2.48807
1700092M07Rik	#DIV/0!	#DIV/0!	0.25739	1.27614	0.299519	#DIV/0!	#DIV/0!	0.410737	0.85981	2.59954	0.369071	0	0	0.898557
1700093K21Rik	#DIV/0!	#DIV/0!	0.623189	0.0274276	0.064859	0	#DIV/0!	#DIV/0!	0	0	0.0822827	0.194577	0	0
1700094D03Rik	1.93526	0.377951	0.0448219	2.36674	1.3333	1.65116	2.68395	1.47069	2.75246	2.02805	2.3197	1.66699	0.755621	1.57729
1700094J05Rik	#DIV/0!	#DIV/0!	0.762035	0.299156	0.421633	#DIV/0!	0.16693	4.10896	0.289128	0.19433	0.414011	0	1.16414	0.100758
1700094M24Rik	#DIV/0!	#DIV/0!	#DIV/0!	0	0	#DIV/0!	#DIV/0!	#DIV/0!	0	0	0	0	0	0
1700095A21Rik	#DIV/0!	#DIV/0!	0.373901	0	0.0615947	#DIV/0!	#DIV/0!	0	0	0	0	0	0	0.184784
1700095B10Rik	#DIV/0!	#DIV/0!	#DIV/0!	0	0	#DIV/0!	#DIV/0!	#DIV/0!	0	0	0	0	0	0
1700095J12Rik	#DIV/0!	#DIV/0!	0.373901	0.0464357	0	#DIV/0!	#DIV/0!	#DIV/0!	0.139307	0	0	0	0	0
1700096J18Rik	#DIV/0!	#DIV/0!	0.409098	0.276216	0.10593	#DIV/0!	#DIV/0!	1.64318	0	0.306458	0.522189	0	0	0.317791
1700096K18Rik	1.16811	0.0480915	0.167307	3.8417	3.28151	1.20094	1.22999	1.0734	3.748	4.39833	3.37876	3.12088	3.57592	3.14772
1700096P03Rik	#DIV/0!	#DIV/0!	#DIV/0!	0	0	#DIV/0!	#DIV/0!	#DIV/0!	0	0	0	0	0	0
1700097N02Rik	#DIV/0!	#DIV/0!	0.87222	0.0341233	0.043616	#DIV/0!	0	#DIV/0!	0	0	0.10237	0	0.130848	0
1700099I09Rik	#DIV/0!	#DIV/0!	0.358308	0.0999557	0.230501	#DIV/0!	0	0.410864	0.161303	0	0.138564	0	0.354254	0.33725
1700100I10Rik	#DIV/0!	#DIV/0!	#DIV/0!	0	0	#DIV/0!	#DIV/0!	#DIV/0!	0	0	0	0	0	0
1700100L14Rik	#DIV/0!	#DIV/0!	0.373901	0	0.0540457	0	#DIV/0!	#DIV/0!	0	0	0	0.162137	0	0
1700101E01Rik	2.49009	1.20072	0.324024	1.50092	0.937093	2.13294	0.612074	4.72524	1.36632	1.05961	2.07683	0.640581	1.73118	0.439518
1700101I11Rik	1.33917	0.346797	0.485309	1.73402	1.46183	1.2798	1.96733	0.7704	1.64908	1.9183	1.63468	1.28855	0.975079	2.12186
1700101O22Rik	#DIV/0!	#DIV/0!	0.373901	0	0.193169	#DIV/0!	#DIV/0!	0	0	0	0	0	0	0.579507
1700102H20Rik	0.44587	0.146631	0.0681987	2.29008	5.13265	0.164125	0.516268	0.657217	0.76594	3.47379	2.63051	4.6668	6.72865	4.0025
1700102P08Rik	#DIV/0!	#DIV/0!	0.838334	0.143455	0.117512	0.492204	#DIV/0!	0	0.0855121	0.344854	0	0.173733	0	0.178804
1700104L18Rik	#DIV/0!	#DIV/0!	#DIV/0!	0	0	#DIV/0!	#DIV/0!	#DIV/0!	0	0	0	0	0	0
1700105P06Rik	#DIV/0!	#DIV/0!	0.876425	0.259361	0.224743	0	#DIV/0!	1.23251	0	0.218797	0.559285	0.220454	0	0.453776
1700106J16Rik	#DIV/0!	#DIV/0!	0.373901	0	0.0551527	#DIV/0!	0	#DIV/0!	0	0	0	0	0.165458	0
1700108F19Rik	#DIV/0!	#DIV/0!	#DIV/0!	0	0	#DIV/0!	#DIV/0!	#DIV/0!	0	0	0	0	0	0
1700108J01Rik	0	0	1.6488e-06	0	0.303301	0	0	0	0	0	0	0.292533	0.316298	0.301071
1700109G14Rik	#DIV/0!	#DIV/0!	0.373901	0	0.130585	0	#DIV/0!	#DIV/0!	0	0	0	0.391754	0	0
1700109G15Rik	#DIV/0!	#DIV/0!	#DIV/0!	0	0	#DIV/0!	#DIV/0!	#DIV/0!	0	0	0	0	0	0
1700109H08Rik	#DIV/0!	#DIV/0!	0.122014	0.228682	0	#DIV/0!	#DIV/0!	#DIV/0!	0	0.301136	0.38491	0	0	0
1700109I08Rik	#DIV/0!	#DIV/0!	#DIV/0!	0	0	#DIV/0!	#DIV/0!	#DIV/0!	0	0	0	0	0	0
1700109K24Rik	1.72992	0.778552	0.400693	0.156634	0.0908821	0.984944	0.91826	3.28654	0.0863465	0.0870025	0.296554	0.0876664	0.0947471	0.0902328
1700110C19Rik	#DIV/0!	#DIV/0!	#DIV/0!	0	0	#DIV/0!	#DIV/0!	#DIV/0!	0	0	0	0	0	0
1700110I01Rik	#DIV/0!	#DIV/0!	#DIV/0!	0	0	#DIV/0!	#DIV/0!	#DIV/0!	0	0	0	0	0	0
1700110I07Rik	#DIV/0!	#DIV/0!	#DIV/0!	0	0	#DIV/0!	#DIV/0!	#DIV/0!	0	0	0	0	0	0
1700110K17Rik	0.561404	0.189138	0.127449	0.441263	0.89302	0.49224	0.91806	0.273912	0.605682	0.457952	0.260155	1.23046	0.498826	0.949775
1700111N16Rik	#DIV/0!	#DIV/0!	#DIV/0!	0	0	#DIV/0!	#DIV/0!	#DIV/0!	0	0	0	0	0	0
1700112E06Rik	1.96983	0.25671	0.00650095	2.78328	1.4359	1.50947	2.00315	2.39686	2.48552	2.61479	3.24952	1.64662	1.30534	1.35574
1700112H15Rik	#DIV/0!	#DIV/0!	#DIV/0!	0	0	#DIV/0!	#DIV/0!	#DIV/0!	0	0	0	0	0	0
1700112J05Rik	#DIV/0!	#DIV/0!	0.166841	0	0.137179	0	0	#DIV/0!	0	0	0	0.130148	0.281389	0
1700112J16Rik	2.00251	0.28428	0.00406803	3.42189	1.75719	2.47609	1.49326	2.03817	3.50548	3.01075	3.74943	1.41573	2.01623	1.83961
1700113A16Rik	1.18909	0.0386222	0.106489	14.2589	12.0465	1.26043	1.12776	1.17909	13.4402	15.4294	13.9072	10.6632	13.6814	11.7949
1700113B09Rik	#DIV/0!	#DIV/0!	#DIV/0!	0	0	#DIV/0!	#DIV/0!	#DIV/0!	0	0	0	0	0	0
1700113H08Rik	#DIV/0!	#DIV/0!	#DIV/0!	0	0	#DIV/0!	#DIV/0!	#DIV/0!	0	0	0	0	0	0
1700116B05Rik	#DIV/0!	#DIV/0!	#DIV/0!	0	0	#DIV/0!	#DIV/0!	#DIV/0!	0	0	0	0	0	0
1700119H24Rik	#DIV/0!	#DIV/0!	#DIV/0!	0	0	#DIV/0!	#DIV/0!	#DIV/0!	0	0	0	0	0	0
1700120C14Rik	1.15287	0.287374	0.784024	3.71672	3.44104	0.656522	1.652	1.15009	2.4696	3.73336	4.9472	3.76164	2.2599	4.30158
1700120E14Rik	#DIV/0!	#DIV/0!	#DIV/0!	0	0	#DIV/0!	#DIV/0!	#DIV/0!	0	0	0	0	0	0
1700120G07Rik	#DIV/0!	#DIV/0!	0.373901	0.037448	0	#DIV/0!	#DIV/0!	#DIV/0!	0.112344	0	0	0	0	0
1700120K04Rik	2.57122	0.197443	0.0680532	0.795164	0.318847	2.9537	2.29495	2.46501	0.674065	1.13247	0.578956	0.22821	0.493462	0.23487
1700121L16Rik	#DIV/0!	#DIV/0!	#DIV/0!	0	0	#DIV/0!	#DIV/0!	#DIV/0!	0	0	0	0	0	0
1700121N20Rik	#DIV/0!	#DIV/0!	#DIV/0!	0	0	#DIV/0!	#DIV/0!	#DIV/0!	0	0	0	0	0	0
1700122C19Rik	#DIV/0!	#DIV/0!	#DIV/0!	0	0	#DIV/0!	#DIV/0!	#DIV/0!	0	0	0	0	0	0
1700122O11Rik	#DIV/0!	#DIV/0!	#DIV/0!	0	0	#DIV/0!	#DIV/0!	#DIV/0!	0	0	0	0	0	0
1700123I01Rik	#DIV/0!	#DIV/0!	0.940678	0.0544502	0.0581397	1.96874	0.459084	#DIV/0!	0.108602	0.0547485	0	0.0551632	0.119256	0
1700123J17Rik	0.938764	0.226999	0.929164	0.128195	0.132557	0.492164	1.09138	1.23275	0.0536129	0.192767	0.138206	0.108933	0.176627	0.112112
1700123K08Rik	#DIV/0!	#DIV/0!	#DIV/0!	0	0	#DIV/0!	#DIV/0!	#DIV/0!	0	0	0	0	0	0
1700123L14Rik	0.203077	0.0411956	0.030444	0.097581	0.534176	0.131248	0.204037	0.273944	0.10209	0.102932	0.0877211	0.777838	0.504476	0.320215
1700123M08Rik	1.18158	0.227137	0.768347	0.851751	0.785137	1.54693	0.765105	1.23269	0.975472	0.894063	0.685718	0.630585	1.16855	0.556276
1700123O12Rik	#DIV/0!	#DIV/0!	#DIV/0!	0	0	#DIV/0!	#DIV/0!	#DIV/0!	0	0	0	0	0	0
1700123O20Rik	0.835041	0.0309952	0.00887484	13.9845	16.753	0.806399	0.80175	0.896973	13.171	13.875	14.9076	16.3331	17.3059	16.6199
1700123O21Rik	#DIV/0!	#DIV/0!	#DIV/0!	0	0	#DIV/0!	#DIV/0!	#DIV/0!	0	0	0	0	0	0
1700124L16Rik	0.273795	0.273795	0.0605007	0.30256	3.1694	0	0	0.821384	0	0	0.907679	3.75803	4.6451	1.10506
1700125G02Rik	#DIV/0!	#DIV/0!	#DIV/0!	0	0	#DIV/0!	#DIV/0!	#DIV/0!	0	0	0	0	0	0
1700125G22Rik	#DIV/0!	#DIV/0!	0.293403	0.144733	0.042557	#DIV/0!	1.8362	#DIV/0!	0	0.234429	0.199771	0	0.127671	0
1700125H03Rik	#DIV/0!	#DIV/0!	#DIV/0!	0	0	#DIV/0!	#DIV/0!	#DIV/0!	0	0	0	0	0	0
1700125H20Rik	0.618127	0.183677	0.0864941	0.127775	0.20877	0.984427	0.459059	0.410894	0.198238	0.0999302	0.0851582	0.201374	0.217685	0.207251
1700126H18Rik	#DIV/0!	#DIV/0!	#DIV/0!	0	0	#DIV/0!	#DIV/0!	#DIV/0!	0	0	0	0	0	0
1700128A07Rik	#DIV/0!	#DIV/0!	0.662392	0.038814	0.081156	#DIV/0!	#DIV/0!	0	0.116442	0	0	0	0	0.243468
1700128F08Rik	#DIV/0!	#DIV/0!	#DIV/0!	0	0	#DIV/0!	#DIV/0!	#DIV/0!	0	0	0	0	0	0
1700129C05Rik	#DIV/0!	#DIV/0!	0.321793	0.0253676	0.182388	0	0	#DIV/0!	0	0	0.0761028	0.449897	0.0972664	0
1810006J02Rik	#DIV/0!	#DIV/0!	0.625075	0.0319761	0.069886	0.246092	#DIV/0!	#DIV/0!	0.0515952	0	0.0443331	0.209658	0	0
1810007C17Rik	#DIV/0!	#DIV/0!	#DIV/0!	0	0	#DIV/0!	#DIV/0!	#DIV/0!	0	0	0	0	0	0
1810007D17Rik	#DIV/0!	#DIV/0!	#DIV/0!	0	0	#DIV/0!	#DIV/0!	#DIV/0!	0	0	0	0	0	0
1810008I18Rik	#DIV/0!	#DIV/0!	0.373901	0.0522283	0	#DIV/0!	#DIV/0!	#DIV/0!	0.156685	0	0	0	0	0
1810009A15Rik	0.925329	0.0326856	0.202285	50.6634	54.8071	0.890187	0.895162	0.990637	52.2093	46.8808	52.9002	58.6498	52.3713	53.4002
1810009J06Rik	#DIV/0!	#DIV/0!	#DIV/0!	0	0	#DIV/0!	#DIV/0!	#DIV/0!	0	0	0	0	0	0
1810010D01Rik	#DIV/0!	#DIV/0!	0.373901	0.0598693	0	#DIV/0!	#DIV/0!	#DIV/0!	0	0	0.179608	0	0	0
1810010H24Rik	0.62902	0.132738	0.0481831	2.18478	3.64898	0.62173	0.862487	0.402843	2.05	2.66964	1.83471	3.29725	3.09528	4.55441
1810011H11Rik	#DIV/0!	#DIV/0!	0.0885987	0.411985	0.128166	#DIV/0!	3.67265	0.821824	0.542541	0.486229	0.207186	0	0.132392	0.252105
1810011O10Rik	1.2882	0.0861749	0.00704276	24.2533	18.909	1.13374	1.2992	1.43165	22.6667	24.4952	25.5981	19.9928	18.8541	17.8801
1810012K16Rik	3.58672	2.33756	0.292075	1.55108	0.773583	1.26587	8.2618	1.2325	2.02814	2.04444	0.580658	1.60217	0.247457	0.471122
1810013A23Rik	#DIV/0!	#DIV/0!	0.214253	0	0.511915	0	0	#DIV/0!	0	0	0	0.361864	1.17388	0
1810013L24Rik	1.00238	0.0366607	0.968922	12.3889	12.3747	0.947242	0.988083	1.0718	12.13	12.1307	12.906	12.8056	12.277	12.0414
1810014B01Rik	0.917941	0.251216	0.416609	2.7967	3.31326	0.579834	0.765137	1.40885	2.32342	2.72391	3.34278	4.00704	3.56003	2.3727
1810018F18Rik	#DIV/0!	#DIV/0!	#DIV/0!	0	0	#DIV/0!	#DIV/0!	#DIV/0!	0	0	0	0	0	0
1810019D21Rik	1.44763	0.0579365	0.0127718	46.2629	31.8823	1.45428	1.34412	1.54449	46.1787	40.7338	51.8762	31.7536	30.3052	33.588
1810020O05Rik	#DIV/0!	#DIV/0!	0.0697966	0.251232	0.0638925	1.96882	1.83625	#DIV/0!	0.181346	0.182833	0.389518	0.0921089	0.0995685	0
1810021B22Rik	1.0414	0.246816	0.809592	3.31981	3.54446	0.689152	0.918041	1.51702	3.55972	2.90503	3.49468	5.16536	3.16438	2.30365
1810022K09Rik	1.03634	0.0723856	0.563587	165.371	160.231	1.17915	0.985533	0.944345	177.432	163.696	154.984	150.475	166.099	164.118
1810024B03Rik	#DIV/0!	#DIV/0!	0.845521	0.0932259	0.12192	0	#DIV/0!	#DIV/0!	0	0.217806	0.0618717	0.36576	0	0
1810026B05Rik	1.32267	0.0963219	0.0413907	3.18939	2.43977	1.24597	1.51406	1.20798	3.00184	3.14123	3.4251	2.40923	2.0747	2.83539
1810026J23Rik	0.884758	0.037901	0.033343	21.9326	24.8468	0.84699	0.846725	0.96056	21.0134	22.2024	22.5821	24.8095	26.2215	23.5093
1810030O07Rik	1.25071	0.0851066	0.0124857	12.4872	10.0384	1.2089	1.4145	1.12871	12.7052	13.0057	11.7508	10.5097	9.19455	10.4108
1810032O08Rik	1.15924	0.065701	0.231992	6.0745	5.29606	1.23871	1.21013	1.02888	5.64123	6.1486	6.43368	4.55412	5.08094	6.25311
1810034E14Rik	1.78929	0.33499	0.161267	0.700584	0.388927	2.3906	1.74453	1.23275	0.814076	0.917353	0.370323	0.340532	0.525846	0.300403
1810037I17Rik	0.941795	0.023756	0.0708039	85.7476	91.0513	0.904547	0.985963	0.934876	82.9543	89.9208	84.3678	91.7081	91.201	90.2449
1810041H14Rik	0.632116	0.133628	0.0676904	3.61133	6.02688	0.480529	0.898528	0.51729	2.8945	4.01253	3.92695	6.02357	4.46567	7.59139
1810041L15Rik	2.5046	0.907996	0.112401	0.0390737	0.0187924	3.93731	2.75462	0.821867	0.0536265	0.0405532	0.0230413	0.0136201	0.0147219	0.0280353
1810043G02Rik	1.06835	0.0935476	0.588994	10.5574	10.0168	1.10955	1.20579	0.889691	10.0005	11.2722	10.3996	9.01309	9.34838	11.689
1810043H04Rik	1.10145	0.239101	0.881044	37.8189	36.8198	0.703294	1.5299	1.07117	32.7991	40.996	39.6616	46.6364	26.7965	37.0266
1810044D09Rik	1.24081	0.0540886	0.0502759	52.9222	42.7819	1.13471	1.27557	1.31215	50.9892	58.1948	49.5825	44.9357	45.6226	37.7873
1810046K07Rik	#DIV/0!	#DIV/0!	0.561536	0.062211	0.123768	0.984389	0	#DIV/0!	0.0686549	0	0.117978	0.0697437	0.301561	0
1810053B23Rik	#DIV/0!	#DIV/0!	#DIV/0!	0	0	#DIV/0!	#DIV/0!	#DIV/0!	0	0	0	0	0	0
1810055G02Rik	0.846231	0.0497857	0.0277451	11.749	13.8942	0.747987	0.881316	0.909389	10.5351	12.0935	12.6185	14.0846	13.7221	13.8758
1810058I24Rik	1.10431	0.0372061	0.015324	50.1849	45.5052	1.10948	1.16602	1.03744	50.1439	51.4356	48.9753	45.1958	44.1122	47.2077
1810062G17Rik	1.0012	0.165775	0.867087	6.70533	6.92142	1.29861	0.7256	0.979379	6.7001	5.33853	8.07737	5.15942	7.3574	8.24744
1810062O18Rik	2.17906	1.13346	0.295531	1.06669	0.738995	4.43012	1.2853	0.821746	1.25605	0.984875	0.959142	0.283525	0.76626	1.1672
1810063I02Rik	#DIV/0!	#DIV/0!	0.376506	1.24806	0.326511	0	#DIV/0!	#DIV/0!	0	2.9165	0.827676	0.979532	0	0
1810064F22Rik	1.2309	0.320789	0.492422	3.07275	2.64568	1.12701	0.734547	1.83113	2.88233	2.35434	3.98157	2.5575	3.20516	2.17438
1810065E05Rik	#DIV/0!	#DIV/0!	0.373901	0.0353247	0	#DIV/0!	#DIV/0!	#DIV/0!	0.105974	0	0	0	0	0
2010001A14Rik	0.976696	0.187311	0.794545	6.18314	6.5143	0.882625	1.33777	0.709694	7.08929	7.00957	4.45057	8.03205	5.23975	6.27111
2010001E11Rik	0.703673	0.0801021	0.406327	0.158154	0.219698	0.738264	0.550909	0.821846	0.110349	0.11126	0.252854	0.149471	0.201957	0.307666
2010003K11Rik	#DIV/0!	#DIV/0!	#DIV/0!	0	0	#DIV/0!	#DIV/0!	#DIV/0!	0	0	0	0	0	0
2010005H15Rik	#DIV/0!	#DIV/0!	#DIV/0!	0	0	#DIV/0!	#DIV/0!	#DIV/0!	0	0	0	0	0	0
2010009K17Rik	#DIV/0!	#DIV/0!	0.545404	0.19904	0.297514	#DIV/0!	0.459442	0.410842	0.208203	0.210083	0.178833	0	0.457257	0.435284
2010010A06Rik	#DIV/0!	#DIV/0!	0.373901	0	0.111286	0	#DIV/0!	#DIV/0!	0	0	0	0.333859	0	0
2010012O05Rik	1.27429	0.0559845	0.0325652	11.8789	9.31311	1.38539	1.20664	1.23085	13.2744	11.623	10.7393	9.58173	9.63253	8.72508
2010016I18Rik	#DIV/0!	#DIV/0!	0.574907	0.0350479	0.0191544	0.983784	#DIV/0!	#DIV/0!	0.0565313	0	0.0486125	0.0574631	0	0
2010106C02Rik	#DIV/0!	#DIV/0!	#DIV/0!	0	0	#DIV/0!	#DIV/0!	#DIV/0!	0	0	0	0	0	0
2010106E10Rik	#DIV/0!	#DIV/0!	#DIV/0!	0	0	#DIV/0!	#DIV/0!	#DIV/0!	0	0	0	0	0	0
2010107E04Rik	1.05639	0.0330907	0.16229	349.331	330.686	1.10122	1.07614	0.991811	363.793	356.219	327.981	330.356	331.014	330.689
2010107G12Rik	3.39742	0.629233	0.000420198	0.731991	0.231728	2.21479	4.36136	3.61611	0.705082	0.750398	0.740492	0.318351	0.172056	0.204776
2010107G23Rik	1.15735	0.0802401	0.147505	8.77031	7.57163	1.3038	1.14096	1.02729	10.0221	8.53848	7.75034	7.68685	7.4836	7.54444
2010109A12Rik	0.923743	0.149204	0.518014	1.61915	1.85502	0.626542	1.04913	1.09556	1.55009	1.78578	1.52158	2.47404	1.70216	1.38886
2010109I03Rik	#DIV/0!	#DIV/0!	0.875903	0.0390717	0.0320419	0	0	#DIV/0!	0	0	0.117215	0.0461936	0.049932	0
2010111I01Rik	1.0154	0.042257	0.704531	12.5878	12.4262	0.932177	1.04427	1.06975	12.2365	12.6873	12.8397	13.1268	12.1494	12.0025
2010204K13Rik	1.08003	0.521865	0.546911	0.669116	1.07879	0.268122	0.917967	2.05399	0.61394	0.445158	0.948251	2.28978	0.484939	0.461663
2010300C02Rik	1.46638	0.060631	0.000530178	30.6434	20.9172	1.35334	1.48489	1.56092	28.8495	31.1503	31.9304	21.3172	20.9782	20.4562
2010308F09Rik	#DIV/0!	#DIV/0!	0.116199	0	0.194934	0	#DIV/0!	0	0	0	0	0.288195	0	0.296608
2010310C07Rik	#DIV/0!	#DIV/0!	0.208462	0	0.164929	0	#DIV/0!	0	0	0	0	0.121066	0	0.373721
2010315B03Rik	1.32097	0.0450801	0.0108236	7.61288	5.75702	1.34444	1.38463	1.23385	8.04636	7.96099	6.83129	5.98493	5.74956	5.53658
2010320M18Rik	1.20181	0.0199144	0.00207839	31.6686	26.3735	1.22782	1.21493	1.16269	31.3248	31.4374	32.2437	25.5125	25.8759	27.7321
2200002D01Rik	0.368318	0.187335	0.0824194	0.384564	1.47891	0	0.611968	0.492987	0	0.50644	0.647252	2.29625	0.82756	1.31292
2200002J24Rik	1.40262	0.698705	0.727348	0.743855	0.589965	2.6254	1.37703	0.205426	1.50233	0.567926	0.161308	0.572228	0.412428	0.785238
2210010C04Rik	#DIV/0!	#DIV/0!	#DIV/0!	0	0	#DIV/0!	#DIV/0!	#DIV/0!	0	0	0	0	0	0
2210011C24Rik	#DIV/0!	#DIV/0!	0.42383	0.0987693	0.225091	0	#DIV/0!	0.410889	0	0.109568	0.18674	0.220795	0	0.454478
2210013O21Rik	1.23677	0.077575	0.0150794	32.6208	26.4477	1.21819	1.37945	1.11266	31.7488	35.3151	30.7986	26.0622	25.6008	27.6802
2210015D19Rik	0.794151	0.0867419	0.154668	3.03181	3.79255	0.643118	0.795749	0.943588	2.29202	3.06551	3.7379	3.56392	3.85236	3.96137
2210016F16Rik	0.977243	0.0419094	0.464809	23.9554	24.5581	1.03978	0.994305	0.897642	24.6818	24.2667	22.9177	23.7375	24.4057	25.531
2210016L21Rik	0.940898	0.0123168	0.150857	25.6239	27.2408	0.92181	0.963927	0.936958	26.2478	26.1872	24.4367	28.4742	27.1672	26.0809
2210018M11Rik	0.765736	0.0823625	0.0404852	4.0863	5.3668	0.839043	0.601332	0.856834	4.64296	3.38439	4.23155	5.53364	5.62816	4.93859
2210019I11Rik	#DIV/0!	#DIV/0!	#DIV/0!	0	0	#DIV/0!	#DIV/0!	#DIV/0!	0	0	0	0	0	0
2210039B01Rik	1.34929	0.0425701	0.0333842	4.51381	3.36299	1.26568	1.37718	1.405	4.94315	4.42992	4.16835	3.90554	3.21665	2.96679
2210404E10Rik	#DIV/0!	#DIV/0!	#DIV/0!	0	0	#DIV/0!	#DIV/0!	#DIV/0!	0	0	0	0	0	0
2210404O09Rik	1.57218	0.0746544	0.0489022	2.79652	1.78712	1.68746	1.43236	1.59672	3.18771	2.98446	2.21738	1.88906	2.08359	1.38871
2210406O10Rik	2.27382	0.960439	0.107785	3.01523	1.79794	1.14662	4.18441	1.49042	3.13557	3.02379	2.88632	2.73462	0.722632	1.93658
2210407C18Rik	0	0	0.0169834	0	0.439291	0	0	0	0	0	0	0.459852	0.621384	0.236636
2210408F21Rik	0.391339	0.0459855	0.00149401	2.84153	7.34054	0.443416	0.29965	0.430952	2.80502	2.38374	3.33583	6.32594	7.95507	7.7406
2210408I21Rik	0.828194	0.098063	0.13024	2.1621	2.67064	0.694883	1.01943	0.77027	2.16536	2.24979	2.07114	3.11615	2.20691	2.68885
2210409D07Rik	#DIV/0!	#DIV/0!	#DIV/0!	0	0	#DIV/0!	#DIV/0!	#DIV/0!	0	0	0	0	0	0
2210409E12Rik	#DIV/0!	#DIV/0!	0.116725	0	0.307998	0	0	#DIV/0!	0	0	0	0.443923	0.48007	0
2210414B05Rik	#DIV/0!	#DIV/0!	#DIV/0!	0	0	#DIV/0!	#DIV/0!	#DIV/0!	0	0	0	0	0	0
2210416O15Rik	0.671778	0.181221	0.22426	1.05177	1.67912	0.309375	0.857624	0.848335	0.647318	0.889974	1.61803	2.09234	1.03772	1.9073
2210417A02Rik	#DIV/0!	#DIV/0!	#DIV/0!	0	0	#DIV/0!	#DIV/0!	#DIV/0!	0	0	0	0	0	0
2210420H20Rik	#DIV/0!	#DIV/0!	0.373901	0	0.125639	#DIV/0!	#DIV/0!	0	0	0	0	0	0	0.376918
2300002M23Rik	#DIV/0!	#DIV/0!	0.596788	0.203161	0.30271	0.196879	#DIV/0!	0.587008	0.0732494	0.221554	0.314681	0.372053	0	0.536076
2300003K06Rik	#DIV/0!	#DIV/0!	#DIV/0!	0	0	#DIV/0!	#DIV/0!	#DIV/0!	0	0	0	0	0	0
2300005B03Rik	#DIV/0!	#DIV/0!	#DIV/0!	0	0	#DIV/0!	#DIV/0!	#DIV/0!	0	0	0	0	0	0
2300009A05Rik	0.747257	0.106072	0.13587	16.7952	22.6853	0.600093	0.688509	0.953168	12.3828	18.7242	19.2785	20.6348	27.1953	20.2257
2310001H17Rik	1.78562	0.306111	0.0185439	3.35167	1.96525	1.18789	1.96985	2.19914	2.90444	3.76308	3.38749	2.44505	1.91034	1.54037
2310001K24Rik	#DIV/0!	#DIV/0!	0.171151	0.0853397	0.630148	0	0	#DIV/0!	0	0	0.256019	0.908321	0.982123	0
2310002D06Rik	#DIV/0!	#DIV/0!	#DIV/0!	0	0	#DIV/0!	#DIV/0!	#DIV/0!	0	0	0	0	0	0
2310002F09Rik	#DIV/0!	#DIV/0!	#DIV/0!	0	0	#DIV/0!	#DIV/0!	#DIV/0!	0	0	0	0	0	0
2310002L09Rik	#DIV/0!	#DIV/0!	#DIV/0!	0	0	#DIV/0!	#DIV/0!	#DIV/0!	0	0	0	0	0	0
2310003N18Rik	#DIV/0!	#DIV/0!	#DIV/0!	0	0	#DIV/0!	#DIV/0!	#DIV/0!	0	0	0	0	0	0
2310005A03Rik	#DIV/0!	#DIV/0!	#DIV/0!	0	0	#DIV/0!	#DIV/0!	#DIV/0!	0	0	0	0	0	0
2310005E17Rik	#DIV/0!	#DIV/0!	#DIV/0!	0	0	#DIV/0!	#DIV/0!	#DIV/0!	0	0	0	0	0	0
2310007B03Rik	1.10558	0.0640582	0.721852	0.618155	0.551786	1.08798	1.22428	1.00448	0.7694	0.738811	0.346254	0.707183	0.603466	0.34471
2310008N11Rik	#DIV/0!	#DIV/0!	0.593363	0.13115	0.0737497	#DIV/0!	#DIV/0!	0.821681	0.211654	0	0.181796	0	0	0.221249
2310009A05Rik	1.00474	0.0283378	0.864543	31.5463	31.4061	1.01857	1.04543	0.950231	31.7043	32.7566	30.1781	31.1264	31.3331	31.7587
2310009B15Rik	0.813179	0.0844903	0.0889285	15.1697	19.0007	0.682358	0.971219	0.785961	14.5347	15.2798	15.6947	21.3007	15.7326	19.9688
2310010G23Rik	1.56822	0.480712	0.562134	0.912579	0.651031	0.820346	1.41893	2.46538	0.458247	1.57081	0.708679	0.558602	1.10704	0.287452
2310010J17Rik	0.976534	0.0560621	0.862386	17.4214	17.8269	1.07434	0.975117	0.880148	20.7506	14.8129	16.7008	19.3148	15.1909	18.975
2310011J03Rik	0.968872	0.0331187	0.384528	24.0512	24.8412	1.01945	0.980625	0.906543	24.4529	24.9726	22.7282	23.9864	25.466	25.0713
2310015A10Rik	1.02181	0.0392527	0.639214	3.35841	3.29006	0.979551	0.985646	1.10024	3.38292	3.16136	3.53094	3.45354	3.2074	3.20925
2310015D24Rik	#DIV/0!	#DIV/0!	#DIV/0!	0	0	#DIV/0!	#DIV/0!	#DIV/0!	0	0	0	0	0	0
2310016D03Rik	#DIV/0!	#DIV/0!	#DIV/0!	0	0	#DIV/0!	#DIV/0!	#DIV/0!	0	0	0	0	0	0
2310020H05Rik	#DIV/0!	#DIV/0!	#DIV/0!	0	0	#DIV/0!	#DIV/0!	#DIV/0!	0	0	0	0	0	0
2310022A10Rik	1.08307	0.0541636	0.310176	5.18437	4.81727	1.17142	1.09319	0.984609	5.1163	5.11249	5.32431	4.36762	4.67666	5.40754
2310022B05Rik	1.09267	0.0954125	0.351512	10.9633	10.1453	0.917855	1.11383	1.24634	10.5613	10.6238	11.7047	11.5065	9.53806	9.39129
2310030A07Rik	#DIV/0!	#DIV/0!	#DIV/0!	0	0	#DIV/0!	#DIV/0!	#DIV/0!	0	0	0	0	0	0
2310030G06Rik	1.09507	0.0816157	0.19043	27.4044	25.1458	1.10264	1.23249	0.950072	27.4797	29.4138	25.3197	24.9217	23.8653	26.6503
2310033P09Rik	0.720726	0.0274601	0.000579372	23.5584	32.7384	0.696996	0.689697	0.775484	22.7128	23.5686	24.3937	32.5867	34.1724	31.4561
2310034C09Rik	#DIV/0!	#DIV/0!	#DIV/0!	0	0	#DIV/0!	#DIV/0!	#DIV/0!	0	0	0	0	0	0
2310034G01Rik	2.04531	0.338338	0.0067486	8.48531	4.3329	1.36864	2.38702	2.38026	7.45269	8.56793	9.4353	5.44532	3.58939	3.96398
2310034O05Rik	0.833044	0.103405	0.330206	3.49104	4.25457	0.626441	0.944361	0.92833	2.96316	3.07282	4.43713	4.73015	3.25386	4.77969
2310035C23Rik	0.917762	0.0550276	0.169334	11.609	12.6605	0.847786	0.879187	1.02631	10.6899	11.3714	12.7657	12.6092	12.934	12.4384
2310036O22Rik	0.723602	0.0884849	0.0310725	70.6166	97.8144	0.593508	0.684747	0.89255	60.1847	65.0425	86.6225	101.405	94.9876	97.0506
2310039H08Rik	0.958859	0.0592896	0.402008	40.2458	42.0769	0.840321	1.02082	1.01543	36.7663	41.6651	42.3059	43.7527	40.8152	41.6629
2310039L15Rik	#DIV/0!	#DIV/0!	0.235737	0.947064	0.251895	#DIV/0!	0.306012	9.86063	0.870668	0.175544	1.79498	0	0.57365	0.182035
2310040G24Rik	1.55308	0.207698	0.0985379	7.79871	5.22111	1.31332	1.96673	1.37918	9.20669	7.54913	6.6403	7.01022	3.83842	4.81468
2310043L19Rik	#DIV/0!	#DIV/0!	0.206567	0.332242	0.104605	0.492242	#DIV/0!	#DIV/0!	0.154473	0.311456	0.530797	0.313815	0	0
2310043O21Rik	#DIV/0!	#DIV/0!	0.557972	0.0609537	0.185736	0.328173	#DIV/0!	#DIV/0!	0.182861	0	0	0.557209	0	0
2310045N01Rik	0.99765	0.0369947	0.927769	27.0138	27.2194	0.926814	1.01456	1.05158	28.5039	27.1699	25.3677	30.7547	26.78	24.1235
2310045n01rik-mef2b	#DIV/0!	#DIV/0!	#DIV/0!	0	0	#DIV/0!	#DIV/0!	#DIV/0!	0	0	0	0	0	0
2310047M10Rik	0.782218	0.0606625	0.0129597	13.4862	17.3263	0.671745	0.794019	0.88089	12.4506	13.2775	14.7306	18.5347	16.7219	16.7224
2310050C09Rik	#DIV/0!	#DIV/0!	#DIV/0!	0	0	#DIV/0!	#DIV/0!	#DIV/0!	0	0	0	0	0	0
2310057J18Rik	#DIV/0!	#DIV/0!	#DIV/0!	0	0	#DIV/0!	#DIV/0!	#DIV/0!	0	0	0	0	0	0
2310057M21Rik	0.98821	0.132324	0.821684	4.5401	4.66167	0.753646	1.21162	0.999361	3.73194	4.91462	4.97374	4.95185	4.05623	4.97692
2310057N15Rik	#DIV/0!	#DIV/0!	#DIV/0!	0	0	#DIV/0!	#DIV/0!	#DIV/0!	0	0	0	0	0	0
2310061I04Rik	0.723498	0.0141486	0.00761011	14.0771	19.4524	0.735231	0.695331	0.739932	13.2865	13.4701	15.4748	18.0712	19.3722	20.9138
2310061N02Rik	#DIV/0!	#DIV/0!	#DIV/0!	0	0	#DIV/0!	#DIV/0!	#DIV/0!	0	0	0	0	0	0
2310065F04Rik	#DIV/0!	#DIV/0!	#DIV/0!	0	0	#DIV/0!	#DIV/0!	#DIV/0!	0	0	0	0	0	0
2310067B10Rik	0.472305	0.00362449	3.25137e-06	17.4232	36.8906	0.477811	0.465469	0.473636	17.2928	17.0815	17.8952	36.1917	36.6974	37.7826
2310068J16Rik	1.18275	0.256379	0.590081	0.940337	0.843773	0.757204	1.14778	1.64326	0.83372	0.840932	1.14636	1.10105	0.732657	0.697613
2310069B03Rik	0.219741	0.0550744	0.00520645	0.249392	1.21111	0.22372	0.122423	0.313081	0.235172	0.189689	0.323316	1.05119	1.54946	1.03269
2310069G16Rik	#DIV/0!	#DIV/0!	#DIV/0!	0	0	#DIV/0!	#DIV/0!	#DIV/0!	0	0	0	0	0	0
2310075C17Rik	#DIV/0!	#DIV/0!	#DIV/0!	0	0	#DIV/0!	#DIV/0!	#DIV/0!	0	0	0	0	0	0
2310079G19Rik	#DIV/0!	#DIV/0!	#DIV/0!	0	0	#DIV/0!	#DIV/0!	#DIV/0!	0	0	0	0	0	0
2310081J21Rik	#DIV/0!	#DIV/0!	#DIV/0!	0	0	#DIV/0!	#DIV/0!	#DIV/0!	0	0	0	0	0	0
2400006E01Rik	1.33826	0.335998	0.690606	0.20515	0.159418	1.96883	1.22417	0.821795	0.178599	0.360126	0.0767235	0.0907134	0.29418	0.0933609
2410002F23Rik	1.59686	0.164999	0.00925999	34.3399	21.6167	1.45273	1.41184	1.92601	31.5085	31.8987	39.6125	21.6892	22.5937	20.5671
2410003L11Rik	#DIV/0!	#DIV/0!	#DIV/0!	0	0	#DIV/0!	#DIV/0!	#DIV/0!	0	0	0	0	0	0
2410004B18Rik	0.824814	0.0172741	0.0851547	10.6257	12.8666	0.80811	0.859356	0.806977	10.9031	11.6918	9.28225	13.4921	13.6053	11.5025
2410004I01Rik	#DIV/0!	#DIV/0!	0.159176	0.102443	0	#DIV/0!	#DIV/0!	#DIV/0!	0.101887	0.205441	0	0	0	0
2410004P03Rik	1.52392	0.503394	0.342222	1.13591	0.886526	0.787457	2.48665	1.29764	0.960139	1.21007	1.23751	1.21929	0.486626	0.953662
2410006H16Rik	1.18815	0.0744417	0.0643979	156.593	131.999	1.03947	1.26929	1.25569	140.221	158.332	171.225	134.896	124.741	136.359
2410012E07Rik	#DIV/0!	#DIV/0!	#DIV/0!	0	0	#DIV/0!	#DIV/0!	#DIV/0!	0	0	0	0	0	0
2410015M20Rik	1.01934	0.0105135	0.407178	196.027	192.324	1.00139	1.01884	1.0378	196.743	190.662	200.677	196.469	187.137	193.367
2410016O06Rik	1.03843	0.0895765	0.736848	7.31694	7.04372	0.946069	0.95166	1.21755	6.1824	7.1703	8.59812	6.53483	7.53452	7.06182
2410017I17Rik	#DIV/0!	#DIV/0!	#DIV/0!	0	0	#DIV/0!	#DIV/0!	#DIV/0!	0	0	0	0	0	0
2410018L13Rik	1.79425	0.730953	0.377301	0.740496	0.515156	1.75002	0.550893	3.08183	1.01735	0.384644	0.819495	0.581336	0.698219	0.265912
2410021H03Rik	#DIV/0!	#DIV/0!	#DIV/0!	0	0	#DIV/0!	#DIV/0!	#DIV/0!	0	0	0	0	0	0
2410089E03Rik	0.870614	0.0782602	0.149041	1.86575	2.15217	0.845544	0.749349	1.01695	1.95521	1.60273	2.03931	2.31237	2.13883	2.00532
2410124H12Rik	#DIV/0!	#DIV/0!	#DIV/0!	0	0	#DIV/0!	#DIV/0!	#DIV/0!	0	0	0	0	0	0
2410127L17Rik	0.827431	0.0763343	0.0568478	20.9989	25.4593	0.926745	0.878191	0.677358	22.7994	22.416	17.7814	24.6016	25.5252	26.2511
2410131K14Rik	1.11335	0.0294942	0.0115873	6.84829	6.15738	1.13538	1.05494	1.14972	6.7678	6.76114	7.01593	5.96081	6.40902	6.10232
2410137M14Rik	#DIV/0!	#DIV/0!	0.373901	0.0776717	0	#DIV/0!	#DIV/0!	#DIV/0!	0	0.233015	0	0	0	0
2410141K09Rik	#DIV/0!	#DIV/0!	#DIV/0!	0	0	#DIV/0!	#DIV/0!	#DIV/0!	0	0	0	0	0	0
2500002B13Rik	#DIV/0!	#DIV/0!	0.205154	0.848943	0.229964	#DIV/0!	1.66603	0.97646	1.55086	0.77873	0.217238	0	0.467416	0.222475
2500004C02Rik	1.79518	0.0663656	0.0146098	4.01888	2.25754	1.91691	1.78013	1.6885	3.34304	4.32715	4.38645	1.74397	2.4308	2.59784
2510002D24Rik	0.872176	0.0740636	0.117608	19.459	22.4674	0.729966	0.907385	0.979176	17.9273	18.9746	21.475	24.5591	20.9113	21.9317
2510003B16Rik	2.3965	0.288278	0.0243833	2.63263	1.08487	2.55986	1.83597	2.79367	2.87874	1.78578	3.23337	1.12457	0.972662	1.15739
2510009E07Rik	0.221259	0.0110127	1.42333e-05	3.83932	17.3246	0.233845	0.230619	0.199312	3.98381	4.20365	3.33049	17.0361	18.2277	16.7099
2510039O18Rik	1.04529	0.0478733	0.297599	33.8191	32.3952	0.963224	1.12904	1.04361	31.7806	35.4952	34.1815	32.994	31.4385	32.7532
2610001J05Rik	0.695957	0.0256338	0.000490452	17.1652	24.6856	0.724417	0.718656	0.644797	18.1378	17.0328	16.3251	25.0378	23.7009	25.3182
2610002M06Rik	1.3502	0.0845552	0.019416	12.6352	9.35628	1.48216	1.37579	1.19263	14.1988	12.4395	11.2672	9.57979	9.04169	9.44736
2610005L07Rik	1.05497	0.0781371	0.620429	6.63122	6.28196	1.16762	0.904845	1.09244	6.92328	5.49925	7.47114	5.92938	6.07756	6.83893
2610008E11Rik	1.22436	0.0802303	0.0617621	6.01799	4.92885	1.13957	1.14878	1.38473	6.1455	5.3523	6.55616	5.39284	4.6591	4.7346
2610015P09Rik	1.52765	0.0387662	0.00395109	3.01105	1.96938	1.46532	1.59875	1.51888	2.91691	3.32271	2.79352	1.99063	2.07832	1.8392
2610016A17Rik	1.28664	0.389462	0.452437	4.13378	3.53392	0.914303	2.06532	0.880302	3.66192	5.11077	3.62864	4.00515	2.47457	4.12204
2610020C07Rik	3.02395	1.98115	0.326079	0.296139	0.125651	0.984354	1.10182	6.98566	0.0784226	0.23721	0.572784	0.0796691	0.21529	0.0819942
2610020H08Rik	1.34668	0.251375	0.164181	1.35548	1.05342	1.14566	1.04811	1.84627	1.46566	1.14501	1.45578	1.27931	1.09245	0.7885
2610027K06Rik	1.06562	0.0943293	0.638876	2.77421	2.6085	1.17396	0.877691	1.1452	3.3237	2.3642	2.63472	2.83118	2.69366	2.30067
2610028E06Rik	#DIV/0!	#DIV/0!	3.85738e-05	0.0219207	0	#DIV/0!	#DIV/0!	#DIV/0!	0.0229329	0.0231227	0.0197064	0	0	0
2610028H24Rik	1.38398	0.53772	0.662206	0.344903	0.307093	0.984366	2.44846	0.719104	0.343583	0.395903	0.295224	0.34904	0.161695	0.410544
2610035D17Rik	2.43447	0.576079	0.0744821	3.44537	1.61236	1.5888	3.53497	2.17965	4.28247	3.6138	2.43983	2.69542	1.0223	1.11937
2610035F20Rik	#DIV/0!	#DIV/0!	#DIV/0!	0	0	#DIV/0!	#DIV/0!	#DIV/0!	0	0	0	0	0	0
2610037D02Rik	#DIV/0!	#DIV/0!	0.709599	0.0150196	0.0081788	#DIV/0!	1.8364	#DIV/0!	0	0.0450587	0	0	0.0245364	0
2610042L04Rik	#DIV/0!	#DIV/0!	0.253317	0.0609506	0.0154161	1.96873	#DIV/0!	#DIV/0!	0.0910504	0.0918015	0	0.0462484	0	0
2610044O15Rik8	1.24816	0.0828442	0.0375455	5.25064	4.24794	1.40436	1.12221	1.2179	5.20853	5.39871	5.14467	3.70882	4.81079	4.22422
2610100L16Rik	#DIV/0!	#DIV/0!	#DIV/0!	0	0	#DIV/0!	#DIV/0!	#DIV/0!	0	0	0	0	0	0
2610203C22Rik	1.18585	0.276331	0.594457	1.0604	0.852463	0.76564	1.08508	1.70683	0.514221	0.962828	1.70416	0.671622	0.887334	0.998434
2610206C17Rik	0.550132	0.268439	0.10553	0.157271	0.371339	0.0984366	0.524668	1.02729	0.0505735	0.203962	0.217276	0.513767	0.388745	0.211504
2610301B20Rik	1.04897	0.0434978	0.359518	10.4042	9.9312	1.02252	1.13397	0.990425	10.7171	10.8055	9.6899	10.4811	9.52891	9.78358
2610305D13Rik	1.24024	0.0852274	0.064082	0.905229	0.729342	1.07383	1.35542	1.29148	0.779506	1.01518	0.921	0.72591	0.74898	0.713137
2610306M01Rik	1.25266	0.0931022	0.0706719	7.933	6.33076	1.09855	1.42022	1.23921	7.09093	9.19162	7.51646	6.4548	6.47195	6.06552
2610307P16Rik	1.17262	0.173265	0.56242	0.290388	0.26104	1.31246	1.37729	0.828119	0.276852	0.30216	0.292153	0.210941	0.219388	0.352791
2610316D01Rik	4.45688	2.2096	0.010401	2.05994	0.721172	8.85988	1.92802	2.58274	1.91547	2.25299	2.01136	0.216196	1.16855	0.778769
2610318N02Rik	0.0288354	0.0288354	0.00586168	0.0412477	1.05936	0	0	0.0865063	0	0	0.123743	0.877824	0.869821	1.43045
2610507B11Rik	0.771251	0.0246559	0.00066283	46.737	60.6776	0.805611	0.72344	0.784701	47.986	45.77	46.4551	59.5647	63.2672	59.201
2610507I01Rik	1.42883	0.159696	0.0123563	6.8346	4.85714	1.25661	1.28201	1.74789	6.80301	6.34483	7.35595	5.4138	4.94914	4.20848
2610524H06Rik	0.823298	0.0672222	0.0430028	58.2268	70.9701	0.781792	0.733306	0.954796	58.8821	51.5664	64.232	75.3168	70.3204	67.273
2610528A11Rik	#DIV/0!	#DIV/0!	0.373901	0	0.0936553	0	#DIV/0!	#DIV/0!	0	0	0	0.280966	0	0
2610528J11Rik	0.614882	0.061206	0.00213992	21.0603	34.3611	0.606537	0.724819	0.513289	20.5248	24.3761	18.2799	33.8393	33.6306	35.6133
2700029M09Rik	1.14784	0.180882	0.379963	24.3058	21.6267	1.50605	1.01256	0.924912	27.9608	24.4894	20.4672	18.5657	24.1857	22.1288
2700038G22Rik	1.19091	0.206426	0.53348	1.30735	1.16199	0.8	1.27135	1.50138	1.2464	1.21018	1.46547	1.558	0.951883	0.976085
2700046A07Rik	1.29554	0.328309	0.415835	0.46464	0.361572	1.64059	1.60682	0.639209	0.595175	0.560083	0.238661	0.362781	0.348567	0.373369
2700046G09Rik	1.34143	0.0974232	0.0652668	8.01988	5.97818	1.25063	1.23753	1.53613	8.2529	6.65673	9.15001	6.59897	5.37905	5.95653
2700049A03Rik	1.17636	0.101727	0.0921482	2.40497	2.05252	1.00625	1.35807	1.16476	2.14182	2.67115	2.40194	2.12851	1.96687	2.06217
2700054A10Rik	2.70342	0.404507	0.000823335	0.654474	0.250037	2.70694	2.00104	3.40228	0.631154	0.609123	0.723145	0.233161	0.304403	0.212547
2700060E02Rik	1.13847	0.0179864	0.000559621	161.705	142.09	1.1541	1.1026	1.15872	163.313	160.287	161.514	141.507	145.372	139.39
2700062C07Rik	1.12254	0.042663	0.0956556	23.602	21.104	1.19778	1.11977	1.05007	22.801	24.2908	23.7141	19.036	21.6927	22.5833
2700069I18Rik	#DIV/0!	#DIV/0!	#DIV/0!	0	0	#DIV/0!	#DIV/0!	#DIV/0!	0	0	0	0	0	0
2700070H01Rik	1.18812	0.171368	0.241815	1.4895	1.28866	0.949211	1.09474	1.52039	1.33984	1.55102	1.57765	1.41153	1.41679	1.03766
2700081O15Rik	1.22351	0.0620948	0.0714717	3.63359	2.9926	1.10796	1.3207	1.24186	3.72931	3.38903	3.78243	3.36593	2.56609	3.04577
2700089I24Rik	0.908123	0.047186	0.91538	0.076501	0.0815899	0.984363	0.918172	0.821835	0.14145	0.047539	0.040514	0.143697	0.0517757	0.049297
2700094K13Rik	1.03733	0.090345	0.678941	36.1643	35.124	1.14915	1.10433	0.858499	38.7204	37.0048	32.7676	33.6949	33.5087	38.1685
2700097O09Rik	1.22745	0.0215922	0.186227	3.82582	3.11403	1.27009	1.2002	1.21207	4.05329	3.13114	4.29303	3.19134	2.60885	3.5419
2700099C18Rik	0.447085	0.230367	0.182399	0.452928	0.898664	0.574229	0	0.767026	0.499844	0	0.858939	0.870461	0.705702	1.11983
2810001G20Rik	0.363566	0.0183465	0.000208188	8.67323	23.9669	0.399771	0.350633	0.340295	8.76897	8.39861	8.8521	21.935	23.9527	26.013
2810002D19Rik	0.848875	0.189282	0.275479	1.38995	1.75472	1.21875	0.594103	0.733772	1.55632	1.32773	1.28581	1.27698	2.23485	1.75233
2810004N23Rik	0.9555	0.0537247	0.36552	14.2959	15.0264	1.05033	0.951845	0.864327	14.4797	14.7952	13.6128	13.7859	15.5437	15.7496
2810006K23Rik	0.97302	0.0386942	0.635507	8.56698	8.80398	1.02345	0.998639	0.896969	9.34887	8.39686	7.9552	9.13465	8.4083	8.86898
2810013P06Rik	1.63837	0.199257	0.00487415	12.3672	7.71014	1.27967	1.66737	1.96809	11.4551	12.5227	13.1239	8.95162	7.51045	6.66836
2810021J22Rik	1.27373	0.124929	0.113671	2.77777	2.17976	1.18261	1.11782	1.52078	2.72822	2.30608	3.29902	2.30695	2.06302	2.1693
2810025M15Rik	0.77849	0.0911596	0.105241	7.27509	9.3665	0.641001	0.95093	0.74354	6.48789	9.03304	6.30435	10.1215	9.49916	8.47883
2810029C07Rik	1.74521	0.062936	0.00834889	1.45302	0.830239	1.62129	1.78803	1.82631	1.2245	1.63145	1.5031	0.755261	0.912428	0.823027
2810032G03Rik	2.03533	0.512702	0.0250683	1.44553	0.796648	2.95318	1.18048	1.97235	1.52367	1.31674	1.49617	0.515943	1.11543	0.758572
2810047C21Rik1	1.02612	0.132755	0.974543	2.26481	2.28553	1.24939	0.790051	1.03892	1.75341	1.98215	3.05888	1.40341	2.50889	2.94429
2810049E08Rik	#DIV/0!	#DIV/0!	#DIV/0!	0	0	#DIV/0!	#DIV/0!	#DIV/0!	0	0	0	0	0	0
2810403A07Rik	1.05874	0.202802	0.806721	18.4064	17.7065	0.817353	0.897151	1.46172	15.2854	16.489	23.4447	18.7011	18.3793	16.0391
2810403D21Rik	2.17185	0.128582	0.00136708	1.95634	0.902697	1.96883	2.41006	2.13665	1.71748	2.02014	2.13141	0.872334	0.838211	0.997547
2810404M03Rik	#DIV/0!	#DIV/0!	#DIV/0!	0	0	#DIV/0!	#DIV/0!	#DIV/0!	0	0	0	0	0	0
2810405F15Rik	#DIV/0!	#DIV/0!	0.616615	0.0352518	0.079294	#DIV/0!	#DIV/0!	0.205456	0.0568811	0	0.0488744	0	0	0.237882
2810408A11Rik	0.894846	0.25411	0.43407	1.94172	2.35901	0.43174	1.30769	0.945108	1.30127	2.46655	2.05733	3.01401	1.88619	2.17682
2810408I11Rik	0.991559	0.0747165	0.817891	1.85586	1.88919	0.843844	1.08499	1.04585	1.79927	1.96505	1.80327	2.13223	1.81113	1.72422
2810410L24Rik	1.07991	0.27533	0.823813	3.82608	3.64519	0.822552	0.787	1.63019	3.10548	3.07975	5.29302	3.77542	3.91328	3.24687
2810417H13Rik	0.37938	0.095349	0.00561801	0.711319	1.89585	0.335098	0.562156	0.240886	0.561054	1.06067	0.512234	1.6743	1.88679	2.12646
2810428I15Rik	0.802419	0.0799811	0.0535283	68.2029	85.2455	0.64602	0.909696	0.851541	56.2433	74.0143	74.3511	87.0612	81.3616	87.3136
2810429I04Rik	0.929059	0.314192	0.549097	1.06106	1.53422	0.787633	1.53001	0.469537	0.800196	1.00831	1.37466	1.01595	0.659023	2.92769
2810433D01Rik	1.35385	0.973829	0.784535	0.245513	0.285647	0.590634	0.18363	3.28728	0.203054	0.0682411	0.465245	0.34379	0.371623	0.141529
2810442N19Rik	#DIV/0!	#DIV/0!	0.373901	0.0359113	0	#DIV/0!	#DIV/0!	#DIV/0!	0	0.107734	0	0	0	0
2810454H06Rik	2.32472	0.790954	0.0443679	1.14055	0.60039	1.11135	2.05242	3.8104	1.02236	1.11917	1.28011	0.919926	0.545293	0.335952
2810459M11Rik	0.422003	0.0115172	1.22963e-05	16.4695	39.064	0.423998	0.440879	0.401132	16.1247	16.966	16.3179	38.0301	38.4822	40.6796
2810468N07Rik	0.497659	0.211595	0.0690772	0.367639	0.814769	0.246098	0.918152	0.328727	0.267198	0.606139	0.229581	1.08574	0.660173	0.698394
2810471M01Rik	#DIV/0!	#DIV/0!	#DIV/0!	0	0	#DIV/0!	#DIV/0!	#DIV/0!	0	0	0	0	0	0
2810474O19Rik	1.36485	0.112387	0.0373772	7.03876	5.15473	1.49904	1.45392	1.14159	7.92489	7.32149	5.86991	5.28664	5.03569	5.14187
2900005J15Rik	2.23891	0.432508	0.0517501	5.20578	2.32084	1.94979	1.67744	3.08952	4.31008	4.00812	7.29914	2.21054	2.38943	2.36255
2900008C10Rik	0.273708	0.144742	0.00969008	0.0820397	0.301812	0.492195	0	0.328929	0.13233	0	0.113789	0.268857	0.290642	0.345938
2900009J06Rik	#DIV/0!	#DIV/0!	0.531002	0.460638	0.717123	0.492324	0.30597	#DIV/0!	0.584876	0.294765	0.502272	1.18799	0.96338	0
2900011O08Rik	#DIV/0!	#DIV/0!	0.802515	0.035587	0.0241019	1.47652	#DIV/0!	#DIV/0!	0.106761	0	0	0.0723057	0	0
2900026A02Rik	0.902564	0.0262889	0.00969388	7.33531	8.13471	0.917908	0.851341	0.938444	7.32747	7.15517	7.52328	7.98279	8.40459	8.01676
2900041M22Rik	1.55083	0.779305	0.509934	0.265543	0.164698	2.46096	0	2.19151	0.335459	0	0.461171	0.136312	0.147348	0.210435
2900052N01Rik	#DIV/0!	#DIV/0!	0.429637	0.0292247	0.0117688	#DIV/0!	0.918188	#DIV/0!	0	0.032418	0.055256	0	0.0353065	0
2900055J20Rik	#DIV/0!	#DIV/0!	#DIV/0!	0	0	#DIV/0!	#DIV/0!	#DIV/0!	0	0	0	0	0	0
2900057B20Rik	#DIV/0!	#DIV/0!	0.373901	0	0.0328023	#DIV/0!	#DIV/0!	0	0	0	0	0	0	0.0984068
2900060B14Rik	#DIV/0!	#DIV/0!	0.662942	0.194494	0.133263	1.96906	#DIV/0!	0	0.387943	0.195538	0	0.197019	0	0.202769
2900076A07Rik	0.995519	0.0834928	0.90921	4.88708	4.95293	0.84708	1.0035	1.13598	4.348	5.56823	4.74502	5.13293	5.54881	4.17704
2900079G21Rik	#DIV/0!	#DIV/0!	#DIV/0!	0	0	#DIV/0!	#DIV/0!	#DIV/0!	0	0	0	0	0	0
2900092C05Rik	#DIV/0!	#DIV/0!	#DIV/0!	0	0	#DIV/0!	#DIV/0!	#DIV/0!	0	0	0	0	0	0
2900092D14Rik	0.791242	0.0710893	0.0401802	7.88069	10.0887	0.912872	0.794191	0.666664	8.15836	7.87454	7.60917	8.93703	9.91517	11.4138
2900097C17Rik	0.988837	0.0181614	0.749607	65.3969	66.1341	0.953127	1.00094	1.01245	62.5464	68.5862	65.058	65.6223	68.5218	64.2583
3000002C10Rik	2.58823	1.05641	0.0687643	6.42753	2.89143	1.27392	1.81275	4.67801	4.69967	5.52801	9.0549	3.68915	3.04952	1.93563
3010001F23Rik	2.18479	0.926092	0.539797	0.328207	0.237993	0.48515	3.67207	2.39716	0.225681	0.468108	0.290833	0.465178	0.127478	0.121324
3010026O09Rik	0.989975	0.108558	0.772119	5.77665	5.96344	1.17806	0.989865	0.802001	5.96288	5.6824	5.68468	5.06162	5.74058	7.08812
3100003L05Rik	#DIV/0!	#DIV/0!	#DIV/0!	0	0	#DIV/0!	#DIV/0!	#DIV/0!	0	0	0	0	0	0
3110001I22Rik	0.926388	0.192848	0.460739	1.31277	1.50083	0.802	1.30476	0.672407	1.19632	1.48043	1.26155	1.49167	1.13464	1.87617
3110002H16Rik	0.732146	0.0336047	0.00184399	10.178	13.8992	0.666728	0.751504	0.778204	9.26425	10.3029	10.967	13.8951	13.7097	14.0927
3110009E18Rik	0.918945	0.17676	0.449057	4.8483	5.55923	0.58355	0.989866	1.18342	4.10765	4.95696	5.48029	7.03907	5.00771	4.6309
3110009F21Rik	#DIV/0!	#DIV/0!	#DIV/0!	0	0	#DIV/0!	#DIV/0!	#DIV/0!	0	0	0	0	0	0
3110015C05Rik	#DIV/0!	#DIV/0!	#DIV/0!	0	0	#DIV/0!	#DIV/0!	#DIV/0!	0	0	0	0	0	0
3110021A11Rik	#DIV/0!	#DIV/0!	0.6501	0.200522	0.298722	0.19689	1.37713	#DIV/0!	0.123181	0.372559	0.105826	0.625635	0.270532	0
3110021N24Rik	0.828921	0.235985	0.427069	0.924567	1.15526	1.24116	0.423771	0.821835	1.38009	0.575782	0.817829	1.11194	1.35871	0.995125
3110035E14Rik	#DIV/0!	#DIV/0!	0.992208	0.0171828	0.0173842	0.49217	#DIV/0!	#DIV/0!	0.025668	0.0258803	0	0.0521527	0	0
3110039I08Rik	1.27983	0.23091	0.196676	4.59677	3.71112	1.06941	1.02901	1.74106	4.68471	3.83151	5.27408	4.38063	3.72349	3.02924
3110039M20Rik	#DIV/0!	#DIV/0!	#DIV/0!	0	0	#DIV/0!	#DIV/0!	#DIV/0!	0	0	0	0	0	0
3110040N11Rik	1.0955	0.0871624	0.221724	14.1283	12.9893	1.24503	0.943134	1.09833	15.0898	13.3261	13.9689	12.12	14.1296	12.7183
3110043O21Rik	1.13395	0.0280287	0.104299	6.95726	6.14958	1.16747	1.15609	1.07827	6.5213	7.14253	7.20796	5.58584	6.17817	6.68472
3110045C21Rik	0.93741	0.346899	0.484256	1.74396	2.11568	0.444569	1.60673	0.760928	1.14969	2.31826	1.76393	2.58608	1.44284	2.31813
3110052M02Rik	1.24433	0.0323932	0.0055287	2.91132	2.34	1.30211	1.24081	1.19006	3.09051	2.78224	2.86122	2.37347	2.24227	2.40427
3110056K07Rik	1.30553	0.0732297	0.10941	5.82301	4.43605	1.16927	1.32716	1.42016	4.8152	5.67169	6.98215	4.11814	4.27354	4.91646
3110057O12Rik	1.34885	0.300797	0.490963	0.988542	0.816653	1.16332	0.946009	1.93721	0.869909	1.14697	0.948748	0.747781	1.21243	0.489749
3110062M04Rik	1.23042	0.0409056	0.0405094	3.95887	3.21862	1.15788	1.23393	1.29945	3.61111	4.31614	3.94935	3.11872	3.49789	3.03924
3110070M22Rik	0.957919	0.0202543	0.826602	0.890194	0.935051	0.984404	0.918132	0.971221	0.661934	1.08447	0.924177	0.672421	1.18117	0.951562
3110079O15Rik	#DIV/0!	#DIV/0!	0.543203	0.0990103	0.323597	#DIV/0!	0.305968	#DIV/0!	0	0.297031	0	0	0.970791	0
3110082I17Rik	0.801915	0.0138527	0.0190833	9.46114	11.7847	0.813623	0.817808	0.774316	9.85883	10.0013	8.52328	12.1172	12.2294	11.0075
3110082J24Rik	#DIV/0!	#DIV/0!	#DIV/0!	0	0	#DIV/0!	#DIV/0!	#DIV/0!	0	0	0	0	0	0
3110099E03Rik	#DIV/0!	#DIV/0!	0.373901	0.0105449	0	#DIV/0!	#DIV/0!	#DIV/0!	0	0.0316348	0	0	0	0
3200001D21Rik	#DIV/0!	#DIV/0!	0.984615	0.0615666	0.0627031	0.738266	#DIV/0!	0	0.110455	0.0742448	0	0.149614	0	0.0384952
3300002I08Rik	1.20882	0.527895	0.769464	1.08486	1.24881	0.246127	2.06558	1.31475	0.515373	1.55864	1.18056	2.09393	0.754577	0.897935
3300002P13Rik	#DIV/0!	#DIV/0!	#DIV/0!	0	0	#DIV/0!	#DIV/0!	#DIV/0!	0	0	0	0	0	0
3300005D01Rik	#DIV/0!	#DIV/0!	#DIV/0!	0	0	#DIV/0!	#DIV/0!	#DIV/0!	0	0	0	0	0	0
3425401B19Rik	#DIV/0!	#DIV/0!	#DIV/0!	0	0	#DIV/0!	#DIV/0!	#DIV/0!	0	0	0	0	0	0
3632451O06Rik	1.40933	0.150076	0.0233341	3.61901	2.62024	1.1098	1.57582	1.54238	3.46079	3.85352	3.54273	3.11839	2.44541	2.29693
3632454L22Rik	#DIV/0!	#DIV/0!	0.887192	0.0361366	0.0394941	1.00261	#DIV/0!	0.537876	0.0461773	0.0232766	0.0389559	0.0460569	0	0.0724254
3830403N18Rik	#DIV/0!	#DIV/0!	0.579767	0.214413	0.128716	2.46103	#DIV/0!	0.410897	0.46833	0.0944334	0.0804745	0.190298	0	0.195851
3830406C13Rik	1.18958	0.0543239	0.00952632	15.4624	13.0346	1.14001	1.13063	1.29809	15.6175	14.9029	15.8668	13.6994	13.1811	12.2232
3830408C21Rik	1.91261	0.469967	0.140499	1.11817	0.613568	1.04226	2.04039	2.65516	0.813172	0.910979	1.63036	0.780197	0.446473	0.614034
3830417A13Rik	#DIV/0!	#DIV/0!	#DIV/0!	0	0	#DIV/0!	#DIV/0!	#DIV/0!	0	0	0	0	0	0
3830432H09Rik	#DIV/0!	#DIV/0!	#DIV/0!	0	0	#DIV/0!	#DIV/0!	#DIV/0!	0	0	0	0	0	0
3930402G23Rik	#DIV/0!	#DIV/0!	0.373901	0.0248915	0	#DIV/0!	#DIV/0!	#DIV/0!	0	0	0.0746746	0	0	0
4430402I18Rik	0.583663	0.0795514	0.0139124	1.80262	3.17047	0.560854	0.731431	0.458703	1.9253	1.86196	1.62059	3.4328	2.54564	3.53298
4631405J19Rik	0.10579	0.0255288	0.000798336	0.142134	1.30045	0.155431	0.0706261	0.0913128	0.223379	0.0750713	0.127952	1.43716	1.06294	1.40125
4632404H12Rik	1.50203	0.0988934	0.00577441	1.67054	1.11344	1.30425	1.60029	1.60156	1.47719	1.71423	1.82019	1.1326	1.0712	1.13651
4632415L05Rik	1.07682	0.135191	0.542632	4.3405	4.09862	0.875445	1.02126	1.33376	3.93671	4.30502	4.77976	4.49681	4.21538	3.58366
4632427E13Rik	2.32588	0.782281	0.144467	1.50338	0.754035	3.19962	0.765037	3.01299	2.13286	0.826982	1.5503	0.666597	1.08097	0.514539
4632428C04Rik	0.728603	0.0503609	0.00337555	1.64302	2.25859	0.828102	0.692401	0.665305	1.82426	1.5964	1.5084	2.20294	2.3056	2.26723
4632428N05Rik	1.37489	0.0770733	0.00437568	4.77049	3.47642	1.29304	1.52894	1.30269	4.42256	5.12489	4.76401	3.42027	3.35193	3.65705
4732416N19Rik	#DIV/0!	#DIV/0!	0.374312	0.136089	0.301703	0.49243	#DIV/0!	0.410878	0.219653	0	0.188613	0.446059	0	0.459049
4732456N10Rik	#DIV/0!	#DIV/0!	#DIV/0!	0	0	#DIV/0!	#DIV/0!	#DIV/0!	0	0	0	0	0	0
4732471J01Rik	2.41215	1.22597	0.399273	0.544665	0.354242	1.96316	0.54911	4.72418	0.832561	0.291396	0.510037	0.424093	0.53067	0.107963
4732490B19Rik	1.11502	0.206576	0.776858	0.313287	0.298566	0.805375	1.03296	1.50672	0.307295	0.309834	0.322732	0.381555	0.299948	0.214195
4732491K20Rik	0.811646	0.0884497	0.306493	0.658726	0.82037	0.984339	0.758508	0.69209	0.773408	0.493877	0.708894	0.785713	0.651116	1.02428
4831407H17Rik	#DIV/0!	#DIV/0!	0.243764	0.129937	0.0284767	#DIV/0!	1.83413	#DIV/0!	0.23312	0.15669	0	0	0.0854302	0
4831440E17Rik	2.50217	1.21506	0.0685288	1.26803	0.697963	1.35104	1.22428	4.93119	1.19851	1.10486	1.50071	0.887101	0.902459	0.30433
4833411C07Rik	#DIV/0!	#DIV/0!	0.902829	0.0734423	0.0820348	0	0.918138	#DIV/0!	0	0.154496	0.0658308	0.0778333	0.168271	0
4833412C05Rik	#DIV/0!	#DIV/0!	#DIV/0!	0	0	#DIV/0!	#DIV/0!	#DIV/0!	0	0	0	0	0	0
4833415N18Rik	#DIV/0!	#DIV/0!	#DIV/0!	0	0	#DIV/0!	#DIV/0!	#DIV/0!	0	0	0	0	0	0
4833417C18Rik	0.637139	0.0601866	0.110277	0.340832	0.53026	0.656259	0.524657	0.730502	0.274374	0.27663	0.471491	0.418088	0.527259	0.645434
4833418N02Rik	1.09863	0.222045	0.814656	1.29361	1.23826	0.805396	0.956416	1.53407	1.03851	1.45425	1.38806	1.28944	1.52052	0.904819
4833419F23Rik	1.18703	0.483224	0.872103	1.98512	2.07965	0.836771	2.14223	0.582089	1.91829	2.38901	1.64805	2.29249	1.1152	2.83127
4833420G17Rik	1.16974	0.0554939	0.0139481	7.43344	6.37823	1.28021	1.10525	1.12376	7.53521	7.3655	7.3996	5.8859	6.66409	6.58469
4833422C13Rik	1.45957	0.677941	0.708317	0.776394	0.693751	2.80999	0.889613	0.679105	0.967512	0.769582	0.592089	0.344311	0.865075	0.871867
4833422M21Rik	#DIV/0!	#DIV/0!	0.776155	0.037737	0.0241145	#DIV/0!	0	#DIV/0!	0	0	0.113211	0	0.0723434	0
4833423E24Rik	#DIV/0!	#DIV/0!	0.569929	0.118979	0.0553174	0	2.75449	#DIV/0!	0	0.312544	0.0443928	0.0524852	0.113467	0
4833427F10Rik	0.0153761	0.00822458	0.00157198	0.0402903	2.84374	0.0281251	0.0180031	0	0.0601877	0.0606831	0	2.14	3.3707	3.02051
4833427G06Rik	1.09854	0.547494	0.58715	0.798068	1.06731	0.492231	0.612052	2.19134	0.936007	0.539217	0.918981	1.90156	0.880999	0.419369
4833428L15Rik	#DIV/0!	#DIV/0!	0.601058	0.0207604	0.0530657	#DIV/0!	0	#DIV/0!	0	0	0.0622813	0	0.159197	0
4833439L19Rik	0.822814	0.00747722	0.00171658	77.6082	94.3122	0.836939	0.820006	0.811498	78.8348	79.5811	74.4086	94.1942	97.0494	91.6929
4921501E09Rik	#DIV/0!	#DIV/0!	0.373901	0	0.00698603	0	#DIV/0!	#DIV/0!	0	0	0	0.0209581	0	0
4921504A21Rik	0.700316	0.00772858	0.00279246	4.4492	6.35471	0.715699	0.693937	0.691312	4.47875	4.15807	4.71079	6.25787	5.992	6.81427
4921504E06Rik	#DIV/0!	#DIV/0!	#DIV/0!	0	0	#DIV/0!	#DIV/0!	#DIV/0!	0	0	0	0	0	0
4921506M07Rik	#DIV/0!	#DIV/0!	0.373901	0.0171844	0	#DIV/0!	#DIV/0!	#DIV/0!	0	0	0.0515531	0	0	0
4921507L20Rik	0.962304	0.568758	0.585143	0.056995	0.0796697	1.96875	0.918162	0	0.113678	0.0573071	0	0.0577412	0.062415	0.118853
4921507P07Rik	1.19379	0.32001	0.853268	0.623075	0.586955	1.24339	1.7216	0.616384	0.862502	0.543517	0.463206	0.69367	0.315705	0.751489
4921508D12Rik	#DIV/0!	#DIV/0!	0.373901	0	0.0594367	0	#DIV/0!	#DIV/0!	0	0	0	0.17831	0	0
4921509C19Rik	#DIV/0!	#DIV/0!	0.116199	0	0.0212294	0	#DIV/0!	0	0	0	0	0.0313861	0	0.0323021
4921509O07Rik	#DIV/0!	#DIV/0!	#DIV/0!	0	0	#DIV/0!	#DIV/0!	#DIV/0!	0	0	0	0	0	0
4921511C10Rik	#DIV/0!	#DIV/0!	#DIV/0!	0	0	#DIV/0!	#DIV/0!	#DIV/0!	0	0	0	0	0	0
4921511C20Rik	#DIV/0!	#DIV/0!	#DIV/0!	0	0	#DIV/0!	#DIV/0!	#DIV/0!	0	0	0	0	0	0
4921511H03Rik	#DIV/0!	#DIV/0!	0.240341	0.0302602	0.127936	0.492207	0	#DIV/0!	0.0907807	0	0	0.184436	0.199373	0
4921511I17Rik	#DIV/0!	#DIV/0!	#DIV/0!	0	0	#DIV/0!	#DIV/0!	#DIV/0!	0	0	0	0	0	0
4921511M17Rik	#DIV/0!	#DIV/0!	#DIV/0!	0	0	#DIV/0!	#DIV/0!	#DIV/0!	0	0	0	0	0	0
4921513I03Rik	#DIV/0!	#DIV/0!	0.421037	0.0159714	0.0383168	0	#DIV/0!	0.821827	0	0	0.0479141	0.0566486	0	0.0583019
4921515E04Rik	#DIV/0!	#DIV/0!	#DIV/0!	0	0	#DIV/0!	#DIV/0!	#DIV/0!	0	0	0	0	0	0
4921517D22Rik	#DIV/0!	#DIV/0!	0.161408	0	0.0269906	0	#DIV/0!	0	0	0	0	0.0264755	0	0.0544963
4921518K17Rik	#DIV/0!	#DIV/0!	#DIV/0!	0	0	#DIV/0!	#DIV/0!	#DIV/0!	0	0	0	0	0	0
4921524J17Rik	0.6947	0.0375412	0.00799599	6.50568	9.42845	0.749393	0.622806	0.711902	6.49033	6.59925	6.42745	8.66078	10.596	9.02856
4921524L21Rik	#DIV/0!	#DIV/0!	0.373901	0	0.0406023	0	#DIV/0!	#DIV/0!	0	0	0	0.121807	0	0
4921525O09Rik	#DIV/0!	#DIV/0!	#DIV/0!	0	0	#DIV/0!	#DIV/0!	#DIV/0!	0	0	0	0	0	0
4921529L05Rik	#DIV/0!	#DIV/0!	#DIV/0!	0	0	#DIV/0!	#DIV/0!	#DIV/0!	0	0	0	0	0	0
4921530L21Rik	#DIV/0!	#DIV/0!	0.373901	0	0.058795	#DIV/0!	0	#DIV/0!	0	0	0	0	0.176385	0
4921531C22Rik	0.933944	0.115755	0.418103	3.98719	4.32718	0.823455	1.16538	0.813	3.91418	4.49081	3.55659	4.75336	3.85353	4.37465
4921531P14Rik	#DIV/0!	#DIV/0!	#DIV/0!	0	0	#DIV/0!	#DIV/0!	#DIV/0!	0	0	0	0	0	0
4921533I20Rik	#DIV/0!	#DIV/0!	#DIV/0!	0	0	#DIV/0!	#DIV/0!	#DIV/0!	0	0	0	0	0	0
4921534H16Rik	#DIV/0!	#DIV/0!	#DIV/0!	0	0	#DIV/0!	#DIV/0!	#DIV/0!	0	0	0	0	0	0
4921536K21Rik	1.11614	0.293918	0.90355	0.649738	0.627091	1.51438	0.542566	1.29148	0.634263	0.415678	0.899272	0.418827	0.766134	0.696312
4921539E11Rik	0	0	0.0017892	0	0.149489	0	0	0	0	0	0	0.180672	0.156232	0.111564
4922502D21Rik	0.170641	0.042796	0.000279138	0.104746	0.612148	0.0984374	0.166939	0.246548	0.0561722	0.11327	0.144796	0.570639	0.678512	0.587293
4922502H24Rik	#DIV/0!	#DIV/0!	#DIV/0!	0	0	#DIV/0!	#DIV/0!	#DIV/0!	0	0	0	0	0	0
4922502N22Rik	#DIV/0!	#DIV/0!	#DIV/0!	0	0	#DIV/0!	#DIV/0!	#DIV/0!	0	0	0	0	0	0
4930401C15Rik	#DIV/0!	#DIV/0!	#DIV/0!	0	0	#DIV/0!	#DIV/0!	#DIV/0!	0	0	0	0	0	0
4930401O10Rik	#DIV/0!	#DIV/0!	#DIV/0!	0	0	#DIV/0!	#DIV/0!	#DIV/0!	0	0	0	0	0	0
4930401O12Rik	#DIV/0!	#DIV/0!	#DIV/0!	0	0	#DIV/0!	#DIV/0!	#DIV/0!	0	0	0	0	0	0
4930402F06Rik	#DIV/0!	#DIV/0!	#DIV/0!	0	0	#DIV/0!	#DIV/0!	#DIV/0!	0	0	0	0	0	0
4930402F11Rik	#DIV/0!	#DIV/0!	0.373901	0	0.03346	#DIV/0!	#DIV/0!	0	0	0	0	0	0	0.10038
4930402H24Rik	1.20481	0.0825401	0.0591158	3.78518	3.16222	1.29544	1.04001	1.279	4.09796	3.61135	3.64623	3.16338	3.47243	2.85085
4930402K13Rik	#DIV/0!	#DIV/0!	#DIV/0!	0	0	#DIV/0!	#DIV/0!	#DIV/0!	0	0	0	0	0	0
4930404A05Rik	#DIV/0!	#DIV/0!	#DIV/0!	0	0	#DIV/0!	#DIV/0!	#DIV/0!	0	0	0	0	0	0
4930404H11Rik	#DIV/0!	#DIV/0!	#DIV/0!	0	0	#DIV/0!	#DIV/0!	#DIV/0!	0	0	0	0	0	0
4930404I05Rik	#DIV/0!	#DIV/0!	0.177607	0.486218	0.177239	#DIV/0!	1.53019	3.69805	0.197471	0.49772	0.763462	0	0.325266	0.20645
4930404N11Rik	0.911522	0.111311	0.312247	14.3423	16.0702	0.725855	1.11073	0.897979	13.521	15.3542	14.1517	18.6277	13.8235	15.7595
4930405A10Rik	#DIV/0!	#DIV/0!	#DIV/0!	0	0	#DIV/0!	#DIV/0!	#DIV/0!	0	0	0	0	0	0
4930405A21Rik	1.45986	0.912224	0.694311	0.743046	0.896311	3.28134	0.459058	0.639169	0.96619	0.681871	0.581077	0.29445	1.48537	0.909113
4930405D11Rik	#DIV/0!	#DIV/0!	#DIV/0!	0	0	#DIV/0!	#DIV/0!	#DIV/0!	0	0	0	0	0	0
4930405J17Rik	#DIV/0!	#DIV/0!	0.116199	0	0.123278	0	#DIV/0!	0	0	0	0	0.182257	0	0.187576
4930405L22Rik	#DIV/0!	#DIV/0!	#DIV/0!	0	0	#DIV/0!	#DIV/0!	#DIV/0!	0	0	0	0	0	0
4930405O22Rik	#DIV/0!	#DIV/0!	0.373901	0	0.034408	0	#DIV/0!	#DIV/0!	0	0	0	0.103224	0	0
4930406D18Rik	#DIV/0!	#DIV/0!	0.373901	0.105304	0	#DIV/0!	#DIV/0!	#DIV/0!	0	0.315913	0	0	0	0
4930407G08Rik	#DIV/0!	#DIV/0!	#DIV/0!	0	0	#DIV/0!	#DIV/0!	#DIV/0!	0	0	0	0	0	0
4930407I10Rik	0.142139	0.0716931	0.0058705	0.0114719	0.0720247	0.196866	0.229551	0	0.0171369	0.0172788	0	0.0870485	0.0752722	0.0537534
4930407I19Rik	#DIV/0!	#DIV/0!	#DIV/0!	0	0	#DIV/0!	#DIV/0!	#DIV/0!	0	0	0	0	0	0
4930412B13Rik	#DIV/0!	#DIV/0!	#DIV/0!	0	0	#DIV/0!	#DIV/0!	#DIV/0!	0	0	0	0	0	0
4930412C18Rik	3.55354	0.79919	0.00459765	0.36339	0.106906	2.95301	2.57097	5.13662	0.366111	0.287111	0.436948	0.123979	0.111674	0.0850652
4930412O13Rik	2.07824	0.425974	0.0188791	4.76192	2.41174	1.32331	2.11378	2.79764	4.05359	4.44956	5.78261	3.06323	2.10503	2.06696
4930413E15Rik	#DIV/0!	#DIV/0!	#DIV/0!	0	0	#DIV/0!	#DIV/0!	#DIV/0!	0	0	0	0	0	0
4930413F20Rik	0.670196	0.0907737	0.206432	1.07241	1.69629	0.511891	0.826317	0.672379	1.11414	0.777657	1.32542	2.17652	0.941112	1.97124
4930413G21Rik	0.803368	0.267538	0.500663	5.19875	6.54085	0.4043	0.694214	1.31159	2.93706	3.99121	8.66797	7.26455	5.74925	6.60875
4930413M19Rik	#DIV/0!	#DIV/0!	#DIV/0!	0	0	#DIV/0!	#DIV/0!	#DIV/0!	0	0	0	0	0	0
4930414N06Rik	1.20381	0.531745	0.823219	1.13088	0.980321	0.164087	1.53004	1.9173	0.187791	0.946544	2.25831	1.14446	0.618642	1.17786
4930415F15Rik	1.19483	0.616286	0.713679	0.432739	0.343774	0	1.53012	2.05437	0	0.700929	0.597288	0.282496	0.458087	0.29074
4930415L06Rik	#DIV/0!	#DIV/0!	#DIV/0!	0	0	#DIV/0!	#DIV/0!	#DIV/0!	0	0	0	0	0	0
4930415O20Rik	2.32825	1.1018	0.15913	3.19616	1.6365	4.52894	1.32599	1.12981	4.8413	2.75842	1.98877	1.06897	2.08027	1.76027
4930417O13Rik	#DIV/0!	#DIV/0!	#DIV/0!	0	0	#DIV/0!	#DIV/0!	#DIV/0!	0	0	0	0	0	0
4930417O22Rik	#DIV/0!	#DIV/0!	#DIV/0!	0	0	#DIV/0!	#DIV/0!	#DIV/0!	0	0	0	0	0	0
4930419G24Rik	#DIV/0!	#DIV/0!	#DIV/0!	0	0	#DIV/0!	#DIV/0!	#DIV/0!	0	0	0	0	0	0
4930423M02Rik	#DIV/0!	#DIV/0!	#DIV/0!	0	0	#DIV/0!	#DIV/0!	#DIV/0!	0	0	0	0	0	0
4930425K10Rik	#DIV/0!	#DIV/0!	#DIV/0!	0	0	#DIV/0!	#DIV/0!	#DIV/0!	0	0	0	0	0	0
4930425L21Rik	#DIV/0!	#DIV/0!	#DIV/0!	0	0	#DIV/0!	#DIV/0!	#DIV/0!	0	0	0	0	0	0
4930425O10Rik	#DIV/0!	#DIV/0!	#DIV/0!	0	0	#DIV/0!	#DIV/0!	#DIV/0!	0	0	0	0	0	0
4930426D05Rik	6.96443	2.96718	0.0344143	9.08876	1.4901	3.71874	4.28477	12.8898	7.34332	6.09727	13.8257	1.97468	1.42301	1.07261
4930426L09Rik	3.29783	1.37621	0.12696	0.282051	0.125233	5.90627	2.75448	1.23273	0.358032	0.18049	0.307632	0.060619	0.065526	0.249553
4930427A07Rik	0.481769	0.0351779	0.00191667	1.40972	2.95598	0.532074	0.499214	0.414019	1.45802	1.37208	1.39905	2.74026	2.74848	3.37919
4930428D20Rik	#DIV/0!	#DIV/0!	#DIV/0!	0	0	#DIV/0!	#DIV/0!	#DIV/0!	0	0	0	0	0	0
4930428E07Rik	#DIV/0!	#DIV/0!	#DIV/0!	0	0	#DIV/0!	#DIV/0!	#DIV/0!	0	0	0	0	0	0
4930428G15Rik	#DIV/0!	#DIV/0!	#DIV/0!	0	0	#DIV/0!	#DIV/0!	#DIV/0!	0	0	0	0	0	0
4930428O21Rik	#DIV/0!	#DIV/0!	#DIV/0!	0	0	#DIV/0!	#DIV/0!	#DIV/0!	0	0	0	0	0	0
4930429B21Rik	0.5989	0.39514	0.14457	0.0859701	0.258631	0.32812	1.37726	0.0913154	0.0876647	0.132582	0.0376635	0.267173	0.0962648	0.412455
4930429D17Rik	0.935212	0.307743	0.584864	0.447633	0.564746	1.47656	0.918164	0.410914	0.646573	0.32595	0.370375	0.437892	0.355002	0.901344
4930429F11Rik	#DIV/0!	#DIV/0!	#DIV/0!	0	0	#DIV/0!	#DIV/0!	#DIV/0!	0	0	0	0	0	0
4930429F24Rik	0.885461	0.471336	0.573864	0.416193	0.533937	1.82813	0.417345	0.410912	0.755725	0.293057	0.199798	0.413388	0.702193	0.486231
4930430A15Rik	#DIV/0!	#DIV/0!	0.551719	0.015611	0.0489657	#DIV/0!	#DIV/0!	0	0.0468331	0	0	0	0	0.146897
4930430F08Rik	1.02867	0.136059	0.856226	3.96396	3.88551	0.889368	1.30076	0.895888	3.55965	4.73896	3.59328	4.00245	3.64321	4.01086
4930430F21Rik	#DIV/0!	#DIV/0!	#DIV/0!	0	0	#DIV/0!	#DIV/0!	#DIV/0!	0	0	0	0	0	0
4930430J02Rik	#DIV/0!	#DIV/0!	#DIV/0!	0	0	#DIV/0!	#DIV/0!	#DIV/0!	0	0	0	0	0	0
4930431F12Rik	0.415435	0.26863	0.380989	0.0498989	0.0915899	0.328116	0.918189	0	0.0371936	0.112503	0	0.113355	0.122527	0.0388876
4930431P03Rik	#DIV/0!	#DIV/0!	0.293983	0.0951792	0.0385137	#DIV/0!	#DIV/0!	0.547898	0.073672	0.148561	0.0633047	0	0	0.115541
4930432J09Rik	#DIV/0!	#DIV/0!	#DIV/0!	0	0	#DIV/0!	#DIV/0!	#DIV/0!	0	0	0	0	0	0
4930432K21Rik	3.5113	0.566013	0.0536896	1.3767	0.391339	4.49079	3.51306	2.53006	2.07777	0.902713	1.14962	0.462674	0.256959	0.454384
4930432M17Rik	#DIV/0!	#DIV/0!	#DIV/0!	0	0	#DIV/0!	#DIV/0!	#DIV/0!	0	0	0	0	0	0
4930433B08Rik	#DIV/0!	#DIV/0!	#DIV/0!	0	0	#DIV/0!	#DIV/0!	#DIV/0!	0	0	0	0	0	0
4930433I11Rik	#DIV/0!	#DIV/0!	#DIV/0!	0	0	#DIV/0!	#DIV/0!	#DIV/0!	0	0	0	0	0	0
4930433N12Rik	#DIV/0!	#DIV/0!	0.365294	0.0774341	0.0226288	#DIV/0!	#DIV/0!	2.46546	0.0649313	0	0.167371	0	0	0.0678864
4930434J06Rik	#DIV/0!	#DIV/0!	#DIV/0!	0	0	#DIV/0!	#DIV/0!	#DIV/0!	0	0	0	0	0	0
4930435E12Rik	#DIV/0!	#DIV/0!	0.373901	0	0.0240524	#DIV/0!	0	#DIV/0!	0	0	0	0	0.0721573	0
4930438E09Rik	#DIV/0!	#DIV/0!	#DIV/0!	0	0	#DIV/0!	#DIV/0!	#DIV/0!	0	0	0	0	0	0
4930440C22Rik	#DIV/0!	#DIV/0!	#DIV/0!	0	0	#DIV/0!	#DIV/0!	#DIV/0!	0	0	0	0	0	0
4930440I19Rik	#DIV/0!	#DIV/0!	#DIV/0!	0	0	#DIV/0!	#DIV/0!	#DIV/0!	0	0	0	0	0	0
4930441H08Rik	#DIV/0!	#DIV/0!	#DIV/0!	0	0	#DIV/0!	#DIV/0!	#DIV/0!	0	0	0	0	0	0
4930441J16Rik	#DIV/0!	#DIV/0!	#DIV/0!	0	0	#DIV/0!	#DIV/0!	#DIV/0!	0	0	0	0	0	0
4930442J19Rik	#DIV/0!	#DIV/0!	#DIV/0!	0	0	#DIV/0!	#DIV/0!	#DIV/0!	0	0	0	0	0	0
4930442L01Rik	1.65017	0.111022	0.0096931	7.87142	4.82051	1.45857	1.64877	1.84316	8.41192	6.97727	8.22507	5.76723	4.2318	4.46249
4930443O20Rik	#DIV/0!	#DIV/0!	0.253315	0.0826583	0.0209064	1.96876	#DIV/0!	#DIV/0!	0.123479	0.124496	0	0.0627193	0	0
4930444F02Rik	0	0	0.0830454	0	0.0608335	0	0	0	0	0	0	0.11375	0.0352179	0.0335325
4930444G20Rik	#DIV/0!	#DIV/0!	0.373901	0	0.0330724	0	#DIV/0!	#DIV/0!	0	0	0	0.0992171	0	0
4930444M15Rik	#DIV/0!	#DIV/0!	0.373901	0.015072	0	#DIV/0!	#DIV/0!	#DIV/0!	0	0	0.045216	0	0	0
4930444P10Rik	#DIV/0!	#DIV/0!	0.754984	0.0871511	0.0675702	0	0.918123	#DIV/0!	0	0.0966783	0.164775	0.0974106	0.1053	0
4930445N18Rik	#DIV/0!	#DIV/0!	0.10163	0.13914	0.0390357	#DIV/0!	#DIV/0!	1.64356	0.112016	0.112931	0.192472	0	0	0.117107
4930447A16Rik	#DIV/0!	#DIV/0!	#DIV/0!	0	0	#DIV/0!	#DIV/0!	#DIV/0!	0	0	0	0	0	0
4930447C04Rik	#DIV/0!	#DIV/0!	0.373901	0.0149529	0	#DIV/0!	#DIV/0!	#DIV/0!	0.0448588	0	0	0	0	0
4930447F24Rik	1.35901	0.478204	0.774951	0.635009	0.575962	0.626349	1.19294	2.25773	0.580451	0.542523	0.782052	0.926722	0.454777	0.346388
4930447J18Rik	#DIV/0!	#DIV/0!	#DIV/0!	0	0	#DIV/0!	#DIV/0!	#DIV/0!	0	0	0	0	0	0
4930447K03Rik	#DIV/0!	#DIV/0!	0.712805	0.0614673	0.0337487	#DIV/0!	0	#DIV/0!	0.184402	0	0	0	0.101246	0
4930447M23Rik	#DIV/0!	#DIV/0!	#DIV/0!	0	0	#DIV/0!	#DIV/0!	#DIV/0!	0	0	0	0	0	0
4930447N08Rik	#DIV/0!	#DIV/0!	0.373901	0.0230015	0	#DIV/0!	#DIV/0!	#DIV/0!	0	0	0.0690044	0	0	0
4930448C13Rik	#DIV/0!	#DIV/0!	#DIV/0!	0	0	#DIV/0!	#DIV/0!	#DIV/0!	0	0	0	0	0	0
4930448F12Rik	#DIV/0!	#DIV/0!	#DIV/0!	0	0	#DIV/0!	#DIV/0!	#DIV/0!	0	0	0	0	0	0
4930448H16Rik	#DIV/0!	#DIV/0!	#DIV/0!	0	0	#DIV/0!	#DIV/0!	#DIV/0!	0	0	0	0	0	0
4930448I06Rik	#DIV/0!	#DIV/0!	#DIV/0!	0	0	#DIV/0!	#DIV/0!	#DIV/0!	0	0	0	0	0	0
4930448I18Rik	#DIV/0!	#DIV/0!	#DIV/0!	0	0	#DIV/0!	#DIV/0!	#DIV/0!	0	0	0	0	0	0
4930448K20Rik	0	0	1.62468e-06	0	0.06555	0	0	0	0	0	0	0.0632288	0.0683472	0.0650741
4930449E01Rik	#DIV/0!	#DIV/0!	#DIV/0!	0	0	#DIV/0!	#DIV/0!	#DIV/0!	0	0	0	0	0	0
4930449E18Rik	#DIV/0!	#DIV/0!	0.600849	0.115938	0.296576	#DIV/0!	0	#DIV/0!	0	0	0.347813	0	0.889727	0
4930449I24Rik	#DIV/0!	#DIV/0!	0.373901	0	0.0290322	#DIV/0!	0	#DIV/0!	0	0	0	0	0.0870967	0
4930451G09Rik	1.71637	0.422378	0.0968554	1.2542	0.783305	0.878937	2.03898	2.2312	0.87432	1.43592	1.45236	0.994747	0.704234	0.650933
4930451I11Rik	#DIV/0!	#DIV/0!	0.373901	0.0803413	0	#DIV/0!	#DIV/0!	#DIV/0!	0	0	0.241024	0	0	0
4930452A19Rik	#DIV/0!	#DIV/0!	#DIV/0!	0	0	#DIV/0!	#DIV/0!	#DIV/0!	0	0	0	0	0	0
4930452B06Rik	1.22919	0.0873954	0.256014	4.16744	3.4426	1.38966	1.20895	1.08895	3.60701	4.7885	4.1068	2.5956	3.96087	3.77133
4930452G13Rik	#DIV/0!	#DIV/0!	0.373901	0	0.0319421	#DIV/0!	0	#DIV/0!	0	0	0	0	0.0958262	0
4930452N14Rik	#DIV/0!	#DIV/0!	#DIV/0!	0	0	#DIV/0!	#DIV/0!	#DIV/0!	0	0	0	0	0	0
4930453H23Rik	#DIV/0!	#DIV/0!	0.373901	0	0.017103	0	#DIV/0!	#DIV/0!	0	0	0	0.051309	0	0
4930453L07Rik	#DIV/0!	#DIV/0!	#DIV/0!	0	0	#DIV/0!	#DIV/0!	#DIV/0!	0	0	0	0	0	0
4930453N24Rik	0.888359	0.0650641	0.0754796	17.4922	19.8022	1.01411	0.854484	0.796488	18.527	17.4477	16.5018	18.2693	20.419	20.7182
4930455B14Rik	#DIV/0!	#DIV/0!	0.373901	0	0.0596677	#DIV/0!	#DIV/0!	0	0	0	0	0	0	0.179003
4930455C13Rik	0.683076	0.0831398	0.0134452	3.29757	4.90945	0.67558	0.83068	0.542969	3.29442	3.6061	2.99218	4.87643	4.34114	5.51078
4930455D15Rik	#DIV/0!	#DIV/0!	0.373901	0	0.0366973	0	#DIV/0!	#DIV/0!	0	0	0	0.110092	0	0
4930455F16Rik	#DIV/0!	#DIV/0!	#DIV/0!	0	0	#DIV/0!	#DIV/0!	#DIV/0!	0	0	0	0	0	0
4930455G09Rik	2.29734	1.0504	0.111906	1.90301	1.07753	1.47678	1.03278	4.38245	1.61492	1.62798	2.46613	1.09354	1.57631	0.562729
4930455H04Rik	#DIV/0!	#DIV/0!	0.373901	0	0.0234433	#DIV/0!	#DIV/0!	0	0	0	0	0	0	0.0703299
4930455J16Rik	#DIV/0!	#DIV/0!	#DIV/0!	0	0	#DIV/0!	#DIV/0!	#DIV/0!	0	0	0	0	0	0
4930456L15Rik	#DIV/0!	#DIV/0!	0.373901	0	0.0263931	0	#DIV/0!	#DIV/0!	0	0	0	0.0791792	0	0
4930459C07Rik	#DIV/0!	#DIV/0!	#DIV/0!	0	0	#DIV/0!	#DIV/0!	#DIV/0!	0	0	0	0	0	0
4930459L07Rik	#DIV/0!	#DIV/0!	#DIV/0!	0	0	#DIV/0!	#DIV/0!	#DIV/0!	0	0	0	0	0	0
4930461G14Rik	#DIV/0!	#DIV/0!	#DIV/0!	0	0	#DIV/0!	#DIV/0!	#DIV/0!	0	0	0	0	0	0
4930463O16Rik	#DIV/0!	#DIV/0!	#DIV/0!	0	0	#DIV/0!	#DIV/0!	#DIV/0!	0	0	0	0	0	0
4930465K10Rik	#DIV/0!	#DIV/0!	0.891678	0.0447957	0.0496663	0.984393	#DIV/0!	0.821811	0.072282	0	0.0621051	0.073428	0	0.075571
4930465M20Rik	#DIV/0!	#DIV/0!	#DIV/0!	0	0	#DIV/0!	#DIV/0!	#DIV/0!	0	0	0	0	0	0
4930467D21Rik	#DIV/0!	#DIV/0!	#DIV/0!	0	0	#DIV/0!	#DIV/0!	#DIV/0!	0	0	0	0	0	0
4930467E23Rik	#DIV/0!	#DIV/0!	#DIV/0!	0	0	#DIV/0!	#DIV/0!	#DIV/0!	0	0	0	0	0	0
4930467K11Rik	#DIV/0!	#DIV/0!	0.373901	0	0.0512463	#DIV/0!	#DIV/0!	0	0	0	0	0	0	0.153739
4930469G21Rik	#DIV/0!	#DIV/0!	0.126492	0	0.178087	0	0	#DIV/0!	0	0	0	0.310496	0.223764	0
4930470H14Rik	1.32699	0.271682	0.398474	4.13293	3.01806	1.25542	0.896306	1.82924	4.40109	2.06741	5.93029	3.50566	2.30659	3.24194
4930470O06Rik	#DIV/0!	#DIV/0!	#DIV/0!	0	0	#DIV/0!	#DIV/0!	#DIV/0!	0	0	0	0	0	0
4930470P17Rik	#DIV/0!	#DIV/0!	0.373901	0	0.0235081	#DIV/0!	0	#DIV/0!	0	0	0	0	0.0705242	0
4930471C04Rik	#DIV/0!	#DIV/0!	#DIV/0!	0	0	#DIV/0!	#DIV/0!	#DIV/0!	0	0	0	0	0	0
4930471G03Rik	#DIV/0!	#DIV/0!	0.366117	0.0546887	0.169892	0.9845	#DIV/0!	0	0.164066	0	0	0.166649	0	0.343026
4930471M09Rik	#DIV/0!	#DIV/0!	0.116123	0.0563613	0	#DIV/0!	#DIV/0!	#DIV/0!	0.0841966	0.0848873	0	0	0	0
4930473A02Rik	1.25275	0.746816	0.782603	0.34505	0.289595	2.70672	0.229672	0.821849	0.698324	0.064052	0.272774	0.257996	0.278885	0.331903
4930473O22Rik	#DIV/0!	#DIV/0!	#DIV/0!	0	0	#DIV/0!	#DIV/0!	#DIV/0!	0	0	0	0	0	0
4930474G06Rik	#DIV/0!	#DIV/0!	#DIV/0!	0	0	#DIV/0!	#DIV/0!	#DIV/0!	0	0	0	0	0	0
4930474H20Rik	#DIV/0!	#DIV/0!	#DIV/0!	0	0	#DIV/0!	#DIV/0!	#DIV/0!	0	0	0	0	0	0
4930474M22Rik	#DIV/0!	#DIV/0!	0.776279	0.106754	0.0682363	#DIV/0!	0	#DIV/0!	0	0	0.320262	0	0.204709	0
4930474N05Rik	#DIV/0!	#DIV/0!	#DIV/0!	0	0	#DIV/0!	#DIV/0!	#DIV/0!	0	0	0	0	0	0
4930474N09Rik	#DIV/0!	#DIV/0!	#DIV/0!	0	0	#DIV/0!	#DIV/0!	#DIV/0!	0	0	0	0	0	0
4930477N07Rik	#DIV/0!	#DIV/0!	#DIV/0!	0	0	#DIV/0!	#DIV/0!	#DIV/0!	0	0	0	0	0	0
4930478L05Rik	#DIV/0!	#DIV/0!	#DIV/0!	0	0	#DIV/0!	#DIV/0!	#DIV/0!	0	0	0	0	0	0
4930478P22Rik	#DIV/0!	#DIV/0!	0.373901	0.0138592	0	#DIV/0!	#DIV/0!	#DIV/0!	0	0.0415777	0	0	0	0
4930479D17Rik	#DIV/0!	#DIV/0!	0.373901	0.095715	0	#DIV/0!	#DIV/0!	#DIV/0!	0	0.287145	0	0	0	0
4930480E11Rik	#DIV/0!	#DIV/0!	#DIV/0!	0	0	#DIV/0!	#DIV/0!	#DIV/0!	0	0	0	0	0	0
4930480G23Rik	#DIV/0!	#DIV/0!	0.373901	0.0241624	0	#DIV/0!	#DIV/0!	#DIV/0!	0.0724871	0	0	0	0	0
4930480K15Rik	#DIV/0!	#DIV/0!	#DIV/0!	0	0	#DIV/0!	#DIV/0!	#DIV/0!	0	0	0	0	0	0
4930480K23Rik	1.0208	0.0748838	0.803308	1.63374	1.60987	1.06435	0.874932	1.12313	1.70315	1.51225	1.68583	1.60018	1.72842	1.50101
4930480M12Rik	#DIV/0!	#DIV/0!	#DIV/0!	0	0	#DIV/0!	#DIV/0!	#DIV/0!	0	0	0	0	0	0
4930481A15Rik	1.40317	0.228014	0.362625	1.57373	1.16007	1.83524	1.06081	1.31346	1.99265	1.74865	0.979902	1.08577	1.64841	0.746044
4930482G09Rik	#DIV/0!	#DIV/0!	0.373901	0	0.082885	0	#DIV/0!	#DIV/0!	0	0	0	0.248655	0	0
4930483J18Rik	#DIV/0!	#DIV/0!	0.911942	0.0245999	0.0290854	0	#DIV/0!	#DIV/0!	0	0	0.0737997	0.0872561	0	0
4930483K19Rik	0.390576	0.217095	0.0792561	0.205118	0.733951	0.218755	0.131164	0.82181	0.148056	0.149272	0.318025	0.676813	1.13806	0.386981
4930483O08Rik	#DIV/0!	#DIV/0!	0.680933	0.141193	0.0999897	#DIV/0!	0	2.46537	0.18507	0	0.238508	0	0.203226	0.0967431
4930484H19Rik	#DIV/0!	#DIV/0!	0.470526	0.075798	0.0344993	#DIV/0!	#DIV/0!	1.23275	0	0.099807	0.127587	0	0	0.103498
4930486F22Rik	#DIV/0!	#DIV/0!	#DIV/0!	0	0	#DIV/0!	#DIV/0!	#DIV/0!	0	0	0	0	0	0
4930486I03Rik	#DIV/0!	#DIV/0!	0.599214	0.332796	0.235505	#DIV/0!	1.22411	1.23263	0.131197	0.529063	0.338129	0	0.432202	0.274314
4930486L24Rik	1.25895	0.636156	0.748004	0.237379	0.296789	2.29689	1.37724	0.102727	0.458012	0.197906	0.056219	0.199405	0.143698	0.547265
4930487D11Rik	#DIV/0!	#DIV/0!	#DIV/0!	0	0	#DIV/0!	#DIV/0!	#DIV/0!	0	0	0	0	0	0
4930487H11Rik	#DIV/0!	#DIV/0!	0.373901	0.0316653	0	#DIV/0!	#DIV/0!	#DIV/0!	0	0	0.0949959	0	0	0
4930488B22Rik	#DIV/0!	#DIV/0!	#DIV/0!	0	0	#DIV/0!	#DIV/0!	#DIV/0!	0	0	0	0	0	0
4930488L21Rik	#DIV/0!	#DIV/0!	0.116718	0	0.0325244	0	0	#DIV/0!	0	0	0	0.0468892	0.050684	0
4930500F04Rik	#DIV/0!	#DIV/0!	0.373901	0	0.0693597	0	#DIV/0!	#DIV/0!	0	0	0	0.208079	0	0
4930500L23Rik	#DIV/0!	#DIV/0!	#DIV/0!	0	0	#DIV/0!	#DIV/0!	#DIV/0!	0	0	0	0	0	0
4930502A04Rik	#DIV/0!	#DIV/0!	#DIV/0!	0	0	#DIV/0!	#DIV/0!	#DIV/0!	0	0	0	0	0	0
4930502E09Rik	#DIV/0!	#DIV/0!	0.336548	0.271722	0.142106	0.984467	#DIV/0!	0.821753	0.277102	0.419037	0.119026	0.281474	0	0.144844
4930502E18Rik	#DIV/0!	#DIV/0!	0.373901	0	0.0266749	#DIV/0!	#DIV/0!	0	0	0	0	0	0	0.0800248
4930503B20Rik	0.891208	0.276506	0.361422	1.51493	1.94803	0.546897	0.688592	1.43814	1.41537	1.42697	1.70245	2.588	2.0723	1.18379
4930503E14Rik	#DIV/0!	#DIV/0!	#DIV/0!	0	0	#DIV/0!	#DIV/0!	#DIV/0!	0	0	0	0	0	0
4930503E24Rik	#DIV/0!	#DIV/0!	#DIV/0!	0	0	#DIV/0!	#DIV/0!	#DIV/0!	0	0	0	0	0	0
4930503F20Rik	#DIV/0!	#DIV/0!	#DIV/0!	0	0	#DIV/0!	#DIV/0!	#DIV/0!	0	0	0	0	0	0
4930503H13Rik	#DIV/0!	#DIV/0!	#DIV/0!	0	0	#DIV/0!	#DIV/0!	#DIV/0!	0	0	0	0	0	0
4930503L19Rik	1.32283	0.255677	0.23602	0.790745	0.60426	0.86854	1.34667	1.75327	0.55016	0.813566	1.00851	0.633431	0.604132	0.575217
4930503O07Rik	#DIV/0!	#DIV/0!	0.373901	0	0.0710043	#DIV/0!	#DIV/0!	0	0	0	0	0	0	0.213013
4930504C09Rik	#DIV/0!	#DIV/0!	#DIV/0!	0	0	#DIV/0!	#DIV/0!	#DIV/0!	0	0	0	0	0	0
4930504O13Rik	#DIV/0!	#DIV/0!	0.373901	0	0.070821	#DIV/0!	0	#DIV/0!	0	0	0	0	0.212463	0
4930505A04Rik	#DIV/0!	#DIV/0!	0.116123	0.070938	0	#DIV/0!	#DIV/0!	#DIV/0!	0.105974	0.10684	0	0	0	0
4930505G20Rik	#DIV/0!	#DIV/0!	#DIV/0!	0	0	#DIV/0!	#DIV/0!	#DIV/0!	0	0	0	0	0	0
4930505K13Rik	#DIV/0!	#DIV/0!	#DIV/0!	0	0	#DIV/0!	#DIV/0!	#DIV/0!	0	0	0	0	0	0
4930505K14Rik	#DIV/0!	#DIV/0!	#DIV/0!	0	0	#DIV/0!	#DIV/0!	#DIV/0!	0	0	0	0	0	0
4930506A18Rik	#DIV/0!	#DIV/0!	#DIV/0!	0	0	#DIV/0!	#DIV/0!	#DIV/0!	0	0	0	0	0	0
4930506C21Rik	2.06877	0.821354	0.10922	0.7295	0.447625	1.57508	3.67247	0.958751	0.792951	0.799442	0.596107	0.503436	0.217685	0.621754
4930507D05Rik	0.519004	0.117275	0.112965	0.224072	0.415711	0.410149	0.393507	0.753357	0.192317	0.116343	0.363556	0.468896	0.295657	0.482581
4930507D10Rik	#DIV/0!	#DIV/0!	#DIV/0!	0	0	#DIV/0!	#DIV/0!	#DIV/0!	0	0	0	0	0	0
4930509E16Rik	0.793233	0.59963	0.23228	0.0960227	0.219299	1.96879	0	0.410904	0.154942	0	0.133126	0.0786989	0.255214	0.323983
4930509J09Rik	#DIV/0!	#DIV/0!	#DIV/0!	0	0	#DIV/0!	#DIV/0!	#DIV/0!	0	0	0	0	0	0
4930509K18Rik	#DIV/0!	#DIV/0!	0.373901	0	0.0161351	0	#DIV/0!	#DIV/0!	0	0	0	0.0484054	0	0
4930511A02Rik	#DIV/0!	#DIV/0!	#DIV/0!	0	0	#DIV/0!	#DIV/0!	#DIV/0!	0	0	0	0	0	0
4930511A08Rik	#DIV/0!	#DIV/0!	0.116123	0.269721	0	#DIV/0!	#DIV/0!	#DIV/0!	0.403004	0.406158	0	0	0	0
4930511E03Rik	#DIV/0!	#DIV/0!	#DIV/0!	0	0	#DIV/0!	#DIV/0!	#DIV/0!	0	0	0	0	0	0
4930511M06Rik	1.372	0.553406	0.600175	0.45335	0.378648	2.47315	0.9182	0.724638	0.665352	0.315443	0.379254	0.26903	0.343545	0.52337
4930512B01Rik	#DIV/0!	#DIV/0!	#DIV/0!	0	0	#DIV/0!	#DIV/0!	#DIV/0!	0	0	0	0	0	0
4930512J16Rik	#DIV/0!	#DIV/0!	0.373901	0	0.03223	#DIV/0!	#DIV/0!	0	0	0	0	0	0	0.09669
4930512M02Rik	#DIV/0!	#DIV/0!	3.8773e-05	0.277901	0	#DIV/0!	#DIV/0!	#DIV/0!	0.290774	0.293138	0.249792	0	0	0
4930513D17Rik	#DIV/0!	#DIV/0!	#DIV/0!	0	0	#DIV/0!	#DIV/0!	#DIV/0!	0	0	0	0	0	0
4930513N10Rik	1.6998	0.176388	0.0372701	0.987449	0.579065	1.42661	2.02969	1.64309	0.854271	1.24745	0.860627	0.59881	0.6146	0.523785
4930513O06Rik	#DIV/0!	#DIV/0!	#DIV/0!	0	0	#DIV/0!	#DIV/0!	#DIV/0!	0	0	0	0	0	0
4930515B02Rik	#DIV/0!	#DIV/0!	#DIV/0!	0	0	#DIV/0!	#DIV/0!	#DIV/0!	0	0	0	0	0	0
4930515G01Rik	1.6651	0.522259	0.228791	1.25174	0.790508	1.40628	0.918145	2.67088	1.4608	0.662761	1.63166	1.03877	0.721848	0.610907
4930515G16Rik	#DIV/0!	#DIV/0!	#DIV/0!	0	0	#DIV/0!	#DIV/0!	#DIV/0!	0	0	0	0	0	0
4930515L03Rik	#DIV/0!	#DIV/0!	#DIV/0!	0	0	#DIV/0!	#DIV/0!	#DIV/0!	0	0	0	0	0	0
4930515L19Rik	#DIV/0!	#DIV/0!	#DIV/0!	0	0	#DIV/0!	#DIV/0!	#DIV/0!	0	0	0	0	0	0
4930517E11Rik	#DIV/0!	#DIV/0!	#DIV/0!	0	0	#DIV/0!	#DIV/0!	#DIV/0!	0	0	0	0	0	0
4930517M08Rik	#DIV/0!	#DIV/0!	#DIV/0!	0	0	#DIV/0!	#DIV/0!	#DIV/0!	0	0	0	0	0	0
4930518J21Rik	#DIV/0!	#DIV/0!	#DIV/0!	0	0	#DIV/0!	#DIV/0!	#DIV/0!	0	0	0	0	0	0
4930518P08Rik	#DIV/0!	#DIV/0!	#DIV/0!	0	0	#DIV/0!	#DIV/0!	#DIV/0!	0	0	0	0	0	0
4930519D14Rik	#DIV/0!	#DIV/0!	#DIV/0!	0	0	#DIV/0!	#DIV/0!	#DIV/0!	0	0	0	0	0	0
4930519F09Rik	1.2523	0.454027	0.913143	0.166268	0.159932	1.96875	1.37724	0.410913	0.228202	0.172561	0.0980398	0.115912	0.125295	0.23859
4930519F16Rik	#DIV/0!	#DIV/0!	#DIV/0!	0	0	#DIV/0!	#DIV/0!	#DIV/0!	0	0	0	0	0	0
4930519F24Rik	#DIV/0!	#DIV/0!	#DIV/0!	0	0	#DIV/0!	#DIV/0!	#DIV/0!	0	0	0	0	0	0
4930519G04Rik	#DIV/0!	#DIV/0!	0.919604	0.0958331	0.088076	0.32812	1.53029	#DIV/0!	0.0416634	0.210036	0.0358	0.126976	0.137252	0
4930519H02Rik	#DIV/0!	#DIV/0!	0.421011	0.0286454	0.0687267	0	#DIV/0!	0.821782	0	0	0.0859362	0.101607	0	0.104573
4930519K11Rik	#DIV/0!	#DIV/0!	#DIV/0!	0	0	#DIV/0!	#DIV/0!	#DIV/0!	0	0	0	0	0	0
4930520O04Rik	1.68614	0.720126	0.486921	0.725771	0.565475	0.86512	1.07186	3.12143	0.528405	0.909873	0.739034	0.610788	0.848876	0.236761
4930520P13Rik	#DIV/0!	#DIV/0!	#DIV/0!	0	0	#DIV/0!	#DIV/0!	#DIV/0!	0	0	0	0	0	0
4930521E06Rik	#DIV/0!	#DIV/0!	#DIV/0!	0	0	#DIV/0!	#DIV/0!	#DIV/0!	0	0	0	0	0	0
4930522H14Rik	#DIV/0!	#DIV/0!	#DIV/0!	0	0	#DIV/0!	#DIV/0!	#DIV/0!	0	0	0	0	0	0
4930522O17Rik	#DIV/0!	#DIV/0!	0.116723	0	0.43186	0	0	#DIV/0!	0	0	0	0.622497	0.673082	0
4930523C07Rik	1.30913	0.109658	0.0829714	2.85239	2.17217	1.25776	1.15017	1.51946	2.75924	2.39905	3.39889	2.19378	2.08583	2.2369
4930523O13Rik	#DIV/0!	#DIV/0!	#DIV/0!	0	0	#DIV/0!	#DIV/0!	#DIV/0!	0	0	0	0	0	0
4930524B15Rik	#DIV/0!	#DIV/0!	0.320909	0.0124902	0.0742655	0	#DIV/0!	0.821839	0	0	0.0374706	0.177203	0	0.0455936
4930524B17Rik	#DIV/0!	#DIV/0!	#DIV/0!	0	0	#DIV/0!	#DIV/0!	#DIV/0!	0	0	0	0	0	0
4930524C18Rik	#DIV/0!	#DIV/0!	#DIV/0!	0	0	#DIV/0!	#DIV/0!	#DIV/0!	0	0	0	0	0	0
4930524N10Rik	#DIV/0!	#DIV/0!	0.373901	0	0.0391147	#DIV/0!	0	#DIV/0!	0	0	0	0	0.117344	0
4930524O05Rik	#DIV/0!	#DIV/0!	#DIV/0!	0	0	#DIV/0!	#DIV/0!	#DIV/0!	0	0	0	0	0	0
4930524O08Rik	#DIV/0!	#DIV/0!	0.924294	0.0380176	0.0427577	#DIV/0!	#DIV/0!	0.41091	0.0613442	0	0.0527086	0	0	0.128273
4930525C09Rik	#DIV/0!	#DIV/0!	#DIV/0!	0	0	#DIV/0!	#DIV/0!	#DIV/0!	0	0	0	0	0	0
4930525D18Rik	#DIV/0!	#DIV/0!	0.872238	0.029894	0.0382087	#DIV/0!	0	#DIV/0!	0	0	0.0896819	0	0.114626	0
4930525G20Rik	1.76107	0.695991	0.503841	0.196043	0.143094	0.369127	2.44852	2.46557	0.0825338	0.221911	0.283684	0.223592	0.0906307	0.115058
4930526H09Rik	#DIV/0!	#DIV/0!	#DIV/0!	0	0	#DIV/0!	#DIV/0!	#DIV/0!	0	0	0	0	0	0
4930526I15Rik	0.848018	0.250602	0.355606	10.6248	13.1458	0.528145	0.673791	1.34212	7.54461	9.50457	14.8253	14.2851	14.1061	11.0462
4930526L06Rik	#DIV/0!	#DIV/0!	#DIV/0!	0	0	#DIV/0!	#DIV/0!	#DIV/0!	0	0	0	0	0	0
4930527F14Rik	#DIV/0!	#DIV/0!	0.373901	0	0.0487637	0	#DIV/0!	#DIV/0!	0	0	0	0.146291	0	0
4930527G23Rik	#DIV/0!	#DIV/0!	#DIV/0!	0	0	#DIV/0!	#DIV/0!	#DIV/0!	0	0	0	0	0	0
4930528A17Rik	2.00288	0.544299	0.132958	0.228642	0.126783	2.62494	0.918183	2.46553	0.319245	0.160941	0.205739	0.12162	0.175282	0.0834461
4930528D03Rik	#DIV/0!	#DIV/0!	0.381241	0.112739	0.0507678	1.96879	#DIV/0!	2.46543	0.14777	0	0.190447	0.0750564	0	0.0772469
4930528G23Rik	#DIV/0!	#DIV/0!	0.373901	0	0.017058	0	#DIV/0!	#DIV/0!	0	0	0	0.051174	0	0
4930528H21Rik	#DIV/0!	#DIV/0!	#DIV/0!	0	0	#DIV/0!	#DIV/0!	#DIV/0!	0	0	0	0	0	0
4930528P14Rik	#DIV/0!	#DIV/0!	#DIV/0!	0	0	#DIV/0!	#DIV/0!	#DIV/0!	0	0	0	0	0	0
4930529C04Rik	#DIV/0!	#DIV/0!	0.373901	0	0.00779397	0	#DIV/0!	#DIV/0!	0	0	0	0.0233819	0	0
4930529K09Rik	#DIV/0!	#DIV/0!	#DIV/0!	0	0	#DIV/0!	#DIV/0!	#DIV/0!	0	0	0	0	0	0
4930529L06Rik	#DIV/0!	#DIV/0!	#DIV/0!	0	0	#DIV/0!	#DIV/0!	#DIV/0!	0	0	0	0	0	0
4930532I03Rik	#DIV/0!	#DIV/0!	0.349752	0.0253109	0.0807213	#DIV/0!	0	0	0.0759328	0	0	0	0.083383	0.158781
4930532M18Rik	#DIV/0!	#DIV/0!	0.00593332	0.432578	0	#DIV/0!	#DIV/0!	#DIV/0!	0.549238	0.27681	0.471687	0	0	0
4930533B01Rik	#DIV/0!	#DIV/0!	#DIV/0!	0	0	#DIV/0!	#DIV/0!	#DIV/0!	0	0	0	0	0	0
4930533N22Rik	1.1579	0.551141	0.745662	0.408216	0.342077	1.10742	0.22954	2.13675	0.52043	0.0583018	0.645915	0.469947	0.253994	0.302289
4930533P14Rik	#DIV/0!	#DIV/0!	#DIV/0!	0	0	#DIV/0!	#DIV/0!	#DIV/0!	0	0	0	0	0	0
4930538K18Rik	1.97436	0.64107	0.545903	0.3091	0.222555	0.703126	2.75448	2.46548	0.294235	0.177995	0.45507	0.418467	0.0646201	0.184577
4930539C22Rik	#DIV/0!	#DIV/0!	#DIV/0!	0	0	#DIV/0!	#DIV/0!	#DIV/0!	0	0	0	0	0	0
4930539E08Rik	2.27606	0.675631	0.079902	0.491802	0.262294	3.04248	2.85663	0.929062	0.593134	0.492509	0.389762	0.194951	0.172409	0.419522
4930539J05Rik	0.604432	0.0701789	0.03325	2.15632	3.5218	0.722045	0.611964	0.479288	2.83773	2.08031	1.55091	3.93013	3.3994	3.23586
4930539M17Rik	#DIV/0!	#DIV/0!	#DIV/0!	0	0	#DIV/0!	#DIV/0!	#DIV/0!	0	0	0	0	0	0
4930539N22Rik	#DIV/0!	#DIV/0!	#DIV/0!	0	0	#DIV/0!	#DIV/0!	#DIV/0!	0	0	0	0	0	0
4930540M03Rik	#DIV/0!	#DIV/0!	#DIV/0!	0	0	#DIV/0!	#DIV/0!	#DIV/0!	0	0	0	0	0	0
4930542C21Rik	#DIV/0!	#DIV/0!	#DIV/0!	0	0	#DIV/0!	#DIV/0!	#DIV/0!	0	0	0	0	0	0
4930542D17Rik	#DIV/0!	#DIV/0!	0.373901	0	0.0230189	#DIV/0!	#DIV/0!	0	0	0	0	0	0	0.0690567
4930543E12Rik	#DIV/0!	#DIV/0!	#DIV/0!	0	0	#DIV/0!	#DIV/0!	#DIV/0!	0	0	0	0	0	0
4930543N07Rik	#DIV/0!	#DIV/0!	#DIV/0!	0	0	#DIV/0!	#DIV/0!	#DIV/0!	0	0	0	0	0	0
4930544D05Rik	#DIV/0!	#DIV/0!	0.153141	0	0.361164	#DIV/0!	0	0	0	0	0	0	0.373106	0.710386
4930544G11Rik	0	0	0.00207613	0	0.174019	0	0	0	0	0	0	0.125338	0.203226	0.193493
4930544M13Rik	#DIV/0!	#DIV/0!	#DIV/0!	0	0	#DIV/0!	#DIV/0!	#DIV/0!	0	0	0	0	0	0
4930545E07Rik	#DIV/0!	#DIV/0!	#DIV/0!	0	0	#DIV/0!	#DIV/0!	#DIV/0!	0	0	0	0	0	0
4930545H06Rik	#DIV/0!	#DIV/0!	0.373901	0	0.0457543	0	#DIV/0!	#DIV/0!	0	0	0	0.137263	0	0
4930545L23Rik	#DIV/0!	#DIV/0!	#DIV/0!	0	0	#DIV/0!	#DIV/0!	#DIV/0!	0	0	0	0	0	0
4930546C10Rik	#DIV/0!	#DIV/0!	#DIV/0!	0	0	#DIV/0!	#DIV/0!	#DIV/0!	0	0	0	0	0	0
4930546K05Rik	#DIV/0!	#DIV/0!	0.373901	0.0153069	0	#DIV/0!	#DIV/0!	#DIV/0!	0.0459208	0	0	0	0	0
4930547E08Rik	#DIV/0!	#DIV/0!	0.373901	0	0.078752	#DIV/0!	#DIV/0!	0	0	0	0	0	0	0.236256
4930547E14Rik	#DIV/0!	#DIV/0!	#DIV/0!	0	0	#DIV/0!	#DIV/0!	#DIV/0!	0	0	0	0	0	0
4930548G14Rik	#DIV/0!	#DIV/0!	#DIV/0!	0	0	#DIV/0!	#DIV/0!	#DIV/0!	0	0	0	0	0	0
4930548H24Rik	#DIV/0!	#DIV/0!	0.373901	0	0.0653927	#DIV/0!	#DIV/0!	0	0	0	0	0	0	0.196178
4930548J01Rik	#DIV/0!	#DIV/0!	#DIV/0!	0	0	#DIV/0!	#DIV/0!	#DIV/0!	0	0	0	0	0	0
4930548K13Rik	#DIV/0!	#DIV/0!	#DIV/0!	0	0	#DIV/0!	#DIV/0!	#DIV/0!	0	0	0	0	0	0
4930549C01Rik	#DIV/0!	#DIV/0!	0.11672	0	0.115356	0	0	#DIV/0!	0	0	0	0.166293	0.179776	0
4930549C15Rik	#DIV/0!	#DIV/0!	#DIV/0!	0	0	#DIV/0!	#DIV/0!	#DIV/0!	0	0	0	0	0	0
4930549G23Rik	1.14558	0.272804	0.997527	2.43401	2.43037	0.703245	1.09013	1.64337	2.02695	3.88226	1.39283	2.88228	3.56128	0.847544
4930550C14Rik	1.88607	0.578257	0.229825	1.38512	0.779461	0.738295	2.33709	2.58283	0.666251	2.08981	1.39931	0.902418	0.894193	0.541773
4930550C17Rik	#DIV/0!	#DIV/0!	#DIV/0!	0	0	#DIV/0!	#DIV/0!	#DIV/0!	0	0	0	0	0	0
4930550L24Rik	#DIV/0!	#DIV/0!	0.373901	0.0187956	0	#DIV/0!	#DIV/0!	#DIV/0!	0	0.0563869	0	0	0	0
4930552N02Rik	#DIV/0!	#DIV/0!	#DIV/0!	0	0	#DIV/0!	#DIV/0!	#DIV/0!	0	0	0	0	0	0
4930552P12Rik	#DIV/0!	#DIV/0!	#DIV/0!	0	0	#DIV/0!	#DIV/0!	#DIV/0!	0	0	0	0	0	0
4930553C11Rik	#DIV/0!	#DIV/0!	#DIV/0!	0	0	#DIV/0!	#DIV/0!	#DIV/0!	0	0	0	0	0	0
4930553E22Rik	#DIV/0!	#DIV/0!	#DIV/0!	0	0	#DIV/0!	#DIV/0!	#DIV/0!	0	0	0	0	0	0
4930554C24Rik	#DIV/0!	#DIV/0!	#DIV/0!	0	0	#DIV/0!	#DIV/0!	#DIV/0!	0	0	0	0	0	0
4930554G24Rik	#DIV/0!	#DIV/0!	#DIV/0!	0	0	#DIV/0!	#DIV/0!	#DIV/0!	0	0	0	0	0	0
4930554H23Rik	#DIV/0!	#DIV/0!	#DIV/0!	0	0	#DIV/0!	#DIV/0!	#DIV/0!	0	0	0	0	0	0
4930554I06Rik	#DIV/0!	#DIV/0!	#DIV/0!	0	0	#DIV/0!	#DIV/0!	#DIV/0!	0	0	0	0	0	0
4930555B11Rik	#DIV/0!	#DIV/0!	0.153155	0	0.0611944	#DIV/0!	0	0	0	0	0	0	0.0632122	0.120371
4930555B12Rik	#DIV/0!	#DIV/0!	#DIV/0!	0	0	#DIV/0!	#DIV/0!	#DIV/0!	0	0	0	0	0	0
4930555G01Rik	#DIV/0!	#DIV/0!	0.712806	0.0274178	0.0150538	#DIV/0!	0	#DIV/0!	0.0822533	0	0	0	0.0451613	0
4930555G21Rik	#DIV/0!	#DIV/0!	#DIV/0!	0	0	#DIV/0!	#DIV/0!	#DIV/0!	0	0	0	0	0	0
4930555K05Rik	#DIV/0!	#DIV/0!	#DIV/0!	0	0	#DIV/0!	#DIV/0!	#DIV/0!	0	0	0	0	0	0
4930556C24Rik	#DIV/0!	#DIV/0!	0.373901	0	0.0735983	0	#DIV/0!	#DIV/0!	0	0	0	0.220795	0	0
4930556G01Rik	#DIV/0!	#DIV/0!	#DIV/0!	0	0	#DIV/0!	#DIV/0!	#DIV/0!	0	0	0	0	0	0
4930556J02Rik	#DIV/0!	#DIV/0!	#DIV/0!	0	0	#DIV/0!	#DIV/0!	#DIV/0!	0	0	0	0	0	0
4930556M19Rik	1.0189	0.0837493	0.861385	0.681594	0.667404	1.08476	0.852593	1.11934	0.681436	0.558236	0.805109	0.62819	0.654751	0.719272
4930556N09Rik	#DIV/0!	#DIV/0!	#DIV/0!	0	0	#DIV/0!	#DIV/0!	#DIV/0!	0	0	0	0	0	0
4930556N13Rik	#DIV/0!	#DIV/0!	#DIV/0!	0	0	#DIV/0!	#DIV/0!	#DIV/0!	0	0	0	0	0	0
4930557A04Rik	#DIV/0!	#DIV/0!	0.373901	0.07398	0	#DIV/0!	#DIV/0!	#DIV/0!	0	0.22194	0	0	0	0
4930557F10Rik	#DIV/0!	#DIV/0!	#DIV/0!	0	0	#DIV/0!	#DIV/0!	#DIV/0!	0	0	0	0	0	0
4930557J02Rik	#DIV/0!	#DIV/0!	#DIV/0!	0	0	#DIV/0!	#DIV/0!	#DIV/0!	0	0	0	0	0	0
4930557K07Rik	#DIV/0!	#DIV/0!	3.9303e-05	0.456102	0	#DIV/0!	#DIV/0!	#DIV/0!	0.477403	0.481098	0.409804	0	0	0
4930558C23Rik	#DIV/0!	#DIV/0!	#DIV/0!	0	0	#DIV/0!	#DIV/0!	#DIV/0!	0	0	0	0	0	0
4930558F17Rik	#DIV/0!	#DIV/0!	#DIV/0!	0	0	#DIV/0!	#DIV/0!	#DIV/0!	0	0	0	0	0	0
4930558G05Rik	#DIV/0!	#DIV/0!	#DIV/0!	0	0	#DIV/0!	#DIV/0!	#DIV/0!	0	0	0	0	0	0
4930558J18Rik	1.13726	0.262447	0.905415	3.4654	3.3604	1.62332	0.722641	1.06582	3.89307	3.54939	2.95373	2.39821	4.91169	2.77131
4930558K02Rik	#DIV/0!	#DIV/0!	0.174877	0.159724	0.0343103	#DIV/0!	#DIV/0!	0.821892	0.295408	0.0991656	0.0845982	0	0	0.102931
4930559C10Rik	#DIV/0!	#DIV/0!	#DIV/0!	0	0	#DIV/0!	#DIV/0!	#DIV/0!	0	0	0	0	0	0
4930562C15Rik	0.47082	0.244693	0.0843058	0.0392771	0.0965168	0.590601	0	0.82186	0.0633738	0	0.0544576	0.107304	0.115985	0.0662614
4930562F07Rik	1.64825	0.294366	0.0709144	2.87855	1.7651	1.88787	1.99416	1.06273	3.17103	3.47309	1.99154	1.67969	1.74163	1.87399
4930563D23Rik	0.777848	0.187224	0.44072	0.527179	0.684832	1.10739	0.459095	0.767061	0.835168	0.374254	0.372115	0.754178	0.8152	0.485118
4930563E18Rik	#DIV/0!	#DIV/0!	0.851151	0.0729559	0.057613	0.984373	#DIV/0!	#DIV/0!	0.170138	0	0.0487297	0.172839	0	0
4930563E22Rik	1.75494	0.797056	0.352838	0.312819	0.225404	3.34676	1.03297	0.885077	0.418683	0.22349	0.296285	0.125101	0.216356	0.334756
4930563F08Rik	#DIV/0!	#DIV/0!	#DIV/0!	0	0	#DIV/0!	#DIV/0!	#DIV/0!	0	0	0	0	0	0
4930563H07Rik	#DIV/0!	#DIV/0!	#DIV/0!	0	0	#DIV/0!	#DIV/0!	#DIV/0!	0	0	0	0	0	0
4930563M20Rik	#DIV/0!	#DIV/0!	#DIV/0!	0	0	#DIV/0!	#DIV/0!	#DIV/0!	0	0	0	0	0	0
4930563M21Rik	#DIV/0!	#DIV/0!	#DIV/0!	0	0	#DIV/0!	#DIV/0!	#DIV/0!	0	0	0	0	0	0
4930564B18Rik	#DIV/0!	#DIV/0!	#DIV/0!	0	0	#DIV/0!	#DIV/0!	#DIV/0!	0	0	0	0	0	0
4930564C03Rik	#DIV/0!	#DIV/0!	0.373901	0.0260609	0	#DIV/0!	#DIV/0!	#DIV/0!	0.0781826	0	0	0	0	0
4930564D02Rik	#DIV/0!	#DIV/0!	0.373901	0	0.0484903	0	#DIV/0!	#DIV/0!	0	0	0	0.145471	0	0
4930565D16Rik	#DIV/0!	#DIV/0!	#DIV/0!	0	0	#DIV/0!	#DIV/0!	#DIV/0!	0	0	0	0	0	0
4930565N06Rik	#DIV/0!	#DIV/0!	0.51254	0.241158	0.146317	0.984346	0.306062	#DIV/0!	0.207639	0.069785	0.446051	0.210941	0.228009	0
4930567H12Rik	#DIV/0!	#DIV/0!	0.709638	0.0683893	0.0372447	#DIV/0!	1.83622	#DIV/0!	0	0.205168	0	0	0.111734	0
4930567H17Rik	#DIV/0!	#DIV/0!	#DIV/0!	0	0	#DIV/0!	#DIV/0!	#DIV/0!	0	0	0	0	0	0
4930567J20Rik	#DIV/0!	#DIV/0!	#DIV/0!	0	0	#DIV/0!	#DIV/0!	#DIV/0!	0	0	0	0	0	0
4930567K12Rik	#DIV/0!	#DIV/0!	#DIV/0!	0	0	#DIV/0!	#DIV/0!	#DIV/0!	0	0	0	0	0	0
4930567K20Rik	#DIV/0!	#DIV/0!	#DIV/0!	0	0	#DIV/0!	#DIV/0!	#DIV/0!	0	0	0	0	0	0
4930568D16Rik	#DIV/0!	#DIV/0!	#DIV/0!	0	0	#DIV/0!	#DIV/0!	#DIV/0!	0	0	0	0	0	0
4930568E12Rik	#DIV/0!	#DIV/0!	0.373901	0	0.0461137	#DIV/0!	#DIV/0!	0	0	0	0	0	0	0.138341
4930568G15Rik	#DIV/0!	#DIV/0!	0.373901	0.06417	0	#DIV/0!	#DIV/0!	#DIV/0!	0.19251	0	0	0	0	0
4930570G19Rik	1.37996	0.791371	0.546864	0.237605	0.403189	0.205204	1.04878	2.88591	0.184198	0.212136	0.31648	0.897635	0.202269	0.109664
4930571K23Rik	0.0114145	0.0114145	0.01079	0.0224967	2.80503	0	0	0.0342434	0	0	0.06749	2.43364	4.01056	1.97089
4930571O06Rik	#DIV/0!	#DIV/0!	#DIV/0!	0	0	#DIV/0!	#DIV/0!	#DIV/0!	0	0	0	0	0	0
4930572K03Rik	#DIV/0!	#DIV/0!	#DIV/0!	0	0	#DIV/0!	#DIV/0!	#DIV/0!	0	0	0	0	0	0
4930572O03Rik	#DIV/0!	#DIV/0!	0.373901	0	0.0268853	0	#DIV/0!	#DIV/0!	0	0	0	0.080656	0	0
4930572O13Rik	#DIV/0!	#DIV/0!	#DIV/0!	0	0	#DIV/0!	#DIV/0!	#DIV/0!	0	0	0	0	0	0
4930573O16Rik	#DIV/0!	#DIV/0!	#DIV/0!	0	0	#DIV/0!	#DIV/0!	#DIV/0!	0	0	0	0	0	0
4930577N17Rik	1.01719	0.102251	0.891467	1.56538	1.54076	0.952612	0.88144	1.21752	1.5907	1.28305	1.8224	1.66983	1.45563	1.49681
4930578C19Rik	0.697331	0.0265931	0.453972	0.345709	0.497863	0.656244	0.688626	0.747123	0.479768	0.145117	0.412243	0.731082	0.210734	0.551774
4930578E11Rik	#DIV/0!	#DIV/0!	#DIV/0!	0	0	#DIV/0!	#DIV/0!	#DIV/0!	0	0	0	0	0	0
4930578I06Rik	#DIV/0!	#DIV/0!	0.854185	0.0528107	0.0649688	0	0	#DIV/0!	0	0	0.158432	0.0936605	0.101246	0
4930578M01Rik	1.26973	0.581686	0.770538	0.348435	0.412901	0.281267	2.29526	1.23267	0.217358	0.547838	0.28011	0.772783	0.238682	0.227239
4930578N18Rik	#DIV/0!	#DIV/0!	0.373901	0	0.0907607	#DIV/0!	0	#DIV/0!	0	0	0	0	0.272282	0
4930579F01Rik	#DIV/0!	#DIV/0!	#DIV/0!	0	0	#DIV/0!	#DIV/0!	#DIV/0!	0	0	0	0	0	0
4930579G18Rik	1.94837	1.08456	0.402776	0.546952	0.386097	0.703128	1.03286	4.10911	0.304285	0.552221	0.784351	0.432759	0.53465	0.190881
4930579G24Rik	0.842818	0.0988417	0.354702	1.21757	1.44062	0.88074	0.655838	0.991877	1.47427	0.874376	1.30405	1.6739	1.33322	1.31473
4930579H20Rik	#DIV/0!	#DIV/0!	#DIV/0!	0	0	#DIV/0!	#DIV/0!	#DIV/0!	0	0	0	0	0	0
4930579J19Rik	#DIV/0!	#DIV/0!	0.373901	0	0.039974	0	#DIV/0!	#DIV/0!	0	0	0	0.119922	0	0
4930579K19Rik	1.28259	0.124657	0.0526408	3.14425	2.46019	1.20669	1.11488	1.52621	3.06476	2.76466	3.60333	2.53981	2.47978	2.36097
4930579P08Rik	#DIV/0!	#DIV/0!	#DIV/0!	0	0	#DIV/0!	#DIV/0!	#DIV/0!	0	0	0	0	0	0
4930581F22Rik	2.12246	0.553546	0.050563	1.13525	0.604725	1.06638	2.93818	2.36282	0.905496	1.12366	1.3766	0.849132	0.382434	0.582609
4930583K01Rik	#DIV/0!	#DIV/0!	0.136867	0.177256	0.08039	#DIV/0!	0.918104	1.64355	0.225019	0.113429	0.193319	0	0.123547	0.117623
4930583P06Rik	#DIV/0!	#DIV/0!	#DIV/0!	0	0	#DIV/0!	#DIV/0!	#DIV/0!	0	0	0	0	0	0
4930584F24Rik	#DIV/0!	#DIV/0!	0.373901	0	0.0284433	#DIV/0!	0	#DIV/0!	0	0	0	0	0.08533	0
4930586N03Rik	#DIV/0!	#DIV/0!	#DIV/0!	0	0	#DIV/0!	#DIV/0!	#DIV/0!	0	0	0	0	0	0
4930587E11Rik	#DIV/0!	#DIV/0!	#DIV/0!	0	0	#DIV/0!	#DIV/0!	#DIV/0!	0	0	0	0	0	0
4930590J08Rik	#DIV/0!	#DIV/0!	0.201714	0	0.0327408	0	#DIV/0!	0	0	0	0	0.0731332	0	0.0250892
4930590L20Rik	#DIV/0!	#DIV/0!	#DIV/0!	0	0	#DIV/0!	#DIV/0!	#DIV/0!	0	0	0	0	0	0
4930591A17Rik	#DIV/0!	#DIV/0!	0.373901	0	0.0526173	#DIV/0!	0	#DIV/0!	0	0	0	0	0.157852	0
4930591E09Rik	#DIV/0!	#DIV/0!	#DIV/0!	0	0	#DIV/0!	#DIV/0!	#DIV/0!	0	0	0	0	0	0
4930592A05Rik	1.04016	0.119207	0.791318	4.64975	4.53491	1.06647	1.23221	0.82179	4.95552	4.89996	4.09377	4.64666	3.97655	4.98153
4930592I03Rik	#DIV/0!	#DIV/0!	0.373901	0	0.0660987	0	#DIV/0!	#DIV/0!	0	0	0	0.198296	0	0
4930593A02Rik	#DIV/0!	#DIV/0!	#DIV/0!	0	0	#DIV/0!	#DIV/0!	#DIV/0!	0	0	0	0	0	0
4930593C16Rik	#DIV/0!	#DIV/0!	#DIV/0!	0	0	#DIV/0!	#DIV/0!	#DIV/0!	0	0	0	0	0	0
4930594C11Rik	#DIV/0!	#DIV/0!	0.373901	0	0.0104595	#DIV/0!	#DIV/0!	0	0	0	0	0	0	0.0313785
4930594O21Rik	#DIV/0!	#DIV/0!	#DIV/0!	0	0	#DIV/0!	#DIV/0!	#DIV/0!	0	0	0	0	0	0
4930595D18Rik	#DIV/0!	#DIV/0!	#DIV/0!	0	0	#DIV/0!	#DIV/0!	#DIV/0!	0	0	0	0	0	0
4930595M18Rik	#DIV/0!	#DIV/0!	#DIV/0!	0	0	#DIV/0!	#DIV/0!	#DIV/0!	0	0	0	0	0	0
4930596D02Rik	#DIV/0!	#DIV/0!	#DIV/0!	0	0	#DIV/0!	#DIV/0!	#DIV/0!	0	0	0	0	0	0
4930596I21Rik	#DIV/0!	#DIV/0!	#DIV/0!	0	0	#DIV/0!	#DIV/0!	#DIV/0!	0	0	0	0	0	0
4930597A21Rik	#DIV/0!	#DIV/0!	0.373901	0.051491	0	#DIV/0!	#DIV/0!	#DIV/0!	0.154473	0	0	0	0	0
4930597G03Rik	#DIV/0!	#DIV/0!	#DIV/0!	0	0	#DIV/0!	#DIV/0!	#DIV/0!	0	0	0	0	0	0
4930598F16Rik	#DIV/0!	#DIV/0!	#DIV/0!	0	0	#DIV/0!	#DIV/0!	#DIV/0!	0	0	0	0	0	0
4930599N23Rik	0.462971	0.228649	0.139981	0.140371	0.468974	0.196888	0.918102	0.273925	0.113007	0.11393	0.194175	0.573967	0.124093	0.708862
4931402G19Rik	4.70024	4.22466	0.640484	0.245623	0.170561	0.49209	0.459091	13.1495	0.111798	0.112721	0.512349	0.22719	0.245531	0.0389633
4931403E22Rik	#DIV/0!	#DIV/0!	0.373901	0.0470797	0	#DIV/0!	#DIV/0!	#DIV/0!	0	0	0.141239	0	0	0
4931403G20Rik	#DIV/0!	#DIV/0!	0.587583	0.0292059	0.0541984	#DIV/0!	0	0.821753	0	0	0.0876178	0	0.0559723	0.106623
4931406B18Rik	#DIV/0!	#DIV/0!	0.373901	0	0.00688593	0	#DIV/0!	#DIV/0!	0	0	0	0.0206578	0	0
4931406C07Rik	1.08607	0.0340635	0.0854127	23.1478	21.3297	1.01808	1.11629	1.12383	22.2981	22.7449	24.4003	21.9021	20.3754	21.7117
4931406H21Rik	#DIV/0!	#DIV/0!	#DIV/0!	0	0	#DIV/0!	#DIV/0!	#DIV/0!	0	0	0	0	0	0
4931406P16Rik	0.860247	0.0419492	0.0427812	6.15875	7.1937	0.778101	0.886547	0.916093	6.13662	6.1737	6.16593	7.88666	6.96376	6.73068
4931408C20Rik	0	0	4.93389e-06	0	0.292826	0	0	0	0	0	0	0.282775	0.285274	0.31043
4931408D14Rik	#DIV/0!	#DIV/0!	0.133968	0	0.0462001	0	#DIV/0!	0	0	0	0	0.0544852	0	0.0841152
4931409K22Rik	#DIV/0!	#DIV/0!	0.0379802	0.203553	0.0639969	1.96873	#DIV/0!	2.73952	0.18627	0.157624	0.266764	0.0946145	0	0.0973761
4931414P19Rik	1.43979	0.133286	0.0281649	4.1323	2.88062	1.39026	1.6914	1.23772	4.40486	4.53853	3.4535	3.16837	2.6833	2.7902
4931417E11Rik	#DIV/0!	#DIV/0!	#DIV/0!	0	0	#DIV/0!	#DIV/0!	#DIV/0!	0	0	0	0	0	0
4931419H13Rik	#DIV/0!	#DIV/0!	#DIV/0!	0	0	#DIV/0!	#DIV/0!	#DIV/0!	0	0	0	0	0	0
4931420L22Rik	#DIV/0!	#DIV/0!	#DIV/0!	0	0	#DIV/0!	#DIV/0!	#DIV/0!	0	0	0	0	0	0
4931423N10Rik	#DIV/0!	#DIV/0!	#DIV/0!	0	0	#DIV/0!	#DIV/0!	#DIV/0!	0	0	0	0	0	0
4931428F04Rik	1.64966	0.104612	0.01169	4.55381	2.77862	1.51654	1.85601	1.57643	4.97023	4.7585	3.93269	3.27735	2.56384	2.49468
4931428L18Rik	#DIV/0!	#DIV/0!	#DIV/0!	0	0	#DIV/0!	#DIV/0!	#DIV/0!	0	0	0	0	0	0
4931429I11Rik	1.86291	0.337827	0.397932	0.23587	0.129324	2.46085	1.83639	1.29149	0.401006	0.0539098	0.252695	0.162954	0.0293564	0.195662
4931429L15Rik	#DIV/0!	#DIV/0!	0.214648	0.0119593	0.0588454	0	0	#DIV/0!	0	0	0.035878	0.0848354	0.0917008	0
4931429P17Rik	#DIV/0!	#DIV/0!	#DIV/0!	0	0	#DIV/0!	#DIV/0!	#DIV/0!	0	0	0	0	0	0
4931430N09Rik	#DIV/0!	#DIV/0!	0.373901	0	0.0132137	0	#DIV/0!	#DIV/0!	0	0	0	0.039641	0	0
4931431B13Rik	#DIV/0!	#DIV/0!	#DIV/0!	0	0	#DIV/0!	#DIV/0!	#DIV/0!	0	0	0	0	0	0
4931431C16Rik	0.730243	0.074426	0.0310222	3.20131	4.45597	0.777839	0.584303	0.828587	3.41806	2.98884	3.19702	4.3943	5.11522	3.8584
4931431F19Rik	#DIV/0!	#DIV/0!	0.373901	0.0150675	0	#DIV/0!	#DIV/0!	#DIV/0!	0	0.0452025	0	0	0	0
4931440F15Rik	#DIV/0!	#DIV/0!	0.976387	0.0083137	0.00869247	#DIV/0!	#DIV/0!	0	0.0249411	0	0	0	0	0.0260774
4931440J10Rik	#DIV/0!	#DIV/0!	0.942412	0.111506	0.122112	#DIV/0!	0.306035	#DIV/0!	0.222406	0.112112	0	0	0.366337	0
4931440P22Rik	0.994203	0.272002	0.926638	1.04285	1.06837	0.629994	0.826352	1.52626	0.739833	0.839177	1.54954	1.17435	1.01552	1.01525
4932411E22Rik	2.19637	0.237233	0.00645809	0.692619	0.31709	2.29681	1.74456	2.54774	0.653267	0.595937	0.828652	0.284424	0.341597	0.32525
4932411N23Rik	#DIV/0!	#DIV/0!	#DIV/0!	0	0	#DIV/0!	#DIV/0!	#DIV/0!	0	0	0	0	0	0
4932412D23Rik	#DIV/0!	#DIV/0!	#DIV/0!	0	0	#DIV/0!	#DIV/0!	#DIV/0!	0	0	0	0	0	0
4932413F04Rik	#DIV/0!	#DIV/0!	#DIV/0!	0	0	#DIV/0!	#DIV/0!	#DIV/0!	0	0	0	0	0	0
4932414J04Rik	#DIV/0!	#DIV/0!	#DIV/0!	0	0	#DIV/0!	#DIV/0!	#DIV/0!	0	0	0	0	0	0
4932414N04Rik	#DIV/0!	#DIV/0!	0.133966	0	0.0383616	0	#DIV/0!	0	0	0	0	0.0452417	0	0.069843
4932415M13Rik	#DIV/0!	#DIV/0!	0.373901	0	0.00906883	0	#DIV/0!	#DIV/0!	0	0	0	0.0272065	0	0
4932416H05Rik	0.95194	0.108338	0.650371	2.15955	2.35973	1.06524	1.05524	0.735341	2.09515	2.059	2.32451	1.96683	1.95122	3.16113
4932416K20Rik	#DIV/0!	#DIV/0!	0.373901	0	0.00773587	0	#DIV/0!	#DIV/0!	0	0	0	0.0232076	0	0
4932418E24Rik	1.90749	0.380715	0.0318539	1.1377	0.642327	1.3607	2.6398	1.72198	1.22278	1.20666	0.983665	0.898638	0.457103	0.57124
4932429P05Rik	#DIV/0!	#DIV/0!	#DIV/0!	0	0	#DIV/0!	#DIV/0!	#DIV/0!	0	0	0	0	0	0
4932435O22Rik	#DIV/0!	#DIV/0!	0.304939	0.0468299	0.0164529	3.93735	#DIV/0!	0.821856	0.0957737	0.0241415	0.0205746	0.0243244	0	0.0250343
4932438A13Rik	0.941749	0.110911	0.522115	6.06273	6.48439	1.05658	0.719974	1.04869	6.78679	4.9562	6.4452	6.42337	6.88386	6.14593
4932438H23Rik	0.851199	0.0758135	0.0675627	9.00355	10.6465	0.974954	0.71345	0.865194	9.94463	8.19397	8.87205	10.2001	11.485	10.2544
4932441J04Rik	#DIV/0!	#DIV/0!	0.545574	0.147012	0.251876	0.492239	#DIV/0!	0	0.146219	0.294816	0	0.297049	0	0.458578
4932443I19Rik	#DIV/0!	#DIV/0!	0.574308	0.164008	0.271452	0.49223	#DIV/0!	0.821756	0.264659	0	0.227365	0.537673	0	0.276682
4932702P03Rik	#DIV/0!	#DIV/0!	#DIV/0!	0	0	#DIV/0!	#DIV/0!	#DIV/0!	0	0	0	0	0	0
4933400A11Rik	#DIV/0!	#DIV/0!	0.373901	0	0.0545627	#DIV/0!	0	#DIV/0!	0	0	0	0	0.163688	0
4933400B14Rik	#DIV/0!	#DIV/0!	#DIV/0!	0	0	#DIV/0!	#DIV/0!	#DIV/0!	0	0	0	0	0	0
4933400C23Rik	#DIV/0!	#DIV/0!	#DIV/0!	0	0	#DIV/0!	#DIV/0!	#DIV/0!	0	0	0	0	0	0
4933400F21Rik	#DIV/0!	#DIV/0!	0.373901	0	0.0082268	#DIV/0!	0	#DIV/0!	0	0	0	0	0.0246804	0
4933400L20Rik	#DIV/0!	#DIV/0!	#DIV/0!	0	0	#DIV/0!	#DIV/0!	#DIV/0!	0	0	0	0	0	0
4933401B06Rik	#DIV/0!	#DIV/0!	#DIV/0!	0	0	#DIV/0!	#DIV/0!	#DIV/0!	0	0	0	0	0	0
4933401D09Rik	#DIV/0!	#DIV/0!	0.373901	0.0227423	0	#DIV/0!	#DIV/0!	#DIV/0!	0.068227	0	0	0	0	0
4933401H06Rik	#DIV/0!	#DIV/0!	#DIV/0!	0	0	#DIV/0!	#DIV/0!	#DIV/0!	0	0	0	0	0	0
4933402C06Rik	#DIV/0!	#DIV/0!	#DIV/0!	0	0	#DIV/0!	#DIV/0!	#DIV/0!	0	0	0	0	0	0
4933402D24Rik	#DIV/0!	#DIV/0!	3.86187e-05	0.0471266	0	#DIV/0!	#DIV/0!	#DIV/0!	0.0493043	0.0497108	0.0423648	0	0	0
4933402E13Rik	#DIV/0!	#DIV/0!	0.373901	0	0.0162138	#DIV/0!	0	#DIV/0!	0	0	0	0	0.0486413	0
4933402J07Rik	0.426951	0.237774	0.124218	0.0580896	0.227244	0	0.459062	0.821792	0	0.0940884	0.0801805	0.379205	0.204958	0.0975679
4933402J10Rik	#DIV/0!	#DIV/0!	0.373901	0	0.103912	0	#DIV/0!	#DIV/0!	0	0	0	0.311736	0	0
4933402J15Rik	#DIV/0!	#DIV/0!	#DIV/0!	0	0	#DIV/0!	#DIV/0!	#DIV/0!	0	0	0	0	0	0
4933402N03Rik	#DIV/0!	#DIV/0!	0.373901	0	0.0584883	#DIV/0!	0	#DIV/0!	0	0	0	0	0.175465	0
4933402N22Rik	#DIV/0!	#DIV/0!	0.373901	0	0.0294717	#DIV/0!	#DIV/0!	0	0	0	0	0	0	0.0884151
4933402P03Rik	0	0	0.00122156	0	0.630081	0	0	0	0	0	0	0.605937	0.77407	0.510235
4933403O08Rik	#DIV/0!	#DIV/0!	#DIV/0!	0	0	#DIV/0!	#DIV/0!	#DIV/0!	0	0	0	0	0	0
4933404G15Rik	#DIV/0!	#DIV/0!	0.373901	0.0158904	0	#DIV/0!	#DIV/0!	#DIV/0!	0	0	0.0476712	0	0	0
4933404K08Rik	#DIV/0!	#DIV/0!	#DIV/0!	0	0	#DIV/0!	#DIV/0!	#DIV/0!	0	0	0	0	0	0
4933404K13Rik	#DIV/0!	#DIV/0!	#DIV/0!	0	0	#DIV/0!	#DIV/0!	#DIV/0!	0	0	0	0	0	0
4933404O12Rik	1.00122	0.13018	0.919308	0.479184	0.487504	0.935116	0.816178	1.25236	0.386348	0.492059	0.559146	0.413155	0.602882	0.446474
4933405D12Rik	#DIV/0!	#DIV/0!	0.574772	0.0838873	0.045835	0.984466	#DIV/0!	#DIV/0!	0.135369	0	0.116293	0.137505	0	0
4933405E24Rik	#DIV/0!	#DIV/0!	0.373901	0	0.0638113	#DIV/0!	0	#DIV/0!	0	0	0	0	0.191434	0
4933405L10Rik	#DIV/0!	#DIV/0!	#DIV/0!	0	0	#DIV/0!	#DIV/0!	#DIV/0!	0	0	0	0	0	0
4933405O20Rik	#DIV/0!	#DIV/0!	#DIV/0!	0	0	#DIV/0!	#DIV/0!	#DIV/0!	0	0	0	0	0	0
4933406C10Rik	1.31565	0.54415	0.820744	0.306916	0.344613	2.29686	0.417348	1.23274	0.374795	0.269917	0.276035	0.163177	0.646743	0.223919
4933406D12Rik	#DIV/0!	#DIV/0!	#DIV/0!	0	0	#DIV/0!	#DIV/0!	#DIV/0!	0	0	0	0	0	0
4933406F09Rik	#DIV/0!	#DIV/0!	0.321798	0.0201136	0.144609	0	0	#DIV/0!	0	0	0.0603407	0.356709	0.0771177	0
4933406G16Rik	#DIV/0!	#DIV/0!	#DIV/0!	0	0	#DIV/0!	#DIV/0!	#DIV/0!	0	0	0	0	0	0
4933406I18Rik	#DIV/0!	#DIV/0!	0.574216	0.161964	0.07607	#DIV/0!	#DIV/0!	0.410889	0	0.392123	0.0937689	0	0	0.22821
4933406J08Rik	#DIV/0!	#DIV/0!	#DIV/0!	0	0	#DIV/0!	#DIV/0!	#DIV/0!	0	0	0	0	0	0
4933406J10Rik	#DIV/0!	#DIV/0!	#DIV/0!	0	0	#DIV/0!	#DIV/0!	#DIV/0!	0	0	0	0	0	0
4933406K04Rik	#DIV/0!	#DIV/0!	0.373901	0	0.022541	0	#DIV/0!	#DIV/0!	0	0	0	0.0676231	0	0
4933406M09Rik	#DIV/0!	#DIV/0!	0.513989	0.0139955	0.0536577	#DIV/0!	0	#DIV/0!	0	0	0.0419866	0	0.160973	0
4933407E24Rik	#DIV/0!	#DIV/0!	#DIV/0!	0	0	#DIV/0!	#DIV/0!	#DIV/0!	0	0	0	0	0	0
4933407G14Rik	#DIV/0!	#DIV/0!	#DIV/0!	0	0	#DIV/0!	#DIV/0!	#DIV/0!	0	0	0	0	0	0
4933407I05Rik	#DIV/0!	#DIV/0!	#DIV/0!	0	0	#DIV/0!	#DIV/0!	#DIV/0!	0	0	0	0	0	0
4933407K13Rik	1.61222	0.394603	0.112056	0.987496	0.646778	1.35346	1.09591	2.38729	0.796605	0.900554	1.26533	0.588568	0.821739	0.530027
4933407L21Rik	0.193327	0.0971067	0.064214	0.050415	0.393017	0	0.306045	0.273934	0	0.0816572	0.0695878	0.658206	0.266814	0.254031
4933408B17Rik	#DIV/0!	#DIV/0!	0.314202	0.0304801	0.133182	0	#DIV/0!	0.821848	0	0	0.0914404	0.288285	0	0.111262
4933408J17Rik	0.995528	0.191121	0.928086	0.121518	0.128256	0.787491	1.37726	0.821837	0.184958	0.139863	0.0397317	0.23487	0.101552	0.048345
4933408N05Rik	#DIV/0!	#DIV/0!	0.373901	0.0318039	0	#DIV/0!	#DIV/0!	#DIV/0!	0	0	0.0954116	0	0	0
4933409G03Rik	#DIV/0!	#DIV/0!	0.166833	0	0.0721502	0	0	#DIV/0!	0	0	0	0.0684557	0.147995	0
4933409K07Rik	0	0	0.0153893	0	0.0246949	0	0	0	0	0	0	0.0178981	0.0193459	0.0368408
4933411E08Rik	#DIV/0!	#DIV/0!	#DIV/0!	0	0	#DIV/0!	#DIV/0!	#DIV/0!	0	0	0	0	0	0
4933411G06Rik	#DIV/0!	#DIV/0!	#DIV/0!	0	0	#DIV/0!	#DIV/0!	#DIV/0!	0	0	0	0	0	0
4933411K16Rik	0.598211	0.30904	0.102562	0.918577	1.84418	0.360941	0.222583	1.21111	0.702926	0.515425	1.53738	1.94748	2.31565	1.2694
4933412E12Rik	1.85954	0.21675	0.00502221	12.0037	6.55224	1.90004	1.46551	2.21307	11.2968	11.0357	13.6787	5.94557	7.53028	6.18087
4933412E24Rik	#DIV/0!	#DIV/0!	0.116718	0	0.0348101	0	0	#DIV/0!	0	0	0	0.0501843	0.0542459	0
4933412O06Rik	#DIV/0!	#DIV/0!	0.373901	0.0277303	0	#DIV/0!	#DIV/0!	#DIV/0!	0.083191	0	0	0	0	0
4933413G19Rik	#DIV/0!	#DIV/0!	0.373901	0.0246552	0	#DIV/0!	#DIV/0!	#DIV/0!	0	0	0.0739655	0	0	0
4933413J09Rik	#DIV/0!	#DIV/0!	0.373901	0	0.0162926	0	#DIV/0!	#DIV/0!	0	0	0	0.0488779	0	0
4933413L06Rik	#DIV/0!	#DIV/0!	#DIV/0!	0	0	#DIV/0!	#DIV/0!	#DIV/0!	0	0	0	0	0	0
4933415F23Rik	0.0191286	0.0191286	0.000545902	0.0163183	0.718088	0	0.0573857	0	0	0.0489548	0	0.641233	0.853084	0.659948
4933416C03Rik	0.821846	0.821846	0.377733	0.0320843	0.107661	0	0	2.46554	0	0	0.0962529	0.0379323	0.24601	0.0390393
4933416E03Rik	#DIV/0!	#DIV/0!	#DIV/0!	0	0	#DIV/0!	#DIV/0!	#DIV/0!	0	0	0	0	0	0
4933416I08Rik	#DIV/0!	#DIV/0!	#DIV/0!	0	0	#DIV/0!	#DIV/0!	#DIV/0!	0	0	0	0	0	0
4933416M06Rik	#DIV/0!	#DIV/0!	0.558457	0.0438444	0.0757479	0.984391	0	#DIV/0!	0.0707469	0	0.0607864	0.0718687	0.155375	0
4933416M07Rik	0.946196	0.0825318	0.641964	7.94828	8.49496	1.07772	0.966804	0.794061	7.38285	9.31921	7.14279	6.85042	9.63919	8.99527
4933417A18Rik	#DIV/0!	#DIV/0!	#DIV/0!	0	0	#DIV/0!	#DIV/0!	#DIV/0!	0	0	0	0	0	0
4933417D19Rik	1.28414	0.382052	0.988203	0.499152	0.496277	1.72269	1.60675	0.522969	0.522232	0.526522	0.448702	0.303149	0.327694	0.857989
4933417E11Rik	#DIV/0!	#DIV/0!	0.214216	0	0.123546	0	0	#DIV/0!	0	0	0	0.087354	0.283284	0
4933417G07Rik	#DIV/0!	#DIV/0!	#DIV/0!	0	0	#DIV/0!	#DIV/0!	#DIV/0!	0	0	0	0	0	0
4933417O13Rik	#DIV/0!	#DIV/0!	#DIV/0!	0	0	#DIV/0!	#DIV/0!	#DIV/0!	0	0	0	0	0	0
4933421I07Rik	#DIV/0!	#DIV/0!	0.373901	0	0.0478993	#DIV/0!	0	#DIV/0!	0	0	0	0	0.143698	0
4933421O10Rik	1.01748	0.122956	0.920377	7.46421	7.37702	0.799771	1.02729	1.22536	6.2799	7.17896	8.93378	7.85212	6.98823	7.29072
4933422A05Rik	#DIV/0!	#DIV/0!	#DIV/0!	0	0	#DIV/0!	#DIV/0!	#DIV/0!	0	0	0	0	0	0
4933424G05Rik	#DIV/0!	#DIV/0!	0.505671	0.0166884	0.0341203	0	#DIV/0!	0	0	0.0500652	0	0.0504444	0	0.0519166
4933424G06Rik	0.443012	0.265528	0.170536	0.0515594	0.1161	0	0.918134	0.410901	0	0.0835109	0.0711673	0.0841435	0.0909572	0.173198
4933425B07Rik	#DIV/0!	#DIV/0!	#DIV/0!	0	0	#DIV/0!	#DIV/0!	#DIV/0!	0	0	0	0	0	0
4933425L06Rik	#DIV/0!	#DIV/0!	0.373901	0.0131716	0	#DIV/0!	#DIV/0!	#DIV/0!	0	0.0395149	0	0	0	0
4933427D06Rik	#DIV/0!	#DIV/0!	#DIV/0!	0	0	#DIV/0!	#DIV/0!	#DIV/0!	0	0	0	0	0	0
4933427D14Rik	1.27906	0.0910271	0.0164937	4.08546	3.22479	1.22482	1.15567	1.45668	4.06284	4.09649	4.09704	3.31709	3.54469	2.81259
4933427E11Rik	1.35767	0.642719	0.776611	0.245883	0.291394	2.46099	1.37721	0.234803	0.378552	0.228997	0.130101	0.153821	0.166276	0.554085
4933427E13Rik	#DIV/0!	#DIV/0!	#DIV/0!	0	0	#DIV/0!	#DIV/0!	#DIV/0!	0	0	0	0	0	0
4933427G17Rik	0.533091	0.423535	0.543536	0.0805925	0.129824	0	0.229544	1.36973	0	0.0459554	0.195822	0.0463035	0.200203	0.142964
4933427I22Rik	#DIV/0!	#DIV/0!	#DIV/0!	0	0	#DIV/0!	#DIV/0!	#DIV/0!	0	0	0	0	0	0
4933428C19Rik	#DIV/0!	#DIV/0!	#DIV/0!	0	0	#DIV/0!	#DIV/0!	#DIV/0!	0	0	0	0	0	0
4933428G20Rik	0.310943	0.0964269	0.0993325	0.188593	0.568202	0.123048	0.367264	0.442519	0.0626483	0.126328	0.376803	0.509139	0.343971	0.851496
4933429K18Rik	#DIV/0!	#DIV/0!	#DIV/0!	0	0	#DIV/0!	#DIV/0!	#DIV/0!	0	0	0	0	0	0
4933429O19Rik	#DIV/0!	#DIV/0!	#DIV/0!	0	0	#DIV/0!	#DIV/0!	#DIV/0!	0	0	0	0	0	0
4933430H16Rik	#DIV/0!	#DIV/0!	0.911956	0.0177256	0.0209571	0	#DIV/0!	#DIV/0!	0	0	0.0531769	0.0628713	0	0
4933430I17Rik	1.44899	0.248961	0.425943	0.342786	0.237087	0.984365	1.83634	1.52626	0.193849	0.293172	0.541338	0.196928	0.15965	0.354682
4933430M04Rik	#DIV/0!	#DIV/0!	#DIV/0!	0	0	#DIV/0!	#DIV/0!	#DIV/0!	0	0	0	0	0	0
4933430N04Rik	#DIV/0!	#DIV/0!	0.373901	0.0272767	0	#DIV/0!	#DIV/0!	#DIV/0!	0	0.0818302	0	0	0	0
4933431E20Rik	1.8546	0.214209	0.00133985	8.01433	4.40453	2.2438	1.50492	1.81508	8.52303	7.61406	7.90589	3.79848	5.05944	4.35568
4933431G14Rik	#DIV/0!	#DIV/0!	#DIV/0!	0	0	#DIV/0!	#DIV/0!	#DIV/0!	0	0	0	0	0	0
4933432G23Rik	#DIV/0!	#DIV/0!	#DIV/0!	0	0	#DIV/0!	#DIV/0!	#DIV/0!	0	0	0	0	0	0
4933432I03Rik	#DIV/0!	#DIV/0!	0.373901	0	0.0302026	0	#DIV/0!	#DIV/0!	0	0	0	0.0906078	0	0
4933432I09Rik	#DIV/0!	#DIV/0!	0.373901	0.043955	0	#DIV/0!	#DIV/0!	#DIV/0!	0.131865	0	0	0	0	0
4933432K03Rik	0.328178	0.328178	0.10128	0.0646573	0.275263	0.984534	0	0	0.193972	0	0	0.197019	0.426002	0.202769
4933433C11Rik	#DIV/0!	#DIV/0!	0.228109	0.0207977	0.107488	0.492192	#DIV/0!	0	0.0623932	0	0	0.126766	0	0.195699
4933433F19Rik	#DIV/0!	#DIV/0!	#DIV/0!	0	0	#DIV/0!	#DIV/0!	#DIV/0!	0	0	0	0	0	0
4933433G08Rik	#DIV/0!	#DIV/0!	#DIV/0!	0	0	#DIV/0!	#DIV/0!	#DIV/0!	0	0	0	0	0	0
4933433G15Rik	1.68529	0.720298	0.441816	0.199939	0.142416	2.95321	0.459068	1.6436	0.2417	0.0812279	0.276888	0.0818432	0.176941	0.168464
4933433G19Rik	#DIV/0!	#DIV/0!	0.25979	0.178635	0	#DIV/0!	#DIV/0!	#DIV/0!	0.445977	0.0899266	0	0	0	0
4933433H22Rik	#DIV/0!	#DIV/0!	0.950505	0.016093	0.0176718	#DIV/0!	0	#DIV/0!	0.0482791	0	0	0	0.0530154	0
4933434E20Rik	0.982787	0.0283053	0.750758	46.4748	47.2736	1.03917	0.95023	0.958958	49.8963	46.5246	43.0034	48.0154	48.9614	44.8439
4933436E23Rik	#DIV/0!	#DIV/0!	#DIV/0!	0	0	#DIV/0!	#DIV/0!	#DIV/0!	0	0	0	0	0	0
4933436H12Rik	#DIV/0!	#DIV/0!	#DIV/0!	0	0	#DIV/0!	#DIV/0!	#DIV/0!	0	0	0	0	0	0
4933436I01Rik	#DIV/0!	#DIV/0!	0.116718	0	0.0441095	0	0	#DIV/0!	0	0	0	0.0635903	0.0687381	0
4933438B17Rik	#DIV/0!	#DIV/0!	#DIV/0!	0	0	#DIV/0!	#DIV/0!	#DIV/0!	0	0	0	0	0	0
4933438K21Rik	#DIV/0!	#DIV/0!	0.280239	0.0639771	0.0179091	#DIV/0!	#DIV/0!	1.64366	0	0.103622	0.0883094	0	0	0.0537272
4933439C10Rik	1.85657	0.600416	0.138619	8.13988	4.62429	1.17938	1.33635	3.05397	5.80931	6.77963	11.8307	4.92575	5.07324	3.87387
4933439K11Rik	0.843589	0.308808	0.339218	0.940362	1.32162	1.35359	0.286909	0.890268	1.14047	0.522636	1.15798	0.842552	1.82161	1.30071
4933440J02Rik	#DIV/0!	#DIV/0!	#DIV/0!	0	0	#DIV/0!	#DIV/0!	#DIV/0!	0	0	0	0	0	0
4933440M02Rik	#DIV/0!	#DIV/0!	0.373901	0	0.0181119	#DIV/0!	#DIV/0!	0	0	0	0	0	0	0.0543357
5031410I06Rik	#DIV/0!	#DIV/0!	#DIV/0!	0	0	#DIV/0!	#DIV/0!	#DIV/0!	0	0	0	0	0	0
5031414D18Rik	0.778966	0.166475	0.397293	0.231727	0.305189	0.44743	0.918188	0.97128	0.156429	0.189266	0.349486	0.349617	0.20613	0.35982
5031425E22Rik	1.12706	0.154034	0.411244	9.23776	8.30483	0.838649	1.17749	1.36504	7.71419	9.1292	10.8699	9.19835	7.7531	7.96305
5031425F14Rik	#DIV/0!	#DIV/0!	0.373901	0.0359137	0	#DIV/0!	#DIV/0!	#DIV/0!	0	0.107741	0	0	0	0
5031426D15Rik	#DIV/0!	#DIV/0!	#DIV/0!	0	0	#DIV/0!	#DIV/0!	#DIV/0!	0	0	0	0	0	0
5031434C07Rik	0	0	0.0155235	0	0.056367	0	0	0	0	0	0	0.0408037	0.0441356	0.0841618
5031434O11Rik	0.465116	0.285486	0.0941801	0.184029	0.470576	0.984479	0	0.410869	0.296972	0	0.255115	0.301654	0.489159	0.620915
5031439G07Rik	1.01504	0.0161626	0.583709	15.7243	15.4881	1.0346	0.982974	1.02755	16.3232	15.0509	15.7989	15.7773	15.3116	15.3753
5033403F01Rik	1.31293	0.409517	0.622335	2.31118	1.98982	1.5275	0.521114	1.89018	2.95193	1.3889	2.59272	1.93253	2.66525	1.37168
5033403H07Rik	1.52374	0.0401099	0.0017291	70.4763	46.2489	1.59387	1.45494	1.52241	71.6399	64.9623	74.8268	44.9472	44.6494	49.1502
5033404E19Rik	#DIV/0!	#DIV/0!	#DIV/0!	0	0	#DIV/0!	#DIV/0!	#DIV/0!	0	0	0	0	0	0
5033406O09Rik	0.731109	0.096088	0.0303691	1.10776	1.54748	0.607993	0.664877	0.920458	1.0537	1.06238	1.20719	1.73308	1.59786	1.31151
5033428I22Rik	#DIV/0!	#DIV/0!	0.234461	0.156432	0.0345917	0	#DIV/0!	#DIV/0!	0	0.205989	0.263307	0.103775	0	0
5330411J11Rik	#DIV/0!	#DIV/0!	0.897169	0.0152183	0.0185176	#DIV/0!	#DIV/0!	0.82183	0	0	0.0456549	0	0	0.0555527
5330413P13Rik	#DIV/0!	#DIV/0!	0.357583	0.115338	0.0534083	0.393734	#DIV/0!	4.52021	0.0446888	0.0901173	0.211207	0.1135	0	0.046725
5330417C22Rik	0.217383	0.0481303	0.0313963	0.0304683	0.153452	0.14062	0.306065	0.205464	0.0245259	0.0247288	0.0421503	0.174413	0.0807959	0.205147
5330426P16Rik	1.70971	0.0573077	0.0023341	7.95229	4.64373	1.82253	1.63582	1.67076	8.88266	7.42335	7.55085	4.8738	4.53799	4.5194
5330434G04Rik	#DIV/0!	#DIV/0!	#DIV/0!	0	0	#DIV/0!	#DIV/0!	#DIV/0!	0	0	0	0	0	0
5330439B14Rik	#DIV/0!	#DIV/0!	0.682372	0.0645621	0.0453697	1.96876	0.918154	#DIV/0!	0.128771	0.0649153	0	0.0654071	0.070702	0
5430401F13Rik	#DIV/0!	#DIV/0!	#DIV/0!	0	0	#DIV/0!	#DIV/0!	#DIV/0!	0	0	0	0	0	0
5430402E10Rik	0	0	0.00341912	0	1.1711	0	0	0	0	0	0	1.43643	1.2705	0.806375
5430402O13Rik	1.00088	0.218484	0.705766	2.22288	2.37441	0.863968	1.4287	0.709961	2.14487	2.44318	2.08059	2.48258	1.71007	2.93057
5430403N17Rik	#DIV/0!	#DIV/0!	0.373901	0.0108633	0	#DIV/0!	#DIV/0!	#DIV/0!	0.0325899	0	0	0	0	0
5430405H02Rik	0.827942	0.128851	0.152967	4.78776	5.98405	0.734963	1.08258	0.666285	4.86562	5.06416	4.43349	6.62022	4.67788	6.65404
5430416N02Rik	1.32841	0.337333	0.404845	9.39795	7.6253	0.932705	1.05303	1.99949	9.75805	7.10449	11.3313	10.4621	6.7467	5.6671
5430416O09Rik	1.73329	0.284341	0.0669572	0.185786	0.110411	1.37807	2.2955	1.52631	0.138088	0.198901	0.220369	0.100204	0.0866483	0.14438
5430419D17Rik	#DIV/0!	#DIV/0!	#DIV/0!	0	0	#DIV/0!	#DIV/0!	#DIV/0!	0	0	0	0	0	0
5430421F17Rik	#DIV/0!	#DIV/0!	0.6148	0.0104853	0.0255164	#DIV/0!	#DIV/0!	0.410923	0	0	0.0314558	0	0	0.0765491
5430421N21Rik	#DIV/0!	#DIV/0!	0.373901	0.0164242	0	#DIV/0!	#DIV/0!	#DIV/0!	0.0492726	0	0	0	0	0
5430425K12Rik	#DIV/0!	#DIV/0!	0.214214	0	0.104738	0	0	#DIV/0!	0	0	0	0.0740567	0.240158	0
5430427M07Rik	#DIV/0!	#DIV/0!	#DIV/0!	0	0	#DIV/0!	#DIV/0!	#DIV/0!	0	0	0	0	0	0
5430427O19Rik	1.49024	0.759807	0.954476	0.278103	0.284593	0.984334	2.98415	0.502247	0.358525	0.276436	0.199348	0.364231	0.0926347	0.396912
5430428K19Rik	#DIV/0!	#DIV/0!	#DIV/0!	0	0	#DIV/0!	#DIV/0!	#DIV/0!	0	0	0	0	0	0
5430431A17Rik	#DIV/0!	#DIV/0!	#DIV/0!	0	0	#DIV/0!	#DIV/0!	#DIV/0!	0	0	0	0	0	0
5430434I15Rik	#DIV/0!	#DIV/0!	0.373901	0	0.0265831	#DIV/0!	0	#DIV/0!	0	0	0	0	0.0797492	0
5430437J10Rik	#DIV/0!	#DIV/0!	0.373901	0.0267109	0	#DIV/0!	#DIV/0!	#DIV/0!	0	0.0801326	0	0	0	0
5430440P10Rik	1.80621	0.914019	0.695901	0.444119	0.333488	2.95325	0	2.46537	0.847137	0	0.485219	0.286849	0.516802	0.196814
5530400C23Rik	#DIV/0!	#DIV/0!	#DIV/0!	0	0	#DIV/0!	#DIV/0!	#DIV/0!	0	0	0	0	0	0
5530401A14Rik	#DIV/0!	#DIV/0!	#DIV/0!	0	0	#DIV/0!	#DIV/0!	#DIV/0!	0	0	0	0	0	0
5530601H04Rik	1.55178	0.190884	0.014377	0.771812	0.503078	1.32671	1.39726	1.93137	0.672857	0.765966	0.876612	0.507162	0.548191	0.453881
5730403I07Rik	#DIV/0!	#DIV/0!	0.373901	0.0119986	0	#DIV/0!	#DIV/0!	#DIV/0!	0	0	0.0359957	0	0	0
5730405O15Rik	1.79137	0.906155	0.38829	2.31939	1.68343	0.738331	1.04052	3.59526	1.67779	1.91703	3.36334	2.27241	1.84238	0.935492
5730408K05Rik	5.09791	4.33435	0.479171	4.32388	3.04251	0.787837	13.7666	0.739337	3.36449	6.35765	3.24951	4.27054	0.461818	4.39517
5730409E04Rik	1.09197	0.0437505	0.271437	8.42039	7.74935	1.11017	1.00875	1.15699	8.1442	8.7992	8.31776	7.33599	8.72291	7.18916
5730412P04Rik	0.680524	0.150699	0.182063	0.697235	1.04717	0.742746	0.394018	0.904809	0.964626	0.416776	0.710302	1.29873	1.05776	0.78503
5730416F02Rik	#DIV/0!	#DIV/0!	0.373901	0	0.0425293	0	#DIV/0!	#DIV/0!	0	0	0	0.127588	0	0
5730420D15Rik	#DIV/0!	#DIV/0!	0.691457	0.0763615	0.115125	1.96919	0	#DIV/0!	0.160258	0	0.0688264	0.0813828	0.263991	0
5730422E09Rik	#DIV/0!	#DIV/0!	0.820797	0.0485429	0.0370723	#DIV/0!	0.918169	#DIV/0!	0	0.102116	0.0435127	0	0.111217	0
5730435O14Rik	#DIV/0!	#DIV/0!	#DIV/0!	0	0	#DIV/0!	#DIV/0!	#DIV/0!	0	0	0	0	0	0
5730455P16Rik	0.791998	0.0187907	0.0285603	6.59244	8.31067	0.820275	0.799299	0.756422	7.33661	6.47047	5.97024	8.94409	8.09518	7.89274
5730457N03Rik	2.7317	0.578649	0.00568132	2.39571	0.946115	1.58837	3.14809	3.45863	2.0044	2.73259	2.45013	1.26192	0.868015	0.70841
5730460C07Rik	#DIV/0!	#DIV/0!	0.373901	0.0157784	0	#DIV/0!	#DIV/0!	#DIV/0!	0	0.0473351	0	0	0	0
5730480H06Rik	1.58593	0.377801	0.151082	0.678711	0.458068	1.09374	1.33552	2.32852	0.499797	0.806268	0.730067	0.456961	0.603712	0.313532
5730488B01Rik	#DIV/0!	#DIV/0!	#DIV/0!	0	0	#DIV/0!	#DIV/0!	#DIV/0!	0	0	0	0	0	0
5730507C01Rik	0.961896	0.291085	0.815449	0.820755	0.876931	1.52129	0.542552	0.821847	1.14861	0.442792	0.870862	0.755024	0.816128	1.05964
5730508B09Rik	1.02257	0.165839	0.928021	3.22138	3.16026	0.724349	1.2974	1.04596	2.13286	3.58405	3.94723	2.94452	2.76248	3.77377
5730522E02Rik	#DIV/0!	#DIV/0!	0.614792	0.0166499	0.0405193	#DIV/0!	#DIV/0!	0.410912	0	0	0.0499496	0	0	0.121558
5730559C18Rik	1.75437	0.107359	0.00529505	6.08651	3.4764	1.82806	1.54286	1.89217	5.66942	5.63386	6.95624	3.10133	3.65156	3.67632
5830411N06Rik	#DIV/0!	#DIV/0!	0.560229	0.0354143	0.02081	#DIV/0!	0.443649	#DIV/0!	0.0549417	0.027697	0.0236043	0	0.06243	0
5830415F09Rik	0.84938	0.100935	0.348216	2.06375	2.45524	0.725328	1.04933	0.773484	1.5821	2.27876	2.3304	2.18122	2.17164	3.01286
5830416I19Rik	#DIV/0!	#DIV/0!	0.316771	0.0873555	0.0444736	1.47652	0.459094	#DIV/0!	0.0946692	0.0318172	0.13558	0.0641165	0.0693043	0
5830416P10Rik	0.99772	0.194162	0.949027	0.140895	0.142831	1.23041	0.612138	1.15062	0.150528	0.0910653	0.181093	0.12234	0.148766	0.157388
5830417I10Rik	0.84677	0.0306359	0.00761359	1.36736	1.61568	0.903555	0.798446	0.838309	1.42403	1.28343	1.39462	1.57603	1.60741	1.66361
5830418P13Rik	#DIV/0!	#DIV/0!	#DIV/0!	0	0	#DIV/0!	#DIV/0!	#DIV/0!	0	0	0	0	0	0
5830428M24Rik	0.908875	0.186655	0.488335	2.79571	3.39119	0.610278	0.864139	1.25221	2.86472	2.98165	2.54077	4.69412	3.45043	2.02903
5830432E09Rik	#DIV/0!	#DIV/0!	0.855647	0.0736675	0.0852016	0.984378	0.306053	#DIV/0!	0.0593026	0.0597908	0.101909	0.0602437	0.195361	0
5830444B04Rik	1.60495	0.391874	0.541168	1.03396	0.750294	2.36311	1.39789	1.05384	0.578772	1.6624	0.860718	0.24492	1.18922	0.816741
5830454E08Rik	1.22017	0.218125	0.257297	4.62741	3.9327	1.6557	1.024	0.980794	5.2401	4.14052	4.50161	3.16488	4.04347	4.58976
5830473C10Rik	#DIV/0!	#DIV/0!	0.118642	0.0233919	0	#DIV/0!	#DIV/0!	#DIV/0!	0	0.037887	0.0322887	0	0	0
5930403L14Rik	0.916675	0.0622502	0.25702	6.22208	6.85095	1.04098	0.848447	0.860602	6.1715	6.34963	6.1451	5.92856	7.48383	7.14047
5930412G12Rik	0.809029	0.129248	0.485744	0.4476	0.549967	0.579029	1.02621	0.821849	0.347794	0.666267	0.328738	0.60065	0.649252	0.399998
5930430L01Rik	1.37417	0.268239	0.160287	1.22892	0.925453	0.858897	1.50245	1.76114	0.934325	1.28541	1.46703	1.08782	0.85554	0.832998
5930438M14Rik	1.56436	0.694899	0.495673	0.0653826	0.0480093	2.95304	0.918186	0.821847	0.102752	0.0345337	0.0588621	0.0347953	0.0376108	0.0716217
6030407O03Rik	#DIV/0!	#DIV/0!	0.163632	0	0.103556	#DIV/0!	0	0	0	0	0	0	0.21047	0.100197
6030408B16Rik	1.13664	0.134156	0.542191	1.23641	1.12651	1.31247	1.22424	0.873208	1.21548	1.22551	1.26823	0.926098	1.00104	1.45238
6030419C18Rik	1.23296	0.126162	0.083312	1.82613	1.50761	0.984356	1.31988	1.39464	1.74044	1.83457	1.90338	1.7681	1.38995	1.36478
6030440G07Rik	#DIV/0!	#DIV/0!	#DIV/0!	0	0	#DIV/0!	#DIV/0!	#DIV/0!	0	0	0	0	0	0
6030443J06Rik	1.41646	0.26869	0.176894	0.71544	0.508992	1.62793	0.882887	1.73856	0.799276	0.468543	0.878501	0.490976	0.530694	0.505305
6030458C11Rik	1.16842	0.121199	0.176801	10.3889	8.99009	1.04176	1.05276	1.41073	10.5279	9.27037	11.3685	10.1059	8.80577	8.05859
6030466F02Rik	#DIV/0!	#DIV/0!	0.373901	0.0207302	0	#DIV/0!	#DIV/0!	#DIV/0!	0.0621907	0	0	0	0	0
6030468B19Rik	#DIV/0!	#DIV/0!	0.564996	0.0874643	0.0296165	2.95323	#DIV/0!	#DIV/0!	0.262393	0	0	0.0888496	0	0
6030469F06Rik	#DIV/0!	#DIV/0!	#DIV/0!	0	0	#DIV/0!	#DIV/0!	#DIV/0!	0	0	0	0	0	0
6030471H07Rik	#DIV/0!	#DIV/0!	#DIV/0!	0	0	#DIV/0!	#DIV/0!	#DIV/0!	0	0	0	0	0	0
6030498E09Rik	#DIV/0!	#DIV/0!	#DIV/0!	0	0	#DIV/0!	#DIV/0!	#DIV/0!	0	0	0	0	0	0
6230400D17Rik	2.37381	0.664932	0.210038	0.586401	0.299468	1.47661	3.67252	1.97231	0.518864	0.348746	0.891592	0.351388	0.094961	0.452054
6330403A02Rik	0.95212	0.066498	0.361816	0.958386	1.0098	0.913163	1.08172	0.861473	0.928349	1.04545	0.901359	1.01663	0.966466	1.0463
6330403K07Rik	1.57302	0.224221	0.0604705	32.3618	20.5905	1.80159	1.79287	1.12461	37.2666	36.5223	23.2966	20.6854	20.3709	20.7153
6330407A03Rik	#DIV/0!	#DIV/0!	#DIV/0!	0	0	#DIV/0!	#DIV/0!	#DIV/0!	0	0	0	0	0	0
6330408A02Rik	1.23521	0.260657	0.332871	2.64808	2.25087	1.74994	1.04934	0.906338	3.11738	2.35737	2.46948	1.78142	2.24652	2.72468
6330409D20Rik	#DIV/0!	#DIV/0!	0.373901	0	0.0306206	#DIV/0!	0	#DIV/0!	0	0	0	0	0.0918617	0
6330410L21Rik	1.44145	0.491618	0.486071	0.4099	0.317238	1.96866	0.4591	1.8966	0.50146	0.189604	0.538636	0.254721	0.412991	0.284001
6330415B21Rik	#DIV/0!	#DIV/0!	#DIV/0!	0	0	#DIV/0!	#DIV/0!	#DIV/0!	0	0	0	0	0	0
6330415G19Rik	1.19462	0.202282	0.354193	1.4208	1.24092	0.834833	1.53473	1.2143	1.26256	1.51226	1.48758	1.51235	0.98536	1.22505
6330416G13Rik	0.915311	0.0166512	0.029254	9.23837	10.0908	0.887256	0.944878	0.913798	8.78391	9.57776	9.35345	9.90008	10.1365	10.2358
6330418K02Rik	0.882666	0.0668233	0.691646	6.20628	6.99975	0.749056	0.946759	0.952182	4.97525	4.72911	8.91449	6.64203	4.99505	9.36217
6330549D23Rik	1.71303	0.416912	0.0955456	0.52168	0.325517	1.06637	2.49223	1.58048	0.379302	0.558948	0.62679	0.355694	0.224276	0.396581
6430411K18Rik	#DIV/0!	#DIV/0!	0.373901	0	0.0251978	#DIV/0!	0	#DIV/0!	0	0	0	0	0.0755934	0
6430503K07Rik	#DIV/0!	#DIV/0!	#DIV/0!	0	0	#DIV/0!	#DIV/0!	#DIV/0!	0	0	0	0	0	0
6430531B16Rik	2.87034	0.753255	0.0228926	0.85869	0.361604	2.95321	4.13161	1.52621	0.958735	0.724953	0.892381	0.324642	0.175465	0.584704
6430548M08Rik	1.06683	0.100791	0.50687	10.7732	10.1256	1.01167	0.926491	1.26232	10.1	9.7201	12.4995	9.98348	10.4913	9.90201
6430550D23Rik	0.840611	0.29033	0.397023	0.438854	0.575052	1.23416	1.01358	0.274088	0.558087	0.561378	0.197097	0.452199	0.553855	0.719102
6430562O15Rik	0.852375	0.41885	0.296585	0.459885	0.783562	0.694847	0.218612	1.64366	0.605284	0.254281	0.52009	0.871104	1.16316	0.316421
6430571L13Rik	3.88633	1.67617	0.0569054	0.201092	0.068998	6.89043	3.67275	1.0958	0.228227	0.262986	0.112064	0.0331223	0.0716046	0.102267
6430573F11Rik	1.12567	0.0696121	0.0731205	3.15844	2.81315	1.01664	1.10521	1.25516	2.97412	3.09384	3.40737	2.92544	2.79933	2.71468
6430584L05Rik	#DIV/0!	#DIV/0!	0.116123	0.0173925	0	#DIV/0!	#DIV/0!	#DIV/0!	0.0259813	0.0261963	0	0	0	0
6430706D22Rik	1.44883	0.197976	0.0268492	12.5947	8.81906	1.18871	1.32037	1.83742	11.2429	11.9853	14.5558	9.45809	9.07723	7.92187
6430710C18Rik	#DIV/0!	#DIV/0!	0.373901	0	0.0193075	#DIV/0!	#DIV/0!	0	0	0	0	0	0	0.0579225
6530402F18Rik	0.778917	0.100757	0.0854742	0.358229	0.471048	0.621998	0.966867	0.747886	0.348961	0.390504	0.335222	0.561032	0.403886	0.448226
6530403H02Rik	1.19518	0.336833	0.986782	0.176487	0.175561	1.40619	0.535615	1.64372	0.206409	0.145682	0.177369	0.146786	0.27199	0.107907
6530411M01Rik	#DIV/0!	#DIV/0!	#DIV/0!	0	0	#DIV/0!	#DIV/0!	#DIV/0!	0	0	0	0	0	0
6720468P15Rik	#DIV/0!	#DIV/0!	0.362768	0.0224222	0.068999	0.492187	#DIV/0!	0	0.0672667	0	0	0.136669	0	0.0703279
6720483E21Rik	#DIV/0!	#DIV/0!	0.754786	0.0478067	0.0290865	#DIV/0!	#DIV/0!	1.64361	0	0	0.14342	0	0	0.0872594
6720489N17Rik	1.19888	0.218479	0.471316	0.336331	0.275105	1.5312	0.787016	1.27843	0.440339	0.190276	0.378377	0.287577	0.241769	0.29597
6820408C15Rik	1.63469	0.71559	0.573311	1.57158	1.29686	0.815181	3.06057	1.02832	1.24077	1.56378	1.91018	1.52208	0.510944	1.85757
6820431F20Rik	1.15319	0.0963063	0.133311	35.3942	30.9122	1.17431	0.976834	1.30844	34.0032	33.2102	38.9692	28.9559	33.9978	29.783
7420426K07Rik	#DIV/0!	#DIV/0!	#DIV/0!	0	0	#DIV/0!	#DIV/0!	#DIV/0!	0	0	0	0	0	0
7420461P10Rik	#DIV/0!	#DIV/0!	#DIV/0!	0	0	#DIV/0!	#DIV/0!	#DIV/0!	0	0	0	0	0	0
7420700N18Rik	#DIV/0!	#DIV/0!	#DIV/0!	0	0	#DIV/0!	#DIV/0!	#DIV/0!	0	0	0	0	0	0
7420701I03Rik	#DIV/0!	#DIV/0!	#DIV/0!	0	0	#DIV/0!	#DIV/0!	#DIV/0!	0	0	0	0	0	0
7530416G11Rik	#DIV/0!	#DIV/0!	0.373901	0.0228816	0	#DIV/0!	#DIV/0!	#DIV/0!	0	0	0.0686447	0	0	0
7630403G23Rik	#DIV/0!	#DIV/0!	#DIV/0!	0	0	#DIV/0!	#DIV/0!	#DIV/0!	0	0	0	0	0	0
8030411F24Rik	0.0922657	0.0559863	0.0076297	0.348979	3.52904	0	0.0834561	0.193341	0	0.387156	0.65978	2.53557	4.63904	3.41252
8030423F21Rik	#DIV/0!	#DIV/0!	0.618156	0.0676736	0.0408438	#DIV/0!	1.83638	0	0.144673	0.0583478	0	0	0.0317732	0.0907583
8030423J24Rik	#DIV/0!	#DIV/0!	#DIV/0!	0	0	#DIV/0!	#DIV/0!	#DIV/0!	0	0	0	0	0	0
8030442B05Rik	#DIV/0!	#DIV/0!	#DIV/0!	0	0	#DIV/0!	#DIV/0!	#DIV/0!	0	0	0	0	0	0
8030443G20Rik	#DIV/0!	#DIV/0!	#DIV/0!	0	0	#DIV/0!	#DIV/0!	#DIV/0!	0	0	0	0	0	0
8030451O07Rik	#DIV/0!	#DIV/0!	#DIV/0!	0	0	#DIV/0!	#DIV/0!	#DIV/0!	0	0	0	0	0	0
8030455M16Rik	#DIV/0!	#DIV/0!	#DIV/0!	0	0	#DIV/0!	#DIV/0!	#DIV/0!	0	0	0	0	0	0
8030462N17Rik	0.808955	0.0545186	0.0163236	4.21285	5.21769	0.910047	0.723023	0.793794	4.66956	3.91549	4.05351	5.13112	5.41544	5.1065
8430408G22Rik	0.7751	0.0311358	0.513446	0.490538	0.630918	0.78751	0.716048	0.821741	0.275238	0.486265	0.710112	0.349504	0.679096	0.864155
8430419L09Rik	1.14187	0.0562004	0.0837212	6.86291	6.00711	1.1774	1.03176	1.21646	7.11311	6.13091	7.34472	6.04138	5.94219	6.03776
8430422H06Rik	#DIV/0!	#DIV/0!	#DIV/0!	0	0	#DIV/0!	#DIV/0!	#DIV/0!	0	0	0	0	0	0
8430423G03Rik	#DIV/0!	#DIV/0!	0.373901	0.058443	0	#DIV/0!	#DIV/0!	#DIV/0!	0.175329	0	0	0	0	0
8430426J06Rik	3.9476	2.95387	0.298833	0.897971	0.553993	9.84504	0.697032	1.30072	1.23379	0.621925	0.838199	0.125321	0.892247	0.644411
8430429K09Rik	0.930025	0.114056	0.55449	1.72477	1.91402	0.717789	0.963735	1.10855	1.76589	1.52858	1.87985	2.46018	1.5861	1.69577
8430430B14Rik	0.719012	0.396771	0.859611	0.90518	1.01628	0.787749	0	1.36929	1.30972	0	1.40582	1.66261	0.359552	1.02668
8430431K14Rik	#DIV/0!	#DIV/0!	0.373901	0	0.0302071	#DIV/0!	#DIV/0!	0	0	0	0	0	0	0.0906214
8430436N08Rik	#DIV/0!	#DIV/0!	#DIV/0!	0	0	#DIV/0!	#DIV/0!	#DIV/0!	0	0	0	0	0	0
8430437L04Rik	#DIV/0!	#DIV/0!	#DIV/0!	0	0	#DIV/0!	#DIV/0!	#DIV/0!	0	0	0	0	0	0
9030025P20Rik	1.53294	0.168594	0.0105816	10.7085	7.05236	1.31593	1.41795	1.86494	10.1466	9.82761	12.1512	7.71062	6.93087	6.51559
9030204H09Rik	#DIV/0!	#DIV/0!	#DIV/0!	0	0	#DIV/0!	#DIV/0!	#DIV/0!	0	0	0	0	0	0
9030404E10Rik	#DIV/0!	#DIV/0!	#DIV/0!	0	0	#DIV/0!	#DIV/0!	#DIV/0!	0	0	0	0	0	0
9030612E09Rik	#DIV/0!	#DIV/0!	0.109577	0.0856845	0.0316204	1.96872	#DIV/0!	2.4655	0.0920347	0.0463969	0.118622	0.0467484	0	0.0481127
9030617O03Rik	1.37185	0.0512873	0.0626869	1.83802	1.33374	1.38185	1.45526	1.27844	1.84776	2.14378	1.52253	1.33716	1.47313	1.19093
9030619P08Rik	#DIV/0!	#DIV/0!	#DIV/0!	0	0	#DIV/0!	#DIV/0!	#DIV/0!	0	0	0	0	0	0
9030624G23Rik	0.869501	0.0761981	0.152461	1.4228	1.6408	0.912325	0.721428	0.97475	1.40925	1.23393	1.62521	1.54468	1.7104	1.66731
9030624J02Rik	1.15643	0.0183203	0.0121952	20.966	18.1256	1.17328	1.17618	1.11983	20.863	22.02	20.0151	17.7817	18.7217	17.8734
9030625G05Rik	0.00575681	0.00575681	3.70627e-05	0.0302244	5.30389	0.0172704	0	0	0.0906732	0	0	5.2502	4.87886	5.78262
9130008F23Rik	2.40885	0.905374	0.03265	0.938911	0.456486	4.21868	1.55384	1.45403	1.17454	0.868438	0.773756	0.278414	0.558897	0.532146
9130011E15Rik	1.05437	0.0650645	0.424808	7.72643	7.33828	1.18041	1.01938	0.96332	8.38997	7.79981	6.9895	7.10768	7.65152	7.25564
9130015A21Rik	#DIV/0!	#DIV/0!	0.373901	0.0632163	0	#DIV/0!	#DIV/0!	#DIV/0!	0	0	0.189649	0	0	0
9130015L21Rik	#DIV/0!	#DIV/0!	#DIV/0!	0	0	#DIV/0!	#DIV/0!	#DIV/0!	0	0	0	0	0	0
9130019O22Rik	1.37472	0.0375465	0.00131005	3.495	2.54682	1.29963	1.41262	1.41191	3.52247	3.36249	3.60003	2.71037	2.38033	2.54975
9130019P16Rik	1.66445	0.893808	0.517382	0.167545	0.107767	0.738265	0.80342	3.45167	0.0536577	0.126231	0.322746	0.0726808	0.157117	0.0935042
9130023H24Rik	1.00266	0.0689116	0.988192	3.06322	3.0603	0.876559	1.11388	1.01754	2.76635	3.38368	3.03962	3.15592	3.03774	2.98723
9130024F11Rik	5.70529	3.86497	0.173278	0.274613	0.114063	2.22642	1.46668	13.4228	0.147448	0.371427	0.304963	0.0662266	0.253243	0.0227198
9130204L05Rik	#DIV/0!	#DIV/0!	#DIV/0!	0	0	#DIV/0!	#DIV/0!	#DIV/0!	0	0	0	0	0	0
9130209A04Rik	#DIV/0!	#DIV/0!	#DIV/0!	0	0	#DIV/0!	#DIV/0!	#DIV/0!	0	0	0	0	0	0
9130221F21Rik	#DIV/0!	#DIV/0!	#DIV/0!	0	0	#DIV/0!	#DIV/0!	#DIV/0!	0	0	0	0	0	0
9130221H12Rik	0.825051	0.0497977	0.0110335	20.6158	25.0795	0.900546	0.731046	0.84356	21.499	19.3701	20.9784	23.8733	26.4964	24.8689
9130227L01Rik	#DIV/0!	#DIV/0!	#DIV/0!	0	0	#DIV/0!	#DIV/0!	#DIV/0!	0	0	0	0	0	0
9130230L23Rik	1.65848	0.304483	0.0428891	17.7077	10.8785	1.43992	1.27553	2.26001	16.8292	14.3146	21.9794	11.6876	11.2225	9.72536
9130401M01Rik	0.945499	0.0340921	0.232479	16.7238	17.6826	0.999888	0.953917	0.882693	17.8731	16.7628	15.5354	17.8751	17.5726	17.6
9130409I23Rik	#DIV/0!	#DIV/0!	#DIV/0!	0	0	#DIV/0!	#DIV/0!	#DIV/0!	0	0	0	0	0	0
9130409J20Rik	2.76042	0.34983	0.000176678	49.4325	18.3018	2.44244	3.45914	2.37967	49.2089	52.4762	46.6123	20.1474	15.1703	19.5877
9230009I02Rik	3.51362	0.748705	0.00162164	7.0858	2.14042	4.97124	2.48786	3.08176	8.16298	6.84474	6.24969	1.64204	2.75126	2.02796
9230102K24Rik	0	0	7.17445e-05	0	13.539	0	0	0	0	0	0	14.7043	13.9079	12.0049
9230102O04Rik	0.9195	0.0555392	0.586068	6.7095	7.26128	0.967204	0.808774	0.982522	8.01992	5.34197	6.7666	8.29186	6.60502	6.88697
9230104L09Rik	0.00418129	0.000610354	2.5361e-06	35.6196	8461.34	0.00344907	0.00370154	0.00539326	27.8919	31.3363	47.6305	8086.79	8465.75	8831.48
9230105E05Rik	0.00181999	0.00114356	8.49555e-06	0.0356567	20.4422	0.00392954	0	0.00153044	0.0748232	0	0.0321469	19.0412	21.2804	21.005
9230110C19Rik	1.47621	0.107758	0.0151338	4.3464	2.98717	1.26123	1.59681	1.5706	4.51996	4.44605	4.07319	3.58378	2.78434	2.59339
9230110F15Rik	0.00628107	0.00126883	3.55974e-06	9.02425	1451.89	0.00756419	0.00753557	0.00374346	10.5115	10.8461	5.71514	1389.64	1439.32	1526.7
9230112D13Rik	#DIV/0!	#DIV/0!	0.911913	0.0380913	0.0450393	0	#DIV/0!	#DIV/0!	0	0	0.114274	0.135118	0	0
9230112J17Rik	2.08571	1.10574	0.288846	0.227821	0.150749	0.820287	1.14774	4.2891	0.179766	0.181251	0.322445	0.21915	0.15792	0.0751778
9230114K14Rik	0.500637	0.0547969	0.00289043	0.456472	0.911115	0.574208	0.393505	0.534198	0.559846	0.362872	0.446698	0.974989	0.922153	0.836203
9230116L04Rik	3.25423	1.06904	0.0305164	1.29905	0.53048	1.13557	4.56252	4.06461	1.05639	1.40542	1.43533	0.930276	0.308036	0.353129
9230116N13Rik	2.28076	0.714128	0.175207	0.627809	0.367914	3.3468	2.57091	0.924572	0.687346	0.570723	0.625358	0.205374	0.221993	0.676376
9230117E06Rik	0.00702259	0.00702259	1.29765e-06	0.0733593	10.8705	0	0	0.0210678	0	0	0.220078	11.191	10.9742	10.4462
9330020H09Rik	1.23445	0.211297	0.295774	1.12716	0.945628	1.12105	0.9386	1.64371	0.973768	1.10156	1.30616	0.868622	1.17362	0.794642
9330102E08Rik	0.971036	0.151689	0.6483	0.703981	0.746996	1.26557	0.760795	0.886744	0.75673	0.614635	0.740579	0.597936	0.807885	0.835167
9330111N05Rik	#DIV/0!	#DIV/0!	0.373901	0	0.0221594	#DIV/0!	#DIV/0!	0	0	0	0	0	0	0.0664781
9330117O12Rik	0.328121	0.328121	0.0975511	0.015592	0.0492631	0.984364	0	0	0.0467759	0	0	0.0475189	0.0513647	0.0489058
9330133O14Rik	1.69029	0.021989	0.0003517	6.09357	3.60678	1.69238	1.6512	1.72729	5.73399	6.31234	6.23438	3.38812	3.82288	3.60935
9330136K24Rik	1.68485	0.293659	0.0228234	0.465257	0.284474	1.59956	1.22425	2.23073	0.438015	0.407663	0.550092	0.273834	0.33299	0.246597
9330151L19Rik	1.61958	0.281288	0.0980082	6.6653	4.20832	1.15054	1.58508	2.12311	5.88371	5.40501	8.70718	5.11389	3.40993	4.10114
9330158H04Rik	#DIV/0!	#DIV/0!	0.373901	0.00880373	0	#DIV/0!	#DIV/0!	#DIV/0!	0.0264112	0	0	0	0	0
9330159F19Rik	0.201306	0.025429	5.2513e-05	0.868489	4.29513	0.237596	0.214019	0.152304	1.0841	0.880143	0.641224	4.56278	4.11246	4.21016
9330159M07Rik	3.24768	2.05664	0.230742	0.277866	0.116474	1.47656	0.918171	7.3483	0.273944	0.0920558	0.467598	0.185528	0.10026	0.0636335
9330162012Rik	0.86623	0.199747	0.356719	10.1579	12.0731	0.750874	0.592673	1.25514	9.92535	7.44427	13.1042	13.2184	12.5605	10.4404
9330162B11Rik	#DIV/0!	#DIV/0!	#DIV/0!	0	0	#DIV/0!	#DIV/0!	#DIV/0!	0	0	0	0	0	0
9330175E14Rik	#DIV/0!	#DIV/0!	0.373901	0.0328512	0	#DIV/0!	#DIV/0!	#DIV/0!	0	0	0.0985535	0	0	0
9330175M20Rik	#DIV/0!	#DIV/0!	0.373901	0	0.022726	#DIV/0!	#DIV/0!	0	0	0	0	0	0	0.0681779
9330178D15Rik	#DIV/0!	#DIV/0!	#DIV/0!	0	0	#DIV/0!	#DIV/0!	#DIV/0!	0	0	0	0	0	0
9330179D12Rik	2.26234	0.117788	0.0625305	0.330823	0.148659	2.4478	2.2954	2.04381	0.209108	0.42396	0.359402	0.0854269	0.1847	0.175849
9330182L06Rik	0.0346756	0.013835	0.000309429	0.0928647	2.53539	0.0077506	0.0536614	0.0426149	0.017315	0.157126	0.104153	2.23402	2.9281	2.44405
9330182O14Rik	#DIV/0!	#DIV/0!	#DIV/0!	0	0	#DIV/0!	#DIV/0!	#DIV/0!	0	0	0	0	0	0
9330188P03Rik	#DIV/0!	#DIV/0!	0.373901	0	0.091027	#DIV/0!	#DIV/0!	0	0	0	0	0	0	0.273081
9330199G10Rik	#DIV/0!	#DIV/0!	#DIV/0!	0	0	#DIV/0!	#DIV/0!	#DIV/0!	0	0	0	0	0	0
9430007A20Rik	#DIV/0!	#DIV/0!	#DIV/0!	0	0	#DIV/0!	#DIV/0!	#DIV/0!	0	0	0	0	0	0
9430014N10Rik	#DIV/0!	#DIV/0!	#DIV/0!	0	0	#DIV/0!	#DIV/0!	#DIV/0!	0	0	0	0	0	0
9430015G10Rik	1.20672	0.15378	0.235147	5.46484	4.54459	1.06347	1.04265	1.51404	5.20351	4.51864	6.67237	4.89297	4.33382	4.40699
9430016H08Rik	1.04134	0.0367035	0.542167	14.3244	13.794	1.01173	0.997983	1.11432	15.1464	13.7576	14.0692	14.9708	13.7854	12.6258
9430018G01Rik	#DIV/0!	#DIV/0!	0.525474	0.0131751	0.00666483	0.984331	#DIV/0!	#DIV/0!	0.0196812	0.0198442	0	0.0199945	0	0
9430019J16Rik	#DIV/0!	#DIV/0!	#DIV/0!	0	0	#DIV/0!	#DIV/0!	#DIV/0!	0	0	0	0	0	0
9430020K01Rik	0.776907	0.0747177	0.0278915	7.05178	9.09771	0.92611	0.709526	0.695085	8.21462	6.638	6.30272	8.87003	9.35554	9.06755
9430021M05Rik	#DIV/0!	#DIV/0!	0.256326	0.0619271	0.0133328	2.95308	#DIV/0!	#DIV/0!	0.118118	0	0.0676634	0.0399983	0	0
9430037G07Rik	1.09955	0.136899	0.703254	0.207927	0.188712	0.861298	1.10184	1.33552	0.18028	0.155804	0.287698	0.209312	0.141404	0.215421
9430038I01Rik	0.968199	0.0925956	0.589607	5.01426	5.2488	1.13024	0.964818	0.809535	5.14666	5.18889	4.70722	4.55359	5.3781	5.81472
9430041J12Rik	0	0	0.000257557	0	0.127031	0	0	0	0	0	0	0.147558	0.119636	0.113899
9430060I03Rik	1.09049	0.48983	0.604362	0.306079	0.389052	1.96874	0.27545	1.02729	0.31273	0.157654	0.447854	0.158848	0.57235	0.435957
9430065F17Rik	3.15357	1.38864	0.12773	2.93198	1.10107	1.53662	2.00652	5.91756	2.75492	1.48613	4.55489	1.79284	0.74065	0.769724
9430069I07Rik	#DIV/0!	#DIV/0!	#DIV/0!	0	0	#DIV/0!	#DIV/0!	#DIV/0!	0	0	0	0	0	0
9430076C15Rik	#DIV/0!	#DIV/0!	0.373901	0	0.00944577	#DIV/0!	#DIV/0!	0	0	0	0	0	0	0.0283373
9430078K24Rik	1.50953	0.393106	0.427957	0.513253	0.399157	1.13749	2.29538	1.09573	0.543948	0.397371	0.598439	0.478199	0.173118	0.546155
9430083A17Rik	1.59021	0.136002	0.00209318	2.28382	1.45238	1.35139	1.59686	1.82237	2.22602	2.21672	2.40872	1.64721	1.38817	1.32175
9430091E24Rik	1.23739	0.119354	0.412486	0.499098	0.399974	1.43177	1.02021	1.26018	0.522546	0.329287	0.64546	0.364964	0.322764	0.512195
9530002B09Rik	#DIV/0!	#DIV/0!	#DIV/0!	0	0	#DIV/0!	#DIV/0!	#DIV/0!	0	0	0	0	0	0
9530003J23Rik	#DIV/0!	#DIV/0!	#DIV/0!	0	0	#DIV/0!	#DIV/0!	#DIV/0!	0	0	0	0	0	0
9530014B07Rik	#DIV/0!	#DIV/0!	#DIV/0!	0	0	#DIV/0!	#DIV/0!	#DIV/0!	0	0	0	0	0	0
9530020I12Rik	#DIV/0!	#DIV/0!	0.655596	0.0923016	0.155113	0.461803	0	#DIV/0!	0.180388	0	0.0965168	0.390617	0.0747206	0
9530026F06Rik	#DIV/0!	#DIV/0!	#DIV/0!	0	0	#DIV/0!	#DIV/0!	#DIV/0!	0	0	0	0	0	0
9530026P05Rik	2.14759	0.308839	0.0501282	3.14135	1.45217	2.75638	1.75277	1.93362	4.058	2.04561	3.32044	1.47222	1.16707	1.71721
9530027J09Rik	0.931232	0.173236	0.60926	1.48499	1.61351	0.676752	0.85485	1.26209	1.13739	1.4074	1.91018	1.68066	1.64637	1.5135
9530036O11Rik	2.3742	1.04189	0.187059	0.288914	0.169542	4.42953	1.04936	1.64371	0.253146	0.22688	0.386715	0.0571496	0.216207	0.23527
9530051G07Rik	1.2488	0.0477145	0.0304416	0.478235	0.383485	1.1812	1.22427	1.34093	0.436575	0.513556	0.484575	0.369604	0.419479	0.361372
9530052E02Rik	0.41717	0.203108	0.0695859	0.1897	0.568986	0.246107	0.183622	0.821782	0.203774	0.10272	0.262607	0.827989	0.559411	0.319558
9530053A07Rik	0.703649	0.339356	0.24077	0.0526818	0.100026	0.295297	1.37732	0.438332	0.0297742	0.0600421	0.068229	0.100828	0.0435935	0.155656
9530059O14Rik	#DIV/0!	#DIV/0!	0.116355	0	0.0144991	#DIV/0!	0	0	0	0	0	0	0.0222816	0.0212156
9530062K07Rik	3.12666	1.02089	0.00590331	2.304	0.83531	5.16843	2.09848	2.11309	2.75986	2.11988	2.03225	0.533984	1.0102	0.961745
9530068E07Rik	1.05329	0.0352007	0.119394	104.687	99.4716	1.02196	1.12355	1.01435	103.85	108.971	101.241	101.618	96.9879	99.8089
9530077C05Rik	1.35055	0.500621	0.649989	1.45976	1.29298	0.656237	2.32246	1.07296	1.09736	1.69914	1.58277	1.6722	0.731613	1.47514
9530080O11Rik	1.38173	0.600027	0.597579	0.931959	0.774349	0.589992	2.5586	0.996611	0.539411	1.39637	0.860097	0.914269	0.545755	0.863022
9530082P21Rik	1.1712	0.110186	0.210802	6.73533	5.85078	1.36293	0.981248	1.16943	6.52296	6.49863	7.18441	4.78598	6.62282	6.14354
9530091C08Rik	1.77475	0.257833	0.0891235	0.154403	0.0924271	1.31242	2.20371	1.80812	0.157672	0.119235	0.186303	0.120138	0.0541064	0.103037
9630001P10Rik	3.50988	2.66415	0.384798	0.735465	0.484657	0.684761	1.01001	8.83488	0.469875	0.65142	1.0851	0.686188	0.644963	0.12282
9630013A20Rik	#DIV/0!	#DIV/0!	#DIV/0!	0	0	#DIV/0!	#DIV/0!	#DIV/0!	0	0	0	0	0	0
9630013K17Rik	0.0181797	0.00919032	6.22475e-05	0.23581	12.7294	0.0249219	0.0296171	0	0.352271	0.355159	0	14.135	11.9917	12.0616
9630028B13Rik	#DIV/0!	#DIV/0!	0.373901	0.00797117	0	#DIV/0!	#DIV/0!	#DIV/0!	0.0239135	0	0	0	0	0
9630028H03Rik	#DIV/0!	#DIV/0!	3.85983e-05	0.0702165	0	#DIV/0!	#DIV/0!	#DIV/0!	0.0734601	0.0740669	0.0631226	0	0	0
9630028I04Rik	1.57094	1.05103	0.758429	0.0940316	0.110992	0.492174	3.67274	0.547901	0.0967004	0.129999	0.0553955	0.196476	0.0353956	0.101105
9830107B12Rik	#DIV/0!	#DIV/0!	0.373901	0.0074923	0	#DIV/0!	#DIV/0!	#DIV/0!	0	0.0224769	0	0	0	0
9830132P13Rik	#DIV/0!	#DIV/0!	#DIV/0!	0	0	#DIV/0!	#DIV/0!	#DIV/0!	0	0	0	0	0	0
9830147E19Rik	1.19497	0.19501	0.347155	0.598139	0.502806	1.19965	0.854882	1.53037	0.621364	0.433739	0.739315	0.517955	0.507367	0.483096
9830166K06Rik	#DIV/0!	#DIV/0!	#DIV/0!	0	0	#DIV/0!	#DIV/0!	#DIV/0!	0	0	0	0	0	0
9930012K11Rik	1.07905	0.179218	0.940234	0.994406	0.979106	1.14892	1.34857	0.739652	0.903423	1.08256	0.997236	0.786322	0.802747	1.34825
9930014A18Rik	0.474455	0.0367609	0.000152406	6.1062	12.9321	0.461738	0.418101	0.543525	6.01695	5.67489	6.62677	13.0311	13.573	12.1922
9930021J03Rik	0.958307	0.0693196	0.551365	5.12798	5.37984	1.09156	0.858545	0.924812	5.5819	5.11474	4.6873	5.11368	5.95745	5.06838
9930104L06Rik	0.933155	0.161758	0.501689	4.48753	4.90734	0.743724	0.80075	1.25499	3.80298	4.22916	5.43045	5.11343	5.2815	4.32708
9930111H07Rik	#DIV/0!	#DIV/0!	0.69406	0.082519	0.0431343	#DIV/0!	#DIV/0!	0	0.247557	0	0	0	0	0.129403
9930111J21Rik1	0.885936	0.271644	0.474668	0.431722	0.532261	1.11427	0.344839	1.19869	0.56937	0.232524	0.493272	0.510978	0.674297	0.411508
9930111J21Rik2	#DIV/0!	#DIV/0!	0.373901	0.0232073	0	#DIV/0!	#DIV/0!	#DIV/0!	0.0696219	0	0	0	0	0
a	#DIV/0!	#DIV/0!	0.368587	0.0525447	0.161919	0	#DIV/0!	0	0	0.157634	0	0.158828	0	0.326928
A130010J15Rik	1.02268	0.0600357	0.770691	2.85967	2.79124	0.956517	1.14254	0.968997	2.59241	3.28335	2.70325	2.71026	2.87373	2.78974
A130077B15Rik	1.35739	0.224463	0.164981	3.32367	2.46979	1.05637	1.21947	1.79633	2.87525	2.80018	4.29558	2.72182	2.29623	2.39131
A1bg	#DIV/0!	#DIV/0!	#DIV/0!	0	0	#DIV/0!	#DIV/0!	#DIV/0!	0	0	0	0	0	0
A1cf	1.70833	0.965975	0.530566	0.146155	0.103956	3.60923	0.4591	1.05668	0.232435	0.0426107	0.163418	0.0644002	0.0928135	0.154653
A230001M10Rik	#DIV/0!	#DIV/0!	#DIV/0!	0	0	#DIV/0!	#DIV/0!	#DIV/0!	0	0	0	0	0	0
A230009B12Rik	#DIV/0!	#DIV/0!	#DIV/0!	0	0	#DIV/0!	#DIV/0!	#DIV/0!	0	0	0	0	0	0
A230020J21Rik	0.56834	0.136648	0.19306	0.500677	0.835671	0.530045	0.353141	0.821834	0.370651	0.266933	0.864446	0.699282	0.755882	1.05185
A230028O05Rik	0.325593	0.167331	0.0686782	0.0734716	0.31403	0.196869	0.122426	0.657483	0.0591424	0.0596314	0.101641	0.300415	0.487083	0.154591
A230046K03Rik	0.925192	0.0307233	0.0854736	9.58641	10.3776	0.907178	0.883323	0.985075	9.2387	9.68405	9.83649	10.184	10.9632	9.98552
A230050P20Rik	1.32089	0.153441	0.0467813	20.0064	15.2955	1.11789	1.22307	1.6217	18.6244	18.4128	22.9821	16.6603	15.0546	14.1716
A230056J06Rik	0.744072	0.128985	0.281214	0.0322435	0.0451706	0.492169	0.918193	0.821855	0.0259549	0.0261696	0.044606	0.0527357	0.0285012	0.0542748
A230056P14Rik	4.30669	3.18942	0.319665	0.728045	0.45117	0.984384	1.25203	10.6836	0.509519	0.963208	0.711409	0.517602	0.769318	0.0665886
A230057D06Rik	#DIV/0!	#DIV/0!	#DIV/0!	0	0	#DIV/0!	#DIV/0!	#DIV/0!	0	0	0	0	0	0
A230065H16Rik	#DIV/0!	#DIV/0!	0.603094	0.144652	0.0570147	0	#DIV/0!	#DIV/0!	0	0	0.433956	0.171044	0	0
A230070E04Rik	#DIV/0!	#DIV/0!	0.373901	0	0.015734	0	#DIV/0!	#DIV/0!	0	0	0	0.047202	0	0
A230072C01Rik	2.13804	0.13182	0.00159025	4.02033	1.90367	2.20773	1.883	2.32339	4.21209	4.22113	3.62776	1.90788	2.24171	1.56141
A230072E10Rik	1.29957	0.320278	0.481583	0.223967	0.183846	1.77181	0.688647	1.43825	0.223306	0.150103	0.298492	0.126033	0.217968	0.207538
A230077H06Rik	#DIV/0!	#DIV/0!	0.99163	0.0094034	0.009553	0.98434	#DIV/0!	#DIV/0!	0.0282102	0	0	0.028659	0	0
A230103J11Rik	0.981477	0.322262	0.84318	0.936728	0.991667	0.464208	0.90712	1.5731	0.485469	0.967235	1.35748	1.0458	1.06627	0.862932
A230108P19Rik	#DIV/0!	#DIV/0!	0.2227	0.0428916	0	#DIV/0!	#DIV/0!	#DIV/0!	0.100025	0	0.0286499	0	0	0
A2m	#DIV/0!	#DIV/0!	#DIV/0!	0	0	#DIV/0!	#DIV/0!	#DIV/0!	0	0	0	0	0	0
A330009N23Rik	1.74464	0.451255	0.511574	0.286834	0.140452	2.05167	2.32611	0.856151	0.137309	0.664222	0.0589705	0.0669254	0.285551	0.0688786
A330015K06Rik	1.55147	0.566254	0.316433	1.18408	0.873138	0.712809	1.31169	2.6299	0.806515	1.16168	1.58404	1.13146	0.885636	0.602319
A330023F24Rik	3.26251	0.824293	0.00345835	0.923869	0.325955	1.96865	3.02468	4.79421	0.982097	0.866455	0.923054	0.498868	0.286462	0.192535
A330032B11Rik	2.99823	0.155538	0.000127518	0.140743	0.0469992	2.95308	2.75426	3.28736	0.133871	0.134984	0.153374	0.0453327	0.0490091	0.0466557
A330033J07Rik	#DIV/0!	#DIV/0!	0.20659	0.12611	0.039703	0.492171	#DIV/0!	#DIV/0!	0.058622	0.118213	0.201494	0.119109	0	0
A330035P11Rik	1.13278	0.138886	0.39459	2.69747	2.385	1.03236	0.958698	1.40728	2.62624	2.1861	3.28008	2.54391	2.28028	2.3308
A330040F15Rik	1.75059	0.785913	0.428696	1.43498	1.05801	0.521159	3.21345	1.51717	0.762799	1.79446	1.74769	1.46366	0.558421	1.15194
A330041J22Rik	0.565694	0.289923	0.474703	0.140301	0.212146	0.738273	0	0.958808	0.140071	0	0.280833	0.189728	0.153813	0.292898
A330048O09Rik	#DIV/0!	#DIV/0!	0.407144	0.259133	0.116101	2.9535	0	#DIV/0!	0.494315	0	0.283085	0.167366	0.180936	0
A330049N07Rik	1.71364	0.11386	0.00241505	6.50663	3.82329	1.5014	1.74831	1.89122	6.47423	6.00891	7.03674	4.31214	3.43698	3.72074
A330050F15Rik	#DIV/0!	#DIV/0!	0.373901	0	0.0123905	0	#DIV/0!	#DIV/0!	0	0	0	0.0371714	0	0
A330069E16Rik	1.67986	1.14951	0.94943	0.882353	0.850583	0.492218	3.97845	0.568921	0.333125	1.45534	0.858593	0.676784	0.365806	1.50916
A330070K13Rik	#DIV/0!	#DIV/0!	#DIV/0!	0	0	#DIV/0!	#DIV/0!	#DIV/0!	0	0	0	0	0	0
A330074K22Rik	1.35707	0.586194	0.622597	0.250006	0.209866	0.861307	2.52502	0.684871	0.234514	0.371567	0.143938	0.272277	0.147154	0.210168
A330076C08Rik	#DIV/0!	#DIV/0!	0.116356	0	0.0315549	#DIV/0!	0	0	0	0	0	0	0.0484931	0.0461717
A330076H08Rik	#DIV/0!	#DIV/0!	0.373901	0.015759	0	#DIV/0!	#DIV/0!	#DIV/0!	0	0.0472771	0	0	0	0
A330093E20Rik	0.399261	0.0221603	0.000232318	1.01421	2.53117	0.440369	0.364359	0.393057	1.18143	0.875872	0.985318	2.68282	2.40387	2.50681
A330102I10Rik	#DIV/0!	#DIV/0!	0.505973	0.0595953	0.240197	0	#DIV/0!	#DIV/0!	0	0.178786	0	0.720591	0	0
A3galt2	2.86354	0.420588	0.0238677	0.65854	0.22757	2.65771	3.67278	2.26011	0.648906	0.872367	0.454346	0.24416	0.237522	0.201028
A430005L14Rik	1.02139	0.0376946	0.744024	19.69	19.3023	1.01294	0.96074	1.0905	18.2345	19.8513	20.9843	18.0015	20.6625	19.2429
A430033K04Rik	1.03108	0.103458	0.828172	3.65552	3.58368	1.23249	0.971422	0.889323	3.88307	3.83636	3.24714	3.15058	3.94922	3.65125
A430035B10Rik	1.29286	0.0771132	0.0923991	1.40482	1.08737	1.31248	1.41553	1.15057	1.23721	1.64838	1.32886	0.942654	1.1645	1.15496
A430046D13Rik	1.53726	0.287418	0.0713306	3.03655	2.05946	1.33298	1.17407	2.10473	2.53189	3.06336	3.51441	1.89942	2.60918	1.66977
A430078G23Rik	1.25583	0.10743	0.0596987	1.57982	1.27776	1.05863	1.42831	1.28056	1.57949	1.56461	1.59536	1.49201	1.09543	1.24583
A430078I02Rik	0.49651	0.320474	0.273983	0.0607712	0.11638	0.39374	0	1.09579	0.0670625	0	0.115251	0.170322	0.0736415	0.105176
A430085M09Rik	#DIV/0!	#DIV/0!	#DIV/0!	0	0	#DIV/0!	#DIV/0!	#DIV/0!	0	0	0	0	0	0
A430088P11Rik	1.27973	0.0769072	0.00543488	1.47571	1.15723	1.13577	1.30482	1.39861	1.38334	1.50638	1.53741	1.21798	1.15447	1.09924
A430089I19Rik	#DIV/0!	#DIV/0!	#DIV/0!	0	0	#DIV/0!	#DIV/0!	#DIV/0!	0	0	0	0	0	0
A430090L17Rik	#DIV/0!	#DIV/0!	0.373901	0.00732843	0	#DIV/0!	#DIV/0!	#DIV/0!	0.0219853	0	0	0	0	0
A430093F15Rik	#DIV/0!	#DIV/0!	#DIV/0!	0	0	#DIV/0!	#DIV/0!	#DIV/0!	0	0	0	0	0	0
A430105I19Rik	1.30035	0.293477	0.369056	1.35128	1.10681	1.33093	1.79269	0.777437	1.62947	1.40337	1.021	1.22431	0.782829	1.31329
A4galt	1.22359	0.0671889	0.145788	5.94522	4.91421	1.28213	1.08957	1.29907	5.59438	6.45984	5.78143	4.36336	5.92882	4.45044
A4gnt	#DIV/0!	#DIV/0!	#DIV/0!	0	0	#DIV/0!	#DIV/0!	#DIV/0!	0	0	0	0	0	0
A530006G24Rik	#DIV/0!	#DIV/0!	#DIV/0!	0	0	#DIV/0!	#DIV/0!	#DIV/0!	0	0	0	0	0	0
A530013C23Rik	#DIV/0!	#DIV/0!	0.350094	0.040083	0.113624	#DIV/0!	0.688605	0	0	0.120249	0	0	0.174627	0.166245
A530016L24Rik	1.45349	0.368675	0.178373	0.460696	0.330114	0.984348	2.1807	1.19542	0.346265	0.603037	0.432787	0.351771	0.276534	0.362038
A530032D15Rik	#DIV/0!	#DIV/0!	0.927041	0.0306131	0.034278	#DIV/0!	#DIV/0!	0.410916	0	0.0495832	0.0422561	0	0	0.102834
A530046M15Rik	#DIV/0!	#DIV/0!	#DIV/0!	0	0	#DIV/0!	#DIV/0!	#DIV/0!	0	0	0	0	0	0
A530050N04Rik	#DIV/0!	#DIV/0!	#DIV/0!	0	0	#DIV/0!	#DIV/0!	#DIV/0!	0	0	0	0	0	0
A530053G22Rik	#DIV/0!	#DIV/0!	#DIV/0!	0	0	#DIV/0!	#DIV/0!	#DIV/0!	0	0	0	0	0	0
A530058N18Rik	#DIV/0!	#DIV/0!	#DIV/0!	0	0	#DIV/0!	#DIV/0!	#DIV/0!	0	0	0	0	0	0
A530064D06Rik	#DIV/0!	#DIV/0!	0.680947	0.0616912	0.0479684	#DIV/0!	1.83635	0.460811	0.0506029	0.0909907	0.0434801	0	0.0495497	0.0943556
A530065N20Rik	#DIV/0!	#DIV/0!	#DIV/0!	0	0	#DIV/0!	#DIV/0!	#DIV/0!	0	0	0	0	0	0
A530072M11Rik	4.88109	3.09124	0.100096	0.645555	0.305544	2.46091	11.0181	1.16427	0.696536	0.561825	0.678304	0.28304	0.0509912	0.582601
A530088E08Rik	#DIV/0!	#DIV/0!	0.0159895	0.151563	0.0176052	#DIV/0!	1.83634	#DIV/0!	0.192389	0.0969877	0.165311	0	0.0528157	0
A530099J19Rik	#DIV/0!	#DIV/0!	0.283462	0.163447	0.0512753	2.70694	1.83638	#DIV/0!	0.327813	0.0600952	0.102432	0.121101	0.0327248	0
A630001G21Rik	0.730181	0.23168	0.204146	0.450341	0.648644	0.347421	1.14772	0.695402	0.265117	0.668262	0.417643	0.763101	0.582252	0.600578
A630010A05Rik	#DIV/0!	#DIV/0!	#DIV/0!	0	0	#DIV/0!	#DIV/0!	#DIV/0!	0	0	0	0	0	0
A630012P03Rik	#DIV/0!	#DIV/0!	#DIV/0!	0	0	#DIV/0!	#DIV/0!	#DIV/0!	0	0	0	0	0	0
A630019I02Rik	1.68031	0.380645	0.39522	0.219219	0.143001	0.984342	2.29549	1.76111	0.16489	0.138545	0.354223	0.167513	0.0603554	0.201136
A630020A06	2.43469	0.666907	0.0194424	0.693868	0.334485	2.42298	1.28548	3.59562	0.737607	0.650747	0.69325	0.304421	0.50623	0.192804
A630023A22Rik	#DIV/0!	#DIV/0!	0.625991	0.0419467	0.0247749	#DIV/0!	0	#DIV/0!	0.0676845	0	0.0581556	0	0.0743246	0
A630023P12Rik	#DIV/0!	#DIV/0!	#DIV/0!	0	0	#DIV/0!	#DIV/0!	#DIV/0!	0	0	0	0	0	0
A630033H20Rik	0.605804	0.110293	0.343441	0.104588	0.180389	0.53679	0.458868	0.821753	0.1644	0.0552161	0.0941482	0.306265	0.120331	0.11457
A630066F11Rik	1.37108	0.208339	0.0712869	3.92122	2.91388	1.282	1.06312	1.76814	4.08245	3.234	4.44722	3.18444	3.042	2.5152
A630072M18Rik	0.740533	0.0680953	0.00949718	1.96974	2.67549	0.606138	0.788643	0.826819	1.72128	2.07671	2.11124	2.83975	2.63327	2.55345
A630073D07Rik	#DIV/0!	#DIV/0!	#DIV/0!	0	0	#DIV/0!	#DIV/0!	#DIV/0!	0	0	0	0	0	0
A630075F10Rik	1.25041	0.501648	0.810944	0.30407	0.233251	1.93824	1.53904	0.273946	0.0910197	0.78146	0.0397317	0.0469599	0.507758	0.145035
A630076J17Rik	#DIV/0!	#DIV/0!	#DIV/0!	0	0	#DIV/0!	#DIV/0!	#DIV/0!	0	0	0	0	0	0
A630077J23Rik	#DIV/0!	#DIV/0!	#DIV/0!	0	0	#DIV/0!	#DIV/0!	#DIV/0!	0	0	0	0	0	0
A630089N07Rik	1.24477	0.0440037	0.189327	1.78986	1.44504	1.16749	1.31988	1.24694	2.02569	1.84218	1.50171	1.73508	1.39572	1.20432
A630095E13Rik	0.564269	0.115421	0.0228408	0.764128	1.41521	0.562583	0.765021	0.365203	0.734953	0.926119	0.631312	1.30639	1.21058	1.72866
A630095N17Rik	1.57226	0.535031	0.398207	0.795284	0.544414	2.46131	0.612018	1.64344	0.858947	0.346355	1.18055	0.348979	0.565923	0.718339
A730004F24Rik	#DIV/0!	#DIV/0!	#DIV/0!	0	0	#DIV/0!	#DIV/0!	#DIV/0!	0	0	0	0	0	0
A730006G06Rik	#DIV/0!	#DIV/0!	#DIV/0!	0	0	#DIV/0!	#DIV/0!	#DIV/0!	0	0	0	0	0	0
A730008H23Rik	0.974951	0.235879	0.71443	3.45315	3.75224	0.958893	0.574663	1.3913	3.05905	2.76026	4.54015	3.19019	4.80327	3.26325
A730017C20Rik	1.82738	0.326077	0.0428778	0.257367	0.151838	2.46113	1.37728	1.64373	0.238228	0.288234	0.245639	0.096796	0.209277	0.14944
A730017L22Rik	1.33043	0.0739022	0.0122299	2.00525	1.51761	1.18943	1.43932	1.36253	2.04505	2.06195	1.90876	1.71936	1.43259	1.40089
A730018C14Rik	#DIV/0!	#DIV/0!	#DIV/0!	0	0	#DIV/0!	#DIV/0!	#DIV/0!	0	0	0	0	0	0
A730020E08Rik	1.2493	0.0647769	0.397559	0.32618	0.257831	1.23046	1.14771	1.36972	0.262573	0.264737	0.45123	0.213394	0.230666	0.329433
A730020M07Rik	2.29544	1.17667	0.248685	0.927971	0.556014	1.58246	0.709658	4.5942	0.822182	0.605542	1.35619	0.519559	0.853287	0.295196
A730036I17Rik	#DIV/0!	#DIV/0!	#DIV/0!	0	0	#DIV/0!	#DIV/0!	#DIV/0!	0	0	0	0	0	0
A730043L09Rik	#DIV/0!	#DIV/0!	0.373901	0	0.0266217	#DIV/0!	#DIV/0!	0	0	0	0	0	0	0.0798652
A730046J19Rik	#DIV/0!	#DIV/0!	0.341906	0.0113853	0.0293014	0.492164	#DIV/0!	0	0.0170075	0.0171484	0	0.0345566	0	0.0533477
A730056A06Rik	1.81625	0.730441	0.30735	0.34632	0.219807	3.20744	0.734547	1.50676	0.540562	0.229482	0.268917	0.168534	0.312413	0.178474
A730082K24Rik	#DIV/0!	#DIV/0!	#DIV/0!	0	0	#DIV/0!	#DIV/0!	#DIV/0!	0	0	0	0	0	0
A730085K08Rik	#DIV/0!	#DIV/0!	#DIV/0!	0	0	#DIV/0!	#DIV/0!	#DIV/0!	0	0	0	0	0	0
A730090H04Rik	#DIV/0!	#DIV/0!	0.572112	0.0326454	0.0177585	0	#DIV/0!	#DIV/0!	0	0.052875	0.0450612	0.0532755	0	0
A730090N16Rik	0.911797	0.119451	0.822555	0.316138	0.342122	1.14845	0.765128	0.821817	0.454134	0.32705	0.167229	0.395433	0.427445	0.203487
A830009L08Rik	#DIV/0!	#DIV/0!	0.387413	0.0464235	0.134805	#DIV/0!	0.612128	0.164371	0.0294123	0.0593109	0.0505474	0	0.096893	0.307521
A830010M20Rik	1.10472	0.0290924	0.259841	0.574852	0.521016	1.15658	1.05594	1.10165	0.549449	0.542216	0.632891	0.475064	0.513491	0.574494
A830011K09Rik	#DIV/0!	#DIV/0!	#DIV/0!	0	0	#DIV/0!	#DIV/0!	#DIV/0!	0	0	0	0	0	0
A830018L16Rik	7.62725	6.42061	0.411141	0.121628	0.0451647	0.596762	1.83648	20.4485	0.06443	0.0258969	0.274558	0.107966	0.0141014	0.0134268
A830019L24Rik	#DIV/0!	#DIV/0!	#DIV/0!	0	0	#DIV/0!	#DIV/0!	#DIV/0!	0	0	0	0	0	0
A830052D11Rik	0.791185	0.221575	0.235258	0.292012	0.402271	0.65627	1.2242	0.493081	0.330254	0.33297	0.212812	0.503229	0.271989	0.431596
A830080D01Rik	1.08293	0.0987004	0.409918	4.41149	4.10833	1.18595	0.885598	1.17726	4.84317	3.97984	4.41145	4.08379	4.49396	3.74723
A830082K12Rik	1.48814	0.257961	0.195237	0.069649	0.0507082	0.984351	1.83637	1.64369	0.0728663	0.0734682	0.0626124	0.0740247	0.0400073	0.0380925
A830082N09Rik	1.4189	0.314551	0.280897	0.477933	0.373072	1.96864	0.879138	1.40892	0.461439	0.45515	0.517211	0.234395	0.517723	0.367097
A930001A20Rik	#DIV/0!	#DIV/0!	0.153157	0	0.0699713	#DIV/0!	0	0	0	0	0	0	0.0722779	0.137636
A930001C03Rik	0.8973	0.523547	0.404376	0.285259	0.42374	0.590602	0.18361	1.91769	0.248741	0.10833	0.498706	0.421165	0.59	0.260056
A930002C04Rik	#DIV/0!	#DIV/0!	0.522361	0.00952097	0.0347543	#DIV/0!	#DIV/0!	0.27395	0	0	0.0285629	0	0	0.104263
A930003A15Rik	#DIV/0!	#DIV/0!	#DIV/0!	0	0	#DIV/0!	#DIV/0!	#DIV/0!	0	0	0	0	0	0
A930003O13Rik	#DIV/0!	#DIV/0!	0.911968	0.0125473	0.0148344	0	#DIV/0!	#DIV/0!	0	0	0.037642	0.0445033	0	0
A930004D18Rik	2.23423	0.965998	0.265974	0.280871	0.184385	1.59955	4.13187	0.971283	0.329489	0.229995	0.28313	0.205989	0.0556636	0.291501
A930005H10Rik	1.00864	0.218723	0.955499	8.52069	8.60914	0.795344	0.784533	1.44604	7.37993	6.81663	11.3655	9.27891	8.68877	7.85974
A930006I01Rik	#DIV/0!	#DIV/0!	#DIV/0!	0	0	#DIV/0!	#DIV/0!	#DIV/0!	0	0	0	0	0	0
A930006K02Rik	2.70652	1.84767	0.358061	0.983765	0.565295	6.399	0.734463	0.986105	1.72924	0.536409	0.685647	0.270236	0.730342	0.695308
A930007I19Rik	2.29295	1.65597	0.51189	0.124932	0.0756714	0	5.50909	1.36975	0	0.219154	0.155643	0.0736047	0.0397804	0.113629
A930009A15Rik	#DIV/0!	#DIV/0!	#DIV/0!	0	0	#DIV/0!	#DIV/0!	#DIV/0!	0	0	0	0	0	0
A930011G23Rik	#DIV/0!	#DIV/0!	0.373901	0.0139253	0	#DIV/0!	#DIV/0!	#DIV/0!	0	0	0.0417759	0	0	0
A930012L18Rik	1.05729	0.493134	0.991468	0.157344	0.158732	0.281243	0.918184	1.97243	0.0708778	0.0357317	0.365423	0.252016	0.0389156	0.185265
A930013F10Rik	1.23446	0.527593	0.70239	0.649818	0.541075	0.725309	0.688639	2.28943	0.482313	0.31262	1.15452	0.664976	0.453968	0.504282
A930015D03Rik	0.755531	0.0803738	0.270814	4.64615	6.15532	0.609425	0.770535	0.886633	3.33683	6.08114	4.52049	5.47537	7.8921	5.09849
A930016O22Rik	1.28119	0.463231	0.83909	0.355026	0.334344	0.530036	2.12642	1.18711	0.249803	0.416638	0.398637	0.471294	0.195934	0.335804
A930017M01Rik	#DIV/0!	#DIV/0!	#DIV/0!	0	0	#DIV/0!	#DIV/0!	#DIV/0!	0	0	0	0	0	0
A930018P22Rik	#DIV/0!	#DIV/0!	0.342278	0.0417307	0.169415	0	#DIV/0!	0	0	0.125192	0	0.378422	0	0.129822
A930019D19Rik	#DIV/0!	#DIV/0!	#DIV/0!	0	0	#DIV/0!	#DIV/0!	#DIV/0!	0	0	0	0	0	0
A930024E05Rik	1.15486	0.383765	0.79693	1.50089	1.39406	0.699416	0.84755	1.91761	1.22409	1.09706	2.18153	1.75016	1.29439	1.13763
A930031H19Rik	#DIV/0!	#DIV/0!	#DIV/0!	0	0	#DIV/0!	#DIV/0!	#DIV/0!	0	0	0	0	0	0
A930041C12Rik	#DIV/0!	#DIV/0!	0.373901	0.06548	0	#DIV/0!	#DIV/0!	#DIV/0!	0	0	0.19644	0	0	0
AA387883	#DIV/0!	#DIV/0!	#DIV/0!	0	0	#DIV/0!	#DIV/0!	#DIV/0!	0	0	0	0	0	0
AA388235	2.19681	0.962595	0.202865	0.257528	0.153297	1.43176	1.04937	4.1093	0.334489	0.168629	0.269465	0.233621	0.160695	0.0655744
AA413626	#DIV/0!	#DIV/0!	0.118414	0.236086	0	#DIV/0!	#DIV/0!	#DIV/0!	0.381073	0	0.327186	0	0	0
AA414768	0.790655	0.0891923	0.0498596	18.8432	24.0512	0.933951	0.811015	0.626999	20.3168	20.3263	15.8864	21.7536	25.0628	25.3372
AA415398	1.38298	0.0626919	0.000932695	2.85812	2.0745	1.49998	1.28545	1.3635	2.88448	2.86283	2.82706	1.92301	2.22711	2.07338
AA465934	1.12071	0.2245	0.754005	5.04507	4.58423	1.37146	0.672776	1.31789	4.5036	3.30095	7.33066	3.2838	4.90646	5.56242
AA467197	2.21482	1.3275	0.818972	0.544348	0.659758	0	4.59017	2.05429	0	0.881725	0.75132	1.42145	0.19209	0.365733
AA474331	0.945518	0.277607	0.707588	3.98451	4.37416	0.584524	0.760695	1.49134	2.51426	3.86882	5.57045	4.30138	5.0859	3.73521
AA536875	#DIV/0!	#DIV/0!	#DIV/0!	0	0	#DIV/0!	#DIV/0!	#DIV/0!	0	0	0	0	0	0
AA543186	0.881241	0.142721	0.596575	1.43647	1.62647	0.74812	0.729132	1.16647	0.974404	1.39609	1.93891	1.30247	1.91473	1.6622
AA543401	#DIV/0!	#DIV/0!	#DIV/0!	0	0	#DIV/0!	#DIV/0!	#DIV/0!	0	0	0	0	0	0
AA545190	#DIV/0!	#DIV/0!	#DIV/0!	0	0	#DIV/0!	#DIV/0!	#DIV/0!	0	0	0	0	0	0
AA619741	#DIV/0!	#DIV/0!	#DIV/0!	0	0	#DIV/0!	#DIV/0!	#DIV/0!	0	0	0	0	0	0
AA792892	#DIV/0!	#DIV/0!	#DIV/0!	0	0	#DIV/0!	#DIV/0!	#DIV/0!	0	0	0	0	0	0
AA986860	1.94051	0.545533	0.0515734	1.10343	0.605431	1.4355	1.35543	3.03059	0.99064	0.88468	1.43497	0.690102	0.652695	0.473495
Aaas	0.905476	0.0322272	0.0206257	8.79582	9.72927	0.84778	0.959207	0.909442	8.54486	8.95037	8.89224	10.0791	9.33101	9.77769
Aacs	1.06769	0.107681	0.511328	29.4784	27.8547	0.935763	0.986243	1.28107	26.3305	29.7726	32.332	28.138	30.1879	25.2382
Aadac	2.15917	0.304672	0.0319426	1.52484	0.755	1.57502	2.60142	2.30107	1.68393	1.20259	1.68799	1.06915	0.462283	0.733566
Aadacl2	#DIV/0!	#DIV/0!	#DIV/0!	0	0	#DIV/0!	#DIV/0!	#DIV/0!	0	0	0	0	0	0
Aadacl3	#DIV/0!	#DIV/0!	#DIV/0!	0	0	#DIV/0!	#DIV/0!	#DIV/0!	0	0	0	0	0	0
Aadat	#DIV/0!	#DIV/0!	0.767242	0.044132	0.0346943	#DIV/0!	0.91817	1.64367	0	0.0489548	0.0834411	0	0.0533178	0.0507652
Aaed1	0.905115	0.11403	0.329577	19.2552	21.5851	1.08141	0.691675	0.942259	22.1896	16.8537	18.7223	20.5191	24.3665	19.8696
Aagab	0.903891	0.0104889	0.00488056	25.7943	28.534	0.89579	0.891184	0.9247	25.2095	25.5145	26.659	28.1422	28.6299	28.8299
Aak1	0.859605	0.0585018	0.0967687	3.36869	3.95538	0.918286	0.742602	0.917927	3.43067	3.33564	3.33975	3.73595	4.49183	3.63836
Aamdc	1.30383	0.103896	0.0219417	46.2576	35.59	1.4429	1.36799	1.10058	49.7866	48.3541	40.632	34.5045	35.3468	36.9186
Aamp	0.925145	0.0161697	0.0188673	124.686	134.791	0.91034	0.957447	0.907647	120.773	128.272	125.013	132.668	133.973	137.733
Aanat	#DIV/0!	#DIV/0!	0.373901	0	0.0225386	0	#DIV/0!	#DIV/0!	0	0	0	0.0676157	0	0
Aar2	0.94879	0.0571156	0.286933	8.08181	8.53992	0.982029	1.02682	0.837524	8.34217	8.46613	7.43714	8.49483	8.24502	8.87991
Aard	0.540949	0.0845909	0.0157546	1.65618	3.05533	0.566022	0.673311	0.383515	1.53773	2.22445	1.20635	2.71673	3.30375	3.14551
[truncated: 22,611 more rows]

## Sheet: Contralateral vs sham-operated 
Sample Name	Contralateral vs sham-operated control			Contralateral average	Sham-operated control average	Contralateral 1 / sham-operated control 1	Contralateral 2 / sham-operated control 2	Contralateral 3 / sham-operated control 3	Contralateral control 1	Contralateral control 2	Contralateral control 3	Sham-operated control 1	Sham-operated control 2	Sham-operated control 3
[truncated: 24,347 more rows]

[truncated: 3 more sheets: EDL vs WT, WWv vs WT, Nell2 KO vs WT]
